# Supplementary material for: Synthetic Oleanane Triterpenoids Reduce Tumor Growth and Promote an Anti-Tumor Immune Response Independent of Cancer KEAP1 Mutational Status
Source: Antioxidants (Basel). 2025 Nov 26;14(12):1406. doi: 10.3390/antiox14121406 (PMC12729418; doi:10.3390/antiox14121406)
Supplement: Supplementary file 1 [file antioxidants-14-01406-s001.zip]

Archive with 10 entries (10 files):
- Figure S1 Mouse Body Weights.jpg
- Figure S1 Mouse Body Weights.pptx
- Figure S2 Overall Immune Cell Abundances.jpg
- Figure S2 Overall Immune Cell Abundances.pptx
- Table S1 Differentially Expressed Genes vs Media Control_All Comparisons.xlsx
- Table S2 Qiagen IPA Result Z-Scores vs Media Control_All Comparisons.xlsx
- Table S3 Differentially Expressed Genes KEAP1 KO vs WT.csv
- Table S4 GSEA Hallmark Pathways KEAP1 KO vs WT.csv
- Table S5 GSEA Ontology Enrichment KEAP1 KO vs WT.csv
- Table S6 GSEA Hallmark Pathways vs Media Control_All Comparisons.csv
