# Supplementary material for: Synthetic Oleanane Triterpenoids Reduce Tumor Growth and Promote an Anti-Tumor Immune Response Independent of Cancer KEAP1 Mutational Status
Source: Antioxidants (Basel). 2025 Nov 26;14(12):1406. doi: 10.3390/antiox14121406 (PMC12729418; doi:10.3390/antiox14121406)
Supplement: Supplementary file 1 [file antioxidants-14-01406-s001.zip › Table S1 Differentially Expressed Genes vs Media Control_All Comparisons.xlsx]

## Sheet: WT vs Media
	GeneID	log2-fold change	AveExpr	t	P.Value	adj.P.Val	B
1	Retnla	15.522	-2.78342	68.7154	1.05677e-23	1.26675e-19	20.4606
2	Rnase2a	13.0342	-3.2336	57.1458	3.12897e-22	1.87535e-18	20.8239
3	Arg1	12.0789	-0.481865	19.5292	8.79622e-14	2.71026e-11	18.7019
4	Cldn11	9.95861	-3.10205	20.1852	4.90554e-14	1.83758e-11	16.0233
5	Kcnd3	9.72065	-3.43862	16.4921	1.69506e-12	2.74576e-10	15.353
6	Il13ra2	9.20068	-2.61184	8.63629	6.64083e-08	2.13415e-06	7.86696
7	Chil4	9.13438	-4.26668	39.0388	3.3558e-19	5.74657e-16	19.5383
8	Tarm1	8.87895	0.952273	7.5717	4.52385e-07	1.04916e-05	6.25222
9	Scn3a	8.7732	-0.912117	16.1263	2.49974e-12	3.84158e-10	17.1158
10	Gm49388	8.67864	-1.96836	3.83654	0.0011629	0.00649871	-0.766984
11	Chil3	8.40518	2.77588	14.0431	2.67358e-11	2.88723e-09	16.1648
12	Ccl11	8.35887	-3.26281	11.0315	1.46131e-09	8.58664e-08	10.8355
13	Mgl2	8.09277	4.14198	20.9728	2.48903e-14	1.02883e-11	23.0291
14	Car4	7.62712	-4.31396	30.8913	2.37267e-17	2.03151e-14	17.9923
15	Pdcd1lg2	7.32021	1.34624	8.35952	1.07825e-07	3.10696e-06	7.974
16	Dnase1l3	7.03813	1.26389	7.02182	1.29276e-06	2.48338e-05	5.51514
17	Msx3	6.86749	-2.9939	9.65901	1.20209e-08	5.33682e-07	9.23295
18	Rasgrp1	6.82615	0.206382	15.5547	4.65966e-12	6.64945e-10	16.841
19	Cx3cr1	-6.68726	1.90798	-10.2908	4.44386e-09	2.2862e-07	11.0433
20	Cdh1	6.3378	-2.27084	10.9268	1.70428e-09	9.87319e-08	11.4143
21	Ccl24	6.21963	0.779637	27.6063	1.81289e-16	1.2783e-13	25.3361
22	Ccl12	6.19998	0.214423	7.91785	2.38507e-07	6.18827e-06	7.22571
23	Col6a5	5.96708	-2.92377	7.73578	3.3332e-07	8.20434e-06	6.36754
24	Ccl8	5.85485	1.51236	17.9656	3.81483e-13	7.79381e-11	19.79
25	Serpina3n	5.57532	-1.14889	10.2506	4.72834e-09	2.41877e-07	10.2494
26	Cish	5.22714	2.02895	12.9249	1.08093e-10	9.59784e-09	14.7669
27	Tmem26	5.19268	3.21816	49.6339	4.1521e-21	1.65904e-17	37.1156
28	Gvin-ps5	5.08938	-1.99406	9.19687	2.56209e-08	9.78401e-07	9.25244
29	Apol7c	5.00364	-1.01378	4.89343	0.000109175	0.000972993	1.39458
30	Ccl22	4.94907	-1.66319	7.72324	3.41154e-07	8.36282e-06	6.73188
31	Cr2	4.84763	-2.14624	6.18593	6.89725e-06	9.98518e-05	3.99124
32	Il4i1	4.75362	0.480487	13.6991	4.06775e-11	4.09749e-09	15.4116
33	Cxcl10	-4.73818	0.645901	-5.76541	1.65796e-05	0.000207887	3.04952
34	Socs1	4.68601	3.36796	17.6953	4.97338e-13	9.46284e-11	19.9961
35	St8sia1	4.68115	0.522744	8.82153	4.82708e-08	1.62534e-06	8.73553
36	Gm5641	-4.51395	-1.70019	-1.09809	0.286281	0.441711	-5.51225
37	Scimp	4.50135	1.7388	6.14541	7.49817e-06	0.000106747	3.89732
38	Ltb4r1	4.48602	-0.711381	8.50297	8.37702e-08	2.54205e-06	8.01887
39	Gm5970	4.47829	-1.37368	6.04111	9.30571e-06	0.000126471	3.47077
40	Marco	-4.42028	-0.955288	-4.66688	0.000180334	0.00144884	0.912369
41	Serpinb1a	4.40405	2.54014	6.15098	7.41238e-06	0.000105651	3.52108
42	Gvin-ps2	4.4002	-0.600634	5.50633	2.87723e-05	0.000325987	2.56313
43	Atp6-ps	4.31912	-0.184292	2.51109	0.021533	0.0653955	-3.71828
44	Klhl33	4.30459	1.7097	12.5884	1.67795e-10	1.38714e-08	14.3481
45	Il31ra	4.29527	-0.669637	9.33562	2.03599e-08	8.02808e-07	9.44538
46	Cst7	4.2206	1.78256	8.92235	4.06493e-08	1.42059e-06	8.9102
47	Ear2	4.11768	1.32337	13.9623	2.94812e-11	3.07296e-09	16.0415
48	Gbp11	4.08649	-1.95958	10.128	5.71874e-09	2.85627e-07	9.1847
49	Flt1	4.0303	2.36071	14.3322	1.89143e-11	2.19564e-09	16.4213
50	Ocstamp	3.98801	2.31804	15.3859	5.62198e-12	7.74605e-10	17.5596
51	Clca2	3.98078	-0.968502	5.04616	7.80302e-05	0.000734759	1.66115
52	Megf6	-3.9746	-0.593229	-2.1224	0.047573	0.119805	-4.04746
53	Lipn	3.93263	1.56139	31.349	1.81732e-17	1.74503e-14	29.5278
54	Gda	3.77669	6.32076	46.6608	1.28746e-20	3.8582e-17	37.0955
55	Gja5	3.7657	0.150392	5.83457	1.43309e-05	0.000182168	3.23855
56	Clec10a	3.73863	5.88534	33.1931	6.43874e-18	7.01647e-15	31.2789
57	Ms4a4a	3.7329	4.85249	8.15748	1.5455e-07	4.26865e-06	6.89375
58	Serpina3i	3.71337	-0.820939	4.11041	0.000627319	0.00395148	-0.202046
59	Selp	3.70689	-0.900837	5.73451	1.7699e-05	0.000220081	3.09736
60	Kcna4	3.60132	-0.141913	3.66135	0.00172556	0.00901584	-1.21725
61	Rab44	3.51848	0.00505308	4.80192	0.00013364	0.00113613	1.02969
62	Irf4	3.42233	1.78323	10.1199	5.79068e-09	2.8802e-07	10.7345
63	Gm4202	3.36655	-0.258502	2.14396	0.0455844	0.115841	-4.30269
64	Zfp968	3.35643	-1.31527	0.955328	0.351756	0.510782	-5.67014
65	Tnn	-3.33633	3.03341	-3.85946	0.00110435	0.00622956	-1.59422
66	Fcrl1	-3.32995	3.6978	-19.0288	1.39005e-13	3.70278e-11	21.1434
67	Ifit3b	-3.29437	-0.355179	-9.38151	1.88789e-08	7.61959e-07	8.64489
68	Slc7a2	3.28227	5.12343	23.3101	3.78751e-15	1.97395e-12	24.9608
69	Fcgr2b	3.26392	8.092	18.4542	2.38312e-13	5.82989e-11	20.6848
70	Gm6565	-3.242	-2.16973	-0.910253	0.374423	0.532351	-5.65826
71	Ceacam19	3.17918	2.04531	11.405	8.51796e-10	5.31795e-08	12.7428
72	Klk1b11	3.17469	0.166375	7.83617	2.76999e-07	6.97264e-06	7.02397
73	Ang	3.10668	2.7802	40.1279	2.03075e-19	4.05711e-16	33.5691
74	Adra1a	-3.06171	3.36004	-13.0301	9.43892e-11	8.57154e-09	14.7894
75	Rps12-ps3	3.0575	2.41973	1.91423	0.0712229	0.161328	-5.17966
76	Apol9a	-3.01129	-0.904886	-2.77347	0.0123262	0.0427777	-2.89653
77	Alpl	-2.97313	3.64157	-2.89587	0.00945595	0.0350557	-3.84691
78	Sectm1a	2.96354	-2.42445	2.77154	0.0123775	0.0428826	-2.76224
79	Gpr84	-2.95182	0.692835	-7.43722	5.8263e-07	1.31246e-05	6.2304
80	Smoc2	-2.92959	-0.0112155	-5.56121	2.55844e-05	0.000295453	2.62485
81	Col10a1	-2.90795	0.404153	-7.60768	4.2295e-07	9.9998e-06	6.67258
82	Gm5345	2.90284	0.812994	13.005	9.74842e-11	8.78603e-09	14.8205
83	Ednrb	2.89536	6.26449	7.14252	1.02308e-06	2.06097e-05	5.06888
84	Ier3	2.88521	4.27879	10.9233	1.71321e-09	9.87319e-08	11.7431
85	Treml2	2.88172	1.44161	11.129	1.26759e-09	7.52208e-08	12.3545
86	Enpp3	2.87141	-0.539931	6.65442	2.66753e-06	4.52913e-05	4.88272
87	F10	2.86241	5.2574	14.9482	9.22311e-12	1.22842e-09	17.01
88	Asgr2	2.83953	-0.285949	4.31413	0.000396755	0.00273014	0.0917348
89	Mrc1	2.82316	9.54239	19.0562	1.35526e-13	3.69215e-11	21.2599
90	Rnase4	2.81924	6.52049	31.279	1.89249e-17	1.74503e-14	30.2341
91	Cdkn1c	-2.81106	4.2937	-16.8641	1.15072e-12	1.95541e-10	19.1946
92	Akr1c18	-2.79664	2.16509	-5.04683	7.79152e-05	0.000734759	1.50882
93	Gpr171	2.78809	0.395604	9.94108	7.66648e-09	3.67592e-07	10.4586
94	Ces1g	2.75985	-0.859093	3.86676	0.00108632	0.00615976	-0.842441
95	Hecw2	-2.73346	0.556466	-4.05955	0.00070345	0.00433758	-0.576993
96	Gm49391	2.72804	-0.263007	1.96992	0.0640391	0.149258	-4.45643
97	Slc13a5	-2.71192	-0.403993	-4.72578	0.000158212	0.00130074	0.903213
98	Ism1	-2.68584	0.0963869	-1.96897	0.0641552	0.149413	-4.64193
99	Igfbp5	2.67747	4.92368	4.889	0.000110246	0.000980356	0.064724
100	Smoc1	-2.66375	1.84702	-3.34691	0.00349307	0.0159876	-2.27933
101	Serpine1	-2.65902	6.64083	-10.3878	3.82924e-09	2.03102e-07	10.6849
102	Rnase6	2.6476	4.04663	3.92592	0.00095069	0.00554007	-1.3906
103	Cdsn	-2.63597	2.53215	-6.02313	9.66008e-06	0.000130254	3.43863
104	Pecam1	2.62677	3.34721	6.56337	3.20105e-06	5.27074e-05	4.12742
105	Nrg2	2.61723	0.0924247	2.92773	0.00882164	0.0333294	-2.97188
106	Pcdhgc4	-2.59206	-1.26338	-2.12608	0.0472282	0.119234	-4.28504
107	Greb1	-2.59042	0.122147	-4.16805	0.00055098	0.00357005	-0.254308
108	Siglece	-2.58878	0.76886	-6.57971	3.09777e-06	5.12887e-05	4.71193
109	Ptgs1	2.58323	3.98423	12.2118	2.77599e-10	2.09282e-08	13.4995
110	Gabbr2	-2.57774	1.40602	-6.59205	3.02206e-06	5.01737e-05	4.64159
111	Sncaip	-2.5717	0.82034	-7.43537	5.84678e-07	1.31246e-05	6.35675
112	Kmo	2.56853	2.22861	8.70174	5.93009e-08	1.93163e-06	8.50526
113	Cnn1	-2.56514	0.931272	-7.01249	1.31647e-06	2.52085e-05	5.46004
114	Batf3	2.52201	2.23588	11.7134	5.50964e-10	3.7525e-08	13.1094
115	Pcsk6	-2.51433	-0.9158	-2.73436	0.0134079	0.0455192	-3.08633
116	Rbp4	2.51047	0.717622	6.06184	8.91368e-06	0.000121973	3.53134
117	Gm6361	2.48912	-0.753389	1.16606	0.258434	0.410856	-5.89976
118	Plbd1	2.48478	2.45268	7.98229	2.1208e-07	5.58727e-06	7.29132
119	B3gnt7	2.46844	1.44316	21.4136	1.7201e-14	8.24754e-12	23.3138
120	C3	2.45036	6.61731	7.38711	6.40638e-07	1.4221e-05	5.40932
121	Gpr162	-2.44291	4.70432	-6.33111	5.12241e-06	7.73888e-05	3.3558
122	Olfm1	2.43774	6.07325	9.34962	1.98955e-08	7.89693e-07	8.99869
123	Ccl6	2.43307	7.86431	11.2368	1.08439e-09	6.56492e-08	11.9425
124	Ccdc88c	2.42628	-0.00460285	5.92409	1.18769e-05	0.000156448	3.31871
125	Rtn1	-2.42136	1.03544	-7.72186	3.42027e-07	8.36711e-06	6.88006
126	Nap1l2	-2.41504	-0.316095	-3.4906	0.00253255	0.0122922	-1.54885
127	Gvin-ps4	2.40625	0.759883	4.55967	0.000228982	0.00174385	0.404286
128	Mcf2l	2.40608	4.59593	12.7007	1.44735e-10	1.21324e-08	14.1929
129	F5	2.40594	1.01368	8.93232	3.99673e-08	1.40908e-06	8.95932
130	Ccl9	2.40456	7.59515	14.6392	1.31812e-11	1.66319e-09	16.5177
131	Pappa	-2.39467	2.87565	-5.01903	8.28134e-05	0.000771317	0.999587
132	Gvin3	2.37533	2.28195	3.32295	0.00368495	0.0167316	-2.2638
133	Ccl7	2.37163	5.61336	8.39843	1.00662e-07	2.9502e-06	7.33352
134	Skint3	-2.3544	-0.460823	-2.23074	0.0383235	0.101523	-3.90846
135	Fgf13	-2.34761	-0.482303	-3.67806	0.00166188	0.00874491	-1.398
136	Map2	2.34372	0.260767	4.57061	0.000223461	0.00171049	0.548289
137	Htr7	2.3417	-4.17181	5.62392	2.23815e-05	0.000265495	1.98181
138	Shisa9	-2.3296	0.0936855	-8.09914	1.71648e-07	4.68689e-06	7.45915
139	Gatm	2.32739	5.73846	12.5946	1.66426e-10	1.38538e-08	13.9178
140	Ccr1	2.32621	5.6152	6.39754	4.47463e-06	6.9299e-05	3.45605
141	Nfil3	2.32232	4.68924	18.041	3.54505e-13	7.45517e-11	20.3666
142	Sertad4	-2.31862	1.45685	-7.31558	7.34008e-07	1.56837e-05	6.0835
143	Gprc5c	2.31535	4.11838	4.81383	0.000130165	0.00111211	0.194401
144	Cbr2	2.30947	3.44029	7.29562	7.6251e-07	1.6206e-05	5.42374
145	Fpr2	-2.30608	-0.052245	-1.66305	0.113187	0.226923	-4.76936
146	Gpr34	-2.28774	1.70088	-3.25998	0.00423987	0.0187253	-2.6933
147	Prps1	2.28404	3.98048	16.4772	1.72196e-12	2.75215e-10	18.8029
148	Fpr1	-2.27248	-1.38512	-2.03333	0.0566533	0.136971	-4.10272
149	Ptgir	2.26454	3.98199	10.7601	2.18204e-09	1.22799e-07	11.5981
150	Adipoq	2.26447	-1.13937	2.77175	0.012372	0.0428826	-3.46074
151	Car2	2.24249	-0.828166	3.10452	0.00598416	0.0245826	-2.55931
152	Slc14a1	2.24211	0.259312	4.01748	0.000773399	0.00466446	-0.829086
153	Egr3	-2.23462	0.462757	-4.59416	0.000212028	0.00164185	0.494827
154	Dusp4	2.23406	4.94961	16.8578	1.1582e-12	1.95541e-10	19.0813
155	Clec12a	-2.23019	7.42917	-17.0652	9.36208e-13	1.65034e-10	19.2654
156	Kynu	2.22444	1.0363	2.70513	0.0142748	0.0476767	-3.56908
157	Has2	-2.21503	2.56163	-5.80224	1.53402e-05	0.000193765	2.9157
158	Mamdc2	-2.21237	5.45564	-13.7021	4.05242e-11	4.09749e-09	15.4531
159	Adamts5	2.21163	4.73007	3.16421	0.00524426	0.02215	-3.64282
160	Dkk2	-2.20883	1.60284	-8.57037	7.4469e-08	2.31491e-06	8.28086
161	Tfec	2.20319	4.83835	6.83678	1.85768e-06	3.37394e-05	4.42759
162	Ccn2	-2.20012	6.74692	-5.84547	1.40061e-05	0.000179179	2.1808
163	Ankrd66	2.18767	0.251631	2.6294	0.0167765	0.0541466	-3.33977
164	Fzd3	-2.16785	0.835884	-6.17205	7.09731e-06	0.000101887	3.82026
165	Iigp1c	2.16453	3.24461	5.65863	2.07885e-05	0.000250444	2.66598
166	Ccl5	-2.16363	1.47378	-3.80992	0.0012348	0.00681457	-1.01786
167	Klhdc8a	-2.15346	-0.471486	-5.5744	2.48735e-05	0.000288634	2.77405
168	Mmp13	2.14689	6.05998	5.55378	2.5994e-05	0.000299894	1.68876
169	Galnt18	-2.11922	0.920644	-6.06509	8.85374e-06	0.000121569	3.7038
170	Zfp469	-2.11836	2.33706	-11.3768	8.86788e-10	5.50774e-08	12.6234
171	Itga8	-2.11201	1.00098	-3.11436	0.00585549	0.0241617	-2.36319
172	Cyp26b1	-2.1099	0.430308	-7.2848	7.78432e-07	1.6486e-05	5.83488
173	Dio2	-2.09716	4.40365	-14.0452	2.66691e-11	2.88723e-09	15.9522
174	Gm8113	2.07856	4.47029	11.7617	5.15048e-10	3.52793e-08	12.873
175	Eps8	2.07142	4.68342	14.0578	2.62641e-11	2.88723e-09	15.9564
176	Cyyr1	2.06927	0.603882	8.60721	6.98454e-08	2.22079e-06	8.42385
177	Fmod	-2.06924	2.53629	-1.81988	0.085034	0.184356	-5.73264
178	Cd5l	-2.05788	7.00839	-6.05094	9.11756e-06	0.000124479	2.60883
179	Gvin1	2.05349	6.97712	27.1514	2.44648e-16	1.62922e-13	27.7065
180	Dtna	-2.05185	0.624568	-4.08891	0.000658442	0.00411509	-0.569966
181	S1pr3	2.04926	4.85389	7.27474	7.93551e-07	1.66882e-05	5.26709
182	Kit	-2.03699	1.28111	-6.02336	9.6555e-06	0.000130254	3.36579
183	Card11	-2.02206	2.53808	-9.56644	1.39605e-08	5.998e-07	9.72758
184	Rnf19b	2.02043	7.66413	23.8142	2.58266e-15	1.4072e-12	25.3023
185	Gvin2	2.00565	6.76113	38.6679	3.99432e-19	5.98499e-16	33.9653
186	Grem2	-2.00284	0.502932	-4.49046	0.000267266	0.00198618	0.412234
187	Prrg1	2.00174	3.04756	17.9494	3.87537e-13	7.79381e-11	20.3667
188	Gbp10	-2.00027	-2.19019	-3.73332	0.00146742	0.00788081	-1.06632
189	Fyn	1.99928	6.42389	28.0849	1.32929e-16	9.95889e-14	28.3101
190	Fhl1	-1.99656	2.02874	-4.87652	0.000113326	0.00100327	0.846269
191	Pcdhgc5	-1.99588	1.47859	-3.51404	0.00240278	0.0117993	-1.95404
192	Ms4a4c	-1.99528	0.267888	-2.39715	0.0272928	0.0785306	-3.77392
193	Adora2b	1.97769	1.94846	9.28716	2.20558e-08	8.58387e-07	9.40039
194	Edn1	1.96748	1.51455	6.27665	5.72531e-06	8.54661e-05	3.76603
195	F7	1.95808	4.6133	16.4202	1.82858e-12	2.84665e-10	18.6263
196	Tiam1	1.9567	4.36744	2.99881	0.0075512	0.0295998	-3.87268
197	Gm2026	1.95421	1.45735	2.68705	0.0148376	0.0492274	-3.66102
198	Klf4	1.94898	4.60461	14.7842	1.11394e-11	1.43578e-09	16.8108
199	Dhrs9	1.93416	4.93437	42.1241	8.36481e-20	2.00538e-16	35.4604
200	Sod3	1.92831	5.72245	3.9957	0.000812323	0.00486866	-1.86988
201	Rpl14-ps1	1.92402	-2.50745	0.835135	0.41432	0.571186	-5.53983
202	Pcp4l1	-1.92014	4.10668	-20.7583	2.98725e-14	1.1551e-11	22.9105
203	Cd69	-1.91703	-0.385173	-3.24757	0.00435858	0.0191519	-2.01872
204	Nxpe5	1.91692	6.8762	17.7911	4.52521e-13	8.74897e-11	20.0466
205	Avpr1a	-1.91016	1.65203	-1.55263	0.137488	0.261266	-5.70535
206	Ptchd1	-1.89949	2.82385	-9.78087	9.88695e-09	4.55826e-07	10.1913
207	Npnt	-1.89648	2.40189	-6.43046	4.1856e-06	6.5783e-05	4.15892
208	Smad9	-1.89607	0.785792	-6.05905	8.96544e-06	0.000122541	3.6344
209	Ap2m1	1.88229	9.1336	36.6126	1.08128e-18	1.29613e-15	33.0346
210	Htr2a	1.88211	1.31758	10.3608	3.99087e-09	2.09818e-07	11.1987
211	Cables1	1.87509	1.9255	12.5392	1.79087e-10	1.46035e-08	14.2316
212	Adora2a	-1.85471	0.430939	-2.94823	0.00843548	0.0322128	-3.11209
213	Fabp3	-1.85297	0.551546	-6.21207	6.53621e-06	9.53157e-05	3.92144
214	Rapgef3	-1.84211	3.0214	-5.5382	2.68746e-05	0.000308865	1.96802
215	Ifit3	-1.83513	2.537	-6.9758	1.41412e-06	2.66946e-05	5.41345
216	Lgr6	-1.83138	0.228281	-8.2472	1.31629e-07	3.71257e-06	7.80717
217	Wdfy2	1.83106	7.71198	19.6127	8.15773e-14	2.64288e-11	21.7655
218	Gm6377	-1.83011	0.724509	-6.43726	4.1283e-06	6.52848e-05	4.26237
219	Soat2	1.8275	0.233799	5.68	1.98664e-05	0.000242257	2.89029
220	Dysf	-1.82359	2.09907	-8.42692	9.57337e-08	2.81956e-06	8.02136
221	Klrb1b	1.82344	-2.91459	1.46897	0.158676	0.291111	-4.81596
222	Gm5711	1.81269	-2.06362	1.6193	0.12234	0.239973	-4.82329
223	Adgre4	-1.80142	-0.723655	-4.49314	0.000265667	0.0019766	0.37631
224	Nfkbiz	-1.80034	4.33999	-10.323	4.22901e-09	2.19451e-07	10.8479
225	Tlr2	-1.79837	5.658	-17.1431	8.64863e-13	1.54733e-10	19.424
226	Pals2	1.79647	6.00467	6.546	3.31479e-06	5.43562e-05	3.67909
227	Fchsd2	1.79639	6.22086	16.4598	1.75367e-12	2.76595e-10	18.626
228	Sorbs1	-1.78417	2.65585	-3.8016	0.00125817	0.0069214	-1.53464
229	Itgb3	1.77678	5.41053	11.4091	8.46821e-10	5.31458e-08	12.2236
230	Ccn4	-1.77621	3.42983	-4.25459	0.000453529	0.00303607	-0.802736
231	Akr1c14	-1.77274	1.65032	-3.35446	0.00343467	0.0157926	-1.94779
232	Scrn1	-1.76812	0.919001	-3.26924	0.00415339	0.018403	-2.48096
233	Azin2	1.76399	3.77627	19.5265	8.81791e-14	2.71026e-11	21.8338
234	Man1a	1.7619	7.01183	17.5911	5.51412e-13	1.03278e-10	19.7963
235	Gm43802	1.76063	-1.35856	0.968932	0.345104	0.504088	-5.44208
236	Tanc2	1.75961	6.6529	17.2956	7.41146e-13	1.35868e-10	19.5199
237	Stc1	-1.75558	3.12807	-1.71481	0.10312	0.212085	-5.71559
238	Adgrl4	-1.75542	0.620804	-2.4912	0.0224486	0.067628	-3.92171
239	Afap1l1	1.75402	1.12308	5.74647	1.72567e-05	0.000215251	2.82994
240	Cd40	1.74604	2.97661	21.3071	1.87957e-14	8.3446e-12	23.295
241	Zbp1	1.74466	3.78892	5.35226	4.00815e-05	0.000427225	1.69925
242	Tnf	-1.74304	3.30515	-15.3569	5.807e-12	7.91006e-10	17.6796
243	Ltbp2	-1.73913	6.52563	-2.36506	0.0291577	0.0827055	-5.42583
244	Stxbp6	1.7387	-0.0494114	4.41135	0.000319031	0.00228995	0.0914654
245	Serpinb9b	1.73793	2.81143	2.22389	0.0388549	0.102589	-4.72733
246	Rasgef1b	-1.73338	5.87022	-36.9623	9.09329e-19	1.21112e-15	33.1666
247	Klhl6	-1.73057	4.64837	-19.7194	7.4127e-14	2.46822e-11	22.0137
248	Pxdc1	1.72686	2.16381	5.87235	1.32373e-05	0.000171726	2.8144
249	Ahr	1.71569	4.48198	8.71019	5.84429e-08	1.91409e-06	8.02613
250	Gm49528	-1.71497	-0.462247	-1.51787	0.145988	0.27326	-4.92891
251	Ptgs2	-1.71175	3.45912	-1.90711	0.0721914	0.162845	-5.12866
252	Sfrp1	1.71125	6.08804	1.86336	0.0784012	0.173105	-6.30133
253	Sorcs2	-1.71122	-0.265453	-6.40833	4.3777e-06	6.80616e-05	4.42446
254	Dmd	-1.70888	0.697324	-8.2248	1.36999e-07	3.84441e-06	7.75245
255	Sp7	-1.70884	1.50307	-2.02019	0.0581172	0.139414	-5.22993
256	Serpinb1b	1.70345	1.41575	3.68885	0.00162197	0.0085688	-1.28951
257	Klhl29	-1.70308	-0.206397	-4.33587	0.000377865	0.00262578	0.138673
258	Galnt13	-1.70161	1.03117	-2.37465	0.028588	0.0815027	-4.13286
259	Efemp1	1.70119	4.13968	3.1325	0.00562539	0.02343	-3.69108
260	Ccl2	1.70072	5.63192	7.09648	1.11831e-06	2.21207e-05	4.85074
261	Foxp2	-1.70063	0.482573	-2.40821	0.0266759	0.0772005	-4.0164
262	Nrep	-1.69116	0.0520268	-4.04928	0.000719925	0.00442098	-0.691357
263	Hfe	1.6886	6.48034	19.2732	1.11013e-13	3.16837e-11	21.4874
264	Hey1	-1.68625	1.03352	-6.90589	1.62156e-06	3.01359e-05	5.22065
265	Ifi206	-1.68459	-0.345339	-3.2552	0.00428517	0.0188847	-2.0389
266	Tchh	-1.68452	0.838914	-2.82945	0.0109225	0.0391002	-3.09643
267	Wnk2	1.68415	-1.01164	1.45068	0.163651	0.296999	-5.13106
268	Atosa	-1.68248	4.5446	-18.3884	2.53728e-13	6.02831e-11	20.7343
269	Col2a1	-1.67998	4.78128	-4.0659	0.000693466	0.00429369	-1.5549
270	Sulf1	1.67882	4.31972	4.03942	0.000736097	0.00449725	-1.61451
271	Id4	-1.67709	1.91242	-2.24932	0.0369138	0.0988131	-4.57654
272	Clcn5	1.67632	5.94029	17.9426	3.90113e-13	7.79381e-11	20.1943
273	Gm4294	1.67268	-0.993957	1.14924	0.265131	0.418468	-5.62829
274	Sdc4	1.6724	7.16059	12.3936	2.17371e-10	1.70302e-08	13.6064
275	Pim3	1.67192	4.04184	18.1568	3.16886e-13	7.12578e-11	20.4884
276	Slamf6	1.67002	0.642317	4.29678	0.000412516	0.00280161	0.0272321
277	Tbc1d16	1.66431	4.53325	12.7187	1.41363e-10	1.19332e-08	14.1647
278	Wnt10b	-1.66382	-0.503386	-6.9947	1.36292e-06	2.60148e-05	5.40095
279	Tspan11	1.66351	1.47189	3.4257	0.00292891	0.0138935	-2.27694
280	Ms4a6d	1.66181	8.06833	12.8953	1.1231e-10	9.88193e-09	14.2916
281	Hspb1	-1.66109	2.68498	-3.68308	0.00164318	0.00865792	-1.95151
282	Adamtsl3	-1.65856	0.246612	-1.13229	0.272008	0.425994	-5.85282
283	Dck	1.65842	6.27794	13.1037	8.58968e-11	7.92035e-09	14.6139
284	Myom1	-1.65373	1.4434	-2.86489	0.0101147	0.0368984	-3.44675
285	Etv1	1.65348	3.7251	6.7536	2.1898e-06	3.82641e-05	4.41024
286	Negr1	-1.65321	0.222637	-1.5255	0.144085	0.2705	-5.35551
287	Thbs2	-1.65202	6.76116	-3.40209	0.00308785	0.0144865	-3.28046
288	Xcr1	-1.6475	-1.0015	-3.19604	0.00488706	0.0209668	-2.06562
289	Echdc2	-1.64663	0.683201	-3.59123	0.00202035	0.0102445	-1.69589
290	Akap12	-1.64571	4.91615	-4.07668	0.000676825	0.00420586	-1.48119
291	Grap2	-1.63145	0.576925	-5.08012	7.24376e-05	0.000692432	1.55732
292	Kif26b	-1.63049	3.33048	-4.49859	0.000262452	0.00196135	-0.201661
293	Clec9a	1.6299	-0.690309	1.90861	0.0719856	0.162564	-4.16394
294	Clca3a1	1.62882	1.67112	5.57906	2.46277e-05	0.000286336	2.37523
295	Plin4	-1.62211	3.023	-2.79271	0.0118252	0.0414888	-4.09708
296	Ksr2	1.62201	3.78061	13.4329	5.66227e-11	5.56341e-09	15.2591
297	Fam131b	1.62017	0.164519	3.64499	0.00179025	0.00929797	-1.22284
298	Inhba	-1.6192	4.72714	-18.4947	2.29308e-13	5.7265e-11	20.832
299	Spef1l	1.61101	0.709589	11.3274	9.51811e-10	5.85368e-08	12.636
300	Cfp	1.60834	8.02694	8.2615	1.28317e-07	3.63624e-06	6.9846
301	Acta2	-1.60208	8.01676	-8.31997	1.15649e-07	3.31647e-06	7.09415
302	Foxs1	-1.59368	0.263081	-5.26066	4.88741e-05	0.000502017	1.90052
303	Rasal1	-1.59361	0.586431	-1.83337	0.0829242	0.181092	-5.22974
304	Arap3	-1.59036	5.69438	-24.5635	1.48237e-15	8.46149e-13	25.9028
305	Hpn	-1.58881	1.03993	-4.57194	0.000222803	0.00170763	0.340145
306	Tspan32	1.58764	2.5661	9.39415	1.84909e-08	7.54395e-07	9.49113
307	Prss35	1.58738	0.15034	4.1472	0.000577448	0.00369955	-0.651073
308	Scube3	-1.58733	3.18762	-3.60671	0.00195123	0.00995296	-2.36825
309	Dusp9	-1.58361	0.385796	-6.47036	3.86084e-06	6.18714e-05	4.33848
310	Clec1a	-1.58258	-0.411877	-2.60978	0.0174896	0.0559211	-3.43834
311	Atoh8	-1.58151	2.52645	-1.90404	0.0726116	0.163577	-5.5001
312	Vash2	-1.57778	2.50965	-9.53101	1.4787e-08	6.28551e-07	9.78813
313	Actg2	-1.5765	4.40847	-5.98071	1.05521e-05	0.00014117	2.7063
314	Chst2	-1.57544	2.5263	-5.67631	2.00222e-05	0.000243167	2.42953
315	Pcyox1l	1.5734	3.02135	7.43557	5.84453e-07	1.31246e-05	5.86872
316	Lyzl4	1.57285	0.383091	12.07	3.36631e-10	2.46049e-08	13.6054
317	Heyl	-1.57233	0.369946	-1.59139	0.128501	0.248562	-5.52301
318	Pdia4	1.57213	7.5607	6.81359	1.94467e-06	3.48442e-05	4.17512
319	Smad6	-1.57204	2.45878	-3.84078	0.00115184	0.00644592	-1.60978
320	Il1rl1	1.56863	3.93456	3.05746	0.00663819	0.0266573	-3.67063
321	Ppargc1b	1.56839	2.37196	4.83892	0.000123138	0.00106497	0.704523
322	Ralgds	1.56741	6.51998	8.4935	8.51717e-08	2.55878e-06	7.47646
323	Sema4d	-1.56352	8.42988	-11.6733	5.82806e-10	3.89945e-08	12.6227
324	Tppp3	1.56197	1.03029	3.44887	0.00278084	0.013344	-1.9976
325	Pdk4	-1.56172	4.56471	-2.15167	0.0448921	0.114494	-5.66097
326	Tlr11	1.56169	-1.66446	1.34715	0.194237	0.335269	-5.02043
327	Comp	1.56108	1.17701	2.809	0.0114165	0.0403567	-3.38733
328	Tbc1d4	1.55581	4.65376	18.3771	2.56481e-13	6.02831e-11	20.6928
329	Tox2	-1.55581	0.734283	-6.9927	1.36824e-06	2.6041e-05	5.08838
330	Ccn3	1.55546	2.61951	3.35679	0.00341684	0.0157227	-2.97065
331	Slc6a4	-1.55428	-2.00921	-2.88902	0.0095978	0.0354375	-2.56998
332	Ddr1	-1.54937	4.20137	-2.2391	0.0376826	0.100356	-5.31219
333	Rgl1	1.54724	6.08825	14.5939	1.38961e-11	1.73513e-09	16.4903
334	Ahrr	1.54433	3.3169	3.20685	0.0047712	0.0205654	-3.14646
335	Flrt2	1.54091	5.5778	17.7939	4.51301e-13	8.74897e-11	20.0404
336	Hspb7	-1.53577	0.30254	-5.52056	2.79084e-05	0.0003177	2.56106
337	Tgfbr1	-1.53367	7.5925	-15.8166	3.49448e-12	5.23604e-10	17.8897
338	Bcar3	1.52955	4.49198	11.4285	8.23737e-10	5.2522e-08	12.3022
339	Trim30c	1.52848	0.46385	3.93061	0.000940691	0.00549516	-0.830104
340	Myrf	1.52707	2.59557	7.33089	7.12898e-07	1.53145e-05	5.73978
341	Hr	1.5214	0.479732	3.78635	0.00130216	0.0071144	-1.20923
342	Plxna2	-1.51404	4.44384	-9.61297	1.29476e-08	5.6851e-07	9.53113
343	Pdgfb	-1.50959	5.3489	-15.4268	5.37107e-12	7.57447e-10	17.5521
344	Pilrb1	-1.50927	0.439647	-3.94662	0.000907335	0.00533913	-0.864181
345	Gm12751	1.5055	0.492681	3.81288	0.00122659	0.00678191	-1.22311
346	Vrk1	1.50541	4.65486	12.765	1.33063e-10	1.1393e-08	14.2441
347	Kazald1	-1.5049	0.861737	-5.04374	7.84451e-05	0.000737507	1.49865
348	Dusp8	-1.50296	1.58077	-4.85927	0.000117725	0.00103156	0.838927
349	Pf4	1.48842	4.14041	12.1652	2.95712e-10	2.20168e-08	13.4926
350	Mustn1	-1.48695	1.85489	-3.68861	0.00162286	0.00856971	-1.70827
351	Tmeff1	-1.48611	1.97991	-5.66981	2.03006e-05	0.000245801	2.6659
352	Kcnj2	-1.48466	6.2281	-18.1435	3.21008e-13	7.12578e-11	20.3886
353	Gapt	1.47834	0.687571	6.63901	2.75092e-06	4.6444e-05	4.77227
354	Gpr31b	-1.47559	-1.13453	-2.92334	0.00890647	0.0336046	-2.75514
355	Ngf	-1.47223	2.45485	-5.50569	2.88114e-05	0.000326121	2.302
356	Hes1	-1.47075	1.21466	-3.34301	0.00352365	0.0161091	-2.29038
357	Ccl4	-1.46437	1.87875	-11.6699	5.85553e-10	3.89945e-08	12.9406
358	Pde6h	-1.45687	-0.851849	-1.15063	0.264572	0.417787	-5.63298
359	Id1	-1.45591	1.69722	-4.03439	0.000744491	0.00453236	-0.903716
360	Ppp1r3c	1.4538	0.320548	2.51402	0.0214015	0.0650775	-3.95195
361	Unc5c	-1.45259	1.39211	-9.31756	2.09754e-08	8.21672e-07	9.5669
362	Ccl3	-1.45251	3.67172	-14.6894	1.24332e-11	1.5855e-09	16.8229
363	Kank1	-1.45189	0.556257	-3.40808	0.00304671	0.0143444	-1.91058
364	Tmem151a	-1.45102	0.339362	-1.84151	0.0816742	0.178818	-5.07244
365	Rrad	-1.44966	2.97434	-6.8854	1.68811e-06	3.10836e-05	4.88538
366	Pamr1	-1.44697	2.11299	-1.33187	0.199116	0.341069	-6.13447
367	Slc24a3	-1.44553	1.49308	-12.5424	1.78315e-10	1.46035e-08	14.2892
368	Adra2a	-1.44376	1.1176	-2.84434	0.0105759	0.0382423	-3.35124
369	Celf5	-1.44288	-0.361	-1.58386	0.130208	0.250933	-5.29606
370	Arl15	1.44039	3.90732	19.0938	1.309e-13	3.64905e-11	21.4224
371	Cenpu	1.4397	1.64269	4.66609	0.000180649	0.00144943	0.193365
372	Ak2	1.43833	6.02704	26.1641	4.76768e-16	2.85751e-13	27.0249
373	Acy1	1.43495	2.05664	5.26593	4.8318e-05	0.000497157	1.58201
374	Lrp3	-1.43304	1.2264	-3.15637	0.00533608	0.0224986	-2.85408
375	Aldh1b1	1.42907	3.83711	6.82275	1.9098e-06	3.44251e-05	4.4882
376	Rab19	1.422	4.00481	5.61989	2.25741e-05	0.00026686	1.97378
377	Enc1	-1.42092	6.34816	-7.86373	2.63336e-07	6.73051e-06	6.29107
378	Nanos1	-1.41302	2.10239	-12.0231	3.58909e-10	2.56086e-08	13.5974
379	Plekhg1	1.41278	4.05315	3.78386	0.00130949	0.00714793	-2.13283
380	Zfp462	-1.41072	2.85641	-4.69823	0.000168195	0.00136667	0.286944
381	Csrp2	-1.40906	2.95028	-6.48143	3.77549e-06	6.07474e-05	4.03031
382	Tnfrsf26	1.40767	5.21377	7.92915	2.33636e-07	6.07504e-06	6.53222
383	Unc5b	-1.40707	4.81342	-8.07081	1.80652e-07	4.84973e-06	6.89168
384	Smap2	1.4038	7.19279	21.1309	2.17827e-14	9.32534e-12	23.1745
385	Cd163	1.40096	2.94056	9.34052	2.01959e-08	7.9897e-07	9.2477
386	Col15a1	-1.39967	2.60657	-3.11749	0.00581522	0.0240452	-3.23842
387	Klra2	-1.39652	1.09187	-4.34119	0.00037338	0.00260616	0.221485
388	Prrx2	-1.39554	2.33848	-2.66702	0.0154857	0.0508705	-4.06183
389	Ptprf	1.39245	4.65952	2.71873	0.013865	0.046646	-4.59269
390	Slc40a1	-1.3923	7.4188	-6.84442	1.82992e-06	3.32856e-05	4.25535
391	Itih2	-1.39209	1.31482	-6.14092	7.56791e-06	0.000107611	3.65101
392	Cpd	-1.39164	7.17621	-22.6957	6.10406e-15	3.04872e-12	24.4477
393	Wnt5a	-1.39103	2.9879	-4.44833	0.000293683	0.00214545	-0.25641
394	Ldb3	-1.39027	1.17315	-5.04284	7.85995e-05	0.000738379	1.42022
395	Zfyve28	-1.38868	4.20792	-5.39937	3.62078e-05	0.000391012	1.49615
396	Mc5r	1.38825	-0.406451	1.86901	0.0775733	0.171848	-5.05444
397	Zfp365	-1.38793	2.35557	-8.62468	6.77585e-08	2.16592e-06	8.37388
398	Igsf9	-1.38602	0.471411	-4.331	0.00038202	0.00265004	-0.16747
399	Cd300ld	1.38489	7.68423	12.0068	3.67048e-10	2.58812e-08	13.0866
400	Zmynd15	-1.38482	2.91875	-5.06854	7.42974e-05	0.000708515	1.00651
401	Cxcr4	-1.38266	5.78901	-4.18948	0.000525038	0.00343351	-1.50375
402	Ipcef1	-1.38249	1.76892	-4.7062	0.000165241	0.00134836	0.687188
403	Slc1a6	-1.38092	0.492416	-2.08303	0.0514102	0.127575	-4.59857
404	Cass4	1.38057	0.510342	3.02407	0.00714394	0.0282902	-2.99348
405	Peg10	-1.38041	2.44786	-6.82482	1.90204e-06	3.4337e-05	4.87904
406	Fjx1	-1.37866	0.216708	-4.9929	8.77034e-05	0.000808693	1.52851
407	Nkd2	-1.37699	2.51094	-1.63775	0.118408	0.234372	-5.82315
408	Hhipl1	-1.37619	1.91571	-3.53389	0.00229809	0.0113831	-2.09447
409	Itga6	-1.3732	6.69425	-10.9247	1.70964e-09	9.87319e-08	11.4803
410	Ptchd4	1.37094	0.254986	3.56338	0.00215083	0.0107874	-1.67136
411	Ltbp1	-1.36964	4.80786	-7.50167	5.15941e-07	1.17802e-05	5.74045
412	Hbegf	1.36942	2.52521	7.70291	3.54255e-07	8.6135e-06	6.41391
413	Dock3	-1.36739	0.118488	-4.35246	0.000364055	0.002552	-0.226551
414	Cd86	1.36591	4.16497	10.2487	4.7419e-09	2.41877e-07	10.7814
415	Arl5c	-1.36515	4.23594	-3.51851	0.00237883	0.0117057	-2.60365
416	Samd5	1.36407	1.3408	8.99867	3.5721e-08	1.29362e-06	9.07834
417	Slc16a9	-1.36216	1.77541	-5.73573	1.76533e-05	0.00021974	2.95498
418	Aebp1	-1.36187	8.18148	-2.21259	0.0397478	0.104624	-5.74394
419	Col6a4	-1.36082	1.23467	-4.23426	0.000474738	0.00315058	-0.263803
420	Il6st	1.35938	8.2658	14.2664	2.04524e-11	2.29125e-09	16.0582
421	Frat1	-1.35842	1.73225	-4.52922	0.000245094	0.00185009	0.141071
422	Nbl1	-1.35766	3.0731	-4.3748	0.000346269	0.00244737	-0.583634
423	Vdr	1.3576	4.88688	9.0432	3.31374e-08	1.21473e-06	8.70475
424	Gbp7	1.35664	5.14762	5.99239	1.02985e-05	0.00013793	2.89102
425	Gas1	-1.35612	4.22293	-2.76741	0.0124882	0.0431669	-4.38397
426	Jph2	-1.35549	1.69289	-3.35844	0.00340429	0.0156903	-2.36703
427	Slfn1	1.35091	-1.36489	1.4464	0.164833	0.29836	-4.91747
428	Prkaa2	1.34809	0.522651	5.42156	3.45176e-05	0.00037649	2.26302
429	Syt8	-1.34785	-0.682221	-5.04483	7.82575e-05	0.000736321	1.43899
430	Slc2a3	-1.34672	1.98592	-3.91751	0.00096888	0.00561875	-1.46267
431	Dok2	1.34581	6.27809	29.0466	7.23401e-17	5.78094e-14	28.9213
432	Lpar2	-1.34209	1.14717	-3.47999	0.00259348	0.0125507	-2.06218
433	Sell	1.3414	0.615577	2.80391	0.0115428	0.0407549	-2.99957
434	Lurap1l	-1.3361	3.98054	-4.03062	0.000750844	0.00455946	-1.51151
435	Ntn1	-1.3342	1.509	-3.11847	0.00580259	0.0240178	-3.0853
436	Ankrd1	-1.33178	0.378913	-3.88878	0.0010337	0.00593411	-0.950111
437	Nrn1	-1.33146	0.597674	-3.28267	0.00403107	0.0179693	-2.39654
438	Adam12	-1.33031	2.91732	-2.76116	0.0126573	0.0435862	-3.93362
439	Fbln2	-1.32494	6.55929	-2.59364	0.0180977	0.0573149	-4.97428
440	Col12a1	-1.3239	6.94422	-2.67488	0.0152282	0.050259	-4.83219
441	Scd2	1.32298	8.37465	9.08673	3.07993e-08	1.14301e-06	8.46461
442	Abi3bp	-1.31898	1.54263	-2.44002	0.0249741	0.0733198	-4.23751
443	Clec4a3	1.31865	6.20035	7.19093	9.31942e-07	1.90961e-05	4.96513
444	Gm17147	-1.31698	0.673054	-4.07831	0.000674352	0.00419757	-0.769549
445	Notch4	-1.31675	1.66801	-2.73719	0.0133267	0.0453054	-3.87946
446	Synm	-1.31296	0.556721	-2.81235	0.0113341	0.0401484	-3.43155
447	Slc2a6	1.31006	4.42388	4.74692	0.000150961	0.00124884	-0.082383
448	Apobec1	-1.31001	7.73378	-19.399	9.89792e-14	2.96616e-11	21.5952
449	Postn	-1.30889	6.10821	-2.48509	0.022737	0.0682395	-5.20289
450	Parm1	-1.30787	0.4662	-2.37663	0.0284717	0.081279	-4.03156
451	Podxl2	-1.30768	1.15107	-1.73445	0.0995059	0.206078	-5.45204
452	Treml4	-1.30735	0.61698	-2.99665	0.00758716	0.0297196	-2.64408
453	Sema7a	-1.30511	4.13689	-6.03225	9.47855e-06	0.000128383	2.8062
454	Acat2	1.30403	4.36386	10.6683	2.50332e-09	1.38923e-07	11.2002
455	Ppp1ccb	1.30365	-0.305	1.27585	0.21783	0.36301	-6.4277
456	Plekhf1	1.30275	3.44268	8.94115	3.93734e-08	1.39636e-06	8.46697
457	Enpp2	1.30109	5.4126	3.51217	0.00241289	0.0118393	-2.99509
458	Havcr2	-1.29909	4.08943	-9.57572	1.3752e-08	5.92968e-07	9.6467
459	Itga11	-1.29651	4.2039	-1.52378	0.144512	0.271147	-6.5407
460	Spry1	-1.29457	1.78543	-2.4405	0.0249493	0.0732829	-4.60285
461	Nipal1	-1.29418	0.20047	-1.6752	0.110752	0.223273	-5.13351
462	Col4a1	-1.29377	7.149	-2.90444	0.00928101	0.0345931	-4.35519
463	AA467197	1.29374	0.796541	2.65446	0.0159058	0.0519801	-3.69633
464	Flrt3	1.29366	0.480891	5.6048	2.33116e-05	0.000274226	2.59409
465	Ptx3	1.29366	6.0447	1.80409	0.0875617	0.188149	-6.35444
466	Cmah	-1.29328	2.51458	-6.98687	1.38389e-06	2.62895e-05	5.17845
467	Il27ra	1.29276	2.08529	5.17649	5.86896e-05	0.000581896	1.23567
468	Abhd15	-1.29116	3.22327	-5.83919	1.41921e-05	0.000180788	2.66437
469	Egr2	1.28995	6.30496	8.40403	9.9673e-08	2.92838e-06	7.33852
470	Snx2	1.28907	7.84304	20.1454	5.08017e-14	1.84533e-11	22.3052
471	Kdr	-1.28573	2.31252	-5.45267	3.2284e-05	0.000357991	1.86907
472	Syt11	-1.28136	4.94845	-15.8486	3.37468e-12	5.12054e-10	18.1553
473	Il12rb2	-1.2813	3.10923	-4.50035	0.000261419	0.001956	-0.201637
474	Tgfb2	-1.28025	3.80429	-3.62219	0.00188446	0.00968653	-2.36086
475	Lpar6	-1.27959	5.14736	-7.04782	1.22902e-06	2.38773e-05	4.79225
476	Sfrp4	1.27947	4.17589	1.86885	0.0775969	0.171869	-6.17454
477	Rsph9	-1.27833	1.39626	-5.00802	8.48404e-05	0.000787094	1.32219
478	Rflnb	-1.27596	1.55207	-3.36878	0.00332654	0.0153904	-2.42654
479	Rps6kc1	1.27539	5.75935	11.175	1.1858e-09	7.10709e-08	11.929
480	Flnc	-1.27463	3.61913	-2.66966	0.0153988	0.0506685	-4.32362
481	Patj	1.27318	1.0037	6.70942	2.39063e-06	4.11731e-05	4.82422
482	Ret	-1.27211	1.68249	-2.31434	0.0323488	0.0893674	-4.81011
483	Obsl1	-1.27045	2.25473	-5.28292	4.65703e-05	0.000482487	1.63159
484	Cdo1	-1.26872	1.3078	-1.83187	0.0831565	0.181434	-5.40272
485	Slamf9	-1.26792	2.8691	-8.4784	8.74556e-08	2.61429e-06	7.84186
486	Fcgrt	1.26769	6.9103	13.7964	3.60904e-11	3.72945e-09	15.4735
487	Myo1d	-1.26598	3.08464	-3.01583	0.00727438	0.028693	-3.59395
488	Slc30a4	1.26577	5.60933	9.39028	1.86088e-08	7.5615e-07	9.12976
489	Plxnb1	-1.26544	2.39884	-2.21321	0.0396983	0.104539	-5.04795
490	Naaa	1.26442	6.71301	8.58309	7.28379e-08	2.29765e-06	7.66725
491	Casp6	1.26424	4.8654	14.9209	9.51653e-12	1.25357e-09	16.9989
492	Lmo7	-1.26374	1.67975	-1.94559	0.0670939	0.154397	-5.55582
493	Jag2	1.26363	0.3887	3.30841	0.00380635	0.017125	-2.39015
494	Or2v1	1.26299	0.640888	2.37552	0.028537	0.0814266	-3.98734
495	Mtus1	-1.25901	3.93419	-7.55427	4.67403e-07	1.07953e-05	5.98814
496	Jag1	-1.25617	4.33127	-6.67091	2.58118e-06	4.4075e-05	4.29961
497	Snx6	1.25528	6.7516	20.8977	2.65281e-14	1.05997e-11	22.9329
498	Il1r1	1.2541	4.39583	4.63346	0.000194255	0.001538	-0.29168
499	Slc39a4	-1.24988	1.74369	-1.3994	0.178274	0.31598	-5.59252
500	Gm50253	-1.24912	0.375905	-2.58695	0.0183556	0.0579479	-3.84062
501	Npy	-1.24828	3.77307	-4.36086	0.000357265	0.00251019	-0.9279
502	Tlr13	-1.24744	8.22233	-13.2752	6.90645e-11	6.51871e-09	14.8124
503	Glis3	-1.24707	3.84604	-4.78682	0.000138186	0.00116501	0.213933
504	Dnhd1	1.24549	1.51313	2.06149	0.0536259	0.13149	-5.04423
505	Srgn	1.24537	6.82248	4.64704	0.000188472	0.00150341	-0.482195
506	Gadd45a	-1.24535	5.26902	-6.99753	1.35543e-06	2.59131e-05	4.61436
507	Lilra6	-1.24398	1.68551	-5.02831	8.11454e-05	0.000757547	1.3546
508	Mvd	1.24332	4.82961	13.1993	7.60366e-11	7.12071e-09	14.792
509	Cmtm8	-1.24195	0.738346	-5.131	6.48127e-05	0.00063452	1.70679
510	Lmod1	-1.24177	2.70836	-1.92075	0.0703465	0.159796	-5.52022
511	Map3k9	-1.24062	3.12475	-6.90609	1.6209e-06	3.01359e-05	4.91189
512	Serpina3f	1.24041	1.09897	3.71775	0.0015198	0.00811122	-1.14945
513	Tagln	-1.23972	6.89365	-4.65797	0.000183944	0.0014729	-0.460496
514	Tmem268	1.23747	5.53609	4.62847	0.000196424	0.00155312	-0.450613
515	Fgf2	-1.23733	1.52613	-6.1234	7.84685e-06	0.000110659	3.59328
516	Tnc	-1.23611	6.08532	-3.91769	0.000968495	0.00561875	-2.11862
517	Magi1	1.23544	1.15671	5.09154	7.06493e-05	0.000678584	1.45385
518	Irf7	1.23541	3.76942	9.28264	2.22212e-08	8.62024e-07	9.30597
519	Tnni2	-1.2352	-0.150764	-3.79762	0.00126951	0.00697734	-1.24175
520	Rcan2	-1.23482	2.41748	-2.03371	0.0566109	0.136924	-5.32758
521	Tlr9	-1.23423	4.96423	-5.62222	2.24628e-05	0.000266016	1.99843
522	Zbtb5	1.23227	4.2581	21.358	1.80147e-14	8.30549e-12	23.4119
523	Acap1	1.23197	0.790816	4.14075	0.000585886	0.00374561	-0.496881
524	Pcolce2	1.23175	2.88359	4.04459	0.000727573	0.00445425	-1.34285
525	Tnfsf14	1.23072	1.54812	2.59845	0.0179144	0.0569452	-3.83732
526	Fgl2	1.22953	6.3361	3.86581	0.00108864	0.00616705	-2.11975
527	Nxpe1-ps	-1.22721	2.96397	-5.20149	5.5581e-05	0.000556599	1.27211
528	Ifi47	1.22662	5.38674	8.5396	7.85739e-08	2.40886e-06	7.78246
529	Mcoln3	-1.22487	4.89328	-4.02691	0.00075715	0.00459169	-1.82449
530	Plxdc2	1.224	6.12793	10.1983	5.12637e-09	2.59282e-07	10.3954
531	Frat2	-1.22237	2.1433	-3.9316	0.000938597	0.0054856	-1.32268
532	Arap2	1.22155	4.38196	12.1998	2.82138e-10	2.11374e-08	13.5295
533	Rasgrp4	1.22053	4.73365	6.63429	2.77699e-06	4.66938e-05	4.1173
534	Pianp	-1.21993	4.94656	-7.67265	3.74726e-07	9.07442e-06	6.01643
535	Bhlhe40	1.21901	5.9357	8.257	1.29351e-07	3.65691e-06	7.05488
536	Lsp1	-1.21641	5.50758	-3.78162	0.00131612	0.00717761	-2.35467
537	Col4a2	-1.21555	6.40997	-4.50009	0.000261573	0.001956	-0.770288
538	Fbxw10	1.215	0.858373	2.13806	0.0461207	0.116931	-4.8175
539	F11r	-1.214	1.18883	-3.23457	0.0044863	0.0195696	-2.52768
540	Tgm2	1.21166	7.34567	2.4539	0.0242639	0.0717974	-5.28809
541	Gm12250	1.21161	3.57472	5.64063	2.15996e-05	0.000257883	2.40148
542	Rmi2	1.21113	1.46409	5.37396	3.82468e-05	0.000409709	2.04171
543	Plekha3	1.21112	5.74542	11.8449	4.58811e-10	3.19754e-08	12.8672
544	Itpka	1.211	-2.43265	1.35066	0.193131	0.334064	-5.06995
545	Fahd2a	1.20956	2.41377	8.09434	1.73142e-07	4.71693e-06	7.17873
546	Ptger2	1.20937	4.95834	4.28777	0.000420954	0.0028444	-1.06063
547	Draxin	-1.20901	-0.0148901	-1.22171	0.237191	0.386936	-5.8361
548	Ebf2	-1.20828	0.780431	-2.5143	0.0213889	0.0650732	-3.99862
549	Pou2f2	-1.20824	5.74379	-6.45402	3.99057e-06	6.36104e-05	3.51319
550	Gm49450	1.2082	-0.859965	2.14765	0.0452513	0.115189	-4.49741
551	Gbp4	1.20352	1.58441	1.85194	0.0800972	0.176073	-4.66402
552	Cdh13	-1.20322	1.72592	-2.84448	0.0105727	0.0382423	-3.5467
553	Zfp609	1.20066	5.21192	12.9292	1.0749e-10	9.59784e-09	14.4258
554	Glrx	1.19901	6.59907	8.57515	7.38511e-08	2.31491e-06	7.5881
555	Dgkg	-1.19821	0.296772	-3.58404	0.00205325	0.0103674	-1.44565
556	Cdk15	-1.19693	0.783509	-4.08466	0.000664771	0.004146	-0.832912
557	Cblb	1.19669	6.78497	8.37223	1.05428e-07	3.05258e-06	7.187
558	Slc39a12	1.19654	0.38159	2.15432	0.0446562	0.114014	-4.7104
559	Tagap	-1.19491	2.50996	-9.19667	2.56293e-08	9.78401e-07	9.15479
560	Zfp781b	-1.19424	0.154143	-2.23579	0.0379355	0.100783	-4.39642
561	Cxcl5	1.19365	3.92417	2.98498	0.00778359	0.0302669	-3.72433
562	Ap2a2	1.19361	7.61988	18.5756	2.12382e-13	5.53439e-11	20.7786
563	Tmem217rt	-1.19297	2.87863	-5.18992	5.69984e-05	0.000567475	1.13781
564	Arhgef37	-1.1912	1.23089	-1.66502	0.112789	0.22642	-5.12302
565	Adam8	1.19106	9.1435	16.914	1.09304e-12	1.89888e-10	19.1065
566	Ctxn1	-1.19049	2.14776	-2.22438	0.0388167	0.102533	-4.77639
567	Mmp19	1.19014	7.13767	7.41132	6.11899e-07	1.36589e-05	5.41941
568	Efnb1	-1.18914	4.36326	-2.26261	0.0359351	0.0967117	-5.40685
569	Gngt2	-1.18737	4.92338	-13.4658	5.43407e-11	5.38332e-09	15.1833
570	Pdgfrb	-1.1873	5.653	-3.09545	0.00610514	0.024994	-3.88586
571	Uck2	1.18724	5.06583	9.16906	2.68363e-08	1.01159e-06	8.75314
572	Bhlhe41	-1.18658	6.21226	-4.93918	9.87031e-05	0.000890929	0.199203
573	Agap1	-1.18655	5.73416	-15.6948	3.9927e-12	5.76633e-10	17.7757
574	Bst1	1.18653	4.88739	3.88448	0.00104378	0.00597954	-1.50869
575	Fgd3	-1.18613	6.86783	-18.1698	3.12948e-13	7.12578e-11	20.4038
576	Il1rl2	1.18578	3.44894	13.3659	6.1591e-11	6.00237e-09	15.1916
577	Rap2a	-1.18542	6.75031	-14.8673	1.01213e-11	1.31874e-09	16.8353
578	Inhbb	-1.18446	3.73832	-2.8856	0.00966954	0.0356314	-3.98904
579	Dab2	1.18393	8.68114	10.7421	2.24133e-09	1.24962e-07	11.223
580	Ska1	1.18381	0.179781	3.49935	0.00248332	0.0121006	-2.04232
581	Col8a1	-1.181	5.98397	-2.23421	0.0380559	0.101013	-5.61119
582	Abcd2	1.18044	4.91943	26.7332	3.23631e-16	2.04177e-13	27.4263
583	Pwwp3b	-1.17992	1.09898	-3.83142	0.0011764	0.00655274	-1.32971
584	Tmtc2	-1.17974	1.89357	-5.73062	1.78452e-05	0.000220982	2.77021
585	Cd4	-1.17954	3.37247	-8.76769	5.29366e-08	1.74808e-06	8.23363
586	Bach2	-1.17838	0.699434	-4.62361	0.000198565	0.0015644	0.427765
587	Timp3	-1.17742	7.26937	-4.16564	0.000553973	0.00358363	-1.58861
588	Cd14	-1.17656	6.45008	-9.97585	7.25745e-09	3.52207e-07	9.97186
589	Tm4sf19	1.17616	2.84523	8.1373	1.60253e-07	4.40585e-06	7.26268
590	Phldb2	-1.17568	5.17983	-1.80522	0.0873782	0.187942	-6.30776
591	Plac8	-1.17455	2.25203	-3.02356	0.00715206	0.028313	-3.1811
592	Islr	-1.17369	3.71274	-1.09252	0.288659	0.444293	-6.99748
593	Clcn1	-1.17324	-1.02156	-0.896335	0.381615	0.539182	-5.75409
594	Slc36a2	1.17261	-0.960866	1.04904	0.3077	0.465238	-5.81312
595	Arid5a	1.17254	4.46205	6.11283	8.02026e-06	0.000112312	3.0656
596	Cxcl16	-1.17155	7.10707	-7.11213	1.08495e-06	2.15676e-05	4.79403
597	Lrig1	-1.17142	2.18832	-4.00294	0.000799165	0.0048018	-1.18299
598	Marcksl1	-1.17073	5.24246	-4.70559	0.000165467	0.00134929	-0.182258
599	Ccrl2	-1.16956	3.81164	-6.42143	4.26286e-06	6.67787e-05	3.66708
600	Ltc4s	1.16859	2.05667	9.97167	7.30543e-09	3.53106e-07	10.508
601	Etv4	-1.16479	1.08769	-2.55958	0.0194473	0.0604864	-3.90962
602	Mcc	-1.16409	2.08743	-4.69799	0.000168283	0.00136667	0.49889
603	Mpeg1	-1.16367	11.9056	-5.95362	1.1166e-05	0.00014806	2.43632
604	Hebp2	1.1633	1.72352	4.87282	0.000114253	0.00100925	0.772802
605	Slc9b2	-1.16069	0.759033	-2.8398	0.0106804	0.0384692	-3.48622
606	Aif1l	1.15914	1.2739	3.23472	0.00448483	0.0195696	-2.7128
607	Igf1	1.15871	8.99851	12.3439	2.32336e-10	1.79678e-08	13.5472
608	Fcgr4	1.15593	6.29555	8.84208	4.66044e-08	1.57365e-06	8.11139
609	Lpin2	-1.15575	6.80914	-10.1781	5.28961e-09	2.66414e-07	10.318
610	Ctsl	1.15562	9.99239	4.68658	0.000172606	0.00139573	-0.368444
611	Il17ra	-1.15365	5.36919	-12.109	3.19204e-10	2.34742e-08	13.3518
612	Mthfd2	1.15212	5.02993	7.72733	3.38577e-07	8.31664e-06	6.1249
613	Ccdc120	-1.1508	1.75036	-2.83226	0.0108563	0.0389623	-3.68698
614	Angpt4	-1.15062	2.35071	-2.00623	0.0597104	0.142438	-5.50581
615	Batf	1.15005	2.80237	6.40953	4.36701e-06	6.79836e-05	3.85833
616	Rapgef5	-1.14801	4.43572	-6.33983	5.03215e-06	7.63548e-05	3.43836
617	Abcc3	-1.14755	6.62403	-10.3472	4.07469e-09	2.12483e-07	10.5959
618	Tmem150b	-1.14707	3.25681	-1.90581	0.0723693	0.163185	-5.61892
619	Arrdc4	1.14641	6.09388	15.4008	5.52905e-12	7.7066e-10	17.4554
620	Cacna1b	-1.14632	1.69433	-2.04258	0.0556418	0.13507	-5.16007
621	Retreg1	-1.14547	5.75284	-7.37665	6.53479e-07	1.44012e-05	5.36801
622	Fdps	1.14422	5.79164	12.4483	2.02061e-10	1.60857e-08	13.7016
623	Plekhg4	-1.1426	2.20258	-1.38355	0.183001	0.321734	-6.30643
624	Schip1	-1.14212	1.06795	-3.5302	0.0023172	0.0114498	-1.93875
625	Sytl2	-1.14175	1.93688	-2.1311	0.0467619	0.118206	-5.18389
626	Tfrc	1.14079	7.67324	7.27158	7.98352e-07	1.67598e-05	5.09452
627	St7	1.13808	3.99709	8.72476	5.69937e-08	1.87174e-06	8.20412
628	Creg2	-1.13805	4.44516	-14.1673	2.30261e-11	2.55568e-09	16.0939
629	Spint1	1.13739	0.733776	1.83847	0.0821396	0.179706	-4.95457
630	Fyb1	-1.13691	7.90066	-7.66828	3.77785e-07	9.11169e-06	5.86744
631	Trim52	1.13358	-1.31089	0.938937	0.359888	0.518756	-5.59991
632	Sema3f	1.13317	1.59747	2.80276	0.0115715	0.0408323	-3.75812
633	Fam20a	-1.13304	3.63192	-4.28779	0.000420932	0.0028444	-0.880545
634	Irak2	-1.13281	5.38304	-9.6813	1.15971e-08	5.18713e-07	9.63988
635	Hmga2	-1.13279	4.82601	-3.86401	0.00109307	0.00618678	-2.08281
636	Gprc5b	-1.13105	4.20961	-8.39349	1.01544e-07	2.95695e-06	7.34469
637	Bcl2a1a	1.12908	0.166896	3.38133	0.00323456	0.015034	-2.14283
638	Pth1r	-1.12804	2.28787	-1.22769	0.234988	0.384441	-6.58374
639	Eif4a-ps4	1.12739	4.02057	1.16371	0.259362	0.412112	-6.87214
640	Abca8b	-1.1264	2.10401	-4.53292	0.000243077	0.00183602	0.231831
641	Icosl	-1.12617	3.37468	-6.68382	2.51563e-06	4.30784e-05	4.49631
642	Itm2a	-1.12385	2.71241	-1.27818	0.217024	0.361996	-6.62863
643	Nlrc3	-1.12326	2.48116	-10.3	4.38148e-09	2.26383e-07	10.9777
644	Gpr157	-1.12139	3.99401	-12.0488	3.46537e-10	2.50237e-08	13.3488
645	Brwd1	1.12058	5.72644	13.1369	8.23329e-11	7.65058e-09	14.7111
646	Fosl1	-1.12022	3.18214	-5.56806	2.52128e-05	0.000292006	2.17157
647	Cd200	-1.11944	3.63741	-8.89906	4.22909e-08	1.46515e-06	8.48275
648	Tpm2	-1.1194	5.89443	-4.54155	0.000238435	0.00180323	-0.66716
649	Prnd	-1.11911	0.711068	-2.44603	0.0246644	0.0726863	-4.25383
650	Rab7b	-1.11721	7.72107	-9.09993	3.01252e-08	1.12146e-06	8.49501
651	Pira1	-1.11672	4.68365	-6.99256	1.36864e-06	2.6041e-05	4.80984
652	Mgll	-1.11554	5.53551	-8.07021	1.80848e-07	4.84973e-06	6.69953
653	Ptger3	-1.11514	-0.927203	-1.11545	0.278967	0.433526	-5.60287
654	Sult1a1	1.11251	2.51255	2.66665	0.0154979	0.0508967	-4.35622
655	Cd244a	-1.11248	2.3381	-3.23562	0.00447587	0.0195423	-2.76539
656	C1qtnf5	-1.11175	1.35059	-3.63235	0.00184191	0.00951272	-1.75806
657	Tex9	1.11127	1.30047	3.0057	0.007438	0.029223	-3.16102
658	Pygo1	-1.1109	0.0832519	-1.97857	0.0629832	0.147659	-4.92968
659	Ednra	-1.11063	1.6043	-1.53728	0.14119	0.26661	-5.86069
660	Il4ra	1.10919	8.16075	14.3527	1.84601e-11	2.16942e-09	16.244
661	Sparcl1	-1.108	0.562675	-1.414	0.174006	0.310759	-5.81676
662	Xylt2	-1.10778	6.27178	-7.37303	6.57992e-07	1.44722e-05	5.31527
663	Jak2	1.10612	6.57935	13.0376	9.34839e-11	8.55413e-09	14.5031
664	Bok	-1.10546	1.99608	-5.67112	2.02441e-05	0.000245365	2.44817
665	Ackr3	1.10408	0.563546	1.84532	0.0810959	0.177844	-5.24847
666	Znrf2	1.10393	7.51369	12.0186	3.6114e-10	2.56153e-08	13.0815
667	Srl	1.1033	1.3456	1.41729	0.173055	0.309337	-5.93532
668	Cd180	-1.10215	7.72284	-10.1656	5.39325e-09	2.70498e-07	10.2718
669	Csf3r	1.09882	6.76796	5.2074	5.48705e-05	0.000551327	0.764129
670	Smad7	-1.09639	3.03559	-6.3231	5.20679e-06	7.8508e-05	3.65352
671	Plk3	1.09631	3.74887	11.5067	7.37059e-10	4.77574e-08	12.6294
672	Tmem119	-1.09585	2.82868	-4.05291	0.000714054	0.00439618	-1.44741
673	C130050O18Rik	1.09383	1.88328	12.8256	1.22945e-10	1.06025e-08	14.6433
674	Gm20056	1.09319	1.53241	4.30015	0.000409406	0.00278838	-0.567821
675	Aldh1a3	1.09208	1.04901	2.93081	0.00876254	0.0331974	-3.09809
676	Gcnt4	-1.09054	0.901951	-3.26227	0.00421831	0.018638	-2.44109
677	Vsig10l	-1.0902	2.02799	-4.96691	9.28611e-05	0.000846483	1.02801
678	1500009L16Rik	1.08898	2.08416	1.19275	0.248073	0.399953	-6.56441
679	Dennd3	-1.08824	0.562872	-1.58215	0.130598	0.251434	-5.21786
680	Acvr2b	-1.08804	1.57704	-4.83995	0.000122859	0.0010641	0.841953
681	Enah	-1.08764	6.14264	-3.50454	0.00245454	0.0119896	-3.0037
682	Fat4	-1.08746	2.94716	-2.35246	0.0299216	0.0843137	-4.85539
683	Frs3	-1.08741	1.12011	-3.79594	0.00127434	0.00700068	-1.50611
684	Fmnl3	-1.08722	5.86468	-11.6403	6.10439e-10	4.02051e-08	12.5717
685	Arhgap22	-1.087	4.85634	-5.88167	1.29808e-05	0.000168947	2.32358
686	Insyn1	-1.08674	1.04166	-2.50126	0.0219811	0.0664702	-4.08812
687	Cdh23	-1.08597	0.952793	-1.96149	0.0650832	0.1509	-4.87002
688	Tm7sf2	1.08525	3.50505	5.52069	2.79004e-05	0.0003177	1.79747
689	Itgax	1.08323	8.47008	5.45544	3.2092e-05	0.000356522	1.34269
690	Lbp	1.0819	0.778737	2.61461	0.0173115	0.0554847	-3.91232
691	Adgrg1	-1.08059	1.15287	-4.02063	0.000767938	0.00463975	-0.790486
692	Pim1	1.07935	6.15859	5.11381	6.72929e-05	0.000655272	0.630404
693	Abcb1a	1.07927	2.36407	4.86671	0.000115805	0.0010198	0.611965
694	Fabp7	-1.07786	0.62859	-4.11917	0.000615066	0.00388564	-0.487334
695	Nhsl3	-1.07713	6.38006	-3.98847	0.000825669	0.00492648	-1.9819
696	Lurap1	1.07694	0.736364	2.82335	0.0110676	0.039449	-3.32309
697	Fnbp1l	-1.07684	5.42229	-9.50945	1.53148e-08	6.46401e-07	9.34448
698	Rab3il1	1.07584	7.90045	8.96257	3.79695e-08	1.35863e-06	8.2464
699	Mtss2	-1.07407	3.94965	-2.13773	0.046151	0.116983	-5.53196
700	Socs2	1.07347	3.11777	4.82273	0.000127628	0.00109277	0.298155
701	Nhsl2	1.07339	2.28531	2.53819	0.0203426	0.0627195	-4.53733
702	Aldh3a1	-1.07269	1.30065	-1.46581	0.159529	0.292084	-5.45767
703	Zfp827	-1.0691	1.56592	-4.65128	0.0001867	0.00149198	0.422795
704	Icam2	1.06871	1.63816	3.78895	0.00129457	0.00708586	-1.62318
705	Ror2	-1.06743	1.62785	-2.84656	0.0105251	0.0381506	-3.63892
706	Nlrp10	1.06447	1.92452	5.65729	2.08478e-05	0.000250906	2.36756
707	Pilrb2	-1.06325	1.47579	-1.96189	0.0650328	0.150848	-5.28204
708	Ptpn22	-1.06276	4.31752	-4.06376	0.000696814	0.00430552	-1.46345
709	Pcdhgb1	-1.06221	0.833458	-2.29296	0.0337886	0.0923236	-4.28012
710	Pira2	-1.06136	6.83974	-4.2985	0.000410928	0.00279399	-1.26532
711	Dach1	-1.06116	1.31152	-6.53581	3.38347e-06	5.53249e-05	4.29254
712	Ttc28	-1.06021	4.03691	-2.60019	0.0178485	0.0568259	-4.69822
713	Or13p3	-1.05895	2.08734	-7.2888	7.72504e-07	1.63894e-05	5.86001
714	Fat1	-1.05766	6.3356	-1.6543	0.114971	0.229426	-6.64678
715	Atg9b	1.05753	1.38982	4.24908	0.000459184	0.00306472	-0.678429
716	2510009E07Rik	-1.05693	5.58995	-4.70927	0.000164121	0.00134105	-0.310415
717	Car5b	1.0551	2.62569	8.89461	4.26122e-08	1.46746e-06	8.64817
718	Esm1	-1.05106	2.80565	-0.987004	0.336402	0.494853	-6.88514
719	Fgf11	1.05006	2.05292	6.44944	4.02769e-06	6.40317e-05	4.06654
720	Tmem44	-1.04941	0.248734	-1.78369	0.0909231	0.19297	-5.12536
721	Zfp423	-1.04933	1.09989	-2.05092	0.0547448	0.133379	-4.98695
722	Pcdhac2	-1.04809	-0.14998	-1.86021	0.0788659	0.173908	-4.72684
723	Prag1	-1.04808	2.41641	-6.55462	3.25785e-06	5.34957e-05	4.1871
724	Gstm7	-1.0474	0.82859	-4.83608	0.000123914	0.00107015	1.103
725	Myl9	-1.04713	5.70243	-2.10598	0.0491411	0.123053	-5.85395
726	Abca1	-1.04705	7.25615	-18.5227	2.23289e-13	5.69483e-11	20.7286
727	Cdh2	-1.04624	4.83568	-7.22547	8.72104e-07	1.8024e-05	5.22302
728	Map4k1	1.04613	4.00713	9.35183	1.98232e-08	7.89693e-07	9.13067
729	Tmcc3	-1.04483	5.30065	-10.4129	3.68468e-09	1.98064e-07	10.8218
730	Serpina3g	1.04458	5.09158	3.1869	0.00498705	0.0213271	-3.49856
731	Nav2	-1.04432	4.65946	-8.84777	4.61539e-08	1.56727e-06	8.16955
732	Cysltr2	1.04427	1.48176	3.65658	0.00174418	0.00909414	-1.69637
733	Sorbs3	-1.04336	4.0627	-5.31639	4.33141e-05	0.000456244	1.23478
734	Prdm1	-1.04296	4.74008	-4.46389	0.000283631	0.00208326	-0.63073
735	Klhl13	1.04279	1.55967	2.60176	0.0177891	0.0567274	-4.15289
736	Ttc23	-1.04175	1.62071	-3.54129	0.0022602	0.0112233	-1.89592
737	Ptafr	-1.04131	7.4943	-7.23242	8.60539e-07	1.78157e-05	5.04229
738	Dzip1l	-1.04075	2.2792	-3.20985	0.00473958	0.0204807	-2.98474
739	Glipr1	-1.04072	7.79688	-15.046	8.24905e-12	1.11103e-09	17.0023
740	Frg2f1	1.03901	1.45818	3.06147	0.00657985	0.0264762	-3.18479
741	Gprin3	-1.03739	1.72923	-0.998128	0.331122	0.489597	-6.47725
742	Nat8l	-1.03665	2.1228	-4.60849	0.000205366	0.00160589	-0.0969847
743	Mme	-1.03634	3.64082	-1.20034	0.245184	0.396499	-6.90569
744	Nr4a1	-1.03588	1.75719	-3.15286	0.00537775	0.0226425	-2.84739
745	Lpcat2	-1.03579	5.89188	-4.28615	0.000422491	0.00285171	-1.19107
746	Ablim1	1.03469	3.40458	1.93816	0.0680524	0.156138	-5.66891
747	Secisbp2l	1.03369	7.67678	11.7903	4.9495e-10	3.42946e-08	12.7496
748	Pram1	-1.03336	0.694541	-4.03142	0.000749488	0.00455584	-0.892794
749	Or5v1b	-1.03259	2.7374	-7.93341	2.31826e-07	6.05425e-06	6.77989
750	Myc	1.03166	4.84348	10.3983	3.76817e-09	2.01172e-07	10.7423
751	Tmem144	1.03044	3.76517	9.89842	8.20138e-09	3.88577e-07	10.0569
752	Gm48417	-1.03001	1.17793	-4.58413	0.000216826	0.00166822	0.463883
753	Arhgap24	-1.02924	4.13736	-9.4216	1.76771e-08	7.332e-07	9.30427
754	Sft2d2	1.02888	7.93924	10.8469	1.91801e-09	1.10006e-07	11.3719
755	Siglecf	-1.02858	2.17518	-4.48133	0.000272779	0.00201964	-0.139221
756	Arl4c	1.02717	7.52045	8.63274	6.68182e-08	2.14158e-06	7.65885
757	Lrrc8b	1.02591	4.5516	4.65361	0.000185734	0.00148624	-0.338301
758	Arsj	-1.0251	1.89692	-5.41914	3.46977e-05	0.000377767	2.04189
759	Gli3	-1.02498	2.506	-7.60851	4.22294e-07	9.9998e-06	6.4094
760	Lhcgr	1.02483	-0.723522	1.57672	0.131844	0.253068	-4.98835
761	Pik3ap1	-1.0248	8.40153	-8.78186	5.16649e-08	1.71079e-06	7.92733
762	Ly6e	1.02259	7.66721	12.891	1.12941e-10	9.88193e-09	14.3575
763	Nexn	-1.0224	2.56884	-2.18725	0.0418181	0.108712	-5.06404
764	Cd274	1.02217	6.7906	4.86193	0.000117035	0.00102777	0.0119025
765	Tarbp2	1.02145	4.82483	10.4877	3.28808e-09	1.78345e-07	10.9028
766	Inpp5a	1.02059	4.96476	11.7043	5.58031e-10	3.77916e-08	12.759
767	H2-DMa	1.0203	6.09695	4.49684	0.000263483	0.00196538	-0.680951
768	Ifitm1	1.01995	1.21668	2.73241	0.013464	0.0456428	-3.59985
769	Dtx4	-1.01951	5.62926	-5.7268	1.79902e-05	0.000222318	1.9215
770	Skil	-1.01855	6.01706	-6.21899	6.44394e-06	9.41993e-05	3.02496
771	Foxc2	-1.01695	1.79239	-4.29289	0.00041614	0.00281982	-0.450378
772	Acp5	1.01682	3.45699	9.37406	1.91115e-08	7.68757e-07	9.22525
773	Olfml2b	-1.0165	4.16766	-1.53768	0.141091	0.266503	-6.55618
774	Tnfsf10	1.01647	1.18052	2.70721	0.0142113	0.0475045	-3.46804
775	Ptprg	-1.01596	3.85749	-3.29425	0.00392845	0.0175934	-3.11424
776	Ifit1	-1.01444	2.72894	-2.33659	0.0309113	0.0865328	-4.49765
777	Tie1	-1.01425	0.601777	-1.26889	0.220249	0.366124	-5.98647
778	Dpy19l3	-1.01417	3.35379	-2.89688	0.00943517	0.0350261	-3.9157
779	Igfbp7	-1.01108	6.68603	-2.42889	0.0255576	0.0745943	-5.31687
780	Nectin3	-1.01092	2.82031	-2.93698	0.00864529	0.0328466	-3.6966
781	Atp6v0a1	1.01059	9.28438	15.7253	3.86133e-12	5.64461e-10	17.831
782	Arhgap12	1.01009	5.84527	14.5387	1.48243e-11	1.83195e-09	16.5069
783	Dut	1.01006	3.59551	8.18202	1.47894e-07	4.10371e-06	7.09632
784	Pilra	-1.00941	2.63225	-3.88246	0.00104855	0.00599323	-1.48116
785	Sh2b2	1.00849	3.98542	7.52564	4.93204e-07	1.13041e-05	5.7831
786	Nhsl1	1.00817	0.395409	4.21982	0.000490401	0.00323881	-0.335304
787	Hrh2	1.00713	1.37851	3.6174	0.0019049	0.00974982	-1.63028
788	Plxna4	-1.00667	0.123855	-5.0786	7.26791e-05	0.000694187	1.52131
789	Prdm11	-1.00644	2.35526	-6.3161	5.28171e-06	7.94377e-05	3.74912
790	Tmem47	-1.0061	3.41432	-3.40705	0.00305374	0.0143606	-2.77851
791	Sdc2	-1.00602	6.19272	-2.39203	0.0275823	0.0791804	-5.32684
792	Slc44a1	-1.00572	6.67747	-6.45191	4.00765e-06	6.37977e-05	3.45152
793	Zfp507	-1.0031	2.62223	-2.68224	0.0149907	0.0496116	-4.14902
794	Col5a1	-1.00245	7.38882	-1.55633	0.136609	0.259969	-6.83107
795	Gzme	-1.00016	2.12947	-2.20219	0.040586	0.106395	-4.89186
796	Htr1b	-1.00014	2.15373	-3.73803	0.00145194	0.00780469	-1.54098
797	Kif9	1.00012	2.42019	9.80586	9.50058e-09	4.41409e-07	10.2455
798	Gpr65	0.999427	6.22823	7.12622	1.05579e-06	2.11281e-05	4.81967
799	Hspb6	-0.998673	3.21944	-5.19798	5.60072e-05	0.000559931	1.22182
800	Cyfip2	-0.998576	6.52427	-7.86814	2.61215e-07	6.69055e-06	6.27298
801	Snai2	-0.998445	3.90996	-2.07741	0.0519804	0.128439	-5.62492
802	Tgfb3	-0.998257	5.11533	-1.67268	0.111253	0.223832	-6.48477
803	Prr5l	-0.997707	2.90759	-2.55675	0.0195633	0.0607843	-4.41608
804	Vgll3	-0.997031	5.68802	-2.43856	0.0250503	0.0734715	-5.18757
805	Stbd1	-0.995812	1.97796	-2.29992	0.0333139	0.0913807	-4.78894
806	Arhgap27	-0.995649	5.23283	-5.59506	2.3801e-05	0.000278889	1.84171
807	Nuak1	-0.994899	4.57183	-3.99394	0.000815547	0.00488215	-1.79295
808	Errfi1	0.994514	6.29238	5.58137	2.45066e-05	0.000285759	1.58461
809	Slc4a3	-0.994276	2.60154	-2.36724	0.029027	0.0824542	-4.79967
810	Fscn1	-0.994043	6.21687	-3.14585	0.00546175	0.0229157	-3.81266
811	Pira12	-0.993714	3.40272	-5.07787	7.27946e-05	0.000694736	0.963567
812	Lpcat4	-0.992641	2.83548	-7.11315	1.0828e-06	2.15607e-05	5.55882
813	Cd109	-0.992293	3.27322	-5.99429	1.02577e-05	0.000137538	2.86521
814	Tlr4	0.991761	6.98792	20.0395	5.57668e-14	1.96611e-11	22.1565
815	Clec4d	-0.990487	7.98286	-3.6516	0.00176383	0.00916872	-2.74686
816	Hpgds	-0.989715	7.25513	-6.5248	3.4593e-06	5.63405e-05	3.58165
817	Neurl3	-0.989007	6.64816	-7.94787	2.25793e-07	5.90957e-06	6.40319
818	Nbeal2	-0.988006	5.92203	-9.39376	1.85027e-08	7.54395e-07	9.0592
819	Abi3	-0.985816	4.95868	-8.29992	1.19839e-07	3.41214e-06	7.20122
820	Fzd4	0.985299	1.56132	2.70137	0.0143902	0.0479687	-3.94544
821	Cdk5r1	-0.984009	0.481263	-3.70506	0.00156387	0.00830945	-1.43398
822	Zfp691	-0.983243	1.91063	-2.03522	0.0564448	0.13663	-5.17217
823	Sytl4	-0.982712	0.745211	-1.26225	0.222575	0.369071	-6.03182
824	Psen2	-0.982682	6.69767	-12.3175	2.40722e-10	1.8497e-08	13.5214
825	Fnip2	-0.98183	8.02192	-4.71096	0.000163503	0.00133782	-0.360972
826	Idi1	0.981792	5.41779	9.63968	1.24012e-08	5.48534e-07	9.43055
827	Fads2	0.980622	4.80489	4.79847	0.000134667	0.00114243	0.0117374
828	Epb41l3	-0.978775	5.76386	-6.66212	2.62686e-06	4.46712e-05	4.0148
829	2900026A02Rik	-0.978536	4.05299	-9.47992	1.60696e-08	6.73518e-07	9.45769
830	Spata13	-0.97852	4.24242	-3.9959	0.000811942	0.00486866	-1.55624
831	Ccn1	-0.978125	6.27753	-2.077	0.0520223	0.128469	-5.95256
832	P2ry1	0.978097	3.84723	11.6259	6.22932e-10	4.08038e-08	12.7155
833	Col6a3	-0.977764	6.96015	-2.82876	0.0109388	0.0391412	-4.52273
834	Ust	0.977527	3.84204	6.66204	2.62728e-06	4.46712e-05	4.13044
835	Armcx6	-0.975944	2.3216	-2.41037	0.0265572	0.0769313	-4.5542
836	Crocc2	-0.975575	-0.204327	-1.03657	0.313324	0.471007	-6.16397
837	Plek	0.974888	8.84062	16.5107	1.66234e-12	2.72966e-10	18.6634
838	Stc2	-0.973161	0.883528	-3.41744	0.00298359	0.0141082	-2.1609
839	Ifi30	0.972836	7.317	3.33933	0.00355271	0.0162172	-3.41542
840	Fgfr2	-0.970501	2.89357	-2.01923	0.0582258	0.139591	-5.57749
841	Lama1	-0.968652	0.503677	-1.30223	0.208854	0.352213	-5.71817
842	Etv5	0.967182	5.58182	7.27589	7.91798e-07	1.66806e-05	5.14082
843	Ophn1	-0.96534	4.9668	-14.3262	1.90495e-11	2.19564e-09	16.2624
844	Arhgap6	0.965063	5.16779	10.6216	2.68544e-09	1.47662e-07	11.1755
845	Fat3	-0.964378	2.86624	-4.88348	0.000111596	0.000990156	0.506567
846	Tle1	-0.963448	4.47831	-6.78663	2.05111e-06	3.61568e-05	4.45823
847	Ap1b1	0.96338	7.86565	13.3284	6.45699e-11	6.24193e-09	14.9059
848	Ogdhl	-0.962502	1.32927	-1.42826	0.169919	0.305187	-5.94909
849	Ly75	-0.962186	4.54565	-5.76706	1.6522e-05	0.000207382	2.2531
850	Clybl	0.961026	2.86206	11.257	1.05322e-09	6.4086e-08	12.4445
851	Arg2	0.960673	-0.369709	2.19599	0.0410929	0.107339	-4.1913
852	Camk2a	0.96004	0.270456	3.15515	0.00535052	0.0225437	-2.75537
853	Cxcl12	-0.958259	6.91673	-0.966402	0.346335	0.505235	-7.55213
854	Maml3	-0.957522	2.90427	-10.8178	2.00267e-09	1.13773e-07	11.7824
855	Cln5	0.957101	6.78223	14.4377	1.66949e-11	2.00667e-09	16.326
856	Zfr2	-0.956733	1.08192	-3.30953	0.00379693	0.017104	-2.45069
857	Npas4	-0.956411	0.288179	-3.16425	0.00524375	0.02215	-2.772
858	Rhof	0.955204	1.25712	2.56227	0.0193373	0.0602067	-3.99193
859	Tpbgl	-0.955113	0.34031	-5.30441	4.44513e-05	0.000465767	1.95922
860	F830016B08Rik	0.954902	1.91674	1.83036	0.0833917	0.181649	-4.99922
861	BC034090	-0.954896	2.27784	-2.22681	0.0386276	0.102169	-4.98567
862	Itsn1	0.954391	7.50262	6.63279	2.78531e-06	4.67613e-05	3.80257
863	Epb41l5	-0.952793	1.30399	-3.81118	0.00123129	0.00680163	-1.31241
864	Myo10	-0.952236	6.32119	-5.46345	3.15443e-05	0.000351414	1.34473
865	Plscr4	-0.951226	3.41727	-4.83493	0.000124229	0.00107153	0.24181
866	Adm	0.950816	3.6023	2.15827	0.0443068	0.11329	-5.50739
867	Pgbd5	-0.950254	0.267265	-1.95228	0.0662413	0.152875	-4.8495
868	Gsta3	-0.948893	1.95508	-1.4614	0.160722	0.293416	-5.55289
869	Lrp1	-0.948583	9.61681	-8.49866	8.44053e-08	2.54853e-06	7.43494
870	Lat	0.948178	1.01687	6.1009	8.22065e-06	0.000114716	3.397
871	Ccdc80	-0.947441	5.49579	-1.51261	0.14731	0.274876	-6.82369
872	Clec2i	0.946725	1.68771	5.50265	2.89999e-05	0.000327454	2.01539
873	Gm49368	0.946396	1.93909	3.49981	0.00248076	0.0120931	-2.12712
874	Trnp1	-0.94527	1.58374	-2.75481	0.0128314	0.0440428	-3.76161
875	Msrb3	-0.945008	4.94396	-2.61039	0.0174668	0.0558695	-4.78025
876	Zfp703	0.944594	6.20912	7.37658	6.53563e-07	1.44012e-05	5.31657
877	Gpr137b	-0.944554	7.93786	-5.89903	1.25167e-05	0.000163797	2.25913
878	Il12rb1	-0.944267	2.08359	-0.818868	0.423308	0.579061	-6.32885
879	Gm47924	-0.94424	2.03906	-3.18708	0.00498511	0.0213271	-2.79901
880	Osgep	0.943563	5.20038	9.6885	1.14637e-08	5.14666e-07	9.57137
881	Mmp14	-0.943193	6.61139	-2.47008	0.0234603	0.0698836	-5.23568
882	Crlf1	-0.943177	2.43657	-2.54927	0.0198739	0.061526	-4.13129
883	Tln2	-0.942976	4.24132	-1.31741	0.203819	0.346256	-6.79882
884	Grem1	-0.942524	7.13049	-4.9262	0.000101566	0.000912709	0.198652
885	Rtl5	-0.94212	4.97192	-8.12858	1.62786e-07	4.46526e-06	6.96707
886	Palld	-0.941551	6.21346	-3.44852	0.00278302	0.013344	-3.15516
887	Efna4	-0.941122	0.661694	-2.05541	0.0542666	0.132537	-4.80315
888	Ptk2b	-0.941116	7.87767	-16.6628	1.4177e-12	2.36027e-10	18.8195
889	Adgrg2	0.940886	2.60245	3.54146	0.00225938	0.0112233	-2.18318
890	Samd4	-0.939578	4.5459	-6.12436	7.83131e-06	0.000110659	2.95657
891	Tcea2	-0.939402	1.57374	-3.35419	0.00343673	0.0157961	-2.42111
892	Snai1	-0.939099	2.78431	-3.09412	0.00612309	0.0250589	-3.3237
893	Txnip	0.93863	9.59119	5.16996	5.95316e-05	0.000587814	0.676527
894	Ptpn14	-0.938621	4.81364	-2.67539	0.0152117	0.0502184	-4.60924
895	Slc6a8	-0.938616	7.2321	-11.9129	4.17667e-10	2.92782e-08	12.9263
896	Phlpp1	-0.938386	5.17783	-6.36504	4.78026e-06	7.3088e-05	3.36974
897	Arrdc3	-0.938036	4.91217	-5.39572	3.64936e-05	0.000393389	1.27676
898	Scarf2	-0.937058	3.9111	-2.56555	0.0192038	0.0599157	-4.73229
899	Cacnb1	-0.936982	2.17794	-10.8041	2.04387e-09	1.15565e-07	11.8682
900	Flnb	-0.93577	6.50003	-6.46124	3.93274e-06	6.2772e-05	3.47763
901	Atf5	0.935304	6.68942	5.00663	8.50984e-05	0.000787094	0.320095
902	Slc16a10	-0.934985	5.9012	-14.4195	1.70576e-11	2.02445e-09	16.2642
903	Snx29	0.934625	5.08028	6.79152	2.03138e-06	3.59146e-05	4.21148
904	Depdc1b	0.934604	0.10769	4.72976	0.000156822	0.00129118	0.716927
905	Rasa4	-0.933386	7.44547	-6.25966	5.92806e-06	8.80541e-05	3.06237
906	Tyw3	0.933312	2.01408	2.55306	0.0197161	0.0611004	-4.23825
907	Pacsin3	-0.932936	1.7973	-2.59762	0.017946	0.0570047	-4.10638
908	Trf	0.932581	9.15793	10.5817	2.85165e-09	1.55376e-07	10.974
909	Dhcr24	0.932481	5.87304	6.89525	1.65578e-06	3.06294e-05	4.35569
910	Bex1	0.931983	1.47044	4.83419	0.000124432	0.00107153	0.280144
911	Lpxn	0.930503	6.53432	11.1659	1.20152e-09	7.16547e-08	11.8723
912	Mylk	-0.929878	5.94055	-1.31779	0.203697	0.346146	-7.09593
913	Pakap	-0.929648	6.01605	-2.27605	0.0349694	0.0948153	-5.5643
914	Pard3	-0.92903	3.22455	-3.14693	0.0054488	0.0228873	-3.32617
915	Ddr2	-0.927803	5.86714	-2.78779	0.0119516	0.0418045	-4.54504
916	Grb14	-0.927482	2.89773	-2.84329	0.0106	0.0382963	-3.80132
917	Tgfb1i1	-0.927045	4.92913	-2.68004	0.0150613	0.0498314	-4.66106
918	Syne1	-0.925719	5.44056	-9.52149	1.50175e-08	6.36096e-07	9.34419
919	Fut8	0.924991	5.02886	9.76342	1.01665e-08	4.65139e-07	9.7516
920	Bmp2	0.924985	1.99153	4.56298	0.000227298	0.00173432	-0.250888
921	Gbp6	0.924948	3.72815	1.40622	0.176269	0.313539	-6.1504
922	F3	-0.924918	1.97613	-2.02109	0.058016	0.139235	-5.02301
923	Elovl7	-0.924807	1.09711	-3.00723	0.00741303	0.0291535	-3.13836
924	Proz	0.923945	2.34226	2.03156	0.0568482	0.137332	-5.462
925	Pdlim7	-0.923316	4.79609	-4.83449	0.000124351	0.00107153	0.145612
926	Iigp1	0.923128	4.19407	4.42686	0.000308139	0.00222242	-0.0620348
927	Shroom2	-0.92213	-0.131321	-1.79525	0.0890047	0.190076	-4.95572
928	Shc4	-0.921875	0.806052	-4.22832	0.000481126	0.00318457	-0.360026
929	St3gal5	-0.921702	4.65604	-3.17511	0.00511915	0.0217523	-3.56484
930	Adrb2	-0.921272	3.26308	-4.02503	0.000760355	0.00460554	-1.3636
931	Ankrd55	0.920887	1.31786	7.3431	6.96524e-07	1.50437e-05	5.91697
932	Slc12a2	-0.918114	4.33728	-7.87934	2.55911e-07	6.58283e-06	6.54801
933	Gm45140	0.918068	4.04643	3.60083	0.00197721	0.010072	-2.52774
934	Ndrg1	-0.917958	6.10174	-5.62185	2.24805e-05	0.000266016	1.71845
935	Saa3	0.916322	0.999913	0.769656	0.451241	0.606054	-6.04853
936	Pgf	-0.915865	0.959206	-2.97434	0.00796708	0.0307771	-3.12187
937	P4ha3	-0.915755	4.02316	-1.30326	0.208508	0.351878	-6.72575
938	Boc	-0.914294	1.74776	-1.74742	0.0971797	0.202872	-5.63142
939	Runx3	-0.914225	2.80229	-2.13255	0.0466278	0.117967	-5.31588
940	Arhgap19	-0.913931	7.42393	-6.41084	4.35541e-06	6.78912e-05	3.3429
941	Smad3	-0.912931	4.59663	-3.24277	0.00440533	0.0193257	-3.48464
942	Mfge8	-0.911545	9.36644	-5.6773	1.99802e-05	0.000242931	1.80012
943	Rrp8	0.911182	4.62909	6.35397	4.8892e-06	7.42798e-05	3.36823
944	Bnc2	-0.911001	0.489135	-1.85702	0.0793389	0.174694	-5.18023
945	Tspan13	-0.910727	4.85305	-5.57728	2.47215e-05	0.000287148	1.82101
946	Majin	0.908814	-2.67485	0.629776	0.536559	0.6796	-5.72649
947	Gdpd5	-0.908541	3.66101	-5.44284	3.29732e-05	0.00036395	1.66039
948	Kif21b	-0.907822	5.57651	-6.07363	8.6984e-06	0.000119968	2.7198
949	Batf2	0.907577	3.28561	3.07941	0.00632496	0.0256619	-3.22703
950	Reps2	-0.907558	4.99654	-10.0787	6.17594e-09	3.04654e-07	10.2123
951	Hlx	0.906055	5.55229	9.1862	2.60801e-08	9.92452e-07	8.70185
952	Auh	0.905672	4.78639	5.42952	3.39317e-05	0.000372472	1.41209
953	Trpv4	0.90529	4.19949	7.36476	6.68407e-07	1.46214e-05	5.54744
954	Gpc4	-0.905033	3.77741	-1.68807	0.108221	0.21933	-6.27328
955	Galnt9	-0.903275	2.02354	-6.09001	8.40813e-06	0.000116924	3.33636
956	Smpd3	-0.90299	2.08521	-4.83448	0.000124352	0.00107153	0.294812
957	Dclk1	-0.901506	5.97295	-1.69548	0.106785	0.217547	-6.56831
958	Vmp1	0.900723	7.41804	6.79903	2.00143e-06	3.5648e-05	4.1456
959	Prrg4	-0.900109	0.778874	-2.77391	0.0123144	0.0427492	-3.4031
960	Dnah2	0.899914	-0.32929	1.21646	0.239137	0.38937	-5.89558
961	Picalm	0.899646	9.05959	8.58733	7.23019e-08	2.28676e-06	7.58259
962	Matk	0.897819	5.19489	3.75432	0.00139962	0.00755732	-2.47954
963	Aldoc	0.896392	4.08961	3.18629	0.0049939	0.0213417	-3.41023
964	Cd44	0.895703	8.47978	7.85383	2.68158e-07	6.78146e-06	6.22632
965	P3h3	-0.894432	5.04194	-2.07271	0.052461	0.129233	-5.85842
966	Asph	-0.893791	7.17866	-9.70812	1.11081e-08	5.00576e-07	9.52771
967	Hspg2	-0.892304	6.28517	-2.20511	0.0403491	0.105881	-5.73155
968	Mtcl1	-0.891258	0.592691	-1.36079	0.189964	0.330014	-5.79493
969	Rgs17	-0.890806	1.66651	-2.74905	0.0129912	0.0443917	-3.63192
970	Vwa1	-0.889355	-0.00770229	-1.29634	0.21083	0.354897	-5.73771
971	Stard13	-0.887944	3.60657	-2.52761	0.0208	0.0637672	-4.72065
972	Apex1	0.887934	5.6181	12.7526	1.3523e-10	1.14965e-08	14.1855
973	Eya4	-0.8876	3.59013	-2.34811	0.0301898	0.0848791	-5.07254
974	Chchd10	0.887003	2.94372	3.8579	0.00110823	0.00624558	-1.61844
975	Scnn1a	-0.886602	0.718592	-2.63032	0.0167436	0.0540838	-3.59067
976	Adamts9	-0.885612	2.19723	-2.3171	0.0321674	0.0890098	-4.77887
977	Gm11992	0.884853	-1.01381	1.99226	0.0613438	0.145064	-4.39203
978	Id3	-0.884432	4.88639	-1.95962	0.065316	0.151381	-6.02455
979	Mefv	0.88403	2.72066	1.25135	0.226432	0.374172	-6.6174
980	Nxpe4	-0.883379	1.54207	-2.40641	0.0267755	0.0773951	-4.33402
981	Rgs2	-0.88291	6.79891	-6.81961	1.92167e-06	3.45871e-05	4.20156
982	Aox1	-0.882625	1.52041	-2.32922	0.0313808	0.0874265	-4.15112
983	Plekhh2	-0.882349	3.09339	-2.10432	0.0493023	0.123302	-5.31151
984	Rbpj	0.882251	7.88014	9.02499	3.41698e-08	1.24497e-06	8.36693
985	Anxa5	-0.881563	9.12972	-14.4757	1.59636e-11	1.9526e-09	16.3748
986	Cd38	0.881387	1.98286	2.77225	0.0123587	0.0428655	-3.64984
987	Ctla2a	0.880946	1.82529	4.1375	0.000590188	0.0037711	-0.79355
988	Ctla2b	-0.880934	4.04537	-6.37367	4.69706e-06	7.19687e-05	3.62992
989	Plac9	0.880464	3.39335	2.54251	0.0201586	0.0622465	-4.68299
990	Tmcc2	0.87944	4.18349	7.03213	1.26708e-06	2.44899e-05	4.83213
991	Gpt2	0.878556	4.38434	6.47432	3.83007e-06	6.14606e-05	3.67319
992	Evc2	-0.87703	3.08169	-3.32193	0.00369333	0.0167443	-2.9145
993	Agpat3	0.876018	6.30321	17.2863	7.48082e-13	1.35868e-10	19.4926
994	Ptprm	-0.875865	3.10278	-2.75078	0.0129432	0.0443032	-4.12539
995	Col4a5	-0.87573	1.79238	-2.48055	0.0229534	0.068717	-4.44061
996	Tmem86a	-0.875614	6.38552	-6.73913	2.25358e-06	3.9207e-05	4.03984
997	Dlx5	-0.875564	1.06391	-1.74613	0.0974095	0.203194	-5.52859
998	Lmcd1	-0.875411	2.2054	-2.90798	0.00920973	0.0343916	-3.61166
999	Cdc42bpa	-0.874453	4.89253	-3.686	0.00163244	0.00860892	-2.46996
1000	Mllt3	0.874452	4.06533	3.2218	0.00461543	0.0200381	-3.35352
1001	Or1j13	0.874259	1.18021	4.61194	0.000203794	0.00159712	0.387136
1002	Adamtsl4	-0.872717	4.36645	-1.74532	0.0975531	0.203227	-6.21249
1003	Col1a1	-0.872385	9.81925	-1.75378	0.0960569	0.200965	-6.51203
1004	F13a1	0.872136	4.26666	3.38249	0.00322619	0.0150067	-3.0754
1005	Stap1	-0.870399	5.32562	-6.77229	2.11017e-06	3.70346e-05	4.15141
1006	Efnb2	-0.870067	3.58554	-4.02131	0.000766753	0.00463493	-1.45082
1007	Plat	-0.869875	2.39711	-3.31775	0.00372791	0.0168502	-2.70754
1008	Nsdhl	0.869859	4.55815	9.67686	1.16803e-08	5.20488e-07	9.61923
1009	Slc6a17	-0.869751	0.555262	-1.8878	0.0748754	0.167294	-5.00439
1010	Carmil1	-0.869343	3.18481	-2.97363	0.00797964	0.0308157	-3.55385
1011	Cnrip1	0.868909	5.08526	7.24753	8.35982e-07	1.74277e-05	5.07078
1012	Siglec1	0.868129	5.83093	5.22096	5.32756e-05	0.000538619	0.798587
1013	Il1rn	-0.867182	6.54972	-1.59803	0.127013	0.24644	-6.71582
1014	Prg4	-0.866845	1.41042	-1.77544	0.0923144	0.195128	-5.55573
1015	Hspa1b	-0.866243	4.34701	-2.89578	0.00945776	0.0350557	-4.08511
1016	Cltc	0.866176	9.63899	14.285	2.00056e-11	2.26234e-09	16.1349
1017	Spag1	-0.864922	1.48505	-3.62957	0.00185347	0.00956415	-1.78911
1018	Loxl4	0.86459	2.77914	3.95699	0.000886369	0.00524022	-1.54426
1019	Pde4b	0.86304	4.07205	2.24819	0.0369981	0.0988844	-5.32969
1020	Ajuba	-0.862881	3.57653	-3.88165	0.00105045	0.00599323	-1.81991
1021	Epha1	0.862777	-0.291479	2.70465	0.0142894	0.0477123	-3.13391
1022	Sh2d3c	-0.862277	4.78433	-2.99203	0.00766439	0.029973	-4.03915
1023	Card14	-0.861492	0.32157	-2.90161	0.00933846	0.0347748	-3.30241
1024	Chpf	-0.861383	4.92263	-2.12264	0.0475505	0.119805	-5.76666
1025	Vcl	-0.86065	6.92963	-2.31048	0.0326046	0.0899289	-5.55524
1026	Gria3	-0.860548	3.09039	-1.2784	0.216949	0.361944	-6.62892
1027	H2-Ob	-0.86051	-0.302405	-1.29056	0.212788	0.35734	-5.45737
1028	Trpc6	-0.859307	0.739441	-3.07401	0.00640064	0.0258942	-3.00265
1029	Xylb	-0.858279	2.46178	-3.28203	0.00403679	0.0179751	-2.89929
1030	Bmyc	-0.857929	3.69336	-5.86257	1.35117e-05	0.000174318	2.5741
1031	Pde1c	-0.857509	1.1011	-3.50128	0.00247259	0.0120626	-2.45415
1032	Rbsn	0.857417	5.46351	18.0814	3.40876e-13	7.29656e-11	20.3606
1033	Cacna1a	-0.856303	4.02672	-5.2029	5.54108e-05	0.000555359	0.947514
1034	Sh3bp4	-0.855358	4.40977	-5.00694	8.50407e-05	0.000787094	0.615547
1035	Lama5	-0.855032	2.91892	-1.93801	0.068072	0.156138	-5.65128
1036	Cald1	-0.854855	7.82826	-3.71191	0.00153991	0.00821125	-2.6144
1037	Msra	-0.854436	4.14281	-4.24951	0.000458736	0.00306344	-1.17666
1038	Shb	0.85436	3.53381	6.0481	9.1716e-06	0.000125074	3.0384
1039	Mgat1	0.853802	7.50128	8.93862	3.95426e-08	1.39822e-06	8.20186
1040	Pik3r3	-0.852171	3.86551	-3.20716	0.00476794	0.0205602	-3.40491
1041	Dbn1	-0.851625	4.72447	-2.38141	0.0281929	0.0806558	-5.20943
1042	Bdh1	0.851604	1.11664	1.94409	0.0672858	0.15472	-4.99994
1043	Nrcam	0.851227	2.43488	4.43505	0.000302541	0.00219526	-0.455339
1044	Tpcn1	-0.850596	6.65251	-3.91945	0.000964654	0.00559966	-2.13742
1045	Itga4	-0.850344	6.89483	-4.20809	0.000503514	0.00330719	-1.46456
1046	Cnn3	-0.849965	6.72949	-4.91666	0.000103723	0.000929941	0.201814
1047	Plpp1	-0.849705	4.60924	-2.9892	0.00771193	0.030064	-3.82051
1048	Fcgr3	0.849184	9.6522	4.56909	0.000224223	0.00171523	-0.670402
1049	Cenpm	0.848487	0.280904	3.56993	0.00211937	0.010643	-1.87886
1050	Vgf	-0.848468	0.512334	-1.80312	0.0877187	0.188303	-4.92681
1051	L1cam	-0.848104	3.10706	-4.60278	0.000207995	0.00162118	-0.0205243
1052	Plekhg5	-0.847774	2.82784	-5.26466	4.84515e-05	0.000498103	1.45183
1053	Ptger4	-0.847611	4.1999	-6.57468	3.12922e-06	5.17379e-05	3.93475
1054	Fst	-0.846879	3.69668	-0.970308	0.344436	0.503384	-7.02089
1055	Hgsnat	0.846606	7.55043	2.17218	0.0430955	0.11107	-5.76122
1056	Sorl1	-0.84655	6.09149	-3.25293	0.00430688	0.0189734	-3.51201
1057	Slc11a1	-0.846214	8.81835	-6.61652	2.87749e-06	4.80397e-05	3.76957
1058	Thsd7a	-0.845938	2.35305	-2.10099	0.0496261	0.123983	-5.16372
1059	Ncapg2	-0.845508	5.68892	-5.29409	4.5457e-05	0.000472997	1.02562
1060	Mctp1	-0.845189	5.1252	-11.2868	1.0089e-09	6.17027e-08	12.0905
1061	Unc13b	-0.844224	0.89023	-2.18589	0.0419321	0.108937	-4.67476
1062	Marchf9	-0.843847	2.06704	-4.82337	0.000127446	0.00109199	0.585355
1063	Cpeb2	-0.843614	5.78013	-10.3717	3.92451e-09	2.07238e-07	10.7296
1064	Ppp1r9a	-0.843469	1.09967	-5.18401	5.7737e-05	0.0005734	1.68147
1065	C4b	0.842857	2.83888	0.953592	0.352612	0.51159	-6.675
1066	Calr3	0.84258	0.209606	2.06499	0.0532607	0.130827	-4.50344
1067	Fh1	0.841535	5.87155	7.45405	5.64403e-07	1.27651e-05	5.56977
1068	Gm10288	0.841533	0.672133	1.3746	0.185715	0.324846	-6.16482
1069	Nrg1	0.841367	2.71109	2.04426	0.0554606	0.134685	-5.3115
1070	Mxra7	-0.840857	2.77427	-2.39503	0.027412	0.0787981	-4.81361
1071	Shox2	-0.8404	3.5623	-2.18133	0.0423154	0.109649	-5.39679
1072	Psmb10	0.840318	6.53431	7.84052	2.74794e-07	6.93464e-06	6.26812
1073	Bmp6	-0.839635	0.59384	-2.2792	0.0347468	0.0943183	-4.02072
1074	Hgf	-0.838806	4.96442	-8.2035	1.42314e-07	3.97651e-06	7.05685
1075	Ccdc148	-0.838319	0.228628	-4.91835	0.000103336	0.000927165	1.0162
1076	Arhgef5	-0.837794	3.28014	-5.44109	3.30974e-05	0.000364985	1.74588
1077	Nabp1	0.837778	5.56739	4.12435	0.000607935	0.00385776	-1.57642
1078	Kcnj10	-0.836737	2.30095	-1.68978	0.107889	0.219117	-5.79878
1079	Lyrm9	-0.836102	3.39975	-2.7825	0.0120886	0.0421851	-4.21508
1080	Sfn	-0.835958	2.82533	-3.43217	0.00288679	0.0137317	-2.51685
1081	Cbarp	-0.835598	1.81199	-2.7349	0.0133924	0.04549	-3.85155
1082	Irag2	0.834944	6.21357	3.28778	0.00398549	0.0178062	-3.52604
1083	Cybb	-0.834771	9.92927	-7.27878	7.87441e-07	1.66181e-05	5.12829
1084	Lss	0.834474	5.18879	5.66392	2.05562e-05	0.000248144	1.81416
1085	Pdcd5-ps	0.834148	1.39352	1.81595	0.0856564	0.185102	-5.34295
1086	Acss2	0.833686	4.26542	2.27372	0.035135	0.0950493	-5.02295
1087	Adap1	-0.832945	5.86661	-4.69303	0.000170148	0.00137971	-0.340327
1088	Pde3b	0.83246	4.12027	5.13076	6.48459e-05	0.00063452	0.875688
1089	Ctnnd2	0.832371	0.748967	2.52441	0.0209401	0.0640819	-4.05906
1090	Fhdc1	-0.832304	2.95645	-2.6333	0.0166381	0.0538182	-4.38615
1091	Rars1	0.831556	6.54237	14.4354	1.67404e-11	2.00667e-09	16.2942
1092	Ghr	-0.829708	3.89602	-9.2719	2.262e-08	8.74663e-07	9.18117
1093	BC049715	0.829506	1.09404	2.77859	0.0121909	0.0423941	-3.58259
1094	Cysltr1	0.828024	4.32555	4.3891	0.000335341	0.00238277	-0.851514
1095	Fam83f	-0.826963	4.02491	-3.83677	0.0011623	0.00649837	-2.11938
1096	Dmxl2	-0.826498	5.00428	-3.19992	0.00484517	0.020802	-3.58834
1097	Mylip	-0.82553	6.22808	-6.18188	6.95504e-06	0.000100446	2.92197
1098	Ccdc9b	-0.824879	2.88567	-1.86177	0.0786345	0.173494	-5.7333
1099	Slc6a9	-0.824818	3.66517	-2.77594	0.0122607	0.0425998	-4.0443
1100	Ntrk3	-0.824517	-0.0877447	-1.27974	0.216488	0.361577	-5.9352
1101	Cdk20	0.823795	4.50316	7.9884	2.09741e-07	5.53781e-06	6.60591
1102	Kbtbd8	0.823437	1.45318	2.91082	0.00915296	0.0342733	-3.39798
1103	Afap1l2	-0.8233	0.92259	-2.22647	0.0386542	0.102217	-4.38032
1104	Gm19142	0.822854	1.64772	2.17478	0.0428728	0.110662	-4.90724
1105	Matcap1	-0.822806	1.3043	-3.35273	0.00344801	0.0158358	-2.49078
1106	Brsk1	-0.822647	2.10244	-4.30337	0.000406459	0.00277652	-0.448499
1107	Mmp28	-0.822401	0.573211	-2.33072	0.0312847	0.087251	-4.40242
1108	Fbxo32	-0.822269	4.16814	-4.94502	9.74431e-05	0.00088288	0.486298
1109	Cd24a	-0.821685	1.63604	-2.44563	0.0246849	0.0726863	-4.57797
1110	Stat2	0.819845	6.44768	8.54264	7.81583e-08	2.40844e-06	7.57912
1111	Otud1	-0.81908	4.49967	-8.68105	6.14579e-08	1.99647e-06	8.04798
1112	Yy2	0.819071	0.664891	1.89268	0.0741892	0.16607	-5.18691
1113	Slc25a27	-0.817557	1.38902	-6.24903	6.05866e-06	8.98827e-05	3.9285
1114	Htra3	-0.817501	2.92239	-1.20455	0.243594	0.394482	-6.89935
1115	Cdh5	-0.81701	2.72255	-1.38723	0.181893	0.32064	-6.34051
1116	Rpl37rt	0.816589	3.70233	2.81214	0.0113393	0.0401549	-4.1873
1117	Etl4	-0.816202	3.63386	-3.16689	0.00521325	0.022035	-3.43965
1118	Sh3pxd2a	-0.815948	5.79541	-2.56497	0.0192273	0.059959	-5.01305
1119	Arid3b	-0.815774	3.54089	-5.38747	3.71486e-05	0.000399731	1.57631
1120	Gnao1	-0.815742	3.17753	-2.48879	0.0225616	0.0678778	-4.61979
1121	Rarres2	0.815731	0.246918	0.926318	0.366234	0.524832	-6.28763
1122	Tubb2b	-0.815723	3.33229	-4.75731	0.000147523	0.00122548	0.191766
1123	Sema4a	0.81412	5.78905	4.08628	0.000662346	0.00413302	-1.6173
1124	Yap1	-0.812878	4.98405	-3.05575	0.00666332	0.0267196	-3.8704
1125	Ccnd2	-0.812757	6.48993	-2.32052	0.0319437	0.0886221	-5.50648
1126	Sox4	-0.812738	4.9605	-2.5178	0.0212323	0.0647611	-4.95786
1127	Htra4	0.81235	0.423214	1.7454	0.0975393	0.203227	-5.42913
1128	Lpar5	-0.811793	4.26289	-6.00039	1.01281e-05	0.000136105	2.73167
1129	Tal1	-0.811074	3.46575	-4.89605	0.000108545	0.000968824	0.48594
1130	Gpc2	-0.810326	2.04257	-1.41782	0.172905	0.30916	-6.14898
1131	Oas1g	0.810025	3.20196	5.16529	6.01404e-05	0.000593336	1.09214
1132	Col3a1	0.809192	8.3914	1.23339	0.232904	0.382161	-7.26092
1133	Ass1	-0.809171	5.11296	-3.69097	0.00161427	0.00853564	-2.21335
1134	Ifi209	0.808523	4.58069	2.92884	0.00880032	0.0332879	-3.93274
1135	Gpr18	-0.807903	0.540033	-1.95542	0.0658438	0.152222	-4.5941
1136	Kbtbd11	0.806886	1.09447	1.80767	0.0869821	0.187393	-5.4091
1137	Itgal	-0.80612	6.0434	-4.52765	0.000245953	0.00185541	-0.269362
1138	Mical2	-0.805074	5.6374	-9.38464	1.8782e-08	7.60607e-07	9.03398
1139	Flot1	0.804905	6.26255	7.36559	6.67356e-07	1.46214e-05	5.32631
1140	Taf4b	0.804896	2.36033	5.60287	2.34079e-05	0.00027482	2.29249
1141	Gnai1	-0.802968	2.09499	-1.92718	0.0694907	0.158392	-5.42902
1142	Emilin2	0.802674	7.45551	6.86404	1.76057e-06	3.23184e-05	4.27783
1143	Fam20c	0.802464	6.83943	5.85345	1.3773e-05	0.000176763	2.16393
1144	Dot1l	-0.801523	6.16924	-6.0902	8.40472e-06	0.000116924	2.68323
1145	9430038I01Rik	0.801012	2.98559	5.90792	1.2286e-05	0.000161129	2.73799
1146	Mcmdc2	-0.800875	0.85095	-1.83117	0.0832653	0.181538	-5.00245
1147	Apol6	-0.800833	1.52996	-0.949106	0.354828	0.513438	-6.04747
1148	Adhfe1	0.800625	1.01616	5.11512	6.70994e-05	0.000653919	1.49791
1149	Slc24a5	-0.800309	2.01963	-2.76646	0.0125136	0.0432025	-3.97373
1150	Gpc6	-0.800251	3.2867	-1.93037	0.0690707	0.157765	-5.77843
1151	Dkk3	-0.800029	6.40674	-1.45963	0.161202	0.294159	-6.94863
1152	Pmaip1	-0.798428	3.42615	-6.59388	3.01098e-06	5.00592e-05	4.18007
1153	Syne2	-0.798164	2.47992	-3.0503	0.00674367	0.0269815	-3.4467
1154	Mcoln2	0.798134	5.85734	5.05814	7.60088e-05	0.000722124	0.46062
1155	Prune2	0.79758	5.2474	5.7191	1.82856e-05	0.000225504	1.96657
1156	Acot6	-0.796118	0.639531	-3.50708	0.00244059	0.0119403	-1.97133
1157	Adamts1	0.795851	4.53371	1.29331	0.211854	0.356143	-7.06636
1158	Lgalsl	-0.795265	2.97087	-2.88022	0.00978336	0.0359183	-3.82046
1159	Pik3r5	-0.795261	7.40519	-10.2141	5.00298e-09	2.54113e-07	10.3643
1160	Edil3	0.795071	4.02477	4.94553	9.7333e-05	0.00088255	0.542468
1161	Erbb2	-0.795055	2.85358	-3.31775	0.00372794	0.0168502	-2.86875
1162	Rabepk	0.794401	3.44171	8.98986	3.62566e-08	1.30906e-06	8.78546
1163	Agmo	0.794288	1.88159	1.54265	0.139885	0.264489	-6.01593
1164	Vps13d	0.793473	6.05703	10.0563	6.39659e-09	3.14246e-07	10.1129
1165	Ccn5	-0.792392	6.14181	-1.03993	0.311802	0.469721	-7.44131
1166	Zfp932	0.792233	3.3946	5.6237	2.23922e-05	0.000265495	2.04854
1167	Tmem267	0.791422	4.19432	7.33353	7.09327e-07	1.52652e-05	5.51072
1168	Nos2	0.791106	-0.918394	1.04985	0.307338	0.464924	-5.52799
1169	Podnl1	-0.790983	3.58772	-1.2965	0.210779	0.35486	-6.83736
1170	Gm32687	0.790972	2.08805	6.04531	9.22494e-06	0.000125516	3.37745
1171	Map2k6	0.790931	1.67807	5.66503	2.05076e-05	0.000247807	2.52873
1172	Pabpc4l	-0.790437	0.370078	-1.62331	0.121478	0.238752	-5.42429
1173	Pxdn	-0.790213	4.63372	-3.60557	0.00195623	0.00997418	-2.55343
1174	Tmem191	-0.790162	0.754822	-1.96282	0.0649166	0.150805	-5.09576
1175	Smpdl3a	-0.79011	8.12926	-5.43051	3.38593e-05	0.000372018	1.23946
1176	Smim3	-0.790095	4.40187	-6.95225	1.48075e-06	2.78209e-05	4.75281
1177	Rnd1	-0.789743	1.09858	-2.75283	0.0128861	0.0441583	-3.54053
1178	Inpp4b	-0.789627	2.94812	-1.85568	0.0795376	0.175068	-5.77362
1179	Bst2	0.788635	6.65087	6.16675	7.17523e-06	0.000102759	2.84631
1180	Zfp607b	0.788347	0.897261	3.07722	0.00635553	0.0257552	-2.90862
1181	Itga5	-0.788018	7.0214	-8.17614	1.49462e-07	4.13766e-06	6.82808
1182	Mafb	0.78781	8.11406	6.73469	2.27351e-06	3.94965e-05	4.01397
1183	Eeig1	-0.787709	3.81732	-2.58816	0.0183086	0.0578302	-4.59196
1184	Plcd1	-0.787466	3.05147	-2.09031	0.0506807	0.126188	-5.42757
1185	Rab39	-0.787121	1.57595	-4.43569	0.000302109	0.00219477	0.0587443
1186	Hal	-0.787042	0.203355	-1.31031	0.206163	0.348754	-5.91881
1187	Slc6a12	0.786464	1.97984	1.33136	0.199279	0.341202	-6.22352
1188	Faxc	-0.785644	1.66054	-3.54434	0.00224481	0.0111654	-2.00117
1189	Nup62	0.785612	6.40931	9.83459	9.07578e-09	4.24966e-07	9.74681
1190	Lhfpl2	-0.785503	7.71458	-6.16054	7.26775e-06	0.000103904	2.84689
1191	Tbx3	-0.785487	1.13602	-1.33663	0.197585	0.339173	-5.86756
1192	Cebpd	0.785263	4.70394	4.28997	0.000418878	0.00283518	-1.08794
1193	Olfml2a	-0.784936	2.73938	-1.36956	0.187258	0.326876	-6.56053
1194	Thsd4	-0.784838	2.96958	-1.31469	0.204714	0.347087	-6.72835
1195	Pitx1	-0.784114	2.14867	-1.90385	0.072638	0.163606	-5.51288
1196	Pde4d	0.783927	2.54837	5.08952	7.09626e-05	0.000680503	1.17437
1197	Fzd5	-0.783868	4.23902	-3.64696	0.00178236	0.00926099	-2.49744
1198	Nfatc2	-0.783122	5.03542	-9.59577	1.33127e-08	5.7974e-07	9.52683
1199	Clec4e	-0.78296	3.53901	-1.41963	0.172384	0.308425	-6.26436
1200	H2-DMb2	0.782713	1.51977	1.58799	0.129269	0.249646	-5.55737
1201	Sned1	-0.782658	5.31393	-0.912745	0.373144	0.531284	-7.5391
1202	Pla2r1	-0.782408	2.59351	-2.84908	0.0104677	0.0379654	-3.77153
1203	Nol4l	-0.781879	4.4357	-5.31038	4.38808e-05	0.000461403	1.24029
1204	Gna15	0.781688	4.74381	10.0124	6.85221e-09	3.35255e-07	10.2737
1205	Adgrg4	0.78134	0.52415	2.48548	0.0227184	0.0682177	-4.191
1206	Snx7	-0.780982	4.83753	-8.18595	1.46858e-07	4.08444e-06	7.00526
1207	Map4k3	-0.780249	6.44159	-9.04082	3.32702e-08	1.21588e-06	8.40182
1208	Eml6	-0.780069	2.80214	-3.3157	0.00374501	0.0169083	-3.02514
1209	Maob	-0.780066	1.54218	-0.715358	0.483339	0.633138	-6.69951
1210	Cttnbp2nl	-0.780017	7.05217	-15.7682	3.68435e-12	5.45238e-10	17.8386
1211	Anks6	-0.779458	2.19934	-3.39614	0.0031292	0.0146523	-2.61747
1212	Gclm	-0.779305	7.73438	-5.01712	8.31611e-05	0.000773953	0.401088
1213	Abtb2	0.777635	1.68469	6.22635	6.34719e-06	9.31938e-05	3.7723
1214	Procr	-0.776782	4.88061	-2.30483	0.032982	0.0907196	-5.0017
1215	Ptpn2	0.776628	4.75294	8.45809	9.06281e-08	2.68901e-06	7.53486
1216	Dse	0.776513	7.62019	19.767	7.10364e-14	2.4329e-11	21.9072
1217	Rapgef6	-0.776011	5.90782	-5.40204	3.59999e-05	0.000389117	1.26591
1218	Znrf1	-0.775664	6.29424	-8.53226	7.95881e-08	2.42848e-06	7.51102
1219	Wnt4	-0.775153	0.4831	-1.86297	0.0784579	0.173168	-4.95361
1220	Slc37a3	0.774478	5.82862	7.42044	6.01424e-07	1.34501e-05	5.48406
1221	Tenm4	-0.773898	1.77224	-3.86029	0.00110228	0.0062208	-1.64655
1222	Pitpnm2	-0.773528	2.43812	-2.53735	0.0203785	0.0627477	-4.45521
1223	Tmem176b	-0.773352	6.51537	-2.44996	0.0244636	0.0722456	-5.27989
1224	Pcdhb17	-0.77323	0.761907	-1.74792	0.0970909	0.202722	-5.2966
1225	Gpr35	0.77274	2.60458	2.14703	0.0453072	0.115307	-5.20282
1226	Rin1	-0.772709	3.20385	-3.0851	0.00624604	0.0254232	-3.45968
1227	Dlc1	-0.772274	4.41586	-2.1323	0.0466502	0.117999	-5.64783
1228	Cdc42ep1	-0.771672	3.62194	-1.52966	0.143057	0.268992	-6.51999
1229	Dhrs3	0.771428	7.43875	5.88429	1.29096e-05	0.000168386	2.23333
1230	Tead1	-0.771289	5.40908	-3.2704	0.00414269	0.0183784	-3.44075
1231	Cavin2	-0.771097	1.98775	-1.42112	0.171956	0.307858	-5.96985
1232	Ephb3	-0.770931	1.36314	-1.46803	0.158931	0.291478	-6.08307
1233	1110059E24Rik	0.770634	3.97357	6.43977	4.10733e-06	6.5125e-05	3.69209
1234	Or5v1	-0.769768	0.328805	-2.79483	0.0117713	0.0413791	-3.79726
1235	Efr3b	-0.769478	4.85609	-4.2222	0.00048779	0.00322512	-1.36097
1236	Arxes2	-0.769049	1.63716	-1.18657	0.250444	0.402269	-6.2654
1237	Snta1	-0.768076	4.03133	-6.43026	4.18724e-06	6.5783e-05	3.76389
1238	Tnip3	0.767741	4.93532	4.54936	0.000234314	0.00177864	-0.543513
1239	N4bp1	0.767395	6.53607	19.3669	1.01915e-13	2.97964e-11	21.5745
1240	Fstl3	-0.766799	2.7926	-3.11709	0.00582038	0.0240582	-3.28199
1241	Itga9	-0.766333	3.8269	-2.39306	0.0275237	0.0790623	-5.05999
1242	Tnfaip8l1	0.766113	1.44833	7.09509	1.12134e-06	2.21441e-05	5.45843
1243	Zfpm2	-0.765743	1.41567	-1.98684	0.0619881	0.146035	-5.17452
1244	Btbd3	0.765723	4.19934	10.0057	6.92502e-09	3.3744e-07	10.2405
1245	Hmgn2	0.764507	6.47243	9.77057	1.00509e-08	4.61612e-07	9.66206
1246	Leng9	-0.764499	2.52487	-6.88863	1.67745e-06	3.09347e-05	4.97259
1247	Parva	-0.764392	5.45945	-3.21671	0.00466786	0.0202218	-3.56989
1248	B4galt6	-0.764259	7.20457	-8.34896	1.09857e-07	3.15794e-06	7.17544
1249	Tpbg	-0.763951	3.0759	-3.50808	0.00243512	0.0119239	-2.4589
1250	Arhgap44	-0.763503	1.18118	-3.6579	0.001739	0.00907112	-1.61171
1251	Stra6l	-0.76318	4.46435	-5.22975	5.22675e-05	0.000532764	0.937974
1252	Cln8	-0.762978	7.3756	-7.07738	1.16048e-06	2.28794e-05	4.70595
1253	Adamts4	-0.762742	2.32303	-1.53268	0.142314	0.268099	-6.05525
1254	Pde1b	-0.762737	5.65606	-3.7185	0.00151725	0.00810482	-2.519
1255	Lmtk2	-0.762513	4.15001	-8.53204	7.96188e-08	2.42848e-06	7.76574
1256	Rasgrp3	-0.761538	4.89051	-3.82691	0.00118841	0.00660802	-2.28198
1257	H1f10	-0.761496	1.24579	-3.52359	0.00235186	0.011592	-2.12055
1258	Abhd12	-0.760286	8.04533	-13.5649	4.80269e-11	4.79749e-09	15.2016
1259	Dusp5	0.759828	2.29201	1.77742	0.0919792	0.194591	-5.83078
1260	Tifab	0.759595	6.47997	3.2321	0.00451107	0.0196474	-3.55388
1261	Gvin-ps7	0.75902	7.68036	8.89306	4.2725e-08	1.46746e-06	8.17768
1262	Actr3b	0.758929	1.161	1.40525	0.176552	0.313832	-5.84347
1263	Cx3cl1	-0.758448	3.74837	-1.75678	0.0955302	0.200196	-6.04519
1264	Llgl2	-0.757396	2.34038	-4.11316	0.000623441	0.00393119	-0.983663
1265	Col16a1	-0.757248	4.93142	-1.41354	0.174139	0.310843	-6.86037
1266	Gpr176	-0.756623	4.83825	-4.42729	0.000307841	0.00222161	-0.852761
1267	Rnf149	-0.756529	7.86671	-12.2752	2.54822e-10	1.93326e-08	13.4385
1268	Itgb8	0.756483	2.5888	2.48353	0.0228109	0.0683585	-4.27951
1269	Zdhhc18	-0.756214	6.25546	-8.92551	4.04319e-08	1.41713e-06	8.27321
1270	Rnf130	0.756088	8.18693	6.03735	9.37859e-06	0.000127317	2.56532
1271	Ctxnd1	-0.754458	3.53656	-3.6353	0.00182973	0.00945794	-2.32219
1272	Gyg1	-0.753494	7.02665	-6.92514	1.56147e-06	2.92002e-05	4.4099
1273	Gfod1	-0.753188	2.2031	-3.8351	0.00116668	0.0065168	-1.66313
1274	Coro2b	0.751956	0.593309	2.35285	0.029898	0.0842867	-4.45456
1275	Hs6st2	-0.751792	2.44542	-1.22299	0.236719	0.386534	-6.53785
1276	Pira13	-0.750845	1.27748	-1.51002	0.147966	0.275842	-5.7641
1277	Metrnl	0.750588	6.88563	11.4217	8.31739e-10	5.27516e-08	12.2098
1278	Diras2	0.750538	0.580462	3.771	0.00134799	0.0073148	-1.11682
1279	Slc7a1	0.750392	4.84345	12.8786	1.1477e-10	9.96916e-09	14.454
1280	Dhcr7	0.750066	5.54698	6.43379	4.15743e-06	6.54864e-05	3.43708
1281	Ephb2	-0.748728	1.01811	-1.12338	0.275673	0.430264	-6.17658
1282	Prkca	-0.74865	4.06289	-2.58212	0.0185439	0.0583275	-4.69286
1283	Pcx	0.748115	4.14994	3.94936	0.000901761	0.00531584	-1.70446
1284	Insl6	0.747935	1.97412	3.07411	0.00639928	0.0258942	-3.26204
1285	Zfp775	-0.747828	2.45039	-6.08695	8.4616e-06	0.000117405	3.22857
1286	Ndn	-0.747796	2.76178	-1.63859	0.118232	0.234061	-6.02408
1287	Enpp4	-0.747285	2.79486	-2.4964	0.0222058	0.0670313	-4.4735
1288	Cxcr3	-0.74653	2.15506	-3.47015	0.00265132	0.0127739	-2.37731
1289	Klra3	-0.746308	0.775268	-2.0397	0.0559552	0.135612	-4.93366
1290	Garnl3	-0.746083	1.53771	-2.17011	0.0432738	0.11129	-4.72958
1291	Fcna	0.745829	2.1154	2.38772	0.0278287	0.0797663	-4.7427
1292	Axl	-0.745731	7.6955	-11.3271	9.52254e-10	5.85368e-08	12.0713
1293	Srgap3	-0.745705	3.62445	-3.88277	0.00104781	0.00599242	-1.76698
1294	Sting1	0.745477	6.43481	8.51548	8.19572e-08	2.49345e-06	7.53656
1295	Stard4	0.744622	5.40129	12.4413	2.03973e-10	1.60857e-08	13.7468
1296	B3gnt8	-0.743919	4.80583	-4.7618	0.000146061	0.00121771	-0.0901066
1297	Apoc2	-0.742861	3.44982	-3.32018	0.00370779	0.0167972	-3.17867
1298	Shf	-0.742815	1.23346	-1.86473	0.0781999	0.172885	-5.41932
1299	Osbpl8	-0.742612	8.8158	-10.3969	3.77606e-09	2.01172e-07	10.6491
1300	Pcdh18	-0.742201	2.26632	-2.26462	0.0357891	0.096427	-4.90502
1301	Sapcd2	0.741858	-0.596513	2.75189	0.0129121	0.0442222	-3.55865
1302	Slc4a11	0.741753	1.08402	2.46375	0.0237716	0.0706723	-3.86388
1303	Egr1	-0.74094	3.63778	-2.68374	0.0149429	0.04948	-4.4582
1304	Rnf150	-0.740813	6.45057	-8.05446	1.86068e-07	4.95644e-06	6.6149
1305	Snx5	0.740786	9.20852	5.34361	4.08377e-05	0.000434744	1.06163
1306	Eda	-0.74006	0.950479	-2.26263	0.0359331	0.0967117	-4.5715
1307	Il13ra1	-0.73991	5.32624	-6.09064	8.39705e-06	0.000116924	2.95388
1308	Agt	-0.739825	0.547411	-1.02997	0.316333	0.474341	-6.34942
1309	Mturn	-0.739419	4.55239	-2.62221	0.0170346	0.0548172	-4.54478
1310	Loxl1	-0.739048	6.34853	-2.39073	0.0276564	0.0793484	-5.38006
1311	Kansl1l	-0.738961	3.54023	-4.30829	0.000401991	0.0027551	-0.854731
1312	Fancd2	0.738359	1.67718	4.29518	0.000414008	0.00280856	-0.698388
1313	Chn2	-0.738318	3.23978	-3.27189	0.00412904	0.0183246	-3.12542
1314	Gm7334	-0.738313	1.70144	-1.87834	0.0762229	0.169546	-5.39575
1315	Sirpb1c	-0.738036	2.79786	-1.11847	0.277711	0.432215	-6.59292
1316	Ccbe1	-0.737446	2.23264	-4.33024	0.000382671	0.00265149	-0.608264
1317	Trim16	-0.736971	4.38692	-2.67099	0.0153552	0.050554	-4.48929
1318	Otulinl	-0.736925	6.84279	-3.43656	0.00285857	0.0136245	-3.20765
1319	Ctsh	-0.73664	8.32346	-6.74593	2.22336e-06	3.87939e-05	4.03491
1320	Cd55	-0.736031	0.504381	-3.17922	0.00507278	0.0216057	-2.55124
1321	Phf11a	0.735872	-1.19937	2.64132	0.0163568	0.053164	-3.42437
1322	Ciart	0.735361	1.17082	3.72881	0.0014824	0.00793991	-1.57686
1323	Nrros	0.735098	7.74481	9.07946	3.11775e-08	1.15347e-06	8.44895
1324	Epsti1	0.734691	5.25475	4.0347	0.000743971	0.00453149	-1.73204
1325	Ifrd1	0.733743	5.15623	4.36061	0.000357461	0.00251019	-1.02022
1326	Rarres1	-0.733008	1.52107	-2.55186	0.0197661	0.0612238	-4.30243
1327	Bcar1	-0.731751	4.25926	-2.90653	0.00923883	0.034468	-4.10159
1328	S100a4	0.731704	7.83601	2.07888	0.0518304	0.12818	-5.98865
1329	Cd34	0.731399	1.2177	1.80858	0.0868359	0.187145	-5.52064
1330	Mapk13	-0.730899	-0.629467	-1.06983	0.298484	0.454745	-5.67911
1331	3110082I17Rik	0.730693	3.25536	5.30583	4.43152e-05	0.000465155	1.31907
1332	Upp1	0.730569	1.14104	1.19812	0.246027	0.397509	-5.96393
1333	Satb2	-0.730358	3.17485	-2.70911	0.0141536	0.0473644	-4.23813
1334	Tpd52	-0.729823	8.23563	-8.43325	9.46743e-08	2.79522e-06	7.29779
1335	Por	-0.729471	7.6312	-9.91094	8.0404e-09	3.82462e-07	9.92772
1336	Gjc1	-0.729222	1.97612	-3.38608	0.00320042	0.01491	-2.52233
1337	Zcchc2	0.728897	5.8404	9.94654	7.60072e-09	3.65903e-07	9.9872
1338	Aifm2	0.728576	4.33678	4.48209	0.000272314	0.00201744	-0.709719
1339	Nek6	0.727298	6.86054	7.59077	4.36532e-07	1.02401e-05	5.7292
1340	Zc3h12b	-0.727242	0.749682	-1.67504	0.110783	0.223298	-5.46291
1341	Zfp87	0.726659	3.7738	5.62923	2.213e-05	0.000263167	2.02676
1342	Pld2	-0.726657	5.87652	-9.41698	1.78113e-08	7.36222e-07	9.14489
1343	Ly6c2	-0.726643	-0.0698054	-0.581875	0.56769	0.705756	-6.10772
1344	Pea15a	-0.726464	8.59743	-12.4508	2.01403e-10	1.60857e-08	13.7489
1345	Thbs1	-0.725882	10.0007	-2.64295	0.0163	0.0530082	-4.88546
1346	Ninl	-0.725648	2.97889	-4.21677	0.000493784	0.00325224	-0.808079
1347	B3gnt5	-0.725558	2.83555	-1.67297	0.111196	0.223832	-5.83962
1348	Cipc	-0.72507	6.2658	-5.88279	1.29503e-05	0.000168734	2.23813
1349	Mxra8	-0.724731	5.6136	-1.23279	0.233126	0.382177	-7.15972
1350	Mark1	-0.724558	3.40329	-1.0868	0.291115	0.446875	-6.90344
1351	Dock5	-0.72397	5.28153	-6.85592	1.78894e-06	3.2789e-05	4.47543
1352	Slc8a1	-0.722757	6.1823	-8.56979	7.45438e-08	2.31491e-06	7.64678
1353	Myo1b	-0.722713	4.4581	-5.22535	5.27699e-05	0.000536516	1.18811
1354	Coro1a	-0.722252	7.53827	-5.00775	8.48898e-05	0.000787094	0.307132
1355	Arnt2	-0.722124	1.29069	-1.89971	0.0732095	0.164522	-5.25864
1356	Cped1	-0.72167	2.76079	-1.71333	0.103396	0.212556	-5.9729
1357	Kif15	0.721583	2.4969	2.646	0.0161946	0.0527512	-4.34829
1358	Tmem45a	0.721023	3.49621	1.35773	0.190916	0.331333	-6.57439
1359	Plcb4	-0.720954	2.69499	-4.57479	0.00022139	0.00170006	0.0105273
1360	Cuedc1	-0.719603	3.71864	-5.22411	5.29125e-05	0.000536662	1.16064
1361	Mars1	0.719354	5.8419	7.10806	1.09353e-06	2.16664e-05	4.84345
1362	Lrrc49	-0.719211	2.93805	-4.15857	0.000562861	0.00362743	-1.02888
1363	Pde3a	-0.719175	1.80155	-1.47301	0.157596	0.289517	-6.10802
1364	Mast4	-0.718014	3.84307	-3.14673	0.00545119	0.0228873	-3.47022
1365	Fam221b	-0.717928	1.6465	-4.36199	0.000356355	0.00250535	-0.190379
1366	Apba1	-0.717927	4.36838	-5.91188	1.21845e-05	0.000159973	2.59164
1367	Il1rap	0.717549	4.05692	5.54811	2.63107e-05	0.000302964	1.75822
1368	Zfhx3	-0.717372	4.58049	-5.24961	5.00605e-05	0.000511573	1.09926
1369	Plxdc1	-0.71725	5.01328	-4.79201	0.000136606	0.00115397	-0.0278751
1370	Arhgef17	-0.717088	4.99823	-1.56048	0.135627	0.258551	-6.67513
1371	Bmp2k	0.716046	6.5102	7.03342	1.26391e-06	2.44757e-05	4.65533
1372	Gpsm1	-0.715957	3.15203	-2.13352	0.0465376	0.117788	-5.42955
1373	Elmo1	-0.715867	6.3913	-7.49399	5.23456e-07	1.1929e-05	5.5926
1374	Galnt3	-0.715699	0.669595	-1.27092	0.219541	0.365303	-5.98384
1375	Gm15280	0.715181	3.81193	4.73495	0.000155023	0.00127804	0.0453787
1376	Snx18	-0.715096	6.22381	-8.7984	5.02203e-08	1.6722e-06	8.00801
1377	Gm47102	-0.71497	1.29247	-3.86245	0.00109692	0.00619709	-1.36251
1378	Atxn7l2	-0.714958	2.3719	-2.73166	0.0134859	0.045704	-3.95205
1379	Porcn	-0.714692	1.93383	-5.20357	5.53297e-05	0.00055501	1.57134
1380	Ly86	0.714554	7.17292	11.5485	6.94745e-10	4.52604e-08	12.4578
1381	Akr1c12	0.714543	2.16135	2.48229	0.0228701	0.0685188	-4.47354
1382	Kcnab1	0.71445	1.07179	2.48702	0.0226453	0.0680665	-4.02701
1383	Gm9531	0.713968	4.40272	3.98078	0.000840094	0.00500507	-1.75567
1384	Gpr141	0.713762	2.89775	0.470614	0.64343	0.7679	-6.8949
1385	Ctsc	0.713589	8.93252	5.42513	3.42537e-05	0.000374977	1.22723
1386	H2-T11-ps	0.712952	0.818415	1.65312	0.115213	0.229603	-5.55853
1387	Abhd17b	0.712749	5.01737	8.9121	4.13634e-08	1.44135e-06	8.27906
1388	Ptprv	-0.712475	2.11289	-2.17144	0.0431592	0.111115	-4.96035
1389	Mcm10	0.712167	2.34596	4.01796	0.000772562	0.00466299	-1.46072
1390	Vwf	0.711784	6.59547	3.25207	0.00431516	0.0189959	-3.61046
1391	Gpr137b-ps	-0.710798	6.02109	-3.59536	0.00200165	0.0101668	-2.84658
1392	Cd164	0.71062	7.5785	8.57536	7.38246e-08	2.31491e-06	7.55493
1393	F2rl2	0.709685	0.165576	2.15003	0.0450387	0.114746	-4.41193
1394	Acot1	-0.708872	1.32937	-2.11777	0.0480107	0.120727	-4.80431
1395	Dgkh	-0.708559	4.27132	-8.39629	1.01043e-07	2.95416e-06	7.59197
1396	B3galnt1	-0.708269	4.5062	-6.10496	8.15186e-06	0.000113889	2.8576
1397	Ppm1j	-0.707428	0.138285	-1.23393	0.232708	0.382015	-5.93954
1398	Map3k12	0.706597	4.87977	6.21246	6.53095e-06	9.53157e-05	3.06554
1399	Tent5c	-0.706353	4.19551	-4.45475	0.000289491	0.00211981	-0.646895
1400	Fcrl2	0.705726	8.00008	2.02718	0.0573337	0.138087	-6.07596
1401	Camk1d	-0.705587	6.59152	-5.22671	5.26144e-05	0.000535389	0.845235
1402	Hopx	-0.705385	1.0488	-2.08243	0.0514704	0.127606	-4.87089
1403	Mid2	-0.705208	1.61404	-1.844	0.0812956	0.178087	-5.40469
1404	Wdfy1	-0.703395	4.4617	-5.78807	1.58053e-05	0.000198866	2.4506
1405	Pmvk	0.703344	4.14646	5.09001	7.08867e-05	0.000680319	0.77539
1406	Gse1	-0.703306	4.97755	-6.33075	5.12611e-06	7.73888e-05	3.37312
1407	Thrb	0.703017	1.85043	1.94425	0.0672659	0.154704	-5.30943
1408	Dennd2d	0.702927	2.55692	5.27657	4.7216e-05	0.000487749	1.47493
1409	Hexim2	0.702905	1.02501	3.88334	0.00104647	0.00598844	-1.19163
1410	Smarcd3	-0.702685	2.62086	-1.08739	0.29086	0.446648	-6.6286
1411	Slc22a18	-0.701603	1.30599	-2.74121	0.0132119	0.0449845	-3.66875
1412	Pcdhga11	-0.701515	1.16055	-1.64777	0.116317	0.231149	-5.56075
1413	Rap1gap2	-0.700636	2.19054	-3.0349	0.00697599	0.027735	-3.22653
1414	Tnfrsf12a	-0.700479	4.43068	-6.12882	7.75946e-06	0.000109814	2.93442
1415	Mmp23	-0.700213	4.2731	-1.82065	0.0849118	0.184224	-6.12512
1416	Ldlrad3	0.700174	5.21838	4.56438	0.00022659	0.00173002	-0.601802
1417	Gnb4	0.700099	5.41515	8.66345	6.33571e-08	2.0526e-06	7.90717
1418	Limd2	-0.700096	6.57984	-8.03487	1.92783e-07	5.12392e-06	6.62303
1419	Dzank1	-0.699997	1.14855	-2.18578	0.0419407	0.108937	-4.70696
1420	Tmem8b	-0.699943	1.2024	-3.1421	0.00550722	0.0230419	-2.94263
1421	Peli2	-0.698853	5.73743	-3.94298	0.00091482	0.00537546	-1.99398
1422	Efna5	-0.698716	1.51036	-1.27945	0.216587	0.361642	-6.24889
1423	Tnip1	-0.698541	6.19087	-9.00079	3.55937e-08	1.29291e-06	8.3571
1424	Fcgr1	-0.698519	6.72497	-6.43441	4.15216e-06	6.54864e-05	3.42223
1425	Hcar2	0.698228	0.565137	1.80599	0.0872527	0.18774	-4.91553
1426	Npas2	-0.698207	1.24505	-2.04928	0.05492	0.133697	-5.26027
1427	Rbpms	-0.697859	3.15465	-3.43518	0.00286742	0.0136504	-2.77767
1428	Eml1	-0.697545	3.62035	-4.40314	0.000324958	0.00232138	-0.656348
1429	Ppp1r12b	-0.69742	4.55593	-5.86347	1.34862e-05	0.000174201	2.44597
1430	Rhobtb3	-0.697392	4.0662	-1.79161	0.0896054	0.191121	-6.15911
1431	Pycard	0.697108	6.01775	9.93376	7.75554e-09	3.70381e-07	9.92256
1432	Cgnl1	-0.696926	5.54106	-3.32592	0.00366062	0.016659	-3.29352
1433	Pdzk1ip1	-0.696904	2.3918	-2.9361	0.00866182	0.0328974	-3.77148
1434	Nid1	-0.696623	6.1573	-5.30075	4.48057e-05	0.000468661	1.01024
1435	Xylt1	-0.696309	5.79261	-4.63492	0.000193627	0.00153607	-0.501396
1436	H2-Q6	-0.695939	3.09685	-4.80881	0.000131618	0.00112272	0.533231
1437	Ppat	0.69582	4.3095	7.75581	3.21203e-07	7.99209e-06	6.25554
1438	Prrx1	-0.695765	6.38879	-2.42205	0.0259228	0.075391	-5.30912
1439	Prrt1	-0.69512	0.501633	-1.81901	0.0851717	0.184465	-4.93465
1440	Calcrl	-0.695099	5.25096	-4.36604	0.000353136	0.00248564	-1.01046
1441	Htra1	-0.69489	4.88271	-1.06315	0.301427	0.457889	-7.29976
1442	Ppic	-0.694417	4.65684	-4.72931	0.000156978	0.00129148	-0.118353
1443	Rab23	-0.694297	3.93629	-2.96399	0.00814971	0.0313557	-3.92098
1444	Plekhg2	-0.694201	4.72409	-2.83135	0.0108778	0.0390027	-4.32412
1445	Basp1	-0.693782	7.40933	-8.63896	6.61019e-08	2.13001e-06	7.79293
1446	Cd300ld5	-0.6933	-0.0517364	-1.09749	0.286537	0.441878	-6.43873
1447	Adam9	0.693045	8.00568	14.0165	2.76074e-11	2.93824e-09	15.769
1448	Lrrk2	-0.692947	4.32462	-2.90891	0.00919105	0.034354	-3.98096
1449	Dnmt3l	-0.692593	-2.00911	-1.02164	0.320156	0.478339	-5.29962
1450	Cd1d1	-0.692325	3.63468	-2.08557	0.0511549	0.127113	-5.45859
1451	Insig1	0.691937	6.17051	6.62909	2.80601e-06	4.69772e-05	3.81569
1452	Mns1	0.69167	1.16693	3.14683	0.00544991	0.0228873	-2.90241
1453	Ndrg2	-0.6914	1.77058	-1.5843	0.130108	0.25078	-5.68266
1454	Ift81	-0.690834	1.97441	-2.68548	0.0148875	0.0493467	-3.85902
1455	Trim7	-0.690596	1.22359	-1.53225	0.14242	0.268214	-5.76675
1456	Ifit1bl1	-0.689904	-0.646375	-0.618711	0.543667	0.68607	-5.85397
1457	Scoc	-0.689612	4.94276	-4.36823	0.000351403	0.0024778	-0.97898
1458	Igf2r	-0.689234	7.36903	-4.40068	0.000326751	0.00233002	-1.06307
1459	Mpdz	-0.688595	3.73084	-1.98043	0.0627579	0.147275	-5.73368
1460	Acnat1	0.687719	-0.652601	1.83491	0.0826869	0.180705	-4.77479
1461	Dennd6b	-0.68763	2.45695	-3.24268	0.00440621	0.0193257	-2.96022
1462	Gtf2h2	-0.687596	3.79333	-8.54085	7.84029e-08	2.40886e-06	7.90714
1463	Pgm2l1	0.687566	5.432	4.3924	0.00033287	0.00236802	-0.954322
1464	Zfp993	0.686736	2.20575	2.16874	0.0433918	0.111426	-5.00115
1465	Cdk14	-0.686358	6.10891	-7.14232	1.02346e-06	2.06097e-05	4.90199
1466	Srxn1	-0.68575	7.98595	-4.71606	0.000161663	0.00132457	-0.339885
1467	Agap2	-0.685165	1.33017	-2.91874	0.00899618	0.0338472	-3.34556
1468	Rpl36a-ps2	0.685076	5.41919	3.54648	0.00223405	0.0111257	-2.87011
1469	Spn	-0.684921	3.77304	-2.89508	0.00947212	0.0350981	-3.95269
1470	Ptgfrn	-0.684855	4.92551	-1.73272	0.0998193	0.206548	-6.40986
1471	Trib3	0.684773	2.33691	3.06303	0.00655729	0.0264298	-3.42773
1472	Adamts6	-0.684062	1.86673	-1.77415	0.092534	0.195408	-5.5914
1473	Stk36	-0.683619	1.54974	-2.85893	0.0102463	0.0372416	-3.55326
1474	Rfc5	0.682274	4.51191	3.83771	0.00115984	0.00648762	-2.13533
1475	Arrb2	-0.682267	7.5129	-8.94787	3.89273e-08	1.38876e-06	8.28959
1476	Slc35g1	0.682204	2.14929	2.78749	0.0119593	0.041807	-3.96711
1477	Kcne4	0.682144	0.734849	1.27849	0.216919	0.361944	-5.80189
1478	Gm49342	0.682077	6.08231	7.85572	2.67234e-07	6.77237e-06	6.29809
1479	Sgce	-0.681818	3.19025	-1.54464	0.139405	0.263906	-6.26443
1480	Bsn	-0.681571	4.38298	-3.42493	0.00293401	0.0139122	-3.09186
1481	Slc37a2	-0.680645	8.32338	-13.3207	6.52076e-11	6.25315e-09	14.8558
1482	Rhov	-0.680356	2.61065	-4.68639	0.000172676	0.00139573	-0.0560748
1483	Scfd2	0.679846	3.7507	4.89037	0.000109914	0.000978125	0.406157
1484	Sqle	0.679512	5.49823	9.82396	9.23062e-09	4.30535e-07	9.78394
1485	Fasn	0.679336	6.71768	3.05448	0.00668201	0.0267794	-4.05574
1486	Slco3a1	-0.67883	4.93671	-4.50032	0.000261441	0.001956	-0.400497
1487	Col18a1	-0.678674	5.45745	-3.31372	0.00376155	0.0169702	-3.34438
1488	Gabbr1	-0.678562	2.55072	-1.83628	0.0824758	0.180277	-5.56973
1489	Gm4841	-0.678235	1.2492	-2.65457	0.0159018	0.0519801	-3.40265
1490	Chst3	-0.678213	1.44288	-3.80238	0.00125596	0.0069124	-1.70189
1491	Trp53i13	-0.677465	2.8556	-6.39466	4.5009e-06	6.95261e-05	3.87378
1492	Dst	-0.677318	5.50768	-5.65215	2.10769e-05	0.000252901	1.86344
1493	Eogt	-0.675612	4.80961	-3.5777	0.00208272	0.0104897	-2.68729
1494	Lpin3	0.675365	1.34961	1.01738	0.322122	0.480438	-6.60396
1495	Fermt2	-0.675343	5.28672	-2.74116	0.0132135	0.0449845	-4.57098
1496	Ccdc62	-0.675042	0.61869	-1.5715	0.133049	0.254995	-5.58317
1497	Timeless	0.675013	3.12805	6.56245	3.20697e-06	5.27324e-05	4.05146
1498	Larp6	-0.674931	0.800404	-1.19555	0.247006	0.39877	-6.21197
1499	Itgb7	0.674809	3.53291	0.826976	0.418813	0.57513	-7.06748
1500	Alcam	-0.674148	8.27872	-7.16673	9.76396e-07	1.98711e-05	4.88928
1501	Tent5a	0.673821	6.24552	6.70653	2.40442e-06	4.13512e-05	3.97915
1502	Wwtr1	-0.673625	3.91637	-4.03096	0.000750262	0.00455823	-1.54069
1503	Stt3b	0.673598	7.75431	14.294	1.9793e-11	2.2596e-09	16.1424
1504	Zbtb47	-0.673314	2.44105	-2.3128	0.0324509	0.0895874	-4.88184
1505	Tut4	-0.673076	5.52818	-5.32148	4.28393e-05	0.000452835	1.11373
1506	Cthrc1	-0.672546	0.348873	-2.11078	0.0486782	0.122072	-4.66933
1507	Mcrip2	0.672291	2.09119	6.19119	6.82299e-06	9.9016e-05	3.52622
1508	Sestd1	0.672112	6.30563	4.43302	0.000303918	0.00220275	-0.968026
1509	Cd33	-0.671889	5.15008	-1.97042	0.0639773	0.149173	-6.11534
1510	Sipa1l2	-0.671495	5.19405	-5.69641	1.91866e-05	0.000234742	1.9628
1511	Tbxas1	0.670881	7.46436	5.86864	1.33407e-05	0.000172694	2.22459
1512	Atic	0.670656	6.4981	9.49825	1.55966e-08	6.55986e-07	9.18089
1513	Fdft1	0.67049	4.63072	9.75164	1.03598e-08	4.68615e-07	9.70174
1514	Rgs12	-0.670434	3.4851	-3.09871	0.00606135	0.0248571	-3.48012
1515	Rhod	-0.669734	3.02293	-4.47637	0.000275819	0.00203711	-0.367561
1516	Itgav	-0.669698	7.16175	-3.63268	0.00184053	0.00950965	-2.78565
1517	Utrn	-0.669474	5.40251	-7.36084	6.73402e-07	1.46498e-05	5.41397
1518	Ap2s1	0.668722	7.0708	13.2792	6.87098e-11	6.51871e-09	14.8002
1519	Mx2	-0.668405	0.442321	-1.62341	0.121455	0.238747	-5.3944
1520	Spsb4	-0.667851	2.41956	-2.86426	0.0101284	0.0369249	-4.03002
1521	Ebf1	-0.667824	4.21989	-1.1146	0.279326	0.433996	-7.04207
1522	Stard10	-0.666528	1.12631	-2.0406	0.0558573	0.135457	-4.94583
1523	Adgrf5	-0.666475	4.15381	-1.35395	0.192098	0.332806	-6.8428
1524	Tusc1	-0.66632	4.03707	-3.08667	0.00622455	0.0253615	-3.75852
1525	Rpia	0.665439	3.87508	5.52143	2.78565e-05	0.0003177	1.76419
1526	Lbh	0.665012	6.23783	6.23144	6.28127e-06	9.24258e-05	2.99892
1527	Fosl2	0.664942	6.97332	4.25465	0.000453472	0.00303607	-1.38394
1528	Gm10033	0.664672	2.4491	2.13371	0.0465206	0.11777	-5.19951
1529	Fabp4	-0.664421	5.90949	-5.91377	1.21364e-05	0.000159517	2.40512
1530	Anxa4	0.663843	8.81661	5.72935	1.78934e-05	0.000221351	1.89836
1531	Adamts7	-0.663669	2.14637	-1.87583	0.0765846	0.170014	-5.43676
1532	Lonrf3	-0.663643	4.59928	-12.4422	2.03722e-10	1.60857e-08	13.8368
1533	Psd	-0.663614	2.87428	-3.9598	0.00088078	0.00521121	-1.53088
1534	Ston2	-0.663401	3.84412	-2.72132	0.0137881	0.0464656	-4.33711
1535	Gpc1	0.663262	7.067	4.82812	0.000126115	0.00108291	-0.0980199
1536	Rab36	-0.663025	0.931274	-3.90033	0.00100715	0.00582376	-1.11283
1537	Mrps25	0.662946	5.32003	5.92908	1.17537e-05	0.000154996	2.42363
1538	Cryab	-0.662299	3.37514	-1.92322	0.0700173	0.159259	-5.71377
1539	Herc3	-0.661826	4.20801	-3.81673	0.00121599	0.00673573	-2.0849
1540	Chst15	-0.661573	2.97233	-1.45747	0.16179	0.294828	-6.46656
1541	S1pr2	-0.661507	6.8888	-4.1627	0.000557648	0.0035977	-1.59082
1542	Usp13	-0.661444	0.382068	-0.820287	0.422519	0.578313	-6.39148
1543	Cacng7	-0.661181	1.96944	-1.80359	0.0876415	0.188205	-5.41844
1544	Scd1	0.661058	5.60849	2.931	0.00875879	0.0331974	-4.26703
1545	Dnaja4	-0.660879	1.851	-2.20626	0.0402557	0.105714	-4.84122
1546	Cpe	-0.660304	5.40058	-1.68216	0.109377	0.22117	-6.52162
1547	Plp2	0.660008	7.51148	3.06532	0.00652437	0.0263237	-4.03445
1548	Slamf7	-0.659965	7.84081	-6.27042	5.7988e-06	8.64555e-05	3.09412
1549	Phyhd1	0.659825	2.55642	7.2606	8.15313e-07	1.70264e-05	5.54181
1550	Cdnf	-0.659281	0.521105	-1.60716	0.12499	0.24367	-5.45576
1551	Slc12a7	0.659167	6.62091	5.92909	1.17533e-05	0.000154996	2.33446
1552	Zfp275	-0.658661	5.02021	-7.65282	3.88808e-07	9.30268e-06	5.99306
1553	Mapk12	-0.658139	0.96025	-1.94657	0.0669685	0.154168	-5.06279
1554	Tyro3	-0.658101	1.67669	-2.65078	0.0160308	0.0523456	-4.04587
1555	F2r	0.658006	2.90874	2.74925	0.0129857	0.0443853	-4.09674
1556	Cyp51	0.658001	5.88582	9.24793	2.35365e-08	9.04268e-07	8.75564
1557	Phf19	0.657928	1.72438	3.74856	0.00141791	0.0076423	-2.01889
1558	Spryd7	-0.65774	4.7061	-9.35455	1.97346e-08	7.89693e-07	9.06852
1559	Camta1	0.657735	2.56611	4.05193	0.000715634	0.00440365	-1.19367
1560	Sgcd	-0.657625	1.00275	-1.25309	0.225815	0.373358	-6.22163
1561	Ptprk	-0.657598	2.43903	-2.02849	0.0571887	0.137932	-5.42597
1562	Exo5	0.657585	4.13339	9.32539	2.07061e-08	8.13785e-07	9.17204
1563	Tmem273	0.657311	4.34587	2.52128	0.0210782	0.0644387	-5.10621
1564	Tlr8	0.657298	7.58203	4.68437	0.000173456	0.00140015	-0.423929
1565	Or5m3b	0.657198	5.13282	4.41088	0.000319371	0.00229102	-0.902571
1566	Ankrd28	-0.656846	5.76673	-7.56489	4.58193e-07	1.0603e-05	5.73916
1567	Pde5a	-0.656695	2.07423	-1.24419	0.228996	0.377582	-6.43572
1568	Pcdhb22	-0.656006	1.33202	-1.44693	0.164687	0.298202	-5.96396
1569	Eps8l1	-0.655133	3.75673	-5.45385	3.22019e-05	0.000357411	1.58827
1570	Adgrg6	-0.654951	4.13821	-9.10854	2.96937e-08	1.10884e-06	8.79301
1571	Rcan1	-0.654695	4.72657	-12.0331	3.54057e-10	2.54136e-08	13.2148
1572	Slc43a2	-0.654324	9.1944	-3.17447	0.00512639	0.0217676	-3.7925
1573	Chid1	0.654146	5.02889	3.8989	0.0010104	0.00583977	-2.08574
1574	Cyria	-0.6539	6.32244	-4.29032	0.000418549	0.00283455	-1.26854
1575	Crem	0.653698	3.93461	4.05091	0.000717285	0.00441091	-1.47837
1576	Ptpn3	0.65359	2.38786	3.42995	0.00290118	0.0137838	-2.57884
1577	Asns	0.653351	4.88099	4.77924	0.000140524	0.00118042	-0.0618303
1578	Tbc1d9	-0.653081	6.8279	-8.81354	4.89347e-08	1.63849e-06	8.02631
1579	Eif5a	0.652648	8.81156	7.7985	2.96873e-07	7.44481e-06	6.12053
1580	Fancb	0.652618	0.94386	2.93504	0.00868196	0.0329442	-3.38188
1581	Rcbtb2	-0.652136	6.53305	-1.83324	0.0829454	0.181105	-6.38963
1582	Lyl1	-0.652028	6.16547	-1.81747	0.0854145	0.184759	-6.40497
1583	Nfib	-0.651725	3.68548	-3.76722	0.00135952	0.00737066	-2.10507
1584	Zc3h12a	0.650853	4.71221	5.17194	5.92749e-05	0.000585761	0.820146
1585	Arhgef40	-0.650407	4.27134	-1.95395	0.0660299	0.152505	-5.90085
1586	Cat	-0.650318	9.58634	-6.48946	3.71475e-06	6.00118e-05	3.50856
1587	Fhod1	-0.65008	5.42025	-6.22207	6.40321e-06	9.37182e-05	3.05004
1588	Abca5	-0.650078	2.26476	-3.26914	0.00415438	0.018403	-2.84742
1589	Stxbp3	0.649897	6.341	4.62261	0.000199006	0.00156631	-0.538357
1590	Shc2	-0.649804	2.85915	-1.39284	0.180217	0.31873	-6.47964
1591	Mex3a	-0.649733	2.24104	-1.65298	0.115242	0.229603	-5.9234
1592	Gm5421	0.649662	1.39208	3.23087	0.00452335	0.0196883	-2.70422
1593	Kirrel1	-0.649267	5.71187	-1.57124	0.133109	0.254995	-6.74413
1594	Cep128	0.648821	3.55652	3.96546	0.000869607	0.00515996	-1.75173
1595	Rspo3	0.648548	1.52607	1.10165	0.284771	0.440096	-6.49197
1596	Tnfaip2	-0.64826	9.1737	-5.08597	7.15157e-05	0.000685259	0.513299
1597	Ptpdc1	-0.647947	2.24166	-2.29246	0.0338229	0.0923656	-4.80458
1598	Isg20	-0.647888	1.69774	-2.4843	0.0227742	0.068317	-4.25185
1599	Loxl3	0.647546	6.24008	2.16952	0.0433249	0.111374	-5.8131
1600	Tifa	-0.647238	6.23832	-3.71593	0.00152605	0.00814095	-2.55505
1601	Cyp27a1	-0.646463	5.61312	-3.0205	0.00720015	0.0284752	-4.04151
1602	Ifit2	-0.646276	4.15986	-3.03386	0.00699192	0.0277892	-3.49025
1603	Psme2b	-0.646156	3.45765	-4.76215	0.000145948	0.00121771	0.260446
1604	Fbxl4	-0.645685	3.25398	-7.1407	1.02666e-06	2.06141e-05	5.30218
1605	Cd93	-0.645366	8.40923	-7.75554	3.21364e-07	7.99209e-06	6.03666
1606	Gbp5	0.645307	3.91152	2.17912	0.0425027	0.109991	-4.96153
1607	Tbc1d10a	-0.64443	4.38307	-7.16754	9.74878e-07	1.98711e-05	5.07793
1608	Bbs10	-0.644411	1.78947	-4.09784	0.000645326	0.00405001	-0.99899
1609	Clta	0.64436	8.38115	18.0906	3.37854e-13	7.29656e-11	20.3389
1610	Camk2n2	-0.643906	0.98684	-2.37903	0.0283316	0.0810141	-4.30682
1611	Gbp8	0.643746	2.97342	2.26166	0.0360042	0.096876	-4.67864
1612	Gm21742	0.643676	-0.0192317	0.68774	0.500168	0.647184	-6.60839
1613	Syde1	-0.643424	3.8376	-2.02476	0.0576045	0.1386	-5.72827
1614	Lrrc39	-0.643205	1.2943	-5.81508	1.4931e-05	0.000189194	2.82131
1615	Kif24	0.643161	1.7648	2.99617	0.00759511	0.029733	-3.49556
1616	Nucb2	0.64313	5.16551	6.79416	2.02078e-06	3.5886e-05	4.327
1617	Iqsec1	-0.642987	7.15033	-7.03147	1.26873e-06	2.44899e-05	4.6302
1618	Clec4a1	0.642986	6.94951	5.21311	5.41927e-05	0.000545889	0.780104
1619	Msrb1	-0.642626	6.99797	-4.78236	0.000139557	0.0011738	-0.180475
1620	Ext1	-0.642425	6.67267	-4.32508	0.000387126	0.00267463	-1.16675
1621	Relt	0.642266	2.92208	2.2009	0.0406909	0.106591	-5.18436
1622	Gm48216	-0.642062	1.49419	-3.02823	0.007079	0.0280771	-3.13258
1623	Nit1	0.642046	4.86767	6.85061	1.80773e-06	3.30324e-05	4.39692
1624	Abr	-0.642016	8.62706	-6.73305	2.28095e-06	3.95113e-05	4.00795
1625	Socs3	0.641696	4.97212	1.57253	0.13281	0.254596	-6.58029
1626	Klhl24	-0.641145	7.0365	-5.49894	2.92314e-05	0.000329011	1.39949
1627	Xbp1	0.640815	7.46813	13.7858	3.65647e-11	3.74616e-09	15.4613
1628	Fgfrl1	-0.639294	2.91181	-2.14816	0.0452059	0.115098	-5.22904
1629	Ppp1r21	0.638466	6.10501	9.79594	9.65205e-09	4.46715e-07	9.72122
1630	Itgam	0.637624	9.39422	5.62647	2.22602e-05	0.000264453	1.72207
1631	Mettl27	0.637541	3.07749	6.16704	7.17092e-06	0.000102759	3.28157
1632	Snapc3	-0.637228	3.40155	-3.07858	0.00633655	0.0256869	-3.51765
1633	Rab3a	0.637146	2.21927	6.38579	4.58272e-06	7.0427e-05	4.03857
1634	Shroom4	0.636991	0.066924	1.06356	0.301243	0.457726	-6.05061
1635	Adam19	-0.636798	4.55792	-2.72061	0.013809	0.0464969	-4.56471
1636	Apbb2	-0.636462	5.33981	-5.78919	1.57683e-05	0.000198754	2.0873
1637	Six1	0.636221	3.56518	1.47831	0.156185	0.287411	-6.60255
1638	Msantd3	-0.636192	2.12691	-2.82949	0.0109215	0.0391002	-3.54581
1639	Klf9	0.635681	5.48435	4.354	0.000362805	0.00254473	-1.00966
1640	Abcb4	-0.635598	3.60708	-5.49677	2.93677e-05	0.000329926	1.67827
1641	Kctd13	-0.63518	3.64778	-8.56503	7.51642e-08	2.32815e-06	7.88605
1642	Pgap2	0.634641	5.98745	10.594	2.79944e-09	1.53228e-07	11.0564
1643	Flvcr1	-0.634456	6.22861	-7.24059	8.47168e-07	1.75997e-05	5.04521
1644	Cacna1d	-0.634307	3.4722	-2.88674	0.0096455	0.0355646	-3.95393
1645	Hnrnpll	0.633212	6.17213	4.25685	0.000451239	0.00302687	-1.35593
1646	Pmp22	-0.632891	7.49528	-5.71065	1.8616e-05	0.000228637	1.85146
1647	Dcstamp	0.632792	3.63834	1.87674	0.0764537	0.169902	-5.87712
1648	Slc66a2	-0.632281	6.05118	-11.4656	7.81327e-10	5.00843e-08	12.3051
1649	Phactr1	-0.631985	1.74924	-1.53032	0.142894	0.268755	-5.78916
1650	Dnajb14	-0.631127	6.8952	-5.35209	4.00957e-05	0.000427225	1.08319
1651	Hck	-0.631006	6.61289	-5.05368	7.67548e-05	0.000726172	0.438653
1652	Sox9	-0.630845	2.74007	-1.47844	0.15615	0.287409	-6.34278
1653	Pou3f1	-0.630657	0.397547	-2.12881	0.046974	0.118692	-4.69907
1654	Styx-ps	0.629827	1.9193	1.55999	0.135743	0.258689	-5.91873
1655	Bard1	0.629704	1.46467	2.8401	0.0106734	0.0384558	-3.76674
1656	Colec12	-0.629314	6.21576	-2.63448	0.0165965	0.0537246	-4.8977
1657	Apcdd1	-0.628872	1.93062	-4.42425	0.00030995	0.00223281	-0.139562
1658	Ptgfr	0.628526	2.89379	1.16351	0.259442	0.41215	-6.48954
1659	D16Ertd472e	-0.627993	2.95875	-2.91575	0.00905505	0.034026	-3.59503
1660	Tubd1	0.627905	2.54023	5.63024	2.20824e-05	0.000262862	2.22643
1661	Pcdhgc3	-0.627569	5.66279	-1.59102	0.128586	0.248647	-6.69872
1662	Fam171a1	-0.627451	2.74198	-3.8674	0.00108474	0.00615373	-1.70916
1663	Serpine2	-0.627271	6.26826	-1.19615	0.246776	0.398558	-7.27417
1664	P2ry10b	-0.626065	4.34106	-3.14564	0.00546434	0.0229185	-3.58764
1665	Prdm5	-0.625891	1.03318	-2.75665	0.0127808	0.0439185	-3.58907
1666	Gm14434	-0.625825	-0.641708	-0.474344	0.640817	0.766232	-6.35091
1667	St3gal6	-0.625721	1.97923	-2.96363	0.00815609	0.0313557	-3.4222
1668	Tnfsf13b	-0.625335	1.77047	-1.3536	0.192207	0.332898	-5.94075
1669	Map3k5	-0.625207	4.59584	-7.62931	4.0622e-07	9.69992e-06	6.05993
1670	Ehd4	0.625094	8.8898	9.40523	1.81579e-08	7.45406e-07	9.01719
1671	Spry2	-0.623979	3.14565	-6.48041	3.78325e-06	6.07906e-05	3.91674
1672	Cbx8	0.623708	2.32778	3.35692	0.00341589	0.0157227	-2.8066
1673	Gins1	0.623427	1.80984	3.49613	0.00250134	0.0121643	-2.28239
1674	Irf1	0.622619	7.10762	4.12044	0.0006133	0.00387983	-1.54112
1675	Cd300lb	0.622596	8.27038	7.5452	4.75424e-07	1.09174e-05	5.69508
1676	Neo1	-0.622243	4.7987	-1.44529	0.165139	0.298705	-6.80893
1677	Adam23	-0.621873	4.15214	-1.39117	0.180717	0.319364	-6.40123
1678	Pgap1	-0.62179	6.99313	-1.60688	0.125052	0.243705	-6.73376
1679	Tmem156	0.621779	0.714141	2.86772	0.0100528	0.0367386	-3.3027
1680	Pstpip2	-0.621729	4.83007	-1.8996	0.0732252	0.164527	-5.91307
1681	Slco2a1	-0.621663	4.67769	-3.83314	0.00117186	0.00653654	-2.1671
1682	Farp1	-0.621574	4.16591	-3.92993	0.000942134	0.0055009	-1.83573
1683	2310022B05Rik	-0.621544	5.74003	-1.93081	0.0690119	0.157691	-6.19114
1684	Borcs5	0.621353	2.34372	3.93997	0.000921051	0.00540149	-1.49153
1685	Sys1	0.621243	4.66564	6.51126	3.55497e-06	5.75857e-05	3.69087
1686	Zfp958	0.621228	2.90337	7.57156	4.52505e-07	1.04916e-05	6.16305
1687	Cacna2d1	-0.620913	3.3653	-1.53662	0.14135	0.266787	-6.36729
1688	S1pr1	-0.620504	5.74785	-4.10595	0.000633644	0.00398713	-1.63243
1689	Cgref1	-0.620378	1.76546	-2.35513	0.0297586	0.0839927	-4.64024
1690	Mtx2	0.620304	4.7849	7.90548	2.43959e-07	6.31607e-06	6.46101
1691	Rhoh	0.620137	3.89779	5.39842	3.62821e-05	0.000391461	1.40453
1692	Vash1	-0.619923	1.58896	-1.98617	0.0620678	0.146142	-5.03987
1693	Pbxip1	-0.6196	6.4413	-3.09364	0.00612957	0.0250683	-3.91951
1694	Rab40c	-0.619514	4.75784	-6.6486	2.69873e-06	4.56916e-05	4.02946
1695	Rbmx2	0.61906	1.87764	5.41054	3.53463e-05	0.000383088	1.87694
1696	Glcci1	0.618922	3.23889	2.39205	0.0275815	0.0791804	-4.83771
1697	Firrm	0.61891	2.15275	2.72102	0.0137971	0.0464697	-4.09251
1698	Tgtp2	0.618779	4.13532	2.33424	0.0310599	0.086832	-4.89199
1699	Pdzrn3	-0.618632	2.11161	-2.09143	0.0505685	0.125996	-4.93038
1700	Syngr1	-0.618561	6.05382	-2.23615	0.0379077	0.100771	-5.69178
1701	Etv3	0.618518	7.40305	6.96539	1.4432e-06	2.71579e-05	4.49527
1702	Bpnt1	0.618036	4.74816	7.1981	9.19173e-07	1.89315e-05	5.29647
1703	Tbc1d2	-0.618001	3.90037	-2.4485	0.0245384	0.0724308	-5.07825
1704	Arhgef10l	-0.617662	5.82669	-4.49441	0.000264918	0.00197241	-0.79675
1705	Dhfr	0.61736	2.68374	4.61868	0.000200755	0.00157593	-0.0941803
1706	Mtcl2	-0.617274	5.74859	-7.38353	6.44998e-07	1.42913e-05	5.40331
1707	Trp53inp2	-0.616895	6.66395	-11.4937	7.50763e-10	4.83839e-08	12.3878
1708	Abca9	-0.616758	5.65026	-5.00188	8.59909e-05	0.000794124	0.367077
1709	Dnajb4	-0.616332	5.37668	-5.21151	5.43818e-05	0.000547334	0.918697
1710	Vldlr	-0.616315	2.98618	-1.80377	0.087613	0.188177	-5.88733
1711	Cytip	0.615643	4.66227	2.76863	0.0124554	0.0430889	-4.42865
1712	Prkcd	0.61504	8.95174	7.88904	2.51403e-07	6.49476e-06	6.34628
1713	Pcnx1	-0.614951	6.03573	-3.26241	0.004217	0.018638	-3.56624
1714	Sowahc	-0.61475	5.04997	-5.66124	2.06736e-05	0.00024931	1.90276
1715	Aldh1l1	0.614721	4.19033	6.48176	3.77295e-06	6.07474e-05	3.75916
1716	Rcsd1	0.61447	5.51941	6.8302	1.88195e-06	3.41285e-05	4.28863
1717	Smo	-0.614344	4.39783	-1.45507	0.162444	0.29552	-6.73834
1718	Fzd1	0.614304	4.92883	2.35663	0.0296671	0.083824	-5.24747
1719	Dcakd	-0.61412	4.71082	-4.94361	9.77449e-05	0.000884278	0.300024
1720	Tsc22d1	-0.613915	6.26124	-4.89721	0.000108268	0.00096707	0.085487
1721	Atf4	0.61383	6.96319	7.71479	3.46535e-07	8.46011e-06	5.95567
1722	Plpp3	-0.613714	5.38824	-1.74568	0.0974897	0.203201	-6.38754
1723	Clcn3	0.613438	5.8664	9.41339	1.79167e-08	7.38032e-07	9.06216
1724	Srgap1	-0.613414	1.23526	-2.71353	0.0140204	0.0470377	-3.62368
1725	Pdia6	0.613138	8.11554	2.88382	0.00970709	0.0357361	-4.41711
1726	Mmaa	-0.612602	2.29869	-3.69009	0.00161745	0.00854866	-1.83181
1727	Fndc3a	0.612546	6.80682	13.9767	2.89706e-11	3.04624e-09	15.6996
1728	Gadd45g	-0.61233	5.08304	-2.43003	0.0254976	0.0744555	-5.18101
1729	Cdc7	0.612178	2.20359	2.65995	0.0157209	0.0515021	-4.23522
1730	Pycr1	-0.612115	2.13934	-1.75868	0.0951997	0.199678	-5.845
1731	Tmem86b	-0.612071	1.62339	-3.917	0.000969999	0.00562252	-1.16361
1732	Pfdn2	0.611786	4.9321	5.51078	2.8499e-05	0.000323195	1.60961
1733	Tmem37	0.611484	4.56946	2.44917	0.0245041	0.0723473	-5.10179
1734	Igfbp2	-0.611259	0.687253	-0.64198	0.528779	0.673088	-6.51448
1735	Cd37	-0.611239	6.59788	-5.23604	5.15583e-05	0.000526431	0.818646
1736	Pla2g12a	0.611089	3.55342	4.93401	9.98341e-05	0.00090046	0.473096
1737	Twist1	-0.611057	2.49857	-1.89586	0.0737448	0.165477	-5.58026
1738	P4ha2	-0.610084	5.30557	-1.15761	0.261785	0.414807	-7.23428
1739	Prkg1	-0.609992	2.6902	-6.43909	4.11305e-06	6.51296e-05	3.8652
1740	Tecpr1	-0.609883	7.23261	-4.05075	0.000717551	0.00441091	-1.7958
1741	Dennd1c	-0.609791	5.57616	-4.07506	0.000679297	0.00421903	-1.69404
1742	Ndc1	0.609715	4.8332	7.58746	4.39242e-07	1.02836e-05	5.8976
1743	Tmem150a	-0.609634	3.48015	-6.11941	7.91182e-06	0.000111053	3.08629
1744	Ssc5d	-0.60929	3.0011	-0.82019	0.422573	0.578313	-7.12031
1745	Rilpl1	-0.60927	3.05831	-2.6164	0.0172457	0.0553565	-4.46579
1746	Hoxc9	-0.609005	1.21041	-1.5784	0.131456	0.252526	-5.70595
1747	Fam171b	-0.608644	3.09547	-1.56721	0.134048	0.256315	-6.18593
1748	Hspb8	-0.608598	1.60932	-1.47653	0.156658	0.288026	-5.82808
1749	Cep97	-0.608435	2.8803	-2.10455	0.0492792	0.12327	-5.2886
1750	Nectin1	-0.608202	2.77019	-3.08927	0.00618895	0.0252422	-3.3181
1751	Dagla	-0.607906	3.49049	-5.00768	8.49025e-05	0.000787094	0.567173
1752	Hp	-0.607319	4.27998	-0.670227	0.511012	0.65696	-7.59463
1753	Cd80	0.607242	3.87015	5.6152	2.28009e-05	0.000269275	2.04624
1754	Ulk2	-0.60724	6.40447	-9.59411	1.33485e-08	5.7974e-07	9.35277
1755	Ahcyl2	0.60719	6.6918	8.4659	8.93946e-08	2.66293e-06	7.3701
1756	Acss1	0.607174	4.23765	4.62983	0.00019583	0.00154945	-0.418076
1757	Itsn2	0.607108	7.60071	4.982	8.98305e-05	0.000826455	0.246872
1758	Stmp1	-0.60708	5.8944	-3.67464	0.00167473	0.00879708	-2.63867
1759	Msh3	0.607066	3.46759	3.5772	0.00208504	0.010497	-2.47786
1760	Phf8	-0.606967	5.32326	-5.41417	3.50714e-05	0.000380529	1.31028
1761	Tnks1bp1	-0.606808	5.54429	-2.68924	0.0147682	0.0490514	-4.74241
1762	Serpinb8	-0.606799	4.35891	-3.53341	0.00230054	0.0113906	-2.79175
1763	Jcad	0.606674	4.42521	3.20181	0.00482484	0.0207593	-3.4869
1764	Sdf2l1	0.606574	6.28274	2.81334	0.01131	0.0401105	-4.5522
1765	Bco2	-0.606334	1.20345	-2.42396	0.0258205	0.0752235	-4.13662
1766	Gpr68	-0.606133	1.73246	-1.88473	0.0753116	0.168049	-5.47756
1767	Setbp1	-0.606082	2.11944	-1.28449	0.214857	0.359806	-6.46858
1768	Tjp3	-0.606008	2.79691	-3.17723	0.00509512	0.0216732	-3.19736
1769	Baiap2	0.605805	5.51073	3.81437	0.00122248	0.00676226	-2.3023
1770	Slc25a13	0.605598	4.95936	9.86305	8.67446e-09	4.07767e-07	9.89922
1771	Zfhx4	-0.605103	2.58632	-1.10831	0.281962	0.437051	-6.83439
1772	Bgn	-0.604698	9.1642	-1.44818	0.164339	0.297843	-6.97341
1773	Trp63	0.604588	-0.318187	1.42315	0.171376	0.307067	-5.3955
1774	Anxa2r1	0.604562	6.17586	4.4929	0.000265811	0.0019766	-0.8049
1775	Plvap	-0.604074	0.700743	-2.55504	0.0196341	0.0609251	-3.90314
1776	Meis3	-0.60389	3.82282	-3.85453	0.00111669	0.00628147	-1.96827
1777	Brpf3	-0.603858	5.01752	-3.222	0.00461344	0.0200367	-3.53039
1778	Lipa	-0.603418	11.1566	-7.31902	7.29203e-07	1.56088e-05	5.22271
1779	Ptpn6	-0.603122	8.14366	-6.36053	4.82431e-06	7.35738e-05	3.23667
1780	Mrps36	0.602779	4.42072	8.08108	1.77332e-07	4.79838e-06	6.87504
1781	Faap24	0.602324	2.53134	5.45218	3.23177e-05	0.000358034	1.99491
1782	Tmem38b	-0.602102	5.27727	-6.44137	4.09404e-06	6.50003e-05	3.50651
1783	Creld2	0.601914	5.1757	4.16124	0.000559489	0.00360763	-1.51174
1784	Tubb2a	-0.601886	6.96688	-7.622	4.11792e-07	9.77456e-06	5.78033
1785	Sdc1	-0.60188	6.55522	-8.89113	4.28656e-08	1.46809e-06	8.12411
1786	Sfrp2	-0.601853	5.77246	-2.32048	0.0319459	0.0886221	-5.46647
1787	Pawr	-0.601158	3.42908	-1.08767	0.290739	0.446578	-7.0164
1788	Cnn2	-0.600921	7.03937	-1.58281	0.130448	0.251274	-6.78696
1789	Ankrd13d	-0.600719	3.18008	-4.59964	0.000209456	0.00162614	-0.106963
1790	Csf2rb	0.600719	8.2371	2.46072	0.0239224	0.0710323	-5.27492
1791	Siglecg	-0.600589	0.96848	-0.715044	0.483528	0.63324	-6.55117
1792	Chst11	-0.600574	5.08285	-5.42175	3.45035e-05	0.00037649	1.2825
1793	Card19	-0.600222	6.38157	-7.01425	1.31196e-06	2.51624e-05	4.63372
1794	Grin2d	-0.599382	1.2093	-1.92806	0.0693748	0.158173	-5.10002
1795	Tsku	-0.599187	4.36414	-2.53041	0.0206778	0.063425	-4.76327
1796	Kif19a	0.599074	1.77759	2.08989	0.0507217	0.126246	-5.10497
1797	Arhgap18	-0.599062	6.22413	-7.59513	4.32987e-07	1.01969e-05	5.74192
1798	Sod1	-0.599018	6.97689	-5.5021	2.90343e-05	0.000327454	1.41525
1799	P2ry13	-0.598376	2.43644	-3.20495	0.00479141	0.0206451	-2.89694
1800	Lhfpl6	-0.598109	4.86917	-1.38597	0.182272	0.320969	-6.86553
1801	Sp4	-0.597652	3.4227	-2.63278	0.0166563	0.0538599	-4.47274
1802	Nedd4	-0.5976	8.38994	-1.31589	0.204318	0.346555	-7.16075
1803	Tnrc18	-0.597368	7.0238	-3.84936	0.00112977	0.00634609	-2.2705
1804	Nusap1	0.597129	2.89666	3.57908	0.00207627	0.0104617	-2.53127
1805	Cdkn1a	0.597022	7.7314	2.99652	0.0075892	0.0297196	-4.18066
1806	Nicol1	-0.596894	0.646472	-3.96325	0.000873955	0.0051785	-1.10441
1807	Snhg4	0.596636	1.3749	2.76739	0.0124888	0.0431669	-3.66184
1808	Matn4	-0.596356	-0.840163	-0.801399	0.433096	0.587741	-5.97401
1809	Trim45	-0.596307	1.74664	-1.87924	0.0760942	0.169354	-5.48493
1810	Slfn10-ps	-0.596179	2.69182	-3.47295	0.00263476	0.0127043	-2.57799
1811	Niban1	-0.595705	6.84221	-4.07115	0.000685316	0.00425421	-1.78791
1812	Gm15931	-0.595582	2.12758	-0.965816	0.34662	0.505528	-6.58631
1813	Septin5	-0.59546	3.77084	-1.97265	0.0637035	0.148795	-5.86575
1814	Qsox1	-0.595443	6.55579	-1.70382	0.10519	0.215173	-6.5919
1815	Sh3bp2	-0.595306	7.35299	-8.84257	4.65656e-08	1.57365e-06	8.03416
1816	Sema6b	0.595117	3.63943	7.75312	3.22806e-07	8.01134e-06	6.35092
1817	Bcl2l14	0.594898	-2.50907	0.589537	0.562648	0.701963	-5.62691
1818	Fdxacb1	-0.594877	2.63811	-4.20997	0.000501388	0.00329684	-0.900787
1819	Ifitm2	0.594751	7.58287	8.97548	3.71491e-08	1.33726e-06	8.26592
1820	Il7r	-0.594732	7.53032	-2.42771	0.0256206	0.07476	-5.33928
1821	Apbb3	-0.594564	3.30507	-5.32321	4.26794e-05	0.000451827	1.55441
1822	Hpgd	-0.594157	5.16113	-1.77475	0.0924326	0.195309	-6.3499
1823	Slc15a4	-0.593905	6.26858	-7.74427	3.2813e-07	8.12663e-06	6.08357
1824	Eme1	0.593822	0.812151	2.29844	0.0334143	0.0916028	-4.72698
1825	Ddhd1	0.593393	5.47436	3.3703	0.00331525	0.0153555	-3.24058
1826	Orai2	-0.593019	5.13755	-4.48856	0.000268402	0.00199216	-0.691563
1827	Nr1h3	-0.592714	4.53041	-1.94343	0.0673707	0.15482	-6.13131
1828	Gdf3	-0.59231	5.03586	-1.17089	0.256535	0.408921	-7.27325
1829	Zfp493	0.592255	1.74093	2.13913	0.046023	0.116732	-5.09306
1830	Mical1	-0.592205	6.17555	-4.33843	0.000375702	0.0026153	-1.16982
1831	Bag2	-0.592082	3.09587	-4.50292	0.000259926	0.00194734	-0.274496
1832	Tmem178	-0.592031	1.04825	-1.97554	0.0633506	0.148143	-5.18414
1833	Letm2	-0.591819	1.53872	-3.21089	0.00472865	0.0204408	-2.68198
1834	Tgfbi	0.591818	8.1498	2.54377	0.0201053	0.0621299	-5.09589
1835	Stab2	0.59178	1.78226	1.58161	0.130722	0.251519	-6.44661
1836	Cdca5	0.591493	2.21583	3.93229	0.000937126	0.00547967	-1.54821
1837	Zdhhc14	-0.591434	5.32754	-4.707	0.00016495	0.0013469	-0.303688
1838	Poc5	0.591412	3.63216	7.18979	9.33988e-07	1.91053e-05	5.29025
1839	Mpp2	-0.591387	1.26991	-1.68607	0.108612	0.219957	-5.5239
1840	Gdpd1	-0.591306	4.81029	-6.30636	5.3878e-06	8.07294e-05	3.27651
1841	Bmt2	-0.590949	6.37719	-8.19157	1.45388e-07	4.05293e-06	6.88074
1842	Esco2	0.590851	1.44557	3.04522	0.00681954	0.0272123	-3.34873
1843	Ly6i	0.590645	-2.95538	0.478225	0.638105	0.763942	-5.65913
1844	Mertk	-0.590523	6.91805	-8.94274	3.92675e-08	1.39636e-06	8.22302
1845	Hexb	-0.590474	7.53246	-10.1027	5.94849e-09	2.94647e-07	10.1671
1846	Smg5	0.590174	6.22484	5.09478	7.01508e-05	0.00067542	0.55541
1847	Bcr	-0.589375	3.72923	-1.74938	0.096832	0.202418	-6.17362
1848	Anapc15	-0.589017	4.51642	-3.69369	0.00160441	0.00849848	-2.51219
1849	Rdh10	-0.588662	3.33707	-5.18404	5.77334e-05	0.0005734	1.09884
1850	Nipal3	-0.588626	5.15197	-7.46606	5.51754e-07	1.25263e-05	5.56928
1851	Eno2	-0.588049	4.02572	-4.82528	0.000126908	0.00108816	0.097462
1852	Trp53i11	-0.587765	1.32237	-1.09474	0.28771	0.443174	-6.39124
1853	Gm48415	0.587663	0.931843	2.44559	0.0246871	0.0726863	-4.19968
1854	Npr2	-0.586767	3.78226	-1.38507	0.182542	0.321264	-6.69951
1855	Zfp7	-0.586564	2.34741	-4.43034	0.000305751	0.00221052	-0.272519
1856	Gm18537	0.586024	1.54026	2.76644	0.0125143	0.0432025	-3.96333
1857	Rabgap1l	-0.585943	4.58003	-2.29839	0.0334178	0.0916028	-5.28007
1858	Gm48774	0.585766	1.48835	1.75637	0.0956018	0.200311	-5.45391
1859	Slc5a6	-0.585426	3.23111	-3.33677	0.00357302	0.0163037	-3.02446
1860	Ptprc	-0.58497	9.0471	-3.89862	0.00101104	0.00584063	-2.1924
1861	Vav1	-0.584964	7.36833	-11.0216	1.48263e-09	8.66939e-08	11.6114
1862	Samd14	-0.584686	2.29789	-1.1654	0.258694	0.41116	-6.67812
1863	Abhd14a	0.584628	2.67386	2.89629	0.00944726	0.035047	-3.79092
1864	Lrrc56	-0.584546	1.59352	-3.66733	0.00170248	0.00891942	-1.80585
1865	Phlda1	-0.584268	3.63898	-2.01412	0.0588054	0.140671	-5.61533
1866	Ggt5	0.584253	3.83187	0.860284	0.400668	0.557753	-7.14151
1867	Ppp2r3a	0.584132	3.80495	5.29447	4.54191e-05	0.000472997	1.25003
1868	Gsap	-0.584036	5.28665	-4.78626	0.000138355	0.00116547	-0.00352506
1869	Aldh1l2	-0.58333	3.45068	-2.60668	0.0176047	0.0562068	-4.59611
1870	Grb10	-0.582919	5.67774	-1.66647	0.112498	0.22592	-6.58897
1871	Zfp36l1	0.582603	6.9363	5.47922	3.04944e-05	0.000340986	1.43238
1872	Dnaaf9	-0.582449	5.68629	-4.88553	0.000111094	0.000987163	0.104973
1873	St6galnac2	-0.581371	1.68227	-1.71284	0.103487	0.21267	-5.70084
1874	Bambi-ps1	-0.581148	1.40311	-4.12728	0.000603928	0.00383843	-0.704256
1875	Yes1	-0.581036	2.29651	-1.79109	0.0896908	0.191235	-5.63026
1876	Ampd2	0.580634	5.87782	4.19593	0.000517471	0.00339143	-1.4836
1877	Spic	-0.580607	1.41117	-1.22542	0.235822	0.38553	-6.25712
1878	Pik3cb	-0.580211	6.15091	-8.50155	8.39785e-08	2.54205e-06	7.45187
1879	Pid1	-0.580061	7.28339	-4.43101	0.000305292	0.00220853	-0.985898
1880	Shmt1	-0.57959	2.56079	-2.82819	0.0109523	0.0391661	-3.87944
1881	Mcam	-0.579369	2.87198	-1.32188	0.202356	0.344503	-6.51792
1882	Aacs	0.578998	5.54086	4.06804	0.000690133	0.00427968	-1.76589
1883	Rpn1	0.578945	7.94751	14.0138	2.76985e-11	2.93824e-09	15.7439
1884	Slc15a2	-0.578726	1.39378	-0.544893	0.59235	0.726143	-6.94188
1885	Pi15	0.578705	1.23485	1.7457	0.0974856	0.203201	-5.55329
1886	Dock6	-0.57839	3.76286	-2.92277	0.00891756	0.0336206	-3.99073
1887	Cyb5b	0.578249	7.41227	12.0573	3.42522e-10	2.48837e-08	13.134
1888	Styk1	-0.578226	0.69387	-1.28343	0.215221	0.360113	-5.73879
1889	Fmnl1	-0.577882	7.12543	-6.51335	3.54e-06	5.74208e-05	3.57101
1890	Mrpl15	0.577831	4.50805	5.53756	2.69111e-05	0.000308987	1.6784
1891	Dusp16	-0.577779	4.04963	-3.06542	0.00652289	0.0263237	-3.71289
1892	Sash1	-0.577594	7.85075	-3.54462	0.00224336	0.0111628	-2.97419
1893	Lpar4	-0.577546	0.897096	-1.12331	0.275703	0.430264	-5.99481
1894	Nudt12	-0.577225	2.21134	-2.43533	0.0252188	0.0738352	-4.52575
1895	Krtcap3	-0.576992	1.09216	-3.44167	0.00282603	0.0135178	-2.13828
1896	Add3	0.576845	4.7751	6.79203	2.0293e-06	3.59146e-05	4.29289
1897	Sntb1	-0.576771	2.66707	-2.21421	0.0396188	0.104353	-4.91488
1898	Fzd8	-0.576658	2.41529	-0.903793	0.377749	0.536122	-6.94055
1899	Sirpb1b	-0.576557	2.01226	-0.912772	0.37313	0.531284	-6.68966
1900	Aatk	-0.576251	4.975	-3.14339	0.00549163	0.0229915	-3.71923
1901	Pard6g	-0.576021	2.23995	-1.90865	0.0719812	0.162564	-5.49857
1902	Tpm1	-0.575826	7.75888	-2.95159	0.00837375	0.0320383	-4.27659
1903	Slc6a6	-0.575365	10.0545	-2.50963	0.0215992	0.0655302	-5.15597
1904	Ifi27l2a	0.575187	3.5018	3.09773	0.00607447	0.0249024	-3.57351
1905	AA414768	-0.575179	2.58218	-5.41474	3.50283e-05	0.000380529	2.10492
1906	Mocos	-0.575056	6.2085	-5.56611	2.53178e-05	0.000292939	1.55742
1907	Dusp1	-0.574827	4.49582	-4.80671	0.00013223	0.00112574	0.112265
1908	Cttn	-0.574604	6.03524	-2.31791	0.032114	0.0889238	-5.49064
1909	Dennd4c	0.574107	7.46316	5.14775	6.24855e-05	0.000613443	0.613037
1910	Ptpre	0.574034	7.06277	9.7569	1.02731e-08	4.66452e-07	9.60204
1911	Tgif1	-0.573933	6.50622	-8.49468	8.49949e-08	2.55878e-06	7.43743
1912	Clcf1	-0.573617	3.49471	-3.61835	0.00190084	0.00973734	-2.3872
1913	Traf4	-0.573243	3.24562	-2.21111	0.0398657	0.104865	-5.26676
1914	P2ry6	0.573025	7.35098	7.66481	3.80227e-07	9.13384e-06	5.85698
1915	Il2rg	0.57267	6.88542	2.95018	0.00839952	0.0321165	-4.25236
1916	Iars1	0.572574	6.45139	5.28711	4.61498e-05	0.000478544	0.94136
1917	Tmco4	0.571807	4.38934	5.53159	2.72571e-05	0.000311767	1.70403
1918	Igdcc4	-0.571436	2.38786	-1.14865	0.265369	0.418605	-6.67131
1919	Mgat5	-0.571046	6.53843	-7.14168	1.02473e-06	2.06097e-05	4.88089
1920	Tead3	-0.571025	2.39868	-1.41479	0.173779	0.310492	-6.32869
1921	Fkbp10	-0.569961	5.8416	-1.75149	0.0964606	0.201687	-6.49218
1922	Tm4sf1	-0.569936	3.88054	-3.72276	0.00150274	0.00804169	-2.29831
1923	H2-DMb1	0.569724	6.24374	3.36877	0.00332665	0.0153904	-3.2513
1924	Raet1d	0.569418	0.399706	2.87955	0.00979758	0.0359423	-3.18536
1925	Gpx8	-0.569213	4.43673	-0.92334	0.367743	0.526329	-7.32982
1926	Maoa	-0.568736	5.08586	-2.58367	0.0184831	0.0581973	-4.87916
1927	Clec11a	-0.568368	0.62813	-1.02552	0.318368	0.476411	-6.50102
1928	Bmf	-0.5683	4.38937	-1.82654	0.083986	0.182711	-6.08914
1929	Zfp449	-0.568166	2.15226	-1.77916	0.0916858	0.194144	-5.7252
1930	Arhgap42	-0.567942	3.04715	-1.69393	0.107085	0.218008	-5.94647
1931	Vmn2r6	-0.567326	1.09019	-1.58771	0.129333	0.249728	-5.62824
1932	Optn	-0.567278	4.27643	-9.61064	1.29965e-08	5.68574e-07	9.54994
1933	Ugcg	0.567183	6.17163	5.0358	7.98228e-05	0.000747529	0.432176
1934	Insig2	0.567015	5.40906	4.96757	9.27249e-05	0.000846483	0.300059
1935	Rnf180	-0.566827	3.71418	-5.30594	4.43046e-05	0.000465155	1.27602
1936	9930111J21Rik2	-0.566772	6.8826	-5.29834	4.504e-05	0.000470701	0.967744
1937	Gm16867	-0.566602	4.22051	-4.79427	0.000135924	0.00115065	0.177285
1938	Cdca8	0.566536	3.69629	3.92831	0.000945581	0.00551566	-1.80632
1939	Plcg1	-0.566464	4.96913	-5.20432	5.52388e-05	0.000554563	0.877463
1940	Pde12	0.565983	4.86299	7.15999	9.89151e-07	2.00625e-05	5.01224
1941	Kalrn	-0.565939	3.01869	-1.31439	0.204814	0.347207	-6.60597
1942	Ifi213	-0.565893	0.94711	-1.41175	0.17466	0.311435	-5.61161
1943	Plscr1	-0.565668	3.82621	-4.95756	9.47898e-05	0.000862098	0.528236
1944	Gm15446	0.565328	3.02406	3.24102	0.00442247	0.0193829	-3.1488
1945	Zfp395	-0.565186	4.98202	-3.94205	0.000916743	0.00538231	-1.94797
1946	Gm10053	0.564679	5.14078	5.83737	1.42467e-05	0.00018129	2.26307
1947	Rac3	-0.564411	2.29365	-1.69284	0.107295	0.218251	-5.94438
1948	Tspan6	-0.564382	2.90618	-1.61792	0.122641	0.240447	-6.20757
1949	Cdc25b	0.564171	3.97729	7.49168	5.25737e-07	1.19583e-05	5.79148
1950	Dbndd2	-0.564017	4.05067	-4.93136	0.000100418	0.000904366	0.40443
1951	Fuca1	-0.563773	7.6657	-5.86213	1.35243e-05	0.000174318	2.17963
1952	Kng1	0.563697	1.39954	1.1266	0.274344	0.428812	-6.35144
1953	Fblim1	-0.563226	6.58966	-6.82594	1.89783e-06	3.43126e-05	4.22865
1954	Rusc2	-0.56292	6.35204	-5.54216	2.66479e-05	0.000306553	1.54207
1955	Daam1	-0.562847	4.71981	-5.85134	1.38342e-05	0.000177358	2.35233
1956	Oasl1	-0.562793	-0.542272	-1.02506	0.318581	0.476639	-5.7071
1957	Hdac7	-0.562732	5.08211	-2.24934	0.0369119	0.0988131	-5.50161
1958	Inppl1	-0.562507	7.72728	-5.02564	8.16218e-05	0.000760809	0.341491
1959	Fzd2	-0.562236	2.80582	-1.16648	0.258269	0.410647	-6.71281
1960	Zfp697	-0.561838	2.29701	-4.5094	0.000256187	0.00192655	-0.158435
1961	Dusp7	0.561749	6.34835	6.6702	2.58486e-06	4.4075e-05	3.9566
1962	Dgkd	-0.561456	7.15261	-5.22405	5.29185e-05	0.000536662	0.789137
1963	Adissp	0.56091	4.56593	9.35142	1.98366e-08	7.89693e-07	9.06067
1964	Pkp4	-0.560377	5.87545	-7.21886	8.8324e-07	1.82227e-05	5.10351
1965	Prokr1	-0.560233	2.73697	-4.70416	0.000165992	0.00135265	0.122445
1966	Svbp	-0.560199	3.64006	-4.44707	0.000294511	0.00214869	-0.55881
1967	Ly6a	0.560145	6.48622	1.9227	0.0700865	0.159356	-5.99302
1968	Urb1	-0.560064	3.58959	-3.88192	0.00104983	0.00599323	-1.8912
1969	Rbfox2	-0.55984	5.40863	-1.48025	0.155671	0.286685	-6.80439
1970	Rfx3	-0.559624	2.16346	-3.39864	0.00311175	0.0145811	-2.46651
1971	Slc46a3	-0.559507	5.74417	-1.48592	0.15418	0.284726	-6.87368
1972	Ankrd37	0.558747	0.927402	1.19287	0.248027	0.399933	-6.245
1973	Kifc2	-0.55818	2.4896	-3.43365	0.00287724	0.0136917	-2.55563
1974	Naaladl2	-0.558073	0.314744	-1.34744	0.194146	0.335239	-5.85862
1975	Mettl9	0.558068	5.56057	8.89906	4.22911e-08	1.46515e-06	8.23522
1976	Xk	0.558059	1.56649	3.66883	0.00169676	0.00889725	-1.88179
1977	Qpct	0.55799	6.0224	2.3746	0.0285909	0.0815027	-5.3468
1978	Irf8	-0.557717	7.80595	-5.32036	4.29428e-05	0.000453529	1.0016
1979	Tns3	-0.557215	8.8081	-7.07584	1.16395e-06	2.29102e-05	4.73102
1980	Dbp	0.556949	4.76996	4.64116	0.000190954	0.00151889	-0.357799
1981	Pcid2	0.556212	5.15948	5.43116	3.38117e-05	0.000371835	1.43148
1982	Ppif	0.555986	3.2563	5.6086	2.31237e-05	0.000272283	2.00444
1983	Cpeb3	-0.55596	3.56129	-6.1734	7.07752e-06	0.000101725	3.18343
1984	Map4k5	-0.555854	4.94618	-4.79484	0.000135753	0.00115001	0.0424039
1985	Amotl2	-0.555617	5.80571	-1.01162	0.324799	0.483108	-7.42584
1986	Bcat1	-0.555387	4.17315	-3.26779	0.00416684	0.0184446	-3.26549
1987	Atp8b4	-0.555168	6.18426	-7.26182	8.134e-07	1.70161e-05	5.23529
1988	Sorbs2	-0.554905	2.73234	-1.20012	0.245269	0.396499	-6.71912
1989	Manf	0.554791	6.53889	3.86374	0.00109373	0.00618715	-2.25287
1990	Plekhn1	-0.554762	5.42941	-2.39909	0.0271832	0.0782718	-5.23192
1991	Exoc3l4	-0.553924	3.27013	-3.97858	0.000844281	0.00502662	-1.31791
1992	Rell1	-0.553888	5.91899	-3.81497	0.00122084	0.00675632	-2.33864
1993	Runx1t1	-0.553709	1.14584	-1.14445	0.267059	0.420501	-6.16042
1994	Cpeb1	-0.553607	3.84819	-3.60879	0.00194212	0.00991066	-2.50095
1995	Pclaf	0.55304	3.63908	2.07053	0.0526856	0.129629	-5.78071
1996	Krt80	-0.552607	1.36408	-2.42228	0.0259101	0.075391	-4.30934
1997	Sesn1	-0.552565	7.14183	-6.17398	7.06909e-06	0.000101725	2.84404
1998	Npdc1	-0.552494	4.31189	-1.12152	0.276446	0.430883	-7.11756
1999	Clip1	-0.552484	6.98993	-6.80014	1.99702e-06	3.56224e-05	4.23635
[truncated: 9,988 more rows]

## Sheet: KEAP1 KO vs Media
	GeneID	log2-fold change	AveExpr	t	P.Value	adj.P.Val	B
1	Retnla	15.0777	-2.78342	66.7766	1.78879e-23	2.14422e-19	20.3458
2	Rnase2a	12.6485	-3.2336	55.3659	5.59347e-22	3.35245e-18	20.6588
3	Arg1	12.5935	-0.481865	20.3754	4.15498e-14	1.42302e-11	19.1221
4	Cldn11	10.2044	-3.10205	20.7535	2.99958e-14	1.15987e-11	16.1995
5	Il13ra2	9.84946	-2.61184	9.29044	2.19365e-08	7.89648e-07	8.76863
6	Kcnd3	9.84436	-3.43862	16.6244	1.47568e-12	2.35853e-10	15.3608
7	Chil4	9.4224	-4.26668	41.1325	1.29271e-19	3.09915e-16	19.9147
8	Tarm1	8.81365	0.952273	7.53826	4.81657e-07	9.83158e-06	6.19464
9	Car4	8.65137	-4.31396	36.6011	1.08753e-18	1.62953e-15	19.1169
10	Scn3a	8.49363	-0.912117	15.6708	4.09943e-12	5.34129e-10	16.7272
11	Chil3	8.40617	2.77588	14.1073	2.47458e-11	2.42904e-09	16.2408
12	Ccl11	8.35214	-3.26281	10.9323	1.69048e-09	8.77221e-08	10.6763
13	Mgl2	7.49604	4.14198	19.7313	7.33376e-14	2.19775e-11	21.9893
14	Pdcd1lg2	7.17691	1.34624	8.18523	1.47046e-07	3.76632e-06	7.67702
15	Msx3	7.10876	-2.9939	10.0837	6.12785e-09	2.69064e-07	9.77067
16	Rasgrp1	6.80726	0.206382	15.3449	5.88564e-12	7.42644e-10	16.6014
17	Dnase1l3	6.76089	1.26389	6.70801	2.39735e-06	3.67471e-05	4.94265
18	Cdh1	6.68723	-2.27084	11.5857	6.59152e-10	3.89224e-08	12.2015
19	Col6a5	6.60882	-2.92377	8.63544	6.65059e-08	1.92562e-06	7.67947
20	Ccl12	6.13307	0.214423	7.88688	2.52403e-07	5.86347e-06	7.1714
21	Cx3cr1	-5.8081	1.90798	-11.3855	8.75784e-10	4.99906e-08	12.7012
22	Ccl24	5.75338	0.779637	25.9314	5.59929e-16	3.53256e-13	24.6231
23	Ccl8	5.57541	1.51236	17.2982	7.39196e-13	1.47679e-10	19.2233
24	Serpina3n	5.46939	-1.14889	10.1363	5.64495e-09	2.52485e-07	10.1115
25	Zfp968	5.42435	-1.31527	1.66864	0.112061	0.216893	-4.87951
26	Gvin-ps5	5.37505	-1.99406	9.7896	9.75009e-09	3.98888e-07	10.1353
27	Tmem26	5.2218	3.21816	49.9636	3.67747e-21	1.46939e-17	37.1895
28	Serpinb1a	5.20047	2.54014	7.24825	8.34828e-07	1.55874e-05	5.74442
29	Cish	5.18669	2.02895	12.885	1.13823e-10	8.63543e-09	14.7164
30	Gm5970	5.02488	-1.37368	7.07886	1.15715e-06	2.00444e-05	5.28203
31	Ccl22	4.8001	-1.66319	7.52329	4.95388e-07	1.00477e-05	6.39318
32	St8sia1	4.78522	0.522744	9.08359	3.09623e-08	1.03096e-06	9.15463
33	Gvin-ps2	4.55155	-0.600634	5.71608	1.8403e-05	0.000194871	2.95702
34	Skint3	-4.52564	-0.460823	-3.7598	0.00138245	0.00657108	-0.903183
35	Gm5641	-4.46107	-1.70019	-1.17579	0.254622	0.40197	-5.49618
36	Serpina3i	4.42042	-0.820939	5.02773	8.12474e-05	0.000656718	1.65424
37	Apol7c	4.40312	-1.01378	4.32779	0.000384779	0.00232477	0.234845
38	Socs1	4.38106	3.36796	16.3544	1.96032e-12	3.05174e-10	18.6792
39	Gm49391	4.37153	-0.263007	3.38258	0.00322551	0.0129964	-1.80302
40	Il31ra	4.35461	-0.669637	9.57204	1.38342e-08	5.40165e-07	9.80252
41	Klhl33	4.35203	1.7097	12.6146	1.62098e-10	1.15659e-08	14.3807
42	Il4i1	4.32477	0.480487	12.4741	1.95258e-10	1.36875e-08	13.981
43	Clca2	4.29077	-0.968502	5.572	2.50016e-05	0.000249953	2.75159
44	Kcna4	4.24664	-0.141913	4.49628	0.00026381	0.00170093	0.540159
45	Ltb4r1	4.18171	-0.711381	7.90228	2.45388e-07	5.74506e-06	7.04423
46	Cst7	4.11392	1.78256	8.71495	5.79646e-08	1.73272e-06	8.55658
47	Flt1	4.05263	2.36071	14.4636	1.6192e-11	1.76657e-09	16.5675
48	Scimp	4.00538	1.7388	5.44494	3.28249e-05	0.000310065	2.46746
49	Ear2	3.94672	1.32337	13.3964	5.92804e-11	5.03968e-09	15.3616
50	Gm20458	-3.93024	-0.794676	-2.2415	0.0375012	0.093224	-3.7438
51	Marco	-3.85965	-0.955288	-3.96003	0.000880326	0.00455044	-0.501658
52	Lipn	3.82005	1.56139	32.2073	1.11322e-17	1.02648e-14	30.0765
53	Gm4202	3.81998	-0.258502	2.48643	0.0226733	0.0629132	-3.69102
54	Gda	3.81699	6.32076	47.1257	1.07371e-20	3.21763e-17	37.2464
55	Atp6-ps	3.81469	-0.184292	2.18801	0.0417546	0.101236	-4.2998
56	Ocstamp	3.74531	2.31804	14.6133	1.35853e-11	1.50784e-09	16.7332
57	Ms4a4a	3.6781	4.85249	8.01416	2.00158e-07	4.79858e-06	6.63411
58	Gm49388	3.63004	-1.96836	1.34784	0.194019	0.329513	-5.07187
59	Cdkn1c	-3.58831	4.2937	-19.8907	6.36204e-14	2.00689e-11	22.1577
60	Enpp3	3.50918	-0.539931	8.37372	1.05152e-07	2.87775e-06	8.02141
61	Gbp10	-3.46973	-2.19019	-7.55845	4.63756e-07	9.53524e-06	5.28516
62	Slc7a2	3.44626	5.12343	25.149	9.71225e-16	5.82104e-13	26.3269
63	Selp	3.43736	-0.900837	5.31261	4.36699e-05	0.000392701	2.23953
64	Gja5	3.38861	0.150392	5.32758	4.22776e-05	0.0003819	2.17393
65	Gm10705	3.33003	-2.45351	1.64369	0.117164	0.224214	-4.75415
66	Adra1a	-3.32776	3.36004	-13.9909	2.84778e-11	2.70923e-09	16.0206
67	Irf4	3.32277	1.78323	10.0329	6.63525e-09	2.88177e-07	10.5876
68	Clec10a	3.27488	5.88534	30.2051	3.56451e-17	2.84852e-14	29.6179
69	Map2	3.23168	0.260767	6.52572	3.45286e-06	4.90397e-05	4.62281
70	Ceacam19	3.22261	2.04531	11.6969	5.63882e-10	3.48415e-08	13.1513
71	Fcrl1	-3.20349	3.6978	-19.895	6.33776e-14	2.00689e-11	21.9639
72	Ces1g	3.18909	-0.859093	4.61552	0.000202173	0.00138088	0.752493
73	Fcgr2b	3.14613	8.092	17.1806	8.3258e-13	1.58361e-10	19.4221
74	F5	3.13476	1.01368	12.2856	2.51281e-10	1.7212e-08	13.7887
75	Cxcl10	-3.04533	0.645901	-4.51822	0.000251189	0.00164087	0.617458
76	Il1rl1	3.03095	3.93456	6.34087	5.02144e-06	6.59278e-05	3.49756
77	Sectm1a	2.94367	-2.42445	2.98172	0.00783948	0.0267345	-2.39401
78	Treml2	2.93736	1.44161	11.4825	7.6287e-10	4.37537e-08	12.8547
79	Siglece	-2.93581	0.76886	-7.26639	8.06321e-07	1.51327e-05	6.04157
80	Gbp11	2.92925	-1.95958	6.27728	5.71794e-06	7.38588e-05	3.58349
81	Car2	2.90924	-0.828166	4.25367	0.000454475	0.00267881	-0.119244
82	Ednrb	2.90479	6.26449	7.19257	9.28998e-07	1.69755e-05	5.16989
83	Smoc2	-2.89133	-0.0112155	-5.34231	4.09527e-05	0.000372176	2.17861
84	Gm5345	2.8496	0.812994	12.7384	1.37763e-10	1.00693e-08	14.4859
85	Smoc1	-2.82423	1.84702	-3.57674	0.00208722	0.00918615	-1.78245
86	Ang	2.78655	2.7802	37.6455	6.51208e-19	1.15283e-15	32.7365
87	Mrc1	2.78266	9.54239	18.7456	1.80958e-13	4.82033e-11	20.9671
88	Gabbr2	-2.77224	1.40602	-7.12207	1.06428e-06	1.88164e-05	5.68592
89	Igfbp5	2.77193	4.92368	5.0557	7.64159e-05	0.000622281	0.443783
90	Ifit3b	-2.76089	-0.355179	-7.6801	3.69578e-07	7.97604e-06	6.21447
91	Pecam1	2.75125	3.34721	6.93795	1.52277e-06	2.53168e-05	4.8852
92	Gpr162	-2.72022	4.70432	-7.02834	1.27646e-06	2.17652e-05	4.79293
93	Rnase4	2.70721	6.52049	32.4277	9.8361e-18	9.82544e-15	30.8979
94	Ccl7	2.69973	5.61336	9.69108	1.14163e-08	4.63889e-07	9.58067
95	Nrg2	2.63823	0.0924247	3.00091	0.00751655	0.0258836	-2.83013
96	Ier3	2.6353	4.27879	9.97855	7.22672e-09	3.0828e-07	10.2636
97	Dio2	-2.6134	4.40365	-16.9568	1.04604e-12	1.84396e-10	19.2945
98	Card11	-2.604	2.53808	-10.686	2.43769e-09	1.21752e-07	11.6012
99	Tspan11	2.59867	1.47189	5.63741	2.17481e-05	0.000223388	2.55958
100	Fgf13	-2.59388	-0.482303	-4.0829	0.000667416	0.00364479	-0.513943
101	Edn1	2.58405	1.51455	8.71027	5.84348e-08	1.74243e-06	8.39694
102	B3gnt7	2.5768	1.44316	23.5248	3.21447e-15	1.60549e-12	24.9341
103	Klk1b11	2.52764	0.166375	6.15251	7.3891e-06	9.10309e-05	3.75042
104	F10	2.50715	5.2574	13.0787	8.86823e-11	7.0869e-09	14.6802
105	Ccl9	2.50525	7.59515	15.2073	6.87041e-12	8.40364e-10	17.1989
106	Gpr171	2.49708	0.395604	8.88181	4.3551e-08	1.38542e-06	8.82977
107	Slc6a4	-2.48565	-2.00921	-5.02182	8.23094e-05	0.000663066	1.56078
108	Pcdhgc4	-2.47831	-1.26338	-2.11914	0.0478813	0.112783	-4.32724
109	Cbr2	2.47463	3.44029	8.03587	1.92435e-07	4.65065e-06	6.82313
110	Slc13a5	-2.47346	-0.403993	-4.68418	0.000173528	0.00121571	0.765792
111	Cd5l	-2.4632	7.00839	-7.18911	9.35206e-07	1.70176e-05	4.96569
112	Olfm1	2.45085	6.07325	9.41586	1.78442e-08	6.64281e-07	9.11487
113	Ptgs1	2.44879	3.98423	11.8723	4.41758e-10	2.81668e-08	13.0037
114	Sncaip	-2.43017	0.82034	-8.90877	4.1598e-08	1.33134e-06	8.92952
115	Gvin-ps4	2.42163	0.759883	4.68007	0.000175122	0.00122473	0.659062
116	Ccl6	2.41071	7.86431	10.6583	2.54118e-09	1.26395e-07	11.101
117	Cyyr1	2.40141	0.603882	11.1236	1.27763e-09	6.96136e-08	12.3282
118	S1pr3	2.39917	4.85389	8.7474	5.4815e-08	1.65508e-06	8.00879
119	Ptchd1	-2.37848	2.82385	-11.587	6.58015e-10	3.89224e-08	12.9627
120	Rab44	2.37681	0.00505308	3.22224	0.00461097	0.0173429	-2.39985
121	Prl2c2	2.37425	-1.38161	2.46486	0.0237168	0.0652647	-3.57213
122	Sod3	2.35798	5.72245	4.92059	0.000102829	0.000795387	0.212565
123	Sfrp1	2.32986	6.08804	2.54683	0.0199761	0.0570399	-5.0485
124	Prps1	2.32714	3.98048	17.1654	8.45508e-13	1.58361e-10	19.5204
125	Kynu	2.31421	1.0363	2.89224	0.00953096	0.0313523	-3.20778
126	Grem2	-2.30831	0.502932	-5.15975	6.08712e-05	0.000515298	1.85635
127	Kit	-2.30244	1.28111	-7.37348	6.57429e-07	1.26883e-05	6.03142
128	Ccr1	2.2793	5.6152	6.28013	5.68474e-06	7.35885e-05	3.21366
129	Dtna	-2.27867	0.624568	-4.56982	0.000223857	0.00150245	0.487078
130	Dkk2	-2.27165	1.60284	-9.12048	2.91058e-08	9.80032e-07	9.21283
131	Cnn1	-2.26176	0.931272	-6.92255	1.5694e-06	2.59097e-05	5.22124
132	Egr3	-2.25929	0.462757	-4.87428	0.000113886	0.000861403	1.07922
133	Ctla2a	2.24632	1.82529	11.8191	4.75541e-10	3.01604e-08	13.2982
134	Ptchd4	2.23635	0.254986	6.34456	4.9838e-06	6.56493e-05	4.23259
135	Prrg1	2.22076	3.04756	19.3707	1.01558e-13	2.89851e-11	21.6964
136	Tfec	2.21846	4.83835	6.92191	1.5714e-06	2.59097e-05	4.59992
137	Clec12a	-2.21473	7.42917	-15.8751	3.27881e-12	4.62389e-10	18.0198
138	Vdr	2.2108	4.88688	15.1281	7.51389e-12	9.00691e-10	17.3171
139	Gm45062	2.21016	1.08681	1.19824	0.245981	0.391993	-6.00114
140	Grap2	-2.19828	0.576925	-6.47779	3.80334e-06	5.2666e-05	4.50521
141	Adora2b	2.18625	1.94846	10.5224	3.11917e-09	1.51716e-07	11.3756
142	Pxdc1	2.17798	2.16381	7.74977	3.2481e-07	7.14403e-06	6.56634
143	Ccl2	2.17329	5.63192	9.16272	2.71217e-08	9.3691e-07	8.69161
144	Hr	2.17323	0.479732	5.6561	2.09006e-05	0.000215979	2.82207
145	Adamts5	2.16107	4.73007	3.10232	0.00601323	0.0214845	-3.77379
146	Rbp4	2.16071	0.717622	4.95047	9.62793e-05	0.000751367	1.19291
147	Nfil3	2.15963	4.68924	16.7999	1.22968e-12	2.07608e-10	19.0962
148	Stxbp6	2.15573	-0.0494114	5.72069	1.82243e-05	0.000193322	2.90125
149	Samd5	2.15465	1.3408	15.4444	5.26649e-12	6.7159e-10	17.5302
150	Batf3	2.15198	2.23588	9.9285	7.82025e-09	3.27767e-07	10.4226
151	C3	2.15117	6.61731	6.48187	3.77215e-06	5.24557e-05	3.58791
152	Gatm	2.15003	5.73846	11.6337	6.16152e-10	3.71147e-08	12.5649
153	Mamdc2	-2.14339	5.45564	-12.8143	1.24767e-10	9.34737e-09	14.3213
154	Pcp4l1	-2.13972	4.10668	-22.1031	9.78512e-15	4.18908e-12	24.0294
155	Dnmt3l	2.12655	-2.00911	3.40475	0.00306952	0.0124431	-1.5929
156	Pcolce2	2.11999	2.88359	7.23278	8.59946e-07	1.60065e-05	5.47387
157	Pamr1	-2.11613	2.11299	-1.74712	0.097233	0.195035	-5.43347
158	Dusp4	2.10844	4.94961	15.9202	3.12226e-12	4.45554e-10	18.0621
159	Rtn1	-2.10728	1.03544	-7.35365	6.82674e-07	1.31224e-05	6.19464
160	Gpr34	-2.10398	1.70088	-3.34614	0.00349907	0.0138108	-2.60275
161	Cxcl5	2.09884	3.92417	5.60457	2.33231e-05	0.000236327	2.02624
162	Mcf2l	2.09797	4.59593	11.0553	1.41132e-09	7.4856e-08	11.8454
163	Aif1l	2.06478	1.2739	6.19537	6.7646e-06	8.49082e-05	3.70371
164	Tnn	-2.06473	3.03341	-3.30447	0.00383994	0.0149397	-3.12644
165	Gm8113	2.06174	4.47029	11.9721	3.84944e-10	2.52149e-08	13.1583
166	Aldh1a3	2.05959	1.04901	6.14881	7.44565e-06	9.15246e-05	3.77424
167	Rnase6	2.04201	4.04663	2.98063	0.00785826	0.0267833	-3.43694
168	Rnf19b	2.04023	7.66413	23.1511	4.28057e-15	1.97351e-12	24.8046
169	Asgr2	2.03231	-0.285949	2.97307	0.00798929	0.0271527	-2.73152
170	Tmem151a	-2.02979	0.339362	-2.43087	0.0254528	0.0688409	-3.97521
171	Iigp1c	2.01993	3.24461	5.33506	4.15995e-05	0.000377196	1.96718
172	Gvin3	2.00697	2.28195	2.78888	0.0119233	0.0375762	-3.37083
173	Ptgir	2.00105	3.98199	9.48116	1.60372e-08	6.10277e-07	9.55716
174	Eps8	1.9995	4.68342	13.8994	3.18254e-11	2.91215e-09	15.7459
175	Klf4	1.99447	4.60461	15.2206	6.76768e-12	8.36332e-10	17.3238
176	Azin2	1.98488	3.77627	22.4105	7.64938e-15	3.39604e-12	24.274
177	Adgre4	-1.98482	-0.723655	-4.61143	0.000204026	0.00139116	0.67931
178	Ackr3	1.98238	0.563546	3.66664	0.00170515	0.00780438	-1.70917
179	Mmp13	1.97935	6.05998	5.14714	6.25686e-05	0.000526692	0.793554
180	Fyn	1.9694	6.42389	27.6556	1.75541e-16	1.169e-13	28.0313
181	Nxpe5	1.96851	6.8762	19.1746	1.21515e-13	3.31047e-11	21.3732
182	Ccn3	1.96787	2.61951	4.44485	0.000295979	0.00186535	-0.575759
183	Scd2	1.96673	8.37465	12.7782	1.30785e-10	9.67725e-09	14.1833
184	Adipoq	1.96273	-1.13937	2.38717	0.0278604	0.0740657	-4.20504
185	Dhrs9	1.95486	4.93437	37.5769	6.73213e-19	1.15283e-15	33.3584
186	Gvin1	1.95338	6.97712	27.9648	1.43626e-16	1.07603e-13	28.2344
187	Hecw2	-1.93876	0.556466	-3.45076	0.00276906	0.0114854	-2.04441
188	Kmo	1.93765	2.22861	6.48235	3.76846e-06	5.24557e-05	4.33063
189	Hpn	-1.92716	1.03993	-5.44538	3.27936e-05	0.000310014	2.26637
190	Klhdc8a	-1.92201	-0.471486	-4.78739	0.000138009	0.00100873	1.15472
191	Efemp1	1.91993	4.13968	3.53803	0.00227681	0.00984743	-2.79953
192	Tnf	-1.91881	3.30515	-16.8755	1.13724e-12	1.97567e-10	19.2928
193	Shisa9	-1.91869	0.0936855	-7.26092	8.14802e-07	1.5261e-05	5.84466
194	Rasgef1b	-1.913	5.87022	-33.9221	4.33803e-18	4.72727e-15	31.5005
195	Gm2026	1.91251	1.45735	2.77146	0.0123797	0.0387457	-3.53308
196	Cdsn	-1.89656	2.53215	-5.34435	4.07726e-05	0.00037082	1.8345
197	Man1a	1.89426	7.01183	18.4346	2.42797e-13	6.06336e-11	20.6616
198	Cables1	1.89392	1.9255	12.564	1.73303e-10	1.22922e-08	14.2699
199	Fpr1	-1.88594	-1.38512	-1.698	0.106301	0.208344	-4.61103
200	Tiam1	1.86536	4.36744	2.87836	0.00982289	0.0321801	-4.12737
201	Cyp26b1	-1.86518	0.430308	-7.14262	1.02287e-06	1.8273e-05	5.48644
202	Eif4a-ps4	1.86016	4.02057	2.10668	0.0490731	0.114935	-5.55495
203	Afap1l1	1.84574	1.12308	6.15112	7.41023e-06	9.11976e-05	3.67197
204	Arl5c	-1.84331	4.23594	-4.58107	0.000218311	0.00146852	-0.181005
205	Scube3	-1.83978	3.18762	-4.13116	0.000598681	0.00335816	-1.1775
206	Ccdc88c	1.83948	-0.00460285	4.3705	0.000349619	0.00215248	-0.0144886
207	Col10a1	-1.83479	0.404153	-5.7987	1.54551e-05	0.000168725	3.04937
208	Fabp7	-1.82899	0.62859	-6.92697	1.55587e-06	2.57956e-05	5.39736
209	Ms4a6d	1.8276	8.06833	13.9555	2.97268e-11	2.78387e-09	15.6874
210	Ccl4	-1.82663	1.87875	-14.2669	2.04413e-11	2.14939e-09	16.3744
211	Wdfy2	1.81744	7.71198	19.448	9.46691e-14	2.7678e-11	21.6163
212	Fchsd2	1.80869	6.22086	16.6899	1.37829e-12	2.23265e-10	18.8736
213	Pappa	-1.80723	2.87565	-4.51164	0.000254908	0.00165884	-0.287322
214	Ntrk3	-1.80524	-0.0877447	-2.51706	0.0212652	0.0598724	-3.82446
215	Comp	1.79945	1.17701	3.36748	0.00333622	0.0133068	-2.24096
216	Slc40a1	-1.798	7.4188	-8.02867	1.94961e-07	4.70221e-06	6.66208
217	Pdgfb	-1.79655	5.3489	-17.6788	5.05527e-13	1.16259e-10	20.0031
218	Dck	1.787	6.27794	14.1624	2.31611e-11	2.35089e-09	15.9734
219	Klhl6	-1.78582	4.64837	-20.9039	2.6388e-14	1.05438e-11	23.041
220	Mgll	-1.78431	5.53551	-12.7456	1.36475e-10	1.00364e-08	14.1647
221	Fpr2	-1.78311	-0.052245	-1.41612	0.173393	0.302806	-5.17975
222	Gvin2	1.78193	6.76113	34.4328	3.30592e-18	3.9628e-15	31.9385
223	Mc5r	1.78071	-0.406451	2.51214	0.0214857	0.0604009	-3.93774
224	Tchh	-1.78026	0.838914	-3.08582	0.00623622	0.0221755	-2.59147
225	Slamf9	-1.77546	2.8691	-10.5396	3.03919e-09	1.48697e-07	11.3621
226	Zfyve28	-1.77464	4.20792	-6.75925	2.1654e-06	3.40192e-05	4.40213
227	Sema4d	-1.77354	8.42988	-13.8799	3.25918e-11	2.95968e-09	15.58
228	Rasal1	-1.77017	0.586431	-2.06182	0.0535914	0.123018	-4.85249
229	Slc14a1	1.76476	0.259312	3.10412	0.00598941	0.021425	-2.79666
230	Ap2m1	1.76425	9.1336	34.8586	2.64346e-18	3.52079e-15	32.1762
231	Cd300ld5	-1.76051	-0.0517364	-1.60167	0.126202	0.236805	-5.26115
232	Plbd1	1.75962	2.45268	5.43601	3.34608e-05	0.000314338	2.25923
233	Prss35	1.75329	0.15034	4.51895	0.000250777	0.00163908	0.19173
234	Nap1l2	-1.75316	-0.316095	-2.89007	0.00957605	0.0314747	-2.86325
235	Pdia4	1.75189	7.5607	7.57909	4.46174e-07	9.22497e-06	5.70196
236	Arap3	-1.75038	5.69438	-31.0441	2.16962e-17	1.85766e-14	30.0859
237	Tppp3	1.74684	1.03029	3.99072	0.000821483	0.00430005	-0.834483
238	Il1r1	1.74563	4.39583	6.66411	2.61642e-06	3.92312e-05	4.0797
239	Fads2	1.74427	4.80489	8.23417	1.34726e-07	3.5257e-06	7.13613
240	Itgb3	1.74421	5.41053	10.4484	3.49072e-09	1.66706e-07	10.8185
241	Ptprf	1.7432	4.65952	3.45794	0.00272489	0.0113311	-3.02373
242	Acat2	1.73581	4.36386	14.156	2.33383e-11	2.35089e-09	16.0419
243	Prkaa2	1.73144	0.522651	7.43607	5.83898e-07	1.14553e-05	6.29642
244	Alpl	-1.73142	3.64157	-2.19688	0.04102	0.0999811	-5.48015
245	Sulf1	1.73043	4.31972	4.26393	0.000444109	0.0026315	-1.12578
246	Fabp3	-1.72993	0.551546	-7	1.34892e-06	2.2709e-05	5.39808
247	Slc9b2	-1.72289	0.759033	-4.25853	0.000449531	0.00265838	-0.403587
248	Dgkg	-1.72122	0.296772	-5.26779	4.81236e-05	0.000424785	2.13441
249	Gm43802	1.72115	-1.35856	1.00916	0.325944	0.481405	-5.45495
250	Kcnj2	-1.71858	6.2281	-17.3413	7.07829e-13	1.43809e-10	19.6846
251	Megf6	-1.71173	-0.593229	-1.26768	0.22067	0.361851	-5.5625
252	Pals2	1.71087	6.00467	6.24128	6.15566e-06	7.81604e-05	3.04678
253	Tanc2	1.70946	6.6529	16.8218	1.20207e-12	2.05845e-10	19.0241
254	Serpinb9b	1.70888	2.81143	2.23476	0.038014	0.0942643	-4.72279
255	Ankrd66	1.70254	0.251631	2.01351	0.0588749	0.131987	-4.43759
256	Cd40	1.69347	2.97661	20.2021	4.83346e-14	1.60941e-11	22.3705
257	Tex9	1.6934	1.30047	4.82752	0.000126282	0.000937884	0.807997
258	F7	1.6903	4.6133	14.3293	1.89793e-11	2.0313e-09	16.2077
259	Fam131b	1.68491	0.164519	3.61126	0.00193139	0.00863762	-1.26877
260	Serpine1	-1.684	6.64083	-6.94893	1.49039e-06	2.48474e-05	4.46554
261	Cdh23	-1.68078	0.952793	-2.87479	0.00989952	0.0323957	-3.09725
262	Ccrl2	-1.677	3.81164	-8.81301	4.89792e-08	1.51004e-06	8.30617
263	Ccn2	-1.67252	6.74692	-4.56061	0.000228504	0.00152626	-0.682941
264	Sfrp4	1.66833	4.17589	2.46544	0.0236882	0.0652011	-5.09909
265	Cr2	-1.66287	-2.14624	-1.28005	0.21638	0.356872	-5.18977
266	Apol9a	-1.65613	-0.904886	-2.11043	0.0487114	0.114226	-4.34861
267	Tlr2	-1.65379	5.658	-16.2579	2.17196e-12	3.29561e-10	18.4618
268	Tbc1d4	1.65207	4.65376	18.6711	1.9408e-13	5.05748e-11	20.9986
269	Rapgef3	-1.64805	3.0214	-5.51294	2.83678e-05	0.00027601	1.82069
270	Fzd3	-1.64226	0.835884	-5.16816	5.97656e-05	0.000507732	1.62899
271	Klra3	-1.64023	0.775268	-4.01419	0.000779156	0.00413398	-0.776968
272	Mkx	-1.63887	0.448758	-3.05159	0.00672453	0.0236245	-2.74599
273	Scd1	1.63528	5.60849	6.98835	1.37992e-06	2.31668e-05	4.61616
274	Tlr11	1.63234	-1.66446	1.44018	0.166562	0.293701	-4.9206
275	Gpr84	-1.61694	0.692835	-6.57081	3.15363e-06	4.52725e-05	4.68972
276	Clca3a1	1.61041	1.67112	5.71001	1.86414e-05	0.000196529	2.63338
277	Hfe	1.60988	6.48034	19.3208	1.06288e-13	2.96297e-11	21.507
278	Gm6377	-1.6041	0.724509	-6.25238	6.0171e-06	7.68126e-05	3.81454
279	Loxl4	1.60266	2.77914	7.8103	2.90491e-07	6.52699e-06	6.56325
280	Greb1	-1.60013	0.122147	-3.3681	0.00333163	0.0133032	-2.18589
281	Lsp1	-1.59772	5.50758	-4.87586	0.000113489	0.000859917	0.133603
282	Akr1c18	-1.59418	2.16509	-3.83861	0.00115748	0.0056817	-1.37759
283	Ly6c2	-1.59368	-0.0698054	-1.16382	0.259318	0.407558	-5.52512
284	Il12rb2	-1.58822	3.10923	-5.61131	2.29908e-05	0.000233552	2.25393
285	Hal	-1.58786	0.203355	-2.41631	0.0262324	0.0705197	-4.05209
286	Pim3	1.58457	4.04184	16.7844	1.24945e-12	2.08016e-10	19.1018
287	Plk3	1.58259	3.74887	18.1487	3.19396e-13	7.81347e-11	20.5099
288	Mns1	1.57954	1.16693	7.87012	2.60269e-07	6.01126e-06	6.98535
289	Clec1a	-1.57824	-0.411877	-2.70207	0.0143685	0.043626	-3.28319
290	Sdc4	1.57689	7.16059	11.6796	5.77686e-10	3.55114e-08	12.5969
291	Pygo1	-1.57486	0.0832519	-2.69237	0.0146697	0.0443831	-3.55932
292	Apobec1	-1.57482	7.73378	-23.1538	4.27154e-15	1.97351e-12	24.8122
293	Slc4a8	1.57479	0.0957347	1.06997	0.298426	0.451728	-5.8116
294	Clcn5	1.57352	5.94029	17.0513	9.49609e-13	1.72469e-10	19.274
295	Ppp1r3c	1.57227	0.320548	2.83779	0.010727	0.0345751	-3.33889
296	Mx2	-1.56834	0.442321	-3.68346	0.0016418	0.00755192	-1.39215
297	F2r	1.56709	2.90874	7.18991	9.33763e-07	1.70176e-05	5.40074
298	Arl15	1.56646	3.90732	20.4192	4.00013e-14	1.41028e-11	22.6214
299	Ism1	-1.56454	0.0963869	-1.45364	0.162838	0.288876	-5.63625
300	Lpar2	-1.56186	1.14717	-4.04458	0.000727587	0.00390969	-0.812231
301	Hey1	-1.56185	1.03352	-7.03697	1.25521e-06	2.14945e-05	5.42345
302	Spef1l	1.5613	0.709589	11.3799	8.82814e-10	5.0153e-08	12.7081
303	Tnni2	-1.56109	-0.150764	-4.75887	0.000147015	0.00106225	0.883543
304	Khdrbs2	1.56102	0.168741	2.2624	0.0359499	0.0902285	-4.45032
305	Cd200	-1.55666	3.63741	-12.6486	1.55001e-10	1.11257e-08	14.2412
306	Ahr	1.55434	4.48198	7.37272	6.58377e-07	1.26883e-05	5.59291
307	Mvd	1.55208	4.82961	16.6971	1.36797e-12	2.23265e-10	18.9335
308	Pcyox1l	1.55034	3.02135	7.4998	5.17761e-07	1.04134e-05	5.97821
309	Igsf9	-1.54369	0.471411	-4.58886	0.000214551	0.00144891	0.445781
310	Flrt3	1.54215	0.480891	6.77511	2.09841e-06	3.31841e-05	4.99917
311	Etv1	1.53901	3.7251	6.70555	2.4091e-06	3.67471e-05	4.25929
312	Vrk1	1.53798	4.65486	12.9933	9.89689e-11	7.70351e-09	14.5569
313	Bach2	-1.53484	0.699434	-6.00825	9.96375e-06	0.000117209	3.42474
314	Zbp1	1.53473	3.78892	4.85664	0.000118409	0.000888215	0.581378
315	Depdc1b	1.52817	0.10769	8.02434	1.96496e-07	4.72972e-06	7.37001
316	Tgm2	1.527	7.34567	3.08542	0.0062417	0.0221884	-3.98268
317	Ppargc1b	1.52612	2.37196	4.82986	0.000125631	0.000934786	0.667217
318	Cfp	1.52427	8.02694	7.82318	2.83689e-07	6.42833e-06	6.16931
319	Atosa	-1.52172	4.5446	-15.8383	3.41286e-12	4.69231e-10	18.1099
320	Ak2	1.51943	6.02704	27.6974	1.70824e-16	1.169e-13	28.0598
321	Omd	1.51812	-0.0967467	3.94255	0.000915715	0.00469089	-1.06835
322	Fhod3	-1.51808	0.877866	-2.7618	0.0126398	0.0394053	-3.63482
323	Enpp2	1.51651	5.4126	3.99862	0.00080699	0.00424272	-1.87806
324	Htr2a	1.51609	1.31758	8.2295	1.35853e-07	3.53246e-06	7.66064
325	Fhl1	-1.51594	2.02874	-4.29716	0.000412165	0.00246908	-0.572062
326	Avpr1a	-1.51343	1.65203	-1.37667	0.185083	0.317667	-6.04991
327	Ifit3	-1.51123	2.537	-6.35319	4.89697e-06	6.47996e-05	4.1149
328	Pira12	-1.51033	3.40272	-7.33895	7.02037e-07	1.3443e-05	5.74628
329	Srl	1.50727	1.3456	2.07286	0.052446	0.120875	-4.97517
330	Tmem217rt	-1.50368	2.87863	-6.51302	3.54239e-06	4.9956e-05	3.98147
331	Nfkbiz	-1.50112	4.33999	-9.36798	1.93035e-08	7.11971e-07	9.22052
332	Tbc1d16	1.50081	4.53325	11.1387	1.24981e-09	6.87224e-08	11.937
333	Fdps	1.49942	5.79164	16.3698	1.92857e-12	3.04181e-10	18.521
334	Dusp9	-1.49748	0.385796	-6.50832	3.57607e-06	5.02757e-05	4.37839
335	Uck2	1.49637	5.06583	11.7658	5.12129e-10	3.21408e-08	12.8414
336	Syt8	-1.49489	-0.682221	-5.33265	4.18164e-05	0.00037859	2.09674
337	Slfn1	1.49068	-1.36489	1.631	0.119833	0.22797	-4.68672
338	Ppp1ccb	1.48574	-0.305	1.16389	0.259292	0.407558	-6.33552
339	Sell	1.4854	0.615577	3.20734	0.00476601	0.0178222	-2.19939
340	Gfra1	1.48314	-0.0877321	3.46441	0.00268569	0.0112094	-1.70556
341	Pianp	-1.48261	4.94656	-9.21052	2.50456e-08	8.81789e-07	8.82961
342	Htra4	1.4807	0.423214	3.33348	0.00359937	0.0141276	-2.40874
343	Slc39a4	-1.4773	1.74369	-1.66924	0.111941	0.216776	-5.2177
344	Prr5l	-1.47715	2.90759	-3.6216	0.00188698	0.00848349	-2.11002
345	Ablim1	1.47341	3.40458	2.89385	0.00949744	0.0312677	-3.87977
346	Elovl7	-1.46901	1.09711	-4.53528	0.000241798	0.00159693	0.261406
347	Rmi2	1.46694	1.46409	6.67084	2.58155e-06	3.88269e-05	4.738
348	Jag2	1.46598	0.3887	3.98631	0.0008297	0.0043392	-0.932167
349	Acy1	1.4634	2.05664	5.64887	2.12243e-05	0.00021857	2.37651
350	Plekhf1	1.46264	3.44268	10.2522	4.71616e-09	2.19119e-07	10.6457
351	Adgrg2	1.45043	2.60245	5.87446	1.31786e-05	0.000148331	2.91005
352	Klhl13	1.44894	1.55967	3.70688	0.00155745	0.00723329	-1.8178
353	Errfi1	1.44698	6.29238	8.13631	1.60539e-07	4.05134e-06	6.76806
354	Gm49450	-1.44099	-0.859965	-1.92318	0.0700217	0.151003	-4.62269
355	Slit3	1.44098	1.85376	4.98514	8.92128e-05	0.000707739	1.04108
356	Il6st	1.43886	8.2658	14.3612	1.82744e-11	1.97347e-09	16.2174
357	Creg2	-1.43755	4.44516	-17.5177	5.93207e-13	1.2475e-10	19.8618
358	Ccl3	-1.43659	3.67172	-17.2216	7.98648e-13	1.5441e-10	19.5449
359	Bcar3	1.43339	4.49198	10.7387	2.25282e-09	1.13465e-07	11.2617
360	Sertad4	-1.43269	1.45685	-5.71282	1.85305e-05	0.000195705	2.70817
361	Gadd45a	-1.4308	5.26902	-8.06406	1.82867e-07	4.49185e-06	6.68579
362	Lpar6	-1.4227	5.14736	-7.45653	5.61761e-07	1.11352e-05	5.64994
363	Rab7b	-1.41853	7.72107	-11.6572	5.96073e-10	3.62697e-08	12.5634
364	Slc4a3	-1.41698	2.60154	-3.24325	0.00440059	0.0167089	-2.95868
365	Cracd	-1.41591	0.0513156	-3.56319	0.00215174	0.00941346	-1.53106
366	Pif1	1.41452	0.679313	4.61205	0.000203742	0.00139081	0.28751
367	Ptafr	-1.41438	7.4943	-10.1043	5.93355e-09	2.62455e-07	10.1769
368	Trim30c	1.41227	0.46385	3.67601	0.00166955	0.00765899	-1.38884
369	Lyzl4	1.4121	0.383091	9.65399	1.21185e-08	4.85833e-07	10.1207
370	Npas4	-1.41138	0.288179	-4.28057	0.000427817	0.00255094	-0.246175
371	Ugt1a6b	-1.40132	0.052631	-1.27422	0.218395	0.359186	-5.30293
372	Cd69	-1.39784	-0.385173	-2.6288	0.0167977	0.0496189	-3.31387
373	Tox2	-1.39666	0.734283	-6.7815	2.07205e-06	3.28975e-05	4.60416
374	Spint1	1.39345	0.733776	2.36226	0.0293258	0.0770388	-4.08016
375	Fmod	-1.39099	2.53629	-1.4592	0.161319	0.286861	-6.44222
376	Cd4	-1.38639	3.37247	-10.1185	5.80349e-09	2.58611e-07	10.5295
377	Flrt2	1.38131	5.5778	15.9612	2.98661e-12	4.31331e-10	18.0954
378	Pira13	-1.37833	1.27748	-2.61184	0.0174134	0.0511103	-3.80267
379	Pira1	-1.37729	4.68365	-8.62997	6.71403e-08	1.9393e-06	7.92122
380	Cmtm8	-1.37651	0.738346	-6.46001	3.9425e-06	5.42581e-05	4.41523
381	Galnt9	-1.37582	2.02354	-8.13478	1.60981e-07	4.05395e-06	7.45274
382	Prdm1	-1.37492	4.74008	-5.82681	1.45666e-05	0.000160374	2.39997
383	Parm1	-1.36919	0.4662	-2.57061	0.0189998	0.0548664	-3.68452
384	Plxna2	-1.36602	4.44384	-8.97976	3.68812e-08	1.20462e-06	8.42277
385	Cd180	-1.36596	7.72284	-12.5003	1.88561e-10	1.32957e-08	13.7646
386	Gprc5c	1.36531	4.11838	2.76504	0.012552	0.0391825	-4.29914
387	Treml4	-1.3592	0.61698	-3.20218	0.00482091	0.0179858	-2.23653
388	Nlrc3	-1.35912	2.48116	-11.8947	4.28243e-10	2.77478e-08	13.366
389	Bambi-ps1	-1.35694	1.40311	-8.76936	5.27851e-08	1.61412e-06	8.68347
390	Draxin	-1.3567	-0.0148901	-1.36919	0.187369	0.320902	-5.64886
391	Ntn1	-1.35665	1.509	-3.3155	0.00374668	0.0146053	-2.69737
392	Or13p3	-1.35227	2.08734	-9.20029	2.54755e-08	8.90305e-07	9.32259
393	Celf5	-1.35122	-0.361	-1.55327	0.137337	0.253231	-5.37718
394	Ltbp2	-1.3512	6.52563	-1.87438	0.076793	0.162346	-6.31892
395	Gprc5b	-1.35025	4.20961	-10.0258	6.70912e-09	2.90333e-07	10.1621
396	Rgl1	1.34971	6.08825	12.7301	1.39268e-10	1.01176e-08	14.1069
397	Nr4a1	-1.34542	1.75719	-4.07504	0.000679324	0.00369971	-0.815902
398	Abtb2	1.34462	1.68469	11.6985	5.62569e-10	3.48415e-08	13.1417
399	Bhlhe41	-1.34391	6.21226	-5.73164	1.78067e-05	0.000189901	1.92832
400	Ralgds	1.34034	6.51998	7.26615	8.0669e-07	1.51327e-05	5.15681
401	Il1rl2	1.34006	3.44894	15.6352	4.26334e-12	5.49513e-10	17.9049
402	Stc1	-1.33948	3.12807	-1.48435	0.154592	0.277799	-6.17279
403	Frat1	-1.33419	1.73225	-4.67111	0.000178646	0.00124574	0.420562
404	Pira2	-1.33416	6.83974	-5.42617	3.41771e-05	0.000319813	1.25912
405	Kdr	-1.33285	2.31252	-5.83952	1.41823e-05	0.00015683	2.68161
406	Tgtp1	-1.33199	1.60186	-1.35477	0.19184	0.32646	-5.59455
407	Tspan13	-1.32878	4.85305	-8.56305	7.54245e-08	2.14409e-06	7.73718
408	Pou3f1	-1.32768	0.397547	-4.16254	0.00055785	0.00316791	-0.414531
409	Ska1	1.32576	0.179781	4.27979	0.000428562	0.002552	-0.384741
410	Hspb7	-1.32231	0.30254	-5.08248	7.20644e-05	0.000593294	1.59074
411	Arg2	1.32155	-0.369709	2.72229	0.0137594	0.0422114	-3.12339
412	Pde2a	1.32105	3.25592	3.14928	0.00542049	0.0198087	-3.52569
413	Atg9b	1.31959	1.38982	5.42226	3.44659e-05	0.000322264	1.91173
414	Enc1	-1.31871	6.34816	-7.42629	5.94806e-07	1.16123e-05	5.43789
415	Rcan2	-1.3159	2.41748	-2.20355	0.0404754	0.0989352	-5.03501
416	Tlr9	-1.31538	4.96423	-6.2408	6.16181e-06	7.81604e-05	3.28887
417	Rps6kc1	1.31527	5.75935	11.8878	4.32365e-10	2.77894e-08	12.9537
418	Klrb1b	1.31377	-2.91459	1.05838	0.303535	0.456923	-5.26394
419	Tmcc3	-1.3124	5.30065	-13.6842	4.14326e-11	3.65186e-09	15.4334
420	Tgfbr1	-1.31071	7.5925	-13.0167	9.60246e-11	7.57268e-09	14.4909
421	Slc2a6	1.30964	4.42388	4.80934	0.000131463	0.000970348	0.0501905
422	Kbtbd11	1.30883	1.09447	3.22799	0.00455242	0.0171711	-2.75442
423	Serpina3g	1.30573	5.09158	4.05594	0.000709197	0.00383209	-1.5821
424	Cmah	-1.30481	2.51458	-7.93684	2.30379e-07	5.42545e-06	6.9229
425	Mpeg1	-1.30424	11.9056	-6.75339	2.19071e-06	3.43718e-05	4.10446
426	Psen2	-1.30408	6.69767	-15.6748	4.08174e-12	5.34129e-10	17.7794
427	Zmynd15	-1.30221	2.91875	-4.77232	0.000142696	0.00103581	0.35109
428	Tlr13	-1.30122	8.22233	-14.1586	2.32653e-11	2.35089e-09	15.9274
429	Slc39a12	1.30094	0.38159	2.49275	0.0223759	0.0622609	-4.13079
430	Pcx	1.2992	4.14994	7.37271	6.58388e-07	1.26883e-05	5.58498
431	Trp63	1.29779	-0.318187	3.42045	0.00296358	0.0120831	-1.84698
432	Slc30a4	1.29659	5.60933	10.3973	3.77368e-09	1.78091e-07	10.7204
433	Col3a1	1.29562	8.3914	1.96663	0.0644444	0.141483	-6.1722
434	Zfp609	1.29435	5.21192	13.1467	8.13064e-11	6.63007e-09	14.7627
435	Cdk15	-1.29373	0.783509	-4.58439	0.000216699	0.00145931	0.254095
436	Tnfrsf26	1.29267	5.21377	7.14044	1.02719e-06	1.83228e-05	5.02742
437	Dysf	-1.29042	2.09907	-6.87965	1.70733e-06	2.7769e-05	5.01918
438	Kcnj10	-1.28987	2.30095	-2.50508	0.0218061	0.0610581	-4.31825
439	Plcb1	1.2894	2.52938	6.33901	5.04052e-06	6.61058e-05	3.76387
440	F11r	-1.28511	1.18883	-3.54783	0.00222727	0.0096628	-1.8759
441	Idi1	1.28269	5.41779	12.6493	1.54849e-10	1.11257e-08	13.9799
442	Dhcr24	1.28195	5.87304	9.5076	1.53607e-08	5.90158e-07	9.20163
443	Slc1a6	-1.27719	0.492416	-2.02209	0.0579033	0.130394	-4.74262
444	Retreg1	-1.27715	5.75284	-8.33458	1.12693e-07	3.04245e-06	7.17818
445	Plekhg1	1.27634	4.05315	3.44134	0.00282812	0.0116497	-2.89515
446	Gpr68	-1.27515	1.73246	-3.69695	0.00159269	0.00736272	-1.76034
447	Slc6a12	1.27332	1.97984	2.33337	0.031115	0.0806405	-4.6841
448	Smap2	1.27269	7.19279	18.5055	2.26967e-13	5.78862e-11	20.8003
449	Ptpn22	-1.27251	4.31752	-4.8992	0.000107794	0.000824619	0.414439
450	Fgf2	-1.27223	1.52613	-6.76031	2.16088e-06	3.39927e-05	4.84961
451	Dab2	1.26876	8.68114	11.8859	4.33521e-10	2.77894e-08	12.9054
452	Ksr2	1.26683	3.78061	10.0723	6.23827e-09	2.72913e-07	10.4579
453	Plekhg4	-1.26616	2.20258	-1.55601	0.136685	0.252301	-6.07765
454	Actr3b	1.26316	1.161	2.53428	0.0205106	0.0582333	-4.02308
455	Cdo1	-1.25762	1.3078	-1.75349	0.0961083	0.193103	-5.4886
456	Plekha3	1.25643	5.74542	11.9606	3.91103e-10	2.54791e-08	13.0596
457	Ms4a4c	-1.25535	0.267888	-1.7102	0.103984	0.204907	-5.03877
458	Naaladl2	-1.25432	0.314744	-2.81261	0.0113279	0.0360275	-3.27439
459	Efr3b	-1.25419	4.85609	-6.73042	2.29289e-06	3.56022e-05	4.13072
460	Klhl29	-1.25327	-0.206397	-3.62952	0.00185366	0.00836274	-1.46976
461	Soat2	1.25163	0.233799	3.8088	0.00123792	0.00599582	-1.1427
462	Kng1	1.24986	1.39954	2.81098	0.0113679	0.036145	-3.66525
463	Lss	1.24948	5.18879	8.59322	7.15656e-08	2.05229e-06	7.64172
464	Adm	1.24926	3.6023	2.94424	0.00850936	0.0285639	-3.98657
465	Srgn	1.2491	6.82248	4.47584	0.000276147	0.00176106	-0.823329
466	Dmd	-1.24858	0.697324	-6.85871	1.77913e-06	2.88196e-05	5.14496
467	Lilra6	-1.24812	1.68551	-5.27314	4.75686e-05	0.000421437	1.85934
468	AA467197	1.24671	0.796541	2.61852	0.0171685	0.0505399	-3.78376
469	Frat2	-1.24589	2.1433	-4.13163	0.000598046	0.00335617	-0.897776
470	Acss2	1.24312	4.26542	3.58207	0.00206237	0.0090984	-2.35184
471	Nhsl3	-1.24227	6.38006	-4.60659	0.000206236	0.00140224	-0.582233
472	Arrdc3	-1.23856	4.91217	-7.08533	1.14274e-06	1.98234e-05	4.84252
473	Itga6	-1.23846	6.69425	-9.58043	1.36474e-08	5.34614e-07	9.35448
474	Tm7sf2	1.23788	3.50505	6.4511	4.01424e-06	5.51188e-05	3.76303
475	Pdk4	-1.23721	4.56471	-1.7951	0.0890298	0.182303	-6.31758
476	Gdpd5	-1.23567	3.66101	-7.30588	7.47713e-07	1.4272e-05	5.55282
477	Nsdhl	1.23518	4.55815	13.9796	2.88693e-11	2.72485e-09	15.8195
478	C130050O18Rik	1.23282	1.88328	14.9366	9.34691e-12	1.10932e-09	17.2081
479	Il6	1.2298	-1.30359	1.3692	0.187366	0.320902	-5.25635
480	Ptx3	1.22966	6.0447	1.72117	0.101937	0.20197	-6.48423
481	Tspan32	1.22824	2.5661	7.27329	7.95756e-07	1.50216e-05	5.64513
482	Tagap	-1.22183	2.50996	-9.79308	9.69614e-09	3.9804e-07	10.1257
483	Patj	1.22134	1.0037	6.46669	3.88962e-06	5.36535e-05	4.33518
484	Casp6	1.22017	4.8654	14.0204	2.74795e-11	2.63517e-09	15.9288
485	Slc25a27	-1.21931	1.38902	-9.06478	3.19562e-08	1.06111e-06	9.17698
486	Pik3ap1	-1.21847	8.40153	-10.4397	3.53691e-09	1.68242e-07	10.7146
487	Abcb1a	1.21814	2.36407	5.50697	2.87327e-05	0.000277757	2.02503
488	Fzd1	1.21703	4.92883	4.89975	0.000107663	0.000824619	0.242823
489	Pi15	1.2156	1.23485	3.98612	0.000830048	0.0043392	-1.1181
490	Zbtb5	1.21376	4.2581	20.6132	3.38298e-14	1.26435e-11	22.7826
491	Itga8	-1.21345	1.00098	-2.19266	0.0413677	0.100542	-4.30281
492	Glipr1	-1.21225	7.79688	-17.6202	5.35706e-13	1.16755e-10	19.8293
493	Sp7	-1.21181	1.50307	-1.65955	0.113899	0.219609	-5.95484
494	Pde1c	-1.21091	1.1011	-4.82315	0.000127508	0.000945816	0.530397
495	Gngt2	-1.2067	4.92338	-13.941	3.02549e-11	2.81136e-09	15.7785
496	Fyb1	-1.20636	7.90066	-8.14693	1.57505e-07	3.99158e-06	6.77674
497	Tfrc	1.20577	7.67324	7.67134	3.75639e-07	8.05507e-06	5.88065
498	Snx2	1.2055	7.84304	19.8286	6.72337e-14	2.06649e-11	21.9957
499	Or5v1b	-1.20417	2.7374	-9.45632	1.6701e-08	6.27572e-07	9.4722
500	Il4ra	1.20389	8.16075	17.3444	7.05593e-13	1.43809e-10	19.5447
501	Mcoln3	-1.20276	4.89328	-3.94084	0.000919238	0.00469889	-2.00962
502	Atoh8	-1.20107	2.52645	-1.62253	0.121644	0.230355	-6.05266
503	Nxpe1-ps	-1.1998	2.96397	-5.35604	3.97556e-05	0.000363193	1.57018
504	Ust	1.1994	3.84204	8.41052	9.85401e-08	2.72166e-06	7.49274
505	Fam83f	-1.19923	4.02491	-5.48281	3.02607e-05	0.000289956	1.58448
506	Fat3	-1.19675	2.86624	-5.45523	3.21068e-05	0.000304722	1.86966
507	Snx6	1.1955	6.7516	17.643	5.23733e-13	1.16259e-10	19.9426
508	Hspb1	-1.19454	2.68498	-3.03081	0.00703894	0.0245065	-3.49507
509	Lrrc39	-1.1945	1.2943	-10.1468	5.55368e-09	2.50271e-07	10.8571
510	Bhlhe40	1.19256	5.9357	8.72764	5.67108e-08	1.70802e-06	7.84329
511	Diras2	1.1915	0.580462	6.20815	6.58907e-06	8.28785e-05	4.0224
512	Serpina3f	1.19139	1.09897	3.90931	0.000986964	0.00497717	-0.789074
513	Aldh1b1	1.19077	3.83711	5.68338	1.97243e-05	0.000205775	2.10099
514	Tmem45a	1.19011	3.49621	2.37789	0.0283983	0.0750464	-4.95935
515	Cd14	-1.18742	6.45008	-9.90165	8.15954e-09	3.40796e-07	9.87
516	Hes1	-1.18563	1.21466	-2.97813	0.00790139	0.0269074	-3.14913
517	Ap2a2	1.18338	7.61988	16.293	2.09221e-12	3.21529e-10	18.5033
518	Arhgef37	-1.18037	1.23089	-1.71944	0.102258	0.202304	-5.07367
519	Tpbgl	-1.18005	0.34031	-7.13173	1.0446e-06	1.85655e-05	5.66759
520	Rab19	1.18	4.00481	4.58623	0.00021581	0.00145414	-0.297309
521	Fcgrt	1.17999	6.9103	12.4018	2.15021e-10	1.48986e-08	13.6552
522	Hbegf	1.17881	2.52521	6.50909	3.57051e-06	5.02757e-05	4.06818
523	Itih2	-1.17839	1.31482	-5.56972	2.51234e-05	0.000250962	2.39628
524	Irf7	1.17591	3.76942	9.14041	2.81511e-08	9.55941e-07	9.04431
525	Cxcl1	1.17536	0.982277	5.05759	7.61008e-05	0.000620136	1.55826
526	Sparcl1	-1.17508	0.562675	-1.55529	0.136854	0.252496	-5.65153
527	Nat8l	-1.17478	2.1228	-5.32418	4.25901e-05	0.000384036	1.48239
528	Dach1	-1.1736	1.31152	-7.69939	3.56576e-07	7.7573e-06	6.54081
529	Gpr157	-1.17288	3.99401	-12.9118	1.09941e-10	8.41385e-09	14.5186
530	Tmem268	1.17234	5.53609	4.38971	0.000334884	0.00207134	-0.984845
531	Col4a5	-1.1714	1.79238	-3.21806	0.00465395	0.0174935	-2.88439
532	1500009L16Rik	1.17081	2.08416	1.31334	0.205159	0.343566	-6.43642
533	Ltc4s	1.16841	2.05667	10.2426	4.78675e-09	2.21539e-07	10.926
534	Map3k9	-1.16447	3.12475	-6.24613	6.09471e-06	7.7539e-05	3.5955
535	Mfge8	-1.16407	9.36644	-7.2509	8.30589e-07	1.55324e-05	5.07669
536	Tecpr1	-1.16279	7.23261	-7.6334	4.03132e-07	8.52264e-06	5.86843
537	Brwd1	1.16245	5.72644	14.0946	2.51273e-11	2.42904e-09	15.9176
538	Mustn1	-1.16188	1.85489	-3.21775	0.00465713	0.0175	-2.83143
539	Adora2a	-1.16174	0.430939	-2.14927	0.0451065	0.107536	-4.80538
540	Mthfd2	1.16169	5.02993	7.63827	3.99488e-07	8.46054e-06	5.97723
541	Cacna1b	-1.1592	1.69433	-2.15502	0.0445935	0.106631	-4.99633
542	Pde4d	1.15642	2.54837	7.97499	2.14915e-07	5.12164e-06	7.03079
543	Gm17147	-1.15241	0.673054	-3.80739	0.00124187	0.00601068	-1.42134
544	Tmem178	-1.15239	1.04825	-3.61432	0.00191811	0.00859851	-1.82062
545	Fgfr2	-1.15145	2.89357	-2.39918	0.0271785	0.072672	-4.87698
546	Glrx	1.15101	6.59907	8.24645	1.31806e-07	3.46481e-06	6.9917
547	Pou2f2	-1.15098	5.74379	-6.255	5.98486e-06	7.65641e-05	3.08552
548	Coq8a	-1.14908	2.66782	-4.14585	0.0005792	0.00327031	-0.975608
549	Commd1b	-1.14907	2.70016	-1.66066	0.113672	0.219207	-6.00609
550	Sapcd2	1.14897	-0.596513	4.56851	0.000224513	0.00150432	0.332266
551	Rgs2	-1.14777	6.79891	-8.85598	4.55118e-08	1.42814e-06	8.07843
552	Frg2f1	1.14718	1.45818	3.35813	0.00340668	0.0135397	-2.53569
553	Lpin2	-1.14646	6.80914	-10.176	5.3068e-09	2.40957e-07	10.3126
554	Abca8b	-1.14487	2.10401	-4.81914	0.000128645	0.000951893	0.834177
555	Ndrg1	-1.14464	6.10174	-7.00847	1.32681e-06	2.24007e-05	4.63173
556	Dok2	1.14249	6.27809	23.6181	2.99474e-15	1.56078e-12	25.1958
557	Jak2	1.14148	6.57935	13.4859	5.29921e-11	4.53726e-09	15.0943
558	Nicol1	-1.14091	0.646472	-7.19331	9.27682e-07	1.69755e-05	5.79132
559	Rrad	-1.14087	2.97434	-6.00683	9.99336e-06	0.000117442	2.98616
560	Abi3bp	-1.13991	1.54263	-2.24791	0.0370188	0.0922335	-4.65385
561	Ptgfr	1.13989	2.89379	2.23399	0.0380734	0.0943922	-4.91054
562	Vsig10l	-1.13836	2.02799	-5.90604	1.23344e-05	0.000140012	2.9637
563	Chrm3	1.13817	-1.32775	1.21775	0.238658	0.383023	-5.1488
564	Clec4d	-1.1374	7.98286	-3.98345	0.000835055	0.00435777	-1.94643
565	Rasa4	-1.13505	7.44547	-7.8805	2.55365e-07	5.9208e-06	6.27904
566	Cxcr4	-1.1347	5.78901	-3.48697	0.00255325	0.0107615	-3.08742
567	Ch25h	1.13196	2.37187	5.84818	1.39264e-05	0.000154857	2.78257
568	Xylt2	-1.13014	6.27178	-7.37904	6.50528e-07	1.25976e-05	5.35019
569	Nbl1	-1.12911	3.0731	-3.94095	0.000919015	0.00469889	-1.62969
570	St7	1.12799	3.99709	8.77694	5.2103e-08	1.60143e-06	8.289
571	Arhgap27	-1.1279	5.23283	-6.41593	4.31071e-06	5.83211e-05	3.58542
572	Unc5b	-1.12416	4.81342	-6.86986	1.74052e-06	2.82322e-05	4.50562
573	Neurl3	-1.12403	6.64816	-9.0428	3.31596e-08	1.09802e-06	8.39465
574	Sh2d3c	-1.12391	4.78433	-3.89511	0.00101906	0.00510791	-2.04749
575	Thsd4	-1.12263	2.96958	-1.83282	0.0830092	0.172838	-5.9437
576	Jag1	-1.12224	4.33127	-6.32509	5.18565e-06	6.77129e-05	3.53677
577	Rflnb	-1.12104	1.55207	-3.19704	0.00487624	0.0181301	-2.8631
578	Pcsk6	-1.12014	-0.9158	-1.55483	0.136965	0.252631	-5.31616
579	Card14	-1.11901	0.32157	-3.75341	0.0014025	0.00664495	-1.46091
580	Dut	1.11887	3.59551	9.0948	3.03855e-08	1.0174e-06	8.73154
581	Fgd3	-1.11825	6.86783	-17.2777	7.54604e-13	1.48286e-10	19.4949
582	Pf4	1.11789	4.14041	8.66055	6.36757e-08	1.86166e-06	7.99455
583	Rap2a	-1.11782	6.75031	-14.0961	2.50806e-11	2.42904e-09	15.8966
584	Edil3	1.11761	4.02477	7.55262	4.6885e-07	9.62348e-06	5.93211
585	Matcap1	-1.11755	1.3043	-4.58318	0.000217286	0.00146244	0.238477
586	Pdcd5-ps	1.11656	1.39352	2.57288	0.0189091	0.0546571	-4.02452
587	Acap1	1.11268	0.790816	3.74494	0.00142951	0.00677027	-1.3653
588	Wnt10b	-1.11226	-0.503386	-5.45682	3.19974e-05	0.000303924	2.11763
589	Phlpp1	-1.11167	5.17783	-7.58507	4.41208e-07	9.18187e-06	5.82447
590	Hrob	1.11151	1.10182	3.8893	0.00103249	0.00516332	-1.49476
591	Lmo7	-1.10962	1.67975	-1.82198	0.0847022	0.175601	-5.81858
592	Elovl6	1.10785	3.92544	6.53166	3.41186e-06	4.86301e-05	3.82804
593	Shcbp1	1.10661	1.94259	5.67843	1.99325e-05	0.00020756	2.30233
594	Nhsl2	1.10592	2.28531	2.67667	0.0151702	0.0456323	-4.27767
595	Ston2	-1.10573	3.84412	-4.24166	0.000466911	0.00273404	-0.943574
596	Cblb	1.10457	6.78497	7.72401	3.40668e-07	7.43823e-06	5.97855
597	Has2	-1.10355	2.56163	-3.85183	0.00112349	0.00553209	-1.62926
598	Rhov	-1.10299	2.61065	-7.38392	6.44523e-07	1.25015e-05	5.68482
599	Adamtsl3	-1.10235	0.246612	-0.841497	0.410839	0.565764	-6.23546
600	Inhbb	-1.10124	3.73832	-2.81504	0.0112685	0.0359054	-4.17733
601	Mtus1	-1.09986	3.93419	-6.63088	2.796e-06	4.14798e-05	4.15077
602	Nsg1	1.09932	4.93103	2.17793	0.0426042	0.102859	-5.69701
603	Sytl2	-1.09926	1.93688	-2.13855	0.0460766	0.109609	-5.20549
604	Avpi1	1.09868	2.39046	6.81217	1.95014e-06	3.12937e-05	4.75738
605	Col14a1	1.09743	-0.524097	1.72598	0.10105	0.200709	-5.39329
606	P2ry13	-1.09697	2.43644	-5.65335	2.10233e-05	0.000216985	2.54419
607	Gm10288	-1.09595	0.672133	-1.46017	0.161053	0.286608	-5.84654
608	Tmem150b	-1.09542	3.25681	-1.9386	0.0679955	0.147566	-5.62031
609	Myc	1.09462	4.84348	10.9065	1.75619e-09	8.99633e-08	11.5477
610	Npas2	-1.09227	1.24505	-2.87448	0.00990614	0.0324085	-3.55775
611	Slc22a18	-1.08944	1.30599	-4.20345	0.000508795	0.00293217	-0.490341
612	Cyfip2	-1.08885	6.52427	-8.61562	6.88334e-08	1.97867e-06	7.65498
613	C1qtnf1	1.08724	1.72816	5.20554	5.50927e-05	0.000474764	1.35109
614	Magi2	-1.08377	1.21411	-3.27025	0.00414409	0.0159113	-2.60774
615	Or5v1	-1.08359	0.328805	-3.43616	0.00286116	0.0117455	-2.30153
616	Cacna1a	-1.08252	4.02672	-6.5737	3.13533e-06	4.51721e-05	3.89242
617	Fasn	1.08221	6.71768	4.8621	0.000116992	0.000878906	-0.0158042
618	Notch4	-1.08095	1.66801	-2.48596	0.0226955	0.0629457	-4.47202
619	Nhsl1	1.07944	0.395409	4.65338	0.00018583	0.00128686	0.60364
620	Tmcc2	1.079	4.18349	8.85426	4.56452e-08	1.42859e-06	8.24406
621	Epha7	1.07893	0.43774	1.50698	0.148738	0.269567	-5.72926
622	Cd1d1	-1.0786	3.63468	-3.15336	0.00537172	0.0196793	-3.29881
623	Tmod1	-1.07825	1.86079	-5.96277	1.09546e-05	0.000127241	2.94641
624	Car5b	1.07791	2.62569	9.15784	2.73433e-08	9.39151e-07	9.10033
625	Xylb	-1.07778	2.46178	-4.13028	0.00059987	0.0033608	-1.01399
626	Pilrb2	-1.07775	1.47579	-2.07586	0.0521382	0.120397	-5.12101
627	Adam8	1.07726	9.1435	15.3349	5.95201e-12	7.43195e-10	17.3573
628	Vash2	-1.07694	2.50965	-8.09499	1.72939e-07	4.30982e-06	7.12257
629	Cd163	1.07683	2.94056	7.09071	1.13089e-06	1.97417e-05	5.12135
630	Irak2	-1.07675	5.38304	-9.96935	7.33212e-09	3.11667e-07	10.0508
631	Ppm1j	-1.07431	0.138285	-1.83577	0.0825548	0.172012	-5.0693
632	Rtl5	-1.07377	4.97192	-9.49783	1.56072e-08	5.95806e-07	9.3728
633	Secisbp2l	1.07367	7.67678	12.2352	2.68967e-10	1.82153e-08	13.3882
634	Agap1	-1.07352	5.73416	-13.5772	4.73e-11	4.10859e-09	15.2557
635	Abcd2	1.07275	4.91943	23.9249	2.37689e-15	1.35675e-12	25.4375
636	Arl4c	1.07224	7.52045	8.13269	1.61587e-07	4.06069e-06	6.84345
637	Slco4a1	1.07151	3.60306	7.06886	1.17982e-06	2.03783e-05	5.08781
638	Aldoc	1.07042	4.08961	3.83182	0.00117533	0.00575047	-1.98666
639	Id4	-1.06943	1.91242	-1.67307	0.111177	0.215574	-5.69144
640	Cdc6	1.06879	2.24234	4.57599	0.000220795	0.00148391	-0.132143
641	Depdc1a	1.06777	1.01254	3.97142	0.000858017	0.0044524	-1.24837
642	Cyp27a1	-1.06727	5.61312	-4.90758	0.000105821	0.000811564	0.185845
643	Hebp2	1.06695	1.72352	4.53145	0.000243875	0.00160446	0.00483538
644	Kng2	1.06576	1.39054	3.08147	0.00629627	0.0223294	-3.20954
645	Fdft1	1.06561	4.63072	15.8418	3.39969e-12	4.69231e-10	17.9899
646	Ogn	1.06327	4.41847	2.523	0.0210023	0.059306	-5.08318
647	Clec11a	-1.06249	0.62813	-1.81616	0.0856231	0.177168	-5.39202
648	Slc11a1	-1.06242	8.81835	-8.30579	1.18597e-07	3.15916e-06	7.06978
649	Fzd4	1.06189	1.56132	3.21167	0.00472048	0.0177103	-2.96363
650	Plxnb1	-1.06187	2.39884	-1.93742	0.0681481	0.1478	-5.57029
651	Il17ra	-1.06147	5.36919	-11.5637	6.79929e-10	3.97576e-08	12.5445
652	Zfp469	-1.06056	2.33706	-7.22104	8.79549e-07	1.62202e-05	5.39997
653	Rspo3	1.0586	1.52607	1.92765	0.0694291	0.149981	-5.39775
654	Batf	1.05557	2.80237	5.95009	1.12487e-05	0.000130152	2.88756
655	Otud1	-1.055	4.49967	-11.1749	1.18585e-09	6.55058e-08	12.1232
656	Thbs2	-1.05352	6.76116	-2.21075	0.0398948	0.0979355	-5.74028
657	Synm	-1.05277	0.556721	-2.44478	0.0247286	0.0674299	-4.23075
658	Abi3	-1.0527	4.95868	-8.98738	3.64093e-08	1.19245e-06	8.42612
659	Shb	1.05266	3.53381	7.86219	2.64078e-07	6.06419e-06	6.63396
660	Chst3	-1.0521	1.44288	-5.61842	2.26452e-05	0.000231216	2.37538
661	Fnip2	-1.05079	8.02192	-5.04065	7.8979e-05	0.000640542	0.383463
662	Slc6a8	-1.04931	7.2321	-13.3253	6.48299e-11	5.43438e-09	14.8639
663	Hopx	-1.04787	1.0488	-3.04906	0.00676209	0.0237148	-2.96332
664	Hpgds	-1.04764	7.25513	-6.91603	1.58961e-06	2.6138e-05	4.38691
665	Slc16a9	-1.04742	1.77541	-4.84426	0.000121693	0.000910005	0.97877
666	Steap1	1.04691	2.0898	4.72956	0.000156891	0.00112211	0.439014
667	Cenpi	1.04664	2.68401	7.11129	1.08671e-06	1.91847e-05	5.22941
668	Ppp1r9a	-1.04592	1.09967	-6.73438	2.27494e-06	3.54068e-05	4.89448
669	Ccdc148	-1.04506	0.228628	-6.16897	7.14253e-06	8.84256e-05	3.69993
670	Dhfr	1.04445	2.68374	7.65463	3.87499e-07	8.25035e-06	6.3026
671	Steap2	1.04358	4.48822	4.66556	0.000180863	0.00125827	-0.128765
672	Nxpe3	1.04357	1.07251	7.1803	9.51208e-07	1.72238e-05	5.84697
673	Penk	1.04355	-0.42479	1.81984	0.08504	0.176149	-5.12715
674	Tmem35a	1.04339	1.43633	4.33308	0.000380239	0.00230082	-0.257471
675	Spic	-1.0432	1.41117	-2.12922	0.0469359	0.111102	-4.85677
676	Stard4	1.04115	5.40129	17.6448	5.22796e-13	1.16259e-10	19.904
677	Cd86	1.04045	4.16497	7.01937	1.29895e-06	2.20858e-05	5.10811
678	Dtx4	-1.03963	5.62926	-5.86452	1.34566e-05	0.000150391	2.22027
679	Pgbd5	-1.03867	0.267265	-2.30605	0.0329002	0.0843762	-4.29056
680	P3h2	1.03826	1.73249	3.81918	0.0012093	0.00588309	-1.61873
681	Gpr137b	-1.03799	7.93786	-6.48081	3.78021e-06	5.24865e-05	3.49487
682	Ankdd1a	-1.03726	2.35611	-7.00943	1.32433e-06	2.23904e-05	5.27791
683	Itsn1	1.03619	7.50262	7.19274	9.28705e-07	1.69755e-05	4.9417
684	Plxna4	-1.03552	0.123855	-5.96481	1.09082e-05	0.000126824	3.32851
685	Pdlim1	1.03525	3.273	2.53852	0.0203287	0.0578538	-4.72402
686	Galnt18	-1.03476	0.920644	-3.64592	0.00178652	0.00811481	-1.64646
687	Pclaf	1.03419	3.63908	4.08965	0.000657336	0.0035963	-1.59495
688	Nlrp10	1.03412	1.92452	5.54137	2.66931e-05	0.000263784	2.11445
689	Vegfd	1.03291	2.58557	2.90503	0.00926904	0.0306336	-3.6353
690	Slc44a1	-1.03136	6.67747	-6.65572	2.66063e-06	3.97667e-05	3.8729
691	Gm15280	1.03094	3.81193	7.08543	1.14251e-06	1.98234e-05	5.03137
692	Adamts1	1.03045	4.53371	1.70025	0.105871	0.207739	-6.5052
693	Fbn2	-1.0299	0.0848365	-1.31163	0.205726	0.344227	-5.74222
694	Bcl2a1a	1.02984	0.166896	3.14085	0.00552254	0.0201028	-2.66704
695	Best1	-1.02954	1.70796	-3.99552	0.000812647	0.00426311	-1.01778
696	Arap2	1.02946	4.38196	11.0791	1.36317e-09	7.29476e-08	11.8479
697	Fancd2	1.02762	1.67718	6.18802	6.86761e-06	8.6021e-05	3.42524
698	Ccn4	-1.02647	3.42983	-2.98673	0.00775389	0.0265301	-3.78244
699	Gpr31b	-1.02491	-1.13453	-2.02993	0.057029	0.128981	-4.41729
700	Nek2	1.02402	2.3416	3.85458	0.00111657	0.00550568	-1.8755
701	Nusap1	1.02386	2.89666	6.44626	4.05372e-06	5.54721e-05	3.73853
702	Stap1	-1.02152	5.32562	-7.88954	2.51173e-07	5.85179e-06	6.36058
703	Col8a1	-1.02113	5.98397	-1.98539	0.0621617	0.137809	-6.07783
704	Ptk2b	-1.02107	7.87767	-18.0918	3.37458e-13	7.93158e-11	20.3046
705	Cybb	-1.01979	9.92927	-8.9966	3.58461e-08	1.17722e-06	8.3203
706	Raet1d	1.01979	0.399706	6.16859	7.14811e-06	8.84256e-05	3.7847
707	Myo1d	-1.01914	3.08464	-2.63346	0.0166322	0.0491907	-4.45859
708	Tlr4	1.01875	6.98792	20.5801	3.48072e-14	1.26435e-11	22.6437
709	Ctsl	1.01465	9.99239	4.03308	0.000746694	0.00398809	-1.81828
710	Kcne4	1.01458	0.734849	2.18414	0.042079	0.101817	-4.54075
711	Chchd10	1.01147	2.94372	4.53574	0.00024155	0.00159617	-0.120615
712	Dixdc1	1.00832	1.78533	2.66507	0.0155503	0.0466004	-4.07188
713	Sema3a	1.00753	1.26777	4.05582	0.000709386	0.00383209	-0.88264
714	Pla1a	1.00573	2.24232	3.57951	0.00207428	0.00914131	-2.05941
715	Gsta4	1.00438	3.08449	1.32811	0.20033	0.337791	-5.74165
716	Slc24a3	-1.00403	1.49308	-9.22778	2.43371e-08	8.62747e-07	9.34749
717	Plscr4	-1.00397	3.41727	-5.22862	5.23957e-05	0.000457442	1.1003
718	Nr1h3	-1.00379	4.53041	-3.24298	0.00440328	0.0167138	-3.53973
719	Csrp2	-1.00378	2.95028	-5.18506	5.76046e-05	0.000492515	1.15589
720	Postn	-1.0031	6.10821	-1.93243	0.0687999	0.148944	-6.22585
721	Pkib	-1.00219	4.76164	-5.62121	2.25112e-05	0.000230044	1.93091
722	Zfp462	-1.00202	2.85641	-3.93336	0.000934869	0.00476539	-1.57653
723	Ackr4	-1.00025	0.568311	-0.98635	0.336714	0.493342	-6.07165
724	Kif14	1.00009	1.73251	6.62004	2.85725e-06	4.20614e-05	4.32762
725	Spry1	-0.999576	1.78543	-2.06367	0.0533982	0.122692	-5.38342
726	Slc16a10	-0.999132	5.9012	-14.1939	2.23024e-11	2.30464e-09	16.0522
727	Lrp1	-0.998848	9.61681	-8.48782	8.60234e-08	2.4149e-06	7.46864
728	Fgf11	0.99834	2.05292	6.04514	9.22812e-06	0.000109848	3.23943
729	Armcx6	-0.997258	2.3216	-2.47473	0.0232338	0.0642432	-4.42907
730	Plxdc2	0.997009	6.12793	8.83403	4.72497e-08	1.47112e-06	8.04294
731	Icosl	-0.996785	3.37468	-5.93016	1.17272e-05	0.000135167	2.93011
732	Map3k12	0.996384	4.87977	8.63695	6.63326e-08	1.92525e-06	7.8167
733	Tarbp2	0.995753	4.82483	10.2288	4.89042e-09	2.25467e-07	10.4959
734	Nav2	-0.995676	4.65946	-8.0824	1.7691e-07	4.39053e-06	6.82323
735	Adrb2	-0.995049	3.26308	-4.4755	0.000276355	0.00176112	-0.372317
736	Usp18	0.993047	2.16493	4.34648	0.000368973	0.00224854	-0.342101
737	Ido2	0.992195	-0.680412	1.6488	0.116102	0.22267	-5.22432
738	Stra6l	-0.991066	4.46435	-6.79506	2.0172e-06	3.23264e-05	4.27808
739	Arrdc4	0.989917	6.09388	12.3716	2.23864e-10	1.54222e-08	13.6855
740	Myom1	-0.989233	1.4434	-2.03373	0.0566093	0.128178	-5.20033
741	Tle1	-0.988928	4.47831	-8.15511	1.55208e-07	3.95005e-06	6.98167
742	Sema7a	-0.988835	4.13689	-4.87299	0.000114211	0.000862662	0.21297
743	Proz	0.988425	2.34226	2.2627	0.0359283	0.0901932	-5.07937
744	Asf1b	0.987361	3.36532	5.55917	2.56959e-05	0.000255616	1.79158
745	Cenpw	0.986686	0.86941	5.20591	5.50484e-05	0.000474723	1.64555
746	Obsl1	-0.986591	2.25473	-4.52787	0.000245833	0.00161645	-0.126967
747	Heyl	-0.983774	0.369946	-1.14787	0.265683	0.415436	-6.22747
748	Rasgrp4	0.983508	4.73365	5.34699	4.05399e-05	0.000369264	1.37999
749	Scrn1	-0.980822	0.919001	-2.1953	0.0411495	0.100175	-4.81108
750	Lyrm9	-0.980199	3.39975	-3.37706	0.00326557	0.0131225	-2.97498
751	Syt11	-0.977937	4.94845	-11.5508	6.92437e-10	4.02924e-08	12.7428
752	Abcc3	-0.975856	6.62403	-9.00651	3.52517e-08	1.16378e-06	8.34202
753	Tusc1	-0.975674	4.03707	-4.48782	0.00026885	0.00172429	-0.627315
754	St3gal5	-0.975082	4.65604	-3.44846	0.00278337	0.0115249	-2.98823
755	Naaa	0.974398	6.71301	6.65342	2.67288e-06	3.99002e-05	3.94675
756	Tnfaip2	-0.97299	9.1737	-7.51452	5.03623e-07	1.01562e-05	5.62269
757	Syne1	-0.972808	5.44056	-10.1376	5.63349e-09	2.52485e-07	10.3531
758	Slc4a11	0.972243	1.08402	3.50724	0.00243976	0.0103891	-1.7827
759	Ciart	0.971863	1.17082	5.10037	6.92989e-05	0.000575666	1.43971
760	BC023105	0.971136	-1.58513	1.09061	0.289478	0.44181	-5.38364
761	Loxl3	0.970918	6.24008	3.26305	0.00421101	0.016127	-3.59287
762	Ly6e	0.969835	7.66721	12.0716	3.35897e-10	2.22468e-08	13.2431
763	F830016B08Rik	0.968575	1.91674	2.01419	0.058797	0.131837	-4.76493
764	Hmga2	-0.967787	4.82601	-3.42973	0.00290265	0.011881	-3.08202
765	Anxa5	-0.967762	9.12972	-17.0617	9.396e-13	1.72469e-10	19.2555
766	Col24a1	0.967195	0.898828	1.61675	0.122894	0.232209	-5.79216
767	Sqle	0.966786	5.49823	14.7988	1.0952e-11	1.2503e-09	16.7257
768	Tyw3	0.96668	2.01408	2.88631	0.00965454	0.0317153	-3.63986
769	Map2k6	0.966442	1.67807	7.04233	1.2422e-06	2.13022e-05	5.36101
770	Cpd	-0.965807	7.17621	-14.4626	1.62111e-11	1.76657e-09	16.4094
771	Egr2	0.965121	6.30496	6.41676	4.30348e-06	5.8289e-05	3.43889
772	Chrna2	-0.964972	0.772108	-3.69856	0.0015869	0.00734164	-1.60147
773	Galnt3	-0.964587	0.669595	-1.71699	0.102712	0.203003	-5.36408
774	Ralgps2	-0.963181	2.96873	-4.69914	0.000167854	0.00118566	0.249154
775	Bmf	-0.962155	4.38937	-2.99966	0.0075371	0.025932	-3.81304
776	Tbx15	0.960472	4.27271	2.85484	0.0103377	0.0336096	-4.28446
777	Mmp19	0.959054	7.13767	5.78832	1.5797e-05	0.000171521	2.10906
778	Cdca2	0.958804	2.24385	4.00729	0.000791375	0.00418632	-1.45277
779	Cipc	-0.958344	6.2658	-7.77417	3.10494e-07	6.85786e-06	6.08775
780	Slamf7	-0.957751	7.84081	-9.12833	2.8726e-08	9.69968e-07	8.57963
781	Six1	0.957084	3.56518	2.24857	0.0369696	0.0921703	-5.34431
782	Bmyc	-0.956728	3.69336	-6.55712	3.24154e-06	4.64233e-05	4.03718
783	Plek	0.955973	8.84062	14.1448	2.36561e-11	2.36304e-09	16.0196
784	Reps2	-0.955818	4.99654	-10.7775	2.12613e-09	1.07991e-07	11.3095
785	Bub1	0.955786	2.62022	7.58745	4.39252e-07	9.15707e-06	6.01904
786	Cd300ld	0.955616	7.68423	7.81543	2.87764e-07	6.49609e-06	6.23526
787	P2ry1	0.954985	3.84723	10.587	2.82892e-09	1.39548e-07	11.2113
788	Adap1	-0.954489	5.86661	-5.40953	3.54238e-05	0.000329186	1.25539
789	Socs2	0.953486	3.11777	4.2409	0.000467705	0.00273616	-0.995142
790	Tal1	-0.952969	3.46575	-5.81443	1.49512e-05	0.000163971	2.49668
791	Arid5a	0.952755	4.46205	4.97381	9.14628e-05	0.000723196	0.588906
792	Cysltr2	0.952642	1.48176	3.3647	0.00335704	0.013369	-2.33658
793	Fcgr1	-0.952362	6.72497	-8.35233	1.09205e-07	2.96163e-06	7.2291
794	Cyp51	0.952163	5.88582	13.3784	6.06369e-11	5.11869e-09	14.9468
795	Ccne2	0.951841	2.58902	4.93258	0.000100148	0.000778515	0.505994
796	H2-DMb2	0.951488	1.51977	2.04554	0.0553218	0.125877	-4.87537
797	Zfp607b	0.951158	0.897261	3.76544	0.00136499	0.00650403	-1.4249
798	Slc2a3	-0.949464	1.98592	-3.11488	0.00584884	0.0210049	-3.33691
799	Abhd15	-0.948749	3.22327	-4.76703	0.000144378	0.00104571	0.21915
800	Smad6	-0.948586	2.45878	-2.72274	0.0137463	0.0421964	-4.17173
801	Nrcam	0.948287	2.43488	5.15387	6.16564e-05	0.000520476	1.11669
802	Igf1	0.9462	8.99851	9.96161	7.42212e-09	3.13271e-07	9.96695
803	Iigp1	0.94574	4.19407	4.65184	0.000186468	0.0012888	0.422051
804	Prdm16	0.945661	1.84493	3.32306	0.00368406	0.0143987	-2.57302
805	Dtl	0.944798	2.42852	7.30503	7.48933e-07	1.42726e-05	5.59785
806	Epb41l5	-0.943643	1.30399	-3.85897	0.00110557	0.00546046	-1.22066
807	Pgap1	-0.943523	6.99313	-2.43102	0.0254451	0.0688356	-5.29858
808	Clec4e	-0.943226	3.53901	-1.74542	0.0975353	0.195544	-5.80339
809	Gpt2	0.941413	4.38434	7.05569	1.21037e-06	2.08159e-05	4.84788
810	Myrf	0.938899	2.59557	4.67012	0.000179037	0.00124774	0.0885784
811	Bsn	-0.938531	4.38298	-4.79726	0.000135026	0.000990868	-0.0217634
812	Ptprv	-0.937926	2.11289	-3.01798	0.00724026	0.0251126	-3.33092
813	Saa3	-0.937476	0.999913	-0.666368	0.513419	0.66048	-5.95867
814	Id1	-0.937364	1.69722	-3.02316	0.00715823	0.0248568	-3.24482
815	Fmnl3	-0.937066	5.86468	-9.56764	1.39334e-08	5.4227e-07	9.37371
816	Osbpl8	-0.937006	8.8158	-13.116	8.45575e-11	6.84859e-09	14.597
817	Pik3r5	-0.936919	7.40519	-12.0378	3.51775e-10	2.31688e-08	13.1243
818	Nos2	0.936602	-0.918394	1.28176	0.215794	0.356053	-5.29955
819	Insig1	0.936096	6.17051	9.10205	3.0018e-08	1.00792e-06	8.4995
820	Acot6	-0.93584	0.639531	-3.85389	0.00111831	0.00550971	-1.15022
821	Tpd52	-0.935418	8.23563	-10.8072	2.03426e-09	1.03765e-07	11.2871
822	Igfbp3	0.934528	4.07307	1.091	0.28931	0.441666	-7.03661
823	Rgcc	0.934155	0.99371	2.39845	0.0272191	0.0727643	-4.35779
824	Itpka	0.933573	-2.43265	1.03686	0.313194	0.468112	-5.39998
825	Maml3	-0.933046	2.90427	-10.98	1.57589e-09	8.24901e-08	12.0072
826	Arhgap12	0.932755	5.84527	13.1988	7.60898e-11	6.24718e-09	14.8348
827	Auh	0.932629	4.78639	5.66692	2.04256e-05	0.000211637	1.92303
828	Misp3	-0.932404	-0.407377	-3.24017	0.00443083	0.0167987	-2.60661
829	Dhcr7	0.932038	5.54698	8.05935	1.84431e-07	4.50259e-06	6.65003
830	Mcm10	0.931943	2.34596	5.53029	2.73331e-05	0.000268155	1.87095
831	Tm4sf19	0.931855	2.84523	6.81801	1.92776e-06	3.09759e-05	4.67388
832	Apex1	0.931245	5.6181	12.91	1.10201e-10	8.41385e-09	14.4287
833	Kbtbd8	0.930738	1.45318	3.77245	0.00134359	0.00641916	-1.65287
834	Psme2b	-0.930686	3.45765	-6.70111	2.43046e-06	3.69251e-05	4.45322
835	Kifc2	-0.930019	2.4896	-5.30608	4.42913e-05	0.00039799	1.6857
836	Lurap1l	-0.929769	3.98054	-3.06792	0.00648705	0.0229111	-3.71899
837	Col6a4	-0.929398	1.23467	-3.9531	0.000894187	0.00460224	-1.13583
838	Fgl2	0.929089	6.3361	2.93661	0.00865231	0.028972	-4.15572
839	Dock3	-0.928	0.118488	-3.37648	0.00326979	0.0131262	-2.50382
840	Sfn	-0.927237	2.82533	-3.9324	0.000936892	0.00477082	-1.43195
841	Rfc5	0.927143	4.51191	5.18021	5.8217e-05	0.000495982	0.892491
842	Gbp7	0.926899	5.14762	4.13548	0.000592885	0.00333188	-1.21784
843	Wnt5a	-0.926478	2.9879	-3.37434	0.00328551	0.0131717	-2.76793
844	Dnhd1	0.924728	1.51313	1.51921	0.145652	0.265299	-5.89358
845	Ndufa4l2	0.924313	2.16217	0.987041	0.336385	0.49306	-6.85382
846	Inhba	-0.923561	4.72714	-11.6353	6.14741e-10	3.71147e-08	12.6563
847	Kif26b	-0.922999	3.33048	-2.90626	0.00924433	0.0305772	-3.83523
848	Ddr1	-0.922641	4.20137	-1.5006	0.150369	0.271743	-6.63866
849	Clec4a3	0.921755	6.20035	5.01566	8.34285e-05	0.000670729	0.361898
850	Znrf2	0.921592	7.51369	10.0856	6.1094e-09	2.69064e-07	10.1455
851	Ifi47	0.920648	5.38674	6.59021	3.03322e-06	4.39399e-05	4.0013
852	Picalm	0.9206	9.05959	8.77059	5.26739e-08	1.61412e-06	7.9177
853	Plekhg5	-0.92059	2.82784	-5.86478	1.34493e-05	0.000150391	2.73644
854	Ubd	0.920387	-2.29917	0.631887	0.535209	0.678318	-5.68841
855	Sema3c	0.919159	2.51774	5.32432	4.25768e-05	0.000384036	1.67955
856	Inpp4b	-0.918902	2.94812	-2.5925	0.0181411	0.0528708	-4.59582
857	Ms4a4d	0.918854	2.38299	0.985643	0.337052	0.493581	-6.485
858	Pilra	-0.916396	2.63225	-4.23229	0.000476842	0.00277876	-0.860651
859	Il1rap	0.915729	4.05692	7.28673	7.75558e-07	1.47098e-05	5.35295
860	Nrep	-0.915248	0.0520268	-2.6309	0.0167232	0.049411	-3.8743
861	Rrp8	0.915058	4.62909	6.44577	4.05779e-06	5.54721e-05	3.55552
862	Frs3	-0.913592	1.12011	-3.44215	0.00282301	0.0116374	-2.35015
863	Rab3il1	0.913324	7.90045	7.60583	4.24412e-07	8.89348e-06	5.75213
864	Eeig1	-0.912932	3.81732	-3.04736	0.00678738	0.0237826	-3.65264
865	Gdf3	-0.912582	5.03586	-1.7951	0.0890294	0.182303	-6.39548
866	Mcmdc2	-0.912062	0.85095	-2.11059	0.0486958	0.114226	-4.53955
867	Cass4	0.910921	0.510342	1.94452	0.0672313	0.146368	-5.03545
868	Pmvk	0.910889	4.14646	6.79269	2.02669e-06	3.24351e-05	4.38863
869	Nfatc2	-0.910673	5.03542	-11.1291	1.26752e-09	6.93778e-08	11.965
870	Gper1	0.910664	0.349569	3.77157	0.00134628	0.00642943	-1.30235
871	Col15a1	-0.910501	2.60657	-2.22138	0.0390518	0.0963413	-5.12176
872	Atf5	0.909744	6.68942	4.87311	0.00011418	0.000862662	0.0261654
873	Lrp3	-0.909111	1.2264	-2.29414	0.0337075	0.0859503	-4.71749
874	Shf	-0.906696	1.23346	-2.29909	0.0333703	0.0853081	-4.65929
875	Mmp16	0.903352	2.3988	5.04173	7.87918e-05	0.000639889	0.905701
876	Tnfsf10	0.902522	1.18052	2.43413	0.0252813	0.0685006	-4.00706
877	Abca1	-0.901463	7.25615	-15.996	2.87606e-12	4.20431e-10	18.0914
878	Gna15	0.901273	4.74381	12.2704	2.56484e-10	1.74686e-08	13.6228
879	Lrrc8b	0.901264	4.5516	4.10661	0.00063271	0.00349507	-1.5714
880	Csgalnact1	0.901041	2.48656	6.37201	4.71292e-06	6.27012e-05	3.81263
881	Bard1	0.899712	1.46467	4.2448	0.00046362	0.002719	-0.727466
882	Rbpj	0.899056	7.88014	9.32293	2.07904e-08	7.59801e-07	8.87493
883	Jcad	0.898857	4.42521	4.98094	9.00387e-05	0.000713347	0.449335
884	N4bp1	0.89645	6.53607	23.7862	2.63778e-15	1.43723e-12	25.2877
885	Arnt2	-0.895523	1.29069	-2.41083	0.0265318	0.071165	-4.35905
886	Ltbp1	-0.894553	4.80786	-5.09433	7.02196e-05	0.000580899	0.670027
887	Cxcl16	-0.892708	7.10707	-5.28138	4.67259e-05	0.000415815	0.96049
888	Socs3	0.892538	4.97212	2.2549	0.0364997	0.0912075	-5.46318
889	Spry2	-0.892005	3.14565	-9.20452	2.52967e-08	8.86642e-07	9.06901
890	Nkd2	-0.889739	2.51094	-1.21335	0.240293	0.384925	-6.522
891	Arhgap19	-0.889727	7.42393	-6.24572	6.09988e-06	7.7539e-05	3.00111
892	B3gnt8	-0.888824	4.80583	-5.59835	2.36344e-05	0.000239279	1.78425
893	Islr	-0.88874	3.71274	-0.886776	0.386607	0.542463	-7.26429
894	Calr3	0.888442	0.209606	2.24291	0.0373948	0.0930368	-4.21075
895	S100a4	0.886696	7.83601	2.5161	0.0213081	0.0599719	-5.16069
896	H2-Aa	-0.886574	7.76179	-9.32428	2.07441e-08	7.59801e-07	8.96972
897	Cav1	0.886287	4.76631	3.58735	0.00203805	0.00901479	-2.69292
898	Cdc45	0.886131	2.58377	5.85664	1.36812e-05	0.000152413	2.6164
899	Cyp4f18	-0.885925	3.91787	-3.71424	0.00153185	0.00713571	-2.17213
900	Pde1b	-0.88591	5.65606	-4.41487	0.000316531	0.00197823	-0.966002
901	Rars1	0.885531	6.54237	15.7739	3.66125e-12	4.87637e-10	17.8523
902	Cenpm	0.885423	0.280904	4.16768	0.000551431	0.00313865	-0.64632
903	Nuf2	0.885398	2.85683	6.02746	9.57346e-06	0.000113621	2.8567
904	Cd38	0.885217	1.98286	3.04539	0.00681687	0.0238629	-3.15988
905	Cdc7	0.885009	2.20359	4.06044	0.000702042	0.00379927	-1.24674
906	Cenpk	0.884542	1.0752	3.44511	0.00280438	0.0115838	-2.41274
907	H2-Eb1	-0.884104	7.26787	-9.34242	2.01328e-08	7.4028e-07	9.02816
908	Havcr2	-0.883724	4.08943	-7.17033	9.6964e-07	1.74911e-05	5.18762
909	Negr1	-0.882697	0.222637	-0.936906	0.360904	0.517111	-6.1705
910	Lipa	-0.88245	11.1566	-10.7081	2.3584e-09	1.18285e-07	11.1675
911	Ptger2	0.881935	4.95834	3.11019	0.00590966	0.021184	-3.66666
912	Tcf19	0.881782	2.39344	3.18727	0.00498305	0.0184528	-3.39195
913	Aif1	-0.88149	5.20041	-6.37363	4.6974e-06	6.26337e-05	3.54242
914	Foxs1	-0.881126	0.263081	-3.47567	0.00261876	0.0109836	-2.17541
915	Rgs1	-0.880817	5.16642	-7.67256	3.74791e-07	8.05129e-06	6.10825
916	Efnb1	-0.880593	4.36326	-1.76984	0.0932697	0.18841	-6.31049
917	Dse	0.87997	7.62019	21.2089	2.04039e-14	8.43384e-12	23.2173
918	Eml6	-0.879882	2.80214	-3.82988	0.00118049	0.00576864	-1.90394
919	Gsta3	-0.87988	1.95508	-1.42597	0.17057	0.29914	-5.6433
920	Or2v1	0.877497	0.640888	1.62978	0.120093	0.228248	-5.22452
921	Armc2	-0.876043	1.71238	-3.17854	0.00508035	0.0187841	-3.23859
922	Zfp932	0.875171	3.3946	6.36649	4.76617e-06	6.32692e-05	3.613
923	Pth1r	-0.873941	2.28787	-1.03254	0.31516	0.470038	-6.87606
924	Ly6a	0.873593	6.48622	3.04386	0.00683997	0.0239319	-3.82602
925	Sema3f	0.873105	1.59747	2.2816	0.0345777	0.0877278	-4.83061
926	Ogdhl	-0.873046	1.32927	-1.35685	0.191191	0.325726	-6.0827
927	Ipcef1	-0.872845	1.76892	-3.51562	0.00239426	0.0102239	-2.08305
928	Atp6v1g2	-0.872743	2.59948	-4.48109	0.000272924	0.00174575	-0.176323
929	Gapt	0.872616	0.687571	3.7678	0.00135774	0.00647901	-1.34048
930	Znrf1	-0.872527	6.29424	-9.64088	1.23773e-08	4.92912e-07	9.44112
931	Siglecg	-0.872377	0.96848	-1.03992	0.311806	0.466502	-6.26239
932	Sorbs1	-0.871776	2.65585	-2.35201	0.0299495	0.0783511	-4.8022
933	Sorbs3	-0.870586	4.0627	-4.62623	0.000197406	0.00135063	-0.339382
934	Cd93	-0.869789	8.40923	-10.4521	3.47076e-09	1.66416e-07	10.7362
935	Mki67	0.869418	5.1684	5.39552	3.65088e-05	0.000337418	1.22996
936	Ung	0.869082	2.15127	8.01145	2.01144e-07	4.81259e-06	7.0963
937	Mme	-0.868968	3.64082	-1.05664	0.304311	0.45786	-7.10803
938	Clec9a	0.868896	-0.690309	1.13583	0.270561	0.421079	-5.21025
939	Ap1b1	0.868558	7.86565	11.0255	1.47427e-09	7.75088e-08	11.7389
940	Gins1	0.867926	1.80984	5.24548	5.05118e-05	0.000443579	1.54909
941	Cebpd	0.867869	4.70394	4.84377	0.000121825	0.000910424	0.143619
942	Lpxn	0.867529	6.53432	10.4961	3.24618e-09	1.56273e-07	10.8389
943	Clcn1	-0.867308	-1.02156	-0.708083	0.487739	0.63771	-5.95771
944	Tektip1	-0.867086	2.96361	-5.87134	1.32652e-05	0.000149026	2.61412
945	Marcksl1	-0.866769	5.24246	-3.65946	0.0017329	0.00790724	-2.57965
946	Dusp8	-0.866204	1.58077	-3.33605	0.00357877	0.0140698	-2.69863
947	Mctp1	-0.865271	5.1252	-11.7011	5.60576e-10	3.48415e-08	12.6939
948	Osgep	0.865122	5.20038	8.92024	4.07958e-08	1.31457e-06	8.25743
949	Slc7a1	0.864378	4.84345	15.8298	3.44476e-12	4.69231e-10	18.0251
950	Gyg1	-0.863994	7.02665	-7.94996	2.24937e-07	5.31818e-06	6.41594
951	Abhd12	-0.863572	8.04533	-16.0039	2.85177e-12	4.20431e-10	18.1012
952	Hgsnat	0.863057	7.55043	2.1909	0.0415136	0.100734	-5.71092
953	Il7r	-0.862427	7.53032	-3.52017	0.00236998	0.0101424	-3.03611
954	Arhgap25	-0.861615	7.53952	-11.2674	1.03759e-09	5.81194e-08	12.0424
955	Scfd2	0.861272	3.7507	6.3974	4.47589e-06	6.02837e-05	3.64614
956	Oip5	0.860974	0.740688	5.92139	1.19443e-05	0.000137011	3.03397
957	Gm12250	0.860823	3.57472	3.96645	0.000867675	0.00449474	-1.2949
958	Ankrd37	0.860378	0.927402	1.95791	0.0655313	0.143553	-5.19864
959	Gm12751	0.860273	0.492681	1.9403	0.0677749	0.147204	-4.88411
960	Slc37a3	0.859886	5.82862	7.82492	2.82785e-07	6.41996e-06	6.3156
961	Padi2	-0.858172	4.53215	-2.11467	0.0483056	0.113604	-5.80353
962	Nbeal2	-0.857994	5.92203	-8.33504	1.126e-07	3.04245e-06	7.17409
963	Emilin2	0.857788	7.45551	7.08896	1.13473e-06	1.97417e-05	4.7684
964	Aurkb	0.85775	3.40853	4.84656	0.000121078	0.000906534	0.218191
965	Ppat	0.857568	4.3095	9.8571	8.75671e-09	3.63206e-07	9.95576
966	Arhgap24	-0.85747	4.13736	-8.5224	8.09702e-08	2.28374e-06	7.66742
967	Tpcn1	-0.857405	6.65251	-3.96816	0.000864332	0.00447935	-2.02655
968	Gm49369	-0.856431	3.01532	-3.5455	0.00223897	0.00970299	-2.45995
969	Dkc1	0.856389	4.57587	4.74474	0.000151693	0.00109088	-0.12585
970	Vmn2r73	-0.856074	0.979621	-3.23999	0.00443258	0.0167987	-2.53277
971	S1pr2	-0.855953	6.8888	-5.38817	3.7092e-05	0.000341754	1.16085
972	Gm11992	0.854551	-1.01381	1.96032	0.0652293	0.142944	-4.4549
973	Brca1	0.854406	2.73674	6.08521	8.49206e-06	0.000102236	3.1122
974	Coro1a	-0.854293	7.53827	-5.88226	1.29646e-05	0.000146308	2.23866
975	Cd274	0.854196	6.7906	4.01405	0.000779411	0.00413398	-1.88263
976	Fcgr4	0.854098	6.29555	6.15325	7.3778e-06	9.10309e-05	2.94612
977	Aqp1	0.853247	4.40434	5.48616	3.00438e-05	0.00028857	1.55452
978	Msra	-0.852851	4.14281	-4.34376	0.000371234	0.00226026	-0.98154
979	Lpcat2	-0.852106	5.89188	-3.52753	0.00233115	0.0100192	-2.88914
980	Cyria	-0.852095	6.32244	-5.59421	2.38441e-05	0.000240995	1.64558
981	Rapgef6	-0.851959	5.90782	-6.1781	7.00942e-06	8.75229e-05	2.90784
982	Pea15a	-0.85025	8.59743	-13.7473	3.83357e-11	3.42933e-09	15.5146
983	Pde6h	0.849992	-0.851849	0.919936	0.369472	0.525681	-6.15683
984	Plxdc1	-0.849725	5.01328	-5.72912	1.79018e-05	0.000190239	2.03884
985	Brsk1	-0.849421	2.10244	-4.63364	0.000194177	0.00133463	0.257952
986	Ophn1	-0.849258	4.9668	-13.0009	9.80039e-11	7.67825e-09	14.5529
987	Nnmt	0.847961	2.69874	1.76705	0.0937482	0.189249	-5.98747
988	Ctsh	-0.847597	8.32346	-7.7609	3.18199e-07	7.0115e-06	6.04785
989	Esco2	0.847418	1.44557	4.65403	0.000185561	0.00128573	0.162035
990	Kif21b	-0.846999	5.57651	-5.70603	1.87994e-05	0.000198021	1.9287
991	Spc25	0.845562	2.85737	4.22372	0.000486119	0.00282321	-1.11704
992	Slc43a2	-0.844588	9.1944	-4.03377	0.000745522	0.0039853	-1.86382
993	Timp1	0.84442	6.62637	4.52605	0.000246832	0.00162125	-0.762917
994	Tmem144	0.844399	3.76517	8.57917	7.33368e-08	2.09806e-06	7.74947
995	Mical1	-0.843982	6.17555	-6.17681	7.02809e-06	8.75572e-05	2.8896
996	Hells	0.843862	3.26808	3.39796	0.00311652	0.0125996	-3.00252
997	Mastl	0.843674	2.06905	3.34173	0.00353373	0.0139201	-2.89485
998	Ccl5	-0.843588	1.47378	-1.897	0.0735863	0.157207	-5.02054
999	Lrp8	0.843537	3.72849	3.52773	0.00233011	0.0100183	-2.5796
1000	Acta2	-0.843513	8.01676	-4.39322	0.000332261	0.00205724	-1.07278
1001	Pbk	0.843244	2.1195	3.90705	0.000991991	0.00499111	-1.78048
1002	Sorbs2	-0.843147	2.73234	-1.91825	0.0706808	0.152137	-5.72984
1003	Sema4a	0.842545	5.78905	4.24654	0.000461815	0.00271495	-1.2542
1004	Tmem191	-0.842352	0.754822	-2.16585	0.0436427	0.104755	-4.76845
1005	Arid3b	-0.841373	3.54089	-5.70379	1.88885e-05	0.000198785	2.24639
1006	Parpbp	0.841292	1.31722	4.04924	0.000719983	0.00387363	-1.09519
1007	Bmp2	0.840287	1.99153	4.19795	0.000515129	0.00296427	-1.07949
1008	Marchf9	-0.840025	2.06704	-5.01808	8.29864e-05	0.000667759	0.983742
1009	Troap	0.839915	1.17764	3.6768	0.00166659	0.00765124	-1.99733
1010	Gm45140	0.839901	4.04643	3.32474	0.00367026	0.0143682	-3.14001
1011	Btbd3	0.839713	4.19934	11.2048	1.1356e-09	6.30204e-08	12.0961
1012	Sh3rf3	0.839511	1.79582	3.59023	0.0020249	0.00897318	-2.1449
1013	Taf4b	0.839344	2.36033	6.00974	9.93296e-06	0.000116961	3.14367
1014	Col12a1	-0.838821	6.94422	-1.71877	0.102383	0.202519	-6.58113
1015	Relt	0.837496	2.92208	2.96652	0.00810477	0.0274518	-3.69226
1016	Gm49368	0.8371	1.93909	3.13276	0.00562219	0.0203579	-2.92676
1017	Cdca3	0.836408	3.04202	6.3133	5.31205e-06	6.91374e-05	3.42389
1018	Cemip2	0.835757	5.69243	4.69105	0.0001709	0.00120081	-0.33383
1019	Tgfbi	0.834642	8.1498	3.59287	0.00201291	0.00893326	-2.86047
1020	Ppp2r3a	0.83454	3.80495	7.83129	2.79493e-07	6.36935e-06	6.44523
1021	Fignl1	0.834461	2.50698	3.55468	0.00219324	0.00954627	-2.57317
1022	Engase	-0.833361	4.59487	-3.47889	0.00259993	0.0109237	-2.95964
1023	Melk	0.832654	2.35968	5.09736	6.97556e-05	0.000578983	0.919319
1024	Dennd6b	-0.832366	2.45695	-3.98257	0.000836712	0.00436452	-1.33301
1025	Kif11	0.832025	3.61597	4.11666	0.000618552	0.00344064	-1.50244
1026	Abhd3	-0.831527	1.39783	-2.83545	0.0107815	0.034694	-3.49465
1027	Mgat1	0.831328	7.50128	8.36432	1.06913e-07	2.90625e-06	7.21266
1028	Hoxa3	-0.831188	0.498586	-1.8459	0.0810076	0.169318	-5.20324
1029	H2-DMa	0.831009	6.09695	3.76464	0.00136745	0.00651238	-2.35235
1030	Gpr65	0.830343	6.22823	5.92278	1.19095e-05	0.000136874	2.33095
1031	Rab39	-0.830145	1.57595	-4.95255	9.584e-05	0.00074912	1.16028
1032	Etv5	0.829472	5.58182	6.24864	6.06345e-06	7.72398e-05	3.04753
1033	Hmgcr	0.82905	6.66009	14.1963	2.22389e-11	2.30464e-09	16.0012
1034	Chst2	-0.829044	2.5263	-3.60191	0.00197239	0.00879907	-2.34723
1035	Flvcr1	-0.828837	6.22861	-9.46589	1.64418e-08	6.19772e-07	9.13119
1036	Lrig1	-0.828665	2.18832	-3.16575	0.00522645	0.0192505	-3.12704
1037	Plac9	0.828656	3.39335	2.4672	0.0236012	0.0650363	-4.85546
1038	Tenm4	-0.827407	1.77224	-3.91361	0.000977429	0.00494156	-1.47261
1039	Pmepa1	0.827248	4.12426	2.13817	0.0461107	0.109647	-5.72593
1040	Myo10	-0.82704	6.32119	-4.71886	0.000160663	0.00114227	-0.30109
1041	Mcoln2	0.826997	5.85734	5.26818	4.80834e-05	0.000424743	0.927427
1042	Derpc	0.82643	1.30641	4.01212	0.000782802	0.00414463	-0.995924
1043	Edaradd	-0.825448	0.90078	-4.23977	0.000468899	0.00274047	-0.451539
1044	Hmgn2	0.825421	6.47243	10.1139	5.84518e-09	2.59504e-07	10.266
1045	Cd109	-0.825002	3.27322	-5.2843	4.64315e-05	0.000413503	1.27664
1046	Ndc1	0.824586	4.8332	10.4202	3.64372e-09	1.72637e-07	10.8432
1047	Hmmr	0.824413	3.73336	6.74591	2.22347e-06	3.47493e-05	4.29283
1048	Fbln1	0.82437	3.13675	2.21496	0.0395594	0.0973313	-5.33242
1049	Gm10359	0.823906	4.28746	2.00513	0.0598372	0.133594	-6.02109
1050	Gm12671	0.823906	4.28746	2.00513	0.0598372	0.133594	-6.02109
1051	Ly6i	-0.823716	-2.95538	-0.666935	0.513065	0.660095	-5.55336
1052	Apol10b	0.823355	-1.72417	1.1721	0.256064	0.403662	-5.37057
1053	Flot1	0.8231	6.26255	7.57231	4.51873e-07	9.32289e-06	5.72935
1054	Gm9531	0.822351	4.40272	4.6917	0.000170653	0.00120081	-0.169945
1055	Slc2a13	0.821922	0.687741	1.41377	0.174072	0.303445	-5.90585
1056	Mxd3	0.82164	0.45979	4.16686	0.000552454	0.00314001	-0.713595
1057	Phf19	0.820948	1.72438	4.66171	0.00018242	0.00126763	0.0406714
1058	Lpl	-0.819886	12.1015	-10.5209	3.12622e-09	1.51716e-07	11.0008
1059	Alcam	-0.819085	8.27872	-8.75316	5.42749e-08	1.64291e-06	7.87975
1060	Slc8a1	-0.818701	6.1823	-9.8068	9.48626e-09	3.90762e-07	9.77789
1061	Clybl	0.818659	2.86206	9.99402	7.05284e-09	3.01937e-07	10.4888
1062	Mocos	-0.818657	6.2085	-7.78268	3.05656e-07	6.79759e-06	6.12614
1063	Smad3	-0.818576	4.59663	-2.97607	0.00793703	0.0270134	-4.07432
1064	Cln5	0.818528	6.78223	12.8761	1.15143e-10	8.68062e-09	14.298
1065	Olfml2a	-0.818439	2.73938	-1.48214	0.155174	0.278496	-6.43995
1066	Slc22a4	-0.818332	3.75308	-2.38584	0.027937	0.0742036	-4.83812
1067	Rgma	0.818003	0.975089	1.10382	0.283852	0.435162	-6.2749
1068	Bbs10	-0.817546	1.78947	-5.0373	7.95606e-05	0.000644387	1.1307
1069	Crem	0.817168	3.93461	5.21256	5.42578e-05	0.000469594	1.10409
1070	Ccne1	0.816092	3.07463	5.29818	4.50554e-05	0.000403949	1.36415
1071	Bmp6	-0.815907	0.59384	-2.28569	0.034292	0.087181	-4.03019
1072	Trim7	-0.815609	1.22359	-1.98852	0.0617874	0.137182	-5.13595
1073	Perm1	-0.815551	3.04394	-3.61387	0.00192005	0.00860399	-2.18035
1074	Zc3h12d	-0.815416	5.19296	-14.3028	1.95859e-11	2.07766e-09	16.2005
1075	Tst	-0.815091	1.45388	-4.72461	0.000158624	0.00112978	0.531101
1076	Adam9	0.814963	8.00568	16.9931	1.00788e-12	1.8032e-10	19.1757
1077	Ube2c	0.814742	3.12958	4.63617	0.000193088	0.00132867	-0.262057
1078	Uhrf1	0.813649	4.18612	6.62273	2.84197e-06	4.1954e-05	3.94753
1079	Anln	0.813352	4.35152	7.81997	2.85371e-07	6.45424e-06	6.32104
1080	Spag5	0.813049	2.7814	5.05782	7.60612e-05	0.000620136	0.792663
1081	Pde3b	0.812817	4.12027	4.79593	0.000135425	0.000992865	0.175419
1082	Por	-0.812549	7.6312	-11.0393	1.44479e-09	7.6294e-08	11.7123
1083	Dlgap5	0.812352	2.86696	4.49319	0.000265638	0.0017101	-0.496077
1084	Porcn	-0.811233	1.93383	-6.04449	9.24065e-06	0.000109889	3.36298
1085	Slc37a2	-0.81119	8.32338	-14.8718	1.00683e-11	1.18323e-09	16.8452
1086	Rbsn	0.811167	5.46351	18.1224	3.2762e-13	7.85437e-11	20.371
1087	Mad2l1	0.810718	4.17701	9.00503	3.53395e-08	1.16378e-06	8.57537
1088	Hoxb4	-0.810001	2.25929	-7.93203	2.32411e-07	5.46256e-06	6.99982
1089	Serpinb8	-0.809745	4.35891	-4.62442	0.000198204	0.00135532	-0.315674
1090	Eno2	-0.809702	4.02572	-6.5536	3.26451e-06	4.66965e-05	3.85503
1091	Arhgap22	-0.809243	4.85634	-4.54321	0.000237553	0.00157455	-0.66667
1092	Gm21742	0.808539	-0.0192317	0.898424	0.380529	0.536888	-6.47305
1093	Dusp5	0.807757	2.29201	1.93208	0.0688452	0.148989	-5.59351
1094	Zdhhc23	-0.807724	1.00026	-1.83745	0.0822966	0.171629	-4.99222
1095	Plk1	0.8067	2.98562	4.82882	0.00012592	0.000936358	0.188068
1096	Ankle1	0.806479	1.30219	4.71042	0.0001637	0.00116042	0.274529
1097	Tnip1	-0.806429	6.19087	-10.6117	2.72562e-09	1.35008e-07	11.0084
1098	Pik3cb	-0.806246	6.15091	-11.8124	4.79975e-10	3.02813e-08	12.8138
1099	Sft2d2	0.806165	7.93924	8.15699	1.54684e-07	3.94511e-06	6.86276
1100	Cfap45	-0.806044	1.23167	-1.87659	0.0764744	0.161875	-5.35241
1101	Aatk	-0.805902	4.975	-4.23984	0.000468825	0.00274047	-1.2399
1102	Pde1a	0.805658	1.83662	2.1667	0.0435692	0.104641	-4.85262
1103	P2ry10b	-0.805565	4.34106	-4.06647	0.000692571	0.00375989	-1.54556
1104	Dmxl2	-0.805485	5.00428	-3.19131	0.00493857	0.0183277	-3.62417
1105	Brip1	0.805326	2.82467	6.78953	2.03938e-06	3.25913e-05	4.57808
1106	Mcm2	0.804509	4.53574	6.58158	3.08618e-06	4.45176e-05	3.82298
1107	Rnf149	-0.804444	7.86671	-13.0592	9.09341e-11	7.21872e-09	14.5122
1108	Mllt3	0.804369	4.06533	2.99609	0.00759635	0.0260984	-3.84259
1109	Calhm6	-0.80336	3.00139	-3.28409	0.00401831	0.0154865	-2.57381
1110	Or5m3b	0.803181	5.13282	5.48197	3.03149e-05	0.000290012	1.47691
1111	Dusp2	-0.803085	1.36452	-4.7801	0.000140256	0.00102158	0.602101
1112	Myorg	0.800475	1.29105	2.55926	0.0194603	0.0558733	-4.23426
1113	Cenpn	0.800073	1.81425	5.39806	3.631e-05	0.000335839	1.76925
1114	Mcm5	0.799931	4.51997	8.29606	1.20665e-07	3.20711e-06	7.2428
1115	Tut4	-0.798595	5.52818	-6.07179	8.73165e-06	0.000104562	2.78311
1116	Tmem273	0.798573	4.34587	3.08819	0.00620367	0.0220991	-3.93751
1117	Rhof	0.79804	1.25712	2.19203	0.0414199	0.100628	-4.70982
1118	Zxda	-0.797101	1.59065	-3.94739	0.000905767	0.00464787	-1.24735
1119	Abca9	-0.796468	5.65026	-6.47759	3.80485e-06	5.2666e-05	3.56029
1120	Gm7336	0.796284	3.28046	1.54216	0.140003	0.257119	-6.54861
1121	Fth1	-0.79621	13.4758	-7.6796	3.69917e-07	7.97604e-06	5.9711
1122	Ano3	-0.796142	0.458405	-1.02813	0.317172	0.472173	-6.27196
1123	Cfap157	-0.795953	0.974887	-1.57319	0.132658	0.246232	-5.69014
1124	Slc5a3	0.795087	4.99007	5.61006	2.30519e-05	0.000233974	1.77081
1125	Rad54l	0.794918	2.71851	4.91184	0.00010483	0.000806546	0.493589
1126	Lhfpl2	-0.794516	7.71458	-6.25068	6.03819e-06	7.69998e-05	3.03966
1127	H2-M2	-0.794163	0.136751	-1.88948	0.0746389	0.158916	-4.78341
1128	Rtl6	-0.793981	2.53979	-2.74271	0.0131696	0.0406867	-4.09485
1129	Fut8	0.793154	5.02886	8.30639	1.18471e-07	3.15916e-06	7.22266
1130	Trf	0.792814	9.15793	8.94844	3.88893e-08	1.26676e-06	8.27421
1131	Kif4	0.792665	2.47207	6.09548	8.31346e-06	0.000100356	3.16099
1132	Spata13	-0.792164	4.24242	-3.42966	0.00290311	0.011881	-2.86947
1133	Fjx1	-0.79205	0.216708	-2.95978	0.00822516	0.0277733	-2.84305
1134	Tmeff1	-0.791884	1.97991	-3.61717	0.00190588	0.00855649	-2.01172
1135	Dot1l	-0.791871	6.16924	-5.74463	1.73241e-05	0.000185249	1.99125
1136	Lbp	0.791854	0.778737	1.89677	0.0736178	0.157217	-5.21592
1137	Dnm1	-0.791785	0.852411	-2.08795	0.0509162	0.118282	-4.84574
1138	Aacs	0.791781	5.54086	5.61702	2.27127e-05	0.000231708	1.69122
1139	Akr1c14	-0.791749	1.65032	-1.80103	0.0880579	0.180931	-5.05878
1140	Vcan	0.791621	5.88817	2.93526	0.0086777	0.0290476	-4.17401
1141	Cd164	0.791585	7.5785	9.54569	1.44383e-08	5.58297e-07	9.25281
1142	Gpr137b-ps	-0.791442	6.02109	-4.02138	0.000766643	0.0040763	-1.89018
1143	H1f2	-0.791315	5.07499	-9.64735	1.22488e-08	4.89423e-07	9.54026
1144	Cdk5r1	-0.790917	0.481263	-3.1922	0.0049288	0.0183028	-2.59618
1145	Cip2a	0.790597	3.54545	4.91582	0.000103915	0.000802082	0.352281
1146	Pilrb1	-0.789572	0.439647	-2.54127	0.0202114	0.0575747	-4.00954
1147	Kif15	0.789068	2.4969	3.12606	0.00570607	0.0205958	-3.41716
1148	Angpt1	0.788185	3.50111	2.68763	0.0148192	0.044745	-4.33322
1149	Akap12	-0.788079	4.91615	-2.17183	0.043126	0.103772	-5.60148
1150	Siglec1	0.787833	5.83093	4.7447	0.000151706	0.00109088	-0.261116
1151	Tyms	0.787821	3.04512	4.26598	0.000442071	0.00262073	-1.05828
1152	Firrm	0.787685	2.15275	3.77873	0.00132474	0.00633918	-1.89035
1153	Fcrl2	0.78728	8.00008	2.25763	0.0362991	0.0908955	-5.65266
1154	Timeless	0.786531	3.12805	7.40272	6.21951e-07	1.20832e-05	5.76747
1155	Ngf	-0.786114	2.45485	-3.53867	0.00227355	0.00983865	-2.20502
1156	Clspn	0.786082	2.80288	5.18256	5.79188e-05	0.000494848	1.17028
1157	Medag	0.785984	3.26802	7.61545	4.16857e-07	8.76644e-06	6.07557
1158	Cat	-0.785946	9.58634	-7.84033	2.74891e-07	6.2884e-06	6.20164
1159	Mybl2	0.785667	2.15018	3.9373	0.000926604	0.00473049	-1.57668
1160	Prag1	-0.785626	2.41641	-5.34623	4.06072e-05	0.000369596	1.54645
1161	Eps8l1	-0.784901	3.75673	-6.61043	2.91276e-06	4.27268e-05	4.0422
1162	Gcnt4	-0.784042	0.901951	-2.57274	0.0189147	0.0546603	-3.94265
1163	Sting1	0.783643	6.43481	9.31734	2.0983e-08	7.61721e-07	8.91693
1164	Gulp1	0.782963	2.58463	2.66479	0.0155594	0.0466161	-4.37475
1165	Vmp1	0.782369	7.41804	5.90488	1.23645e-05	0.000140221	2.27842
1166	Col11a1	0.782166	2.95317	1.79933	0.088335	0.181376	-6.01695
1167	Trip13	0.781688	2.3801	7.47143	5.46189e-07	1.0912e-05	6.04026
1168	Lpar5	-0.78168	4.26289	-5.9592	1.10365e-05	0.000127945	2.62007
1169	Zcchc2	0.78072	5.8404	11.1074	1.30811e-09	7.09514e-08	11.7811
1170	Tmem38b	-0.78071	5.27727	-8.38237	1.03556e-07	2.84707e-06	7.30307
1171	Thrb	0.780595	1.85043	2.23166	0.0382522	0.0947962	-4.82869
1172	Dpy19l3	-0.780056	3.35379	-2.34716	0.0302489	0.0789467	-5.06224
1173	Tifa	-0.779354	6.23832	-4.49236	0.000266131	0.00171236	-0.803629
1174	Cttnbp2nl	-0.778877	7.05217	-15.8075	3.52955e-12	4.75379e-10	17.8842
1175	B4galt6	-0.778276	7.20457	-8.36886	1.06059e-07	2.89596e-06	7.23144
1176	1110059E24Rik	0.778223	3.97357	6.61412	2.89131e-06	4.24732e-05	4.04213
1177	Pmp22	-0.777917	7.49528	-6.92438	1.56379e-06	2.58554e-05	4.41607
1178	Ctsc	0.77723	8.93252	5.90249	1.24264e-05	0.00014079	2.27155
1179	Tgfb2	-0.776939	3.80429	-2.5331	0.0205613	0.0583496	-4.80704
1180	Meis3	-0.77685	3.82282	-4.99177	8.79227e-05	0.000699821	0.587382
1181	Dnajb4	-0.776685	5.37668	-6.60278	2.95775e-06	4.30797e-05	3.90028
1182	Mrps25	0.776512	5.32003	6.95623	1.46927e-06	2.45295e-05	4.56508
1183	Itga11	-0.776438	4.2039	-0.999591	0.330433	0.486357	-7.26436
1184	Tubb2a	-0.775803	6.96688	-9.38747	1.86948e-08	6.91651e-07	9.02958
1185	Cemip	-0.775015	5.16265	-1.77521	0.0923536	0.187253	-6.45665
1186	Fbxo32	-0.77476	4.16814	-4.71858	0.000160761	0.00114229	-0.0273202
1187	Chek1	0.77467	1.42427	4.46796	0.000281059	0.00178446	-0.265944
1188	Fh1	0.774367	5.87155	7.22995	8.64631e-07	1.604e-05	5.08592
1189	Ccnb1	0.77406	3.6831	4.61954	0.000200373	0.00136937	-0.383121
1190	Fabp4	-0.773937	5.90949	-6.76061	2.15957e-06	3.39927e-05	4.20145
1191	Cdca5	0.773832	2.21583	5.52347	2.77352e-05	0.000271619	1.9382
1192	Gm21451	-0.773236	-0.914017	-1.19871	0.245804	0.391833	-6.27904
1193	Map4k3	-0.773192	6.44159	-8.41639	9.75253e-08	2.69985e-06	7.34946
1194	Rasl11a	0.772405	0.195106	1.15443	0.263049	0.412449	-6.37362
1195	Cltc	0.771801	9.63899	13.0966	8.66804e-11	6.97341e-09	14.5988
1196	Nanos1	-0.771646	2.10239	-7.79221	3.00335e-07	6.69166e-06	6.78717
1197	Smpdl3a	-0.77122	8.12926	-5.29382	4.54829e-05	0.000406703	0.944814
1198	Cd37	-0.770872	6.59788	-6.60993	2.9157e-06	4.27268e-05	3.76823
1199	Itga5	-0.770716	7.0214	-8.01674	1.99224e-07	4.78577e-06	6.53341
1200	Cyb5b	0.77068	7.41227	15.1671	7.18936e-12	8.70493e-10	17.1877
1201	Gm20056	0.770202	1.53241	3.005	0.00744949	0.0256999	-3.40927
1202	Tgif1	-0.770146	6.50622	-11.0857	1.35001e-09	7.25678e-08	11.7625
1203	Limd2	-0.770027	6.57984	-9.14504	2.79344e-08	9.53989e-07	8.59759
1204	Ints6	0.769224	5.11513	4.41705	0.000314982	0.00197061	-0.865781
1205	Slco2b1	-0.769087	3.76109	-6.05876	8.97086e-06	0.000107105	2.76698
1206	Prr11	0.768765	2.56157	6.60743	2.93031e-06	4.2793e-05	4.24328
1207	Nol4l	-0.767761	4.4357	-5.3523	4.00778e-05	0.000365611	1.31324
1208	Pgm2l1	0.767122	5.432	5.18626	5.74537e-05	0.000491576	0.776582
1209	Cd44	0.766743	8.47978	6.44118	4.09561e-06	5.58522e-05	3.45876
1210	Slpi	0.76668	2.78057	1.40623	0.176266	0.306467	-6.11799
1211	Evi2	-0.766585	4.23993	-3.8131	0.00122598	0.00594973	-2.06049
1212	Cdk20	0.766304	4.50316	7.29033	7.70251e-07	1.46323e-05	5.28541
1213	Cdk1	0.766127	4.33674	9.54591	1.44332e-08	5.58297e-07	9.4306
1214	Rap1gap2	-0.765177	2.19054	-3.43383	0.00287609	0.0117866	-2.39482
1215	Ccna2	0.765042	4.07394	4.33428	0.000379216	0.00229695	-1.08341
1216	Chrdl1	0.764872	2.17144	2.03066	0.0569474	0.128826	-5.55649
1217	Cnrip1	0.764301	5.08526	6.38403	4.59916e-06	6.15292e-05	3.31747
1218	Wif1	0.764153	-0.432705	0.921332	0.368762	0.525178	-6.31726
1219	Pdia6	0.764108	8.11554	3.57911	0.00207612	0.00914269	-2.90052
1220	Gpc2	-0.763518	2.04257	-1.39513	0.179536	0.310369	-6.21628
1221	Ercc6l	0.763364	2.69289	4.84339	0.000121929	0.000910628	0.414007
1222	Nt5dc2	0.763082	5.90599	7.16414	9.81279e-07	1.76615e-05	4.9382
1223	Rsad2	-0.762317	2.41874	-3.76021	0.00138116	0.00656982	-1.72662
1224	Zfp703	0.762251	6.20912	5.75827	1.68319e-05	0.000181442	2.01029
1225	Cobll1	0.762187	3.37585	4.60709	0.000206006	0.00140147	-0.197827
1226	Fdxacb1	-0.760596	2.63811	-5.381	3.76704e-05	0.000346284	1.71381
1227	E2f8	0.760513	3.25116	2.36653	0.0290695	0.0764997	-5.12046
1228	Atp10a	0.759544	2.77055	2.30949	0.0326702	0.0838764	-5.06721
1229	Fnbp1l	-0.759427	5.42229	-6.11105	8.04977e-06	9.76645e-05	2.97367
1230	Ptger4	-0.759078	4.1999	-6.07426	8.68706e-06	0.000104236	2.86339
1231	Il18rap	0.758594	2.20699	3.26497	0.0041931	0.0160686	-2.84694
1232	Cenph	0.758112	1.20659	4.50783	0.000257087	0.00166939	-0.125171
1233	Npy	-0.757689	3.77307	-2.84248	0.0106186	0.0343087	-4.34085
1234	Asph	-0.757074	7.17866	-7.80979	2.90766e-07	6.52699e-06	6.19724
1235	Cdk18	-0.756651	7.76783	-9.82406	9.22913e-09	3.81481e-07	9.71782
1236	Irf8	-0.755616	7.80595	-7.24432	8.41129e-07	1.56806e-05	5.04303
1237	Inpp5a	0.754446	4.96476	9.14231	2.80621e-08	9.55625e-07	8.65964
1238	Knl1	0.754251	2.24486	4.59833	0.000210068	0.00142426	-0.157695
1239	Adhfe1	0.754194	1.01616	4.92685	0.00010142	0.000786362	1.0722
1240	Mtss2	-0.754074	3.94965	-1.60152	0.126235	0.236805	-6.47494
1241	Scnn1a	-0.753889	0.718592	-2.56433	0.0192533	0.0554115	-3.83553
1242	Hmgcs1	0.753353	6.60276	9.14894	2.77527e-08	9.5049e-07	8.59298
1243	Pcdhgc5	-0.752449	1.47859	-1.74473	0.097658	0.195757	-5.6612
1244	Apba1	-0.751962	4.36838	-6.26221	5.89712e-06	7.5765e-05	3.32951
1245	Rpa3	0.751869	2.86867	5.33532	4.15756e-05	0.000377196	1.52145
1246	Ldlr	0.751572	6.9392	8.70726	5.87383e-08	1.74281e-06	7.79743
1247	Gas1	-0.750938	4.22293	-1.67551	0.11069	0.214872	-6.46174
1248	Ttk	0.750811	1.55134	3.50151	0.00247132	0.0105011	-2.48362
1249	Gen1	0.749126	2.1518	2.21051	0.039914	0.0979426	-5.14704
1250	Kif18a	0.748727	1.30673	5.48295	3.02512e-05	0.000289956	2.11216
1251	Fhdc1	-0.747573	2.95645	-2.49074	0.0224702	0.0624508	-4.71403
1252	Atp6v0a1	0.746792	9.28438	11.2803	1.01852e-09	5.75898e-08	12.0873
1253	Zfp467	-0.746597	4.40118	-4.21022	0.000501107	0.00290322	-1.17656
1254	Cysltr1	0.74658	4.32555	3.94224	0.000916346	0.00469212	-1.85006
1255	Syngr1	-0.746373	6.05382	-2.703	0.01434	0.0435615	-4.77711
1256	Masp1	0.746222	4.00349	3.08438	0.00625608	0.0222329	-3.79322
1257	Ifi206	-0.745692	-0.345339	-1.64981	0.115895	0.222407	-5.07928
1258	Ptger3	-0.745689	-0.927203	-0.808569	0.429062	0.582861	-5.95717
1259	Serpinb1b	0.745679	1.41575	1.44357	0.165616	0.292593	-5.38214
1260	Acp5	0.745652	3.45699	7.10705	1.09567e-06	1.93092e-05	5.0258
1261	Ifrd1	0.745612	5.15623	4.47281	0.000278029	0.00176896	-0.770625
1262	Foxm1	0.744915	3.62442	4.1543	0.000568292	0.00321782	-1.38296
1263	Ggt5	0.744372	3.83187	1.1321	0.272086	0.422411	-6.89829
1264	Kntc1	0.744138	2.58388	3.38746	0.00319051	0.0128683	-2.94811
1265	Fosl2	0.743641	6.97332	4.76624	0.000144631	0.00104691	-0.22612
1266	Arhgap18	-0.74353	6.22413	-9.44739	1.69464e-08	6.34802e-07	9.10164
1267	Pld2	-0.743028	5.87652	-9.20958	2.50847e-08	8.81789e-07	8.83407
1268	Gstm1	-0.742696	7.7059	-5.39997	3.61606e-05	0.000334716	1.18063
1269	Mcm3	0.742658	5.2825	8.05036	1.87455e-07	4.55787e-06	6.68428
1270	Ifi30	0.74231	7.317	2.54103	0.0202213	0.0575892	-5.08391
1271	Pla2g4a	0.74211	5.60641	5.74682	1.72441e-05	0.000184723	2.13594
1272	Sult1a1	0.741583	2.51255	1.74318	0.0979344	0.196114	-6.01303
1273	Lhcgr	0.740766	-0.723522	1.13434	0.27117	0.421706	-5.52533
1274	Ctnnd2	0.740284	0.748967	2.27267	0.0352098	0.0888173	-4.54416
1275	Rapgef5	-0.740222	4.43572	-4.65184	0.000186469	0.0012888	-0.363904
1276	Gm47102	-0.739735	1.29247	-4.15599	0.000566137	0.00320713	-0.737507
1277	Dagla	-0.739567	3.49049	-6.15401	7.36621e-06	9.10296e-05	3.05785
1278	Itga4	-0.7395	6.89483	-3.69898	0.0015854	0.00733751	-2.61536
1279	Zwilch	0.73944	2.66676	7.64666	3.93297e-07	8.35896e-06	6.30518
1280	Pirb	-0.739249	9.01089	-5.18218	5.79671e-05	0.000494908	0.702284
1281	Lyl1	-0.739011	6.16547	-2.06879	0.0528652	0.12163	-5.97711
1282	Pnpla1	0.738892	0.925499	3.37871	0.00325357	0.0130918	-2.27344
1283	Chaf1a	0.738489	3.89333	5.47249	3.09379e-05	0.00029503	1.62224
1284	Rims3	-0.738471	2.2722	-3.13093	0.00564496	0.0204244	-3.16816
1285	Bmp2k	0.738114	6.5102	7.07039	1.17631e-06	2.0347e-05	4.75822
1286	Acaca	0.737881	5.53957	4.4534	0.000290364	0.00183382	-0.89629
1287	C4b	0.736776	2.83888	0.842407	0.410343	0.565442	-6.7801
1288	Gm19142	0.736649	1.64772	1.97911	0.0629171	0.139046	-5.26204
1289	Cln8	-0.736552	7.3756	-6.84127	1.84132e-06	2.97466e-05	4.23376
1290	Zfr2	-0.736508	1.08192	-2.76704	0.0124982	0.0390449	-3.66201
1291	Sesn1	-0.73622	7.14183	-8.2269	1.36485e-07	3.53358e-06	6.92321
1292	Lonrf3	-0.735939	4.59928	-14.1164	2.44762e-11	2.42476e-09	16.0113
1293	Gale	0.735386	3.37607	5.59134	2.39909e-05	0.000241866	1.97254
1294	Ccbe1	-0.734948	2.23264	-4.48614	0.000269862	0.00172893	-0.288583
1295	Pde4b	0.734895	4.07205	1.89659	0.0736425	0.157222	-5.93583
1296	Snx29	0.734889	5.08028	5.22967	5.22762e-05	0.000456731	0.907072
1297	Igf2r	-0.73477	7.36903	-4.56322	0.000227177	0.00152048	-0.663661
1298	Gdpd1	-0.734173	4.81029	-7.8943	2.48999e-07	5.81822e-06	6.44205
1299	Aifm2	0.733977	4.33678	4.56997	0.000223782	0.00150245	-0.517839
1300	Sh2b2	0.733822	3.98542	5.46222	3.16284e-05	0.000300897	1.51806
1301	Serpinb12	-0.733724	1.12899	-3.89442	0.00102066	0.00511268	-0.894375
1302	Ccdc120	-0.733656	1.75036	-2.03769	0.0561741	0.127481	-5.32441
1303	Cenpf	0.732244	2.63468	2.65259	0.0159691	0.0476056	-4.51674
1304	Creld2	0.731843	5.1757	4.96377	9.35042e-05	0.000736422	0.319223
1305	Dock4	0.730648	5.94328	9.94543	7.61403e-09	3.20243e-07	9.9754
1306	Prim1	0.730535	2.67976	5.13136	6.47613e-05	0.000542863	0.9661
1307	Slamf6	0.729981	0.642317	1.86535	0.0781081	0.164549	-4.85618
1308	Trafd1	-0.729504	7.73455	-4.88195	0.000111973	0.000849509	0.0620869
1309	Acly	0.729228	7.70875	11.6683	5.86874e-10	3.58922e-08	12.5921
1310	Adam12	-0.72857	2.91732	-1.77704	0.092043	0.186782	-5.90305
1311	Srxn1	-0.728309	7.98595	-5.02581	8.15916e-05	0.000658612	0.356408
1312	Rps27rt	-0.727917	3.49896	-2.90926	0.00918408	0.0304451	-3.9691
1313	Spsb4	-0.727888	2.41956	-3.19736	0.00487279	0.0181229	-3.34027
1314	Cxcl12	-0.72749	6.91673	-0.733957	0.472195	0.623508	-7.74707
1315	Aebp1	-0.727374	8.18148	-1.1823	0.252092	0.398868	-7.31549
1316	Tnfrsf1b	-0.726823	9.14666	-4.31263	0.000398095	0.00239357	-1.24791
1317	Stat2	0.726384	6.44768	7.95264	2.23839e-07	5.31818e-06	6.4501
1318	Ptprc	-0.725874	9.0471	-4.83616	0.000123893	0.000923	-0.0723118
1319	Mylip	-0.724978	6.22808	-5.51715	2.81128e-05	0.000274644	1.48063
1320	Ampd2	0.724413	5.87782	5.27498	4.7379e-05	0.000420068	0.935775
1321	Kif5c	-0.724222	3.88251	-4.67423	0.00017741	0.00123857	-0.0369686
1322	Kif24	0.723979	1.7648	3.489	0.00254162	0.0107238	-2.45724
1323	Camk2a	0.723949	0.270456	2.39822	0.0272323	0.0727833	-4.29328
1324	Cdkn3	0.723746	0.452015	3.10235	0.00601287	0.0214845	-3.07692
1325	Nsl1	0.723271	2.15885	3.68746	0.00162707	0.00748991	-2.10923
1326	Elmo3	-0.723165	1.29041	-2.65599	0.015854	0.0473211	-3.86196
1327	Ttc9	-0.722691	0.0569297	-1.13699	0.270087	0.420459	-5.89577
1328	Espn	-0.722483	1.35606	-3.35774	0.00340961	0.0135469	-2.31328
1329	Nup107	0.721238	4.34775	7.08978	1.13293e-06	1.97417e-05	4.93377
1330	Card19	-0.721087	6.38157	-8.37533	1.04853e-07	2.87614e-06	7.25583
1331	Tmem140	-0.720724	6.83126	-5.191	5.68645e-05	0.000487241	0.738832
1332	Tnni3	-0.719935	0.669138	-3.52308	0.00235456	0.0100981	-1.72052
1333	Cyp4v3	-0.719297	7.15401	-4.72695	0.0001578	0.00112659	-0.312561
1334	Tpx2	0.719201	4.52741	3.94338	0.000913992	0.00468606	-1.98028
1335	Fancb	0.718252	0.94386	3.34774	0.00348665	0.0137708	-2.5291
1336	Aurka	0.718107	3.01517	4.80531	0.000132641	0.00097664	0.199346
1337	Rad51	0.717959	2.49913	3.38706	0.0031934	0.0128756	-2.95994
1338	Col6a2	0.717432	8.33556	1.4689	0.158697	0.283628	-6.94874
1339	Slc26a11	-0.717304	5.398	-3.23948	0.00443762	0.0168069	-3.57164
1340	Il27ra	0.716675	2.08529	2.81403	0.0112932	0.0359551	-3.95855
1341	Pdzk1ip1	-0.716394	2.3918	-3.18853	0.00496906	0.0184181	-3.28142
1342	Nrg1	0.716233	2.71109	1.74424	0.0977458	0.195835	-5.80674
1343	Prune2	0.715964	5.2474	5.15638	6.13202e-05	0.000518733	0.732386
1344	Rassf4	-0.715823	9.58459	-3.55251	0.00220398	0.00957907	-2.96116
1345	Msh3	0.715471	3.46759	4.34689	0.000368633	0.00224814	-0.775285
1346	Gcat	0.715299	2.0187	3.05995	0.00660204	0.0232692	-3.49783
1347	Ncapg	0.715235	2.89939	3.25744	0.00426393	0.0163036	-3.31474
1348	Aph1c	-0.71498	6.5004	-4.44651	0.000294877	0.00185938	-0.89806
1349	Nup62	0.713557	6.40931	8.91551	4.11247e-08	1.32161e-06	8.18644
1350	Spsb1	0.712879	3.54931	2.37901	0.0283325	0.074889	-5.03636
1351	Rrm2	0.712312	4.77807	4.39987	0.000327346	0.00203522	-0.962778
1352	Cd34	0.711615	1.2177	1.80546	0.0873392	0.179907	-5.54518
1353	Gramd2b	-0.711445	4.01154	-13.7376	3.87926e-11	3.44449e-09	15.6717
1354	Kctd21	-0.711378	4.26368	-6.78524	2.05678e-06	3.27568e-05	4.39357
1355	Spryd7	-0.709732	4.7061	-9.86546	8.6413e-09	3.59664e-07	9.94757
1356	Agmo	0.709502	1.88159	1.40285	0.177256	0.307625	-6.22101
1357	Acad12	-0.709184	4.22628	-5.49375	2.95585e-05	0.000284593	1.63065
1358	Ramp1	-0.709155	3.25114	-2.41386	0.026366	0.0707996	-4.90532
1359	Rad54b	0.709139	1.02568	2.02868	0.0571676	0.129198	-5.29578
1360	Eya2	0.708873	2.23351	1.32422	0.201594	0.338969	-6.58962
1361	Mboat1	0.708742	1.89468	4.10582	0.00063383	0.00349642	-1.05882
1362	Cracr2b	-0.70824	4.82729	-7.45619	5.62124e-07	1.11352e-05	5.65672
1363	3110082I17Rik	0.708082	3.25536	5.22316	5.3021e-05	0.000461892	1.12715
1364	H2-Ab1	-0.708046	7.81199	-7.13132	1.04544e-06	1.85655e-05	4.95381
1365	Slc16a2	0.707723	1.76186	0.975021	0.342155	0.498505	-6.76014
1366	Sorcs2	-0.707664	-0.265453	-2.78977	0.0119006	0.0375203	-3.19806
1367	Prdx1	-0.707158	11.5312	-6.77763	2.08797e-06	3.30628e-05	4.17709
1368	Ctu2	0.706343	3.93795	3.51866	0.00237802	0.010166	-2.80739
1369	Phldb2	-0.705719	5.17983	-1.1458	0.266514	0.41637	-7.26975
1370	Plxna1	-0.705414	9.05122	-8.82086	4.83258e-08	1.49685e-06	8.05768
1371	Cacna1d	-0.704889	3.4722	-3.31507	0.00375029	0.0146147	-3.06421
1372	Gsap	-0.704865	5.28665	-5.77721	1.61717e-05	0.000174798	2.18798
1373	Trim45	-0.704722	1.74664	-2.27845	0.0347999	0.0880985	-4.80125
1374	Tmem176b	-0.703829	6.51537	-2.2447	0.0372599	0.0927398	-5.67152
1375	Xylt1	-0.703816	5.79261	-4.71722	0.000161247	0.00114463	-0.317397
1376	Hck	-0.703698	6.61289	-5.66305	2.05942e-05	0.00021318	1.78206
1377	2900026A02Rik	-0.703451	4.05299	-7.26872	8.02734e-07	1.51295e-05	5.37758
1378	Kif2c	0.702762	2.71112	7.5191	4.99305e-07	1.0093e-05	5.96848
1379	Bst1	0.702491	4.88739	2.2422	0.0374478	0.0931108	-4.92343
1380	Tuft1	-0.702184	2.52111	-4.76023	0.000146572	0.00105968	0.327127
1381	Tagln	-0.702032	6.89365	-2.68408	0.0149321	0.0450065	-4.81994
1382	Eml5	0.701949	1.29541	1.94661	0.0669636	0.145971	-5.20898
1383	St18	-0.701732	3.66856	-2.99396	0.00763195	0.0262057	-3.82808
1384	Smpd3	-0.701562	2.08521	-3.98122	0.000839255	0.00437588	-1.67551
1385	Manf	0.70084	6.53889	4.79712	0.00013507	0.000990868	-0.12565
1386	Nectin4	-0.700458	3.46931	-4.81925	0.000128613	0.000951893	0.342968
1387	Top2a	0.700168	5.71126	4.1727	0.000545238	0.00310783	-1.48128
1388	Plekhn1	-0.700046	5.42941	-3.05181	0.00672136	0.0236243	-3.90322
1389	Rps12-ps3	0.698994	2.41973	0.390734	0.700467	0.809614	-6.72631
1390	Col4a1	-0.69897	7.149	-1.59602	0.127462	0.238582	-6.76749
1391	Jph2	-0.698539	1.69289	-2.13645	0.0462688	0.109892	-5.02183
1392	Catsperg1	-0.69824	1.43601	-2.19344	0.0413037	0.100428	-4.77877
1393	Mdga1	0.698111	2.47709	2.57456	0.0188424	0.0544951	-4.39195
1394	Zfp827	-0.698067	1.56592	-3.51425	0.00240165	0.0102487	-2.23089
1395	Pim1	0.697575	6.15859	3.28507	0.00400959	0.0154643	-3.45447
1396	Slc46a3	-0.697523	5.74417	-1.86117	0.0787235	0.165612	-6.29956
1397	Dennd2a	-0.697086	4.23695	-8.88152	4.35726e-08	1.38542e-06	8.28704
1398	Icam1	-0.69703	6.52818	-11.0691	1.38315e-09	7.36883e-08	11.8004
1399	2510009E07Rik	-0.696649	5.58995	-3.14016	0.005531	0.0201048	-3.82222
1400	Sgo1	0.696487	1.67183	4.19621	0.00051715	0.00297175	-0.888799
1401	Tmem86a	-0.695901	6.38552	-5.40914	3.54534e-05	0.000329186	1.20746
1402	Itm2b	-0.695687	11.2073	-5.10642	6.83873e-05	0.000569277	0.573678
1403	Fcgr3	0.695541	9.6522	3.63957	0.00181223	0.00820984	-2.73134
1404	Trim52	0.695505	-1.31089	0.556863	0.58431	0.717268	-5.83815
1405	Adamts14	0.695348	1.83136	5.48913	2.98532e-05	0.000286969	1.78424
1406	Pdha1	0.695132	6.86386	14.8296	1.05705e-11	1.21836e-09	16.8329
1407	Slc35g1	0.69442	2.14929	2.91348	0.00910007	0.0302251	-3.72582
1408	Leng9	-0.694291	2.52487	-6.6196	2.85977e-06	4.20614e-05	4.38844
1409	Selenop	-0.694012	10.7451	-4.37652	0.000344934	0.0021302	-0.995236
1410	Clec4n	-0.693343	6.21465	-1.71413	0.103246	0.203789	-6.20648
1411	Pltp	-0.691556	8.8163	-3.91652	0.000971043	0.00492173	-2.14022
1412	Trpv4	0.691426	4.19949	5.41511	3.50003e-05	0.000326327	1.52958
1413	Arhgef2	-0.691048	7.55115	-8.42695	9.57294e-08	2.65627e-06	7.2906
1414	Hhipl1	-0.691045	1.91571	-2.10731	0.0490122	0.114815	-5.15575
1415	Plscr1	-0.690562	3.82621	-6.38654	4.57574e-06	6.13528e-05	3.57669
1416	Echdc2	-0.689866	0.683201	-1.84788	0.0807074	0.168867	-5.32465
1417	Lmnb1	0.689541	3.93067	5.57523	2.48299e-05	0.000248652	1.78011
1418	Adgra2	0.688992	5.00778	3.52802	0.00232855	0.0100183	-2.95684
1419	BC049715	0.688651	1.09404	2.50322	0.021891	0.061253	-4.20311
1420	Gstt1	0.688524	3.21786	0.863008	0.399207	0.55501	-7.24599
1421	Slc66a2	-0.687708	6.05118	-12.0715	3.35919e-10	2.22468e-08	13.2123
1422	Atic	0.687503	6.4981	9.75709	1.02699e-08	4.18725e-07	9.61752
1423	Hrh2	0.68679	1.37851	2.44832	0.0245473	0.0670728	-4.04629
1424	Hmgn2-ps	0.686777	2.27839	6.42706	4.21446e-06	5.73425e-05	3.99209
1425	Heg1	0.686675	3.73658	2.0234	0.0577569	0.130211	-5.78935
1426	Akt3	-0.686668	6.35433	-7.59295	4.3475e-07	9.07901e-06	5.77967
1427	Fam131a	-0.686407	1.61216	-2.15336	0.0447409	0.106898	-4.91588
1428	Abcb4	-0.685277	3.60708	-6.01635	9.7973e-06	0.000115819	2.79127
1429	Dzank1	-0.684694	1.14855	-2.22449	0.0388086	0.0959567	-4.66876
1430	Bdh1	0.684583	1.11664	1.63313	0.119383	0.227366	-5.52862
1431	Ctxn1	-0.684479	2.14776	-1.43651	0.167591	0.294875	-6.15348
1432	Ak8	-0.684166	3.07269	-3.83717	0.00116126	0.00569325	-1.91287
1433	Kpna2	0.683722	6.29691	8.93316	3.99103e-08	1.2895e-06	8.22976
1434	Nek6	0.683249	6.86054	7.13589	1.03624e-06	1.84568e-05	4.84077
1435	Bex1	0.682919	1.47044	3.53795	0.00227722	0.00984743	-2.62301
1436	Cystm1	0.682569	0.695642	2.15323	0.0447531	0.106906	-4.7981
1437	Osbpl3	0.682454	5.12213	9.17733	2.64686e-08	9.16992e-07	8.73368
1438	Gm15931	-0.682393	2.12758	-1.14315	0.267588	0.417653	-6.42835
1439	Ptpn2	0.682172	4.75294	7.49723	5.20275e-07	1.0429e-05	5.72741
1440	Borcs5	0.682105	2.34372	4.39815	0.00032861	0.00203779	-0.472588
1441	Dnajb14	-0.681644	6.8952	-5.81805	1.48377e-05	0.000162876	2.09913
1442	Zfp1008	0.681118	1.60065	2.57452	0.0188439	0.0544951	-4.13542
1443	Ncoa4	-0.680836	8.34145	-6.35217	4.90713e-06	6.48531e-05	3.2308
1444	Ntng2	-0.680767	3.974	-5.8819	1.29745e-05	0.000146308	2.58675
1445	Gm10053	0.680621	5.14078	7.15766	9.93612e-07	1.783e-05	4.98966
1446	Gpcpd1	-0.680211	5.10104	-3.49488	0.00250833	0.0106208	-2.94538
1447	Neurl2	-0.680167	2.75946	-4.11105	0.00062641	0.00347012	-1.24666
1448	Ahnak2	-0.679523	6.82762	-4.34718	0.000368393	0.00224814	-1.1761
1449	Mtarc1	0.679502	0.675469	0.673685	0.50886	0.656734	-6.55563
1450	Msmo1	0.679332	6.28425	14.7512	1.15729e-11	1.30872e-09	16.6551
1451	Zmynd19	0.678942	3.97456	4.65443	0.000185398	0.00128535	-0.248901
1452	Arrb2	-0.678872	7.5129	-9.63402	1.2515e-08	4.96744e-07	9.40037
1453	Fat4	-0.678823	2.94716	-1.63518	0.118949	0.226755	-6.18554
1454	Rusc2	-0.67823	6.35204	-6.6974	2.44848e-06	3.71048e-05	3.99486
1455	Slc22a23	0.677877	1.00785	1.90464	0.0725296	0.155419	-5.13025
1456	Pot1b	-0.677627	4.37646	-4.55925	0.000229196	0.00152972	-0.461033
1457	Fcna	0.677389	2.1154	2.19026	0.0415673	0.100838	-5.11605
1458	Tnfsf14	0.677306	1.54812	1.38308	0.183142	0.315239	-5.84417
1459	Mafb	0.677099	8.11406	5.54421	2.65309e-05	0.000262615	1.53766
1460	Inafm1	-0.677037	3.36951	-4.34814	0.000367605	0.00224477	-0.812495
1461	Cdr2	0.676783	3.66643	8.32732	1.14152e-07	3.06116e-06	7.39932
1462	Prnd	-0.676693	0.711068	-1.67876	0.110048	0.214146	-5.70556
1463	Alyref2	-0.67619	1.85672	-5.13279	6.45601e-05	0.000541555	1.34963
1464	Itgb8	0.675408	2.5888	2.25576	0.0364362	0.0910889	-4.7226
1465	Fblim1	-0.675347	6.58966	-8.00778	2.02487e-07	4.83509e-06	6.56546
1466	Hsd17b7	0.67526	3.95008	5.42936	3.3943e-05	0.000318119	1.41432
1467	Smad7	-0.674739	3.03559	-4.32705	0.000385417	0.00232745	-0.807142
1468	Fam83d	0.67453	1.63862	2.5867	0.0183652	0.0533682	-4.35551
1469	Fkbp5	0.674277	3.58263	3.77967	0.00132193	0.00633321	-2.13559
1470	Rhou	-0.673823	2.05886	-3.12685	0.0056962	0.0205726	-3.17993
1471	Ptpn6	-0.673319	8.14366	-7.10365	1.10289e-06	1.93847e-05	4.76229
1472	Sema6b	0.673073	3.63943	8.93441	3.98258e-08	1.2895e-06	8.4964
1473	Shroom2	-0.672885	-0.131321	-1.40582	0.176387	0.306561	-5.57758
1474	Igfbp7	-0.672624	6.68603	-1.63721	0.11852	0.226177	-6.70165
1475	Mturn	-0.672109	4.55239	-2.49177	0.0224219	0.062331	-4.84174
1476	Psat1	0.670661	5.89479	5.16459	6.02328e-05	0.000510977	0.693657
1477	Tmtc4	0.670386	4.21984	3.59966	0.00198243	0.00883397	-2.53191
1478	Rnf128	-0.670251	8.1119	-5.25949	4.89981e-05	0.000431551	0.86665
1479	Slc12a2	-0.67016	4.33728	-6.08028	8.57927e-06	0.000103115	2.89098
1480	Bri3	-0.669876	6.72893	-6.94768	1.49403e-06	2.48736e-05	4.51811
1481	Arhgef10l	-0.66957	5.82669	-4.90888	0.000105518	0.000809758	0.133532
1482	Slc25a13	0.669142	4.95936	10.272	4.57419e-09	2.13349e-07	10.6163
1483	Basp1	-0.66836	7.40933	-8.65662	6.411e-08	1.8698e-06	7.79431
1484	Npnt	-0.668286	2.40189	-2.87363	0.0099245	0.0324597	-3.79823
1485	2310022A10Rik	-0.667461	5.65572	-5.10149	6.91295e-05	0.000575056	0.569167
1486	Rabepk	0.667407	3.44171	7.19846	9.18536e-07	1.68614e-05	5.51833
1487	Tie1	-0.667277	0.601777	-0.926519	0.366132	0.52248	-6.44951
1488	Gadd45b	-0.667128	4.78259	-3.25797	0.00425889	0.0162895	-3.47375
1489	Hsp90b1	0.666621	9.77239	4.93076	0.000100551	0.000780635	0.199761
1490	Tubd1	0.66659	2.54023	6.14558	7.49547e-06	9.18693e-05	3.30771
1491	Zfp365	-0.666589	2.35557	-4.33657	0.000377273	0.00228865	-0.33797
1492	Agt	0.666422	0.547411	1.10019	0.285391	0.43674	-6.43757
1493	Ninl	-0.66565	2.97889	-4.01317	0.000780946	0.00413663	-1.29394
1494	Rgs12	-0.665086	3.4851	-3.20307	0.00481137	0.0179558	-3.29012
1495	Hgf	-0.664623	4.96442	-6.72779	2.3049e-06	3.57424e-05	4.15839
1496	Adra2a	-0.664248	1.1176	-1.67308	0.111175	0.215574	-5.71421
1497	Snhg4	0.663833	1.3749	3.17925	0.00507243	0.0187607	-2.82413
1498	Fuca1	-0.663588	7.6657	-6.90667	1.61908e-06	2.65498e-05	4.3672
1499	Hexb	-0.663288	7.53246	-10.5533	2.97677e-09	1.4624e-07	10.9537
1500	Sdf2l1	0.66324	6.28274	3.02384	0.0071476	0.0248271	-4.08737
1501	Fat1	-0.663074	6.3356	-1.0591	0.303215	0.456556	-7.43229
1502	Mvk	0.662948	3.73303	10.0599	6.3604e-09	2.77244e-07	10.3076
1503	Oas1g	0.662837	3.20196	4.20595	0.000505949	0.00291998	-1.0466
1504	Ninj1	-0.662446	8.02594	-6.44158	4.09235e-06	5.58522e-05	3.48284
1505	Ticrr	0.662444	1.45296	3.73143	0.00147367	0.0069247	-1.91139
1506	Gm48216	-0.661862	1.49419	-3.35467	0.00343312	0.0136017	-2.49398
1507	Sirpb1b	-0.661598	2.01226	-1.08507	0.291857	0.444365	-6.5481
1508	Gm6565	0.661446	-2.16973	0.330814	0.74451	0.840822	-6.5591
1509	Icam2	0.661429	1.63816	2.30517	0.0329596	0.0844925	-4.71051
1510	Eme1	0.661338	0.812151	2.6257	0.0169087	0.0498853	-4.11196
1511	Clcn3	0.661067	5.8664	9.62212	1.27576e-08	5.04704e-07	9.46592
1512	Stt3b	0.660851	7.75431	14.6479	1.30482e-11	1.46177e-09	16.5452
1513	Sorl1	-0.660792	6.09149	-2.67632	0.0151813	0.0456544	-4.77485
1514	Gbp6	0.660585	3.72815	1.00771	0.326619	0.482225	-6.6142
1515	Btbd19	0.660443	3.37702	3.97408	0.000852884	0.00443152	-1.67099
1516	Ldlrad3	0.660358	5.21838	4.33044	0.000382493	0.00231329	-1.13018
1517	Xk	0.660321	1.56649	4.55675	0.000230482	0.00153659	0.0632596
1518	Pola1	0.660015	3.78684	5.4028	3.5941e-05	0.000333198	1.44557
1519	Arid3a	-0.659689	5.60727	-4.49822	0.00026267	0.00169554	-0.725311
1520	Syne2	-0.659442	2.47992	-2.53811	0.0203463	0.0578763	-4.50133
1521	Ldha	0.659283	9.29413	11.2745	1.02703e-09	5.77981e-08	12.0085
1522	Pld3	-0.658746	9.40643	-4.28167	0.000426761	0.00254879	-1.30789
1523	Sc5d	0.658718	5.59902	5.53224	2.72194e-05	0.000267661	1.53558
1524	Cldn34c1	-0.656818	1.5542	-6.5839	3.07184e-06	4.4364e-05	4.44994
1525	Chst11	-0.6564	5.08285	-5.9768	1.06385e-05	0.000124051	2.48385
1526	Agpat3	0.656395	6.30321	12.9519	1.04392e-10	8.07321e-09	14.3855
1527	Clta	0.656198	8.38115	17.6009	5.46063e-13	1.16887e-10	19.8757
1528	Nipal3	-0.655911	5.15197	-7.82716	2.8162e-07	6.40566e-06	6.32474
1529	Tmem267	0.655834	4.19432	6.10788	8.10271e-06	9.82074e-05	3.00987
1530	Cdca8	0.655509	3.69629	4.77917	0.000140546	0.0010229	0.0670582
1531	Prrx2	-0.655207	2.33848	-1.50335	0.149665	0.270757	-6.27032
1532	Mgp	0.654649	4.24691	2.04162	0.0557465	0.126703	-5.90416
1533	Rpl37rt	0.653972	3.70233	2.269	0.0354729	0.0892743	-5.26161
1534	Srgap1	-0.653178	1.23526	-3.53111	0.00231246	0.0099854	-2.06792
1535	Abhd17b	0.65282	5.01737	7.95206	2.24077e-07	5.31818e-06	6.56016
1536	Myo1f	-0.652668	9.54392	-7.81263	2.89253e-07	6.51744e-06	6.16104
1537	Tmem97	0.652203	4.81621	16.217	2.26861e-12	3.39923e-10	18.438
1538	Procr	-0.651964	4.88061	-2.05346	0.0544741	0.124567	-5.51207
1539	Eif5a	0.651677	8.81156	7.77389	3.10654e-07	6.85786e-06	6.08034
1540	Wdfy1	-0.651523	4.4617	-6.36979	4.73431e-06	6.29159e-05	3.53177
1541	Calcrl	-0.651504	5.25096	-4.18317	0.000532546	0.00304563	-1.43942
1542	Slc15a4	-0.651479	6.26858	-8.53611	7.9054e-08	2.23495e-06	7.55668
1543	Nup43	0.651265	2.38894	5.25137	4.98695e-05	0.000438259	1.38123
1544	Sh3bp2	-0.650552	7.35299	-9.67622	1.16924e-08	4.70323e-07	9.47139
1545	Myl9	-0.65003	5.70243	-1.35585	0.191502	0.326024	-7.05437
1546	Glis3	-0.64995	3.84604	-2.76354	0.0125927	0.0392994	-4.34522
1547	Ywhah	-0.649814	8.64474	-14.8422	1.04171e-11	1.21233e-09	16.7621
1548	Ccnb2	0.649798	2.88611	2.78442	0.0120387	0.0378859	-4.32814
1549	Rasgef1a	-0.64972	3.03191	-4.53371	0.000242645	0.00160076	-0.32065
1550	Smc2	0.649629	4.98861	6.76951	2.12183e-06	3.35103e-05	4.19453
1551	Ret	-0.649233	1.68249	-1.38023	0.184004	0.316195	-6.47312
1552	Zfp781b	-0.649113	0.154143	-1.36851	0.18758	0.32108	-5.87156
1553	Stard10	-0.648792	1.12631	-1.93748	0.0681404	0.1478	-5.0928
1554	Amacr	0.647829	2.23848	2.59075	0.0182086	0.0530287	-4.37604
1555	Ak5	-0.647799	1.29018	-1.30921	0.206526	0.345021	-6.15179
1556	Nuak1	-0.647435	4.57183	-2.73462	0.0134002	0.0412821	-4.58126
1557	Cdk14	-0.647359	6.10891	-6.505	3.60009e-06	5.04887e-05	3.64429
1558	Srgap3	-0.647322	3.62445	-3.43744	0.00285293	0.0117268	-2.77095
1559	Gvin-ps7	0.647262	7.68036	8.04206	1.9029e-07	4.61743e-06	6.58199
1560	Zfp691	-0.647175	1.91063	-1.48933	0.153288	0.276019	-6.12992
1561	Pfdn2	0.645004	4.9321	6.11658	7.9583e-06	9.70459e-05	2.87189
1562	Tmem171	-0.644598	3.1209	-8.14416	1.58291e-07	4.00303e-06	7.18492
1563	Cdc20	0.644405	3.30008	4.37576	0.000345522	0.00213164	-0.866823
1564	Ect2	0.643554	3.23938	3.05079	0.00673642	0.0236594	-3.78101
1565	Abhd14a	0.643162	2.67386	3.32222	0.00369096	0.0144163	-2.91505
1566	Cpeb2	-0.642985	5.78013	-8.72055	5.7408e-08	1.72461e-06	7.86889
1567	Gm17132	0.64278	0.725362	2.24782	0.0370257	0.0922335	-4.30903
1568	Ptn	0.642149	1.31384	1.78317	0.0910107	0.185251	-5.40448
1569	Hspa12b	0.641893	0.600296	2.26925	0.0354546	0.0892658	-4.4032
1570	Daglb	-0.641634	7.52728	-4.99515	8.72709e-05	0.000695277	0.279087
1571	Slc24a5	-0.641594	2.01963	-2.37767	0.0284109	0.0750631	-4.80687
1572	Entpd1	-0.641569	8.00284	-5.08684	7.13802e-05	0.00058928	0.656282
1573	Add3	0.641377	4.7751	8.07457	1.79428e-07	4.43842e-06	6.73944
1574	Tmem82	-0.641226	1.57343	-3.77873	0.00132473	0.00633918	-1.79458
1575	Hlx	0.641197	5.55229	6.11428	7.99613e-06	9.71392e-05	2.8533
1576	Pmaip1	-0.640669	3.42615	-5.47348	3.08722e-05	0.000294638	1.778
1577	Tspoap1	0.640666	0.36311	1.68289	0.109234	0.212908	-5.55772
1578	Cdh5	-0.640492	2.72255	-1.18569	0.250784	0.397376	-6.67004
1579	Plagl1	0.640156	1.80471	1.82529	0.0841823	0.174765	-5.69907
1580	Hnrnpll	0.640132	6.17213	4.28127	0.000427148	0.00254879	-1.29027
1581	L1cam	-0.639963	3.10706	-3.74127	0.00144139	0.00680419	-2.01899
1582	Rnf150	-0.639962	6.45057	-7.01234	1.31686e-06	2.22954e-05	4.59041
1583	Cbarp	-0.639766	1.81199	-2.4471	0.0246096	0.0671992	-4.56726
1584	Kmt5a	0.639406	6.54501	5.38937	3.69964e-05	0.000341398	1.1667
1585	Lrrc32	0.638644	5.30637	2.70556	0.0142616	0.043465	-4.76151
1586	Birc5	0.638384	2.99068	4.72001	0.000160252	0.00114003	-0.0655596
1587	Optn	-0.638211	4.27643	-11.258	1.05166e-09	5.86336e-08	12.1223
1588	Nat9	-0.637895	3.72685	-5.23763	5.13805e-05	0.000449889	1.06527
1589	Ggct	0.637785	2.74252	3.27757	0.00407714	0.0156744	-2.76657
1590	Erap1	0.637347	7.03842	3.7795	0.00132243	0.00633321	-2.44559
1591	Svep1	0.637294	4.61715	0.847047	0.407817	0.562673	-7.44691
1592	Eef1e1	0.637046	3.96849	3.23256	0.00450643	0.0170352	-3.42156
1593	Ugcg	0.636857	6.17163	5.8641	1.34685e-05	0.000150391	2.21979
1594	Metrnl	0.636836	6.88563	9.6873	1.14858e-08	4.65138e-07	9.48953
1595	Smg5	0.636468	6.22484	5.71361	1.84998e-05	0.000195553	1.88391
1596	Sod1	-0.636304	6.97689	-5.87265	1.32289e-05	0.000148757	2.22072
1597	Siglecf	-0.635816	2.17518	-2.91725	0.00902559	0.0300444	-3.62693
1598	Aldh1a2	0.63541	5.49303	1.25227	0.226107	0.36835	-7.15613
1599	Ifitm1	0.635318	1.21668	1.65745	0.114327	0.220292	-5.49737
1600	Bmt2	-0.634854	6.37719	-8.56261	7.54824e-08	2.14409e-06	7.58961
1601	Hyou1	0.634791	7.347	4.25012	0.000458109	0.00269581	-1.37087
1602	Foxp2	-0.633306	0.482573	-1.08691	0.291064	0.443405	-6.20957
1603	Evi2b	-0.633072	6.99892	-6.67688	2.55064e-06	3.8507e-05	3.93611
1604	Gm4294	0.632666	-0.993957	0.418219	0.680612	0.793397	-6.14571
1605	9430038I01Rik	0.632571	2.98559	4.60422	0.000207328	0.00140879	-0.112447
1606	Psmc3ip	0.632543	0.717421	2.82183	0.0111041	0.0354663	-3.64455
1607	Xbp1	0.632432	7.46813	13.7505	3.81838e-11	3.42933e-09	15.4124
1608	Mrpl15	0.632397	4.50805	6.17616	7.03737e-06	8.75572e-05	3.03878
1609	Dennd2c	-0.631927	2.82183	-3.78192	0.00131523	0.00631635	-1.95839
1610	Sncg	0.631807	2.56757	1.98311	0.0624354	0.138237	-5.40254
1611	Traf1	-0.63142	2.8944	-4.00668	0.000792453	0.00418944	-1.33173
1612	Cib2	-0.631126	2.55191	-4.36236	0.000356067	0.00218656	-0.393988
1613	Nolc1	0.630051	5.57185	7.43296	5.8735e-07	1.14854e-05	5.47501
1614	Tmem37	0.629701	4.56946	2.55092	0.0198052	0.0566193	-4.90759
1615	Gca	-0.628903	3.12116	-1.81797	0.0853352	0.176669	-5.72046
1616	Dhrs3	0.628723	7.43875	4.79249	0.000136461	0.000999243	-0.16653
1617	Nfia	0.628295	2.49878	2.33723	0.0308704	0.0801738	-4.90843
1618	Clip1	-0.628186	6.98993	-7.51399	5.04126e-07	1.01562e-05	5.68779
1619	9930111J21Rik2	-0.627702	6.8826	-5.89341	1.26651e-05	0.000143224	2.26667
1620	Ccl27a	-0.627279	1.15322	-3.93261	0.00093646	0.00477065	-1.06392
1621	Fndc3a	0.627259	6.80682	13.925	3.0847e-11	2.84433e-09	15.6603
1622	Impact	-0.627181	6.58389	-5.74596	1.72756e-05	0.000184895	1.94478
1623	Zfpm1	-0.626775	2.61231	-3.29323	0.00393739	0.0152347	-2.91315
1624	Kctd15	-0.626052	2.08154	-1.53936	0.140684	0.257934	-6.09928
1625	Dscc1	0.62597	0.88589	2.4106	0.0265445	0.0711832	-4.48781
1626	Arhgap6	0.625938	5.16779	6.64755	2.70439e-06	4.02202e-05	4.07306
1627	Cdc42ep5	0.6259	0.831707	2.17218	0.0430952	0.10376	-4.78169
1628	Wdr46	0.625755	4.56215	10.1991	5.12046e-09	2.34569e-07	10.492
1629	Ifrd2	0.625616	3.66792	6.02411	9.6403e-06	0.000114188	2.7958
1630	Atp8b4	-0.624897	6.18426	-8.6881	6.07137e-08	1.79255e-06	7.86638
1631	Gm49342	0.62463	6.08231	7.22974	8.6498e-07	1.604e-05	5.08537
1632	Arhgef5	-0.624619	3.28014	-4.52071	0.000249792	0.00163531	-0.396338
1633	Tuba1b	0.624418	9.10793	4.86352	0.000116624	0.000877571	-0.00108619
1634	Cep55	0.624374	2.3088	4.12143	0.000611941	0.00341178	-1.20807
1635	Tnfsf13b	-0.624038	1.77047	-1.4147	0.173803	0.303302	-5.90028
1636	Rcan1	-0.623987	4.72657	-10.359	4.00166e-09	1.8746e-07	10.7923
1637	Doc2g	-0.623958	0.735894	-2.32743	0.0314954	0.0813655	-4.36479
1638	Irag2	0.623761	6.21357	2.45621	0.024148	0.0661484	-5.25125
1639	Nedd9	0.623641	4.91625	3.56719	0.00213248	0.00934973	-2.79621
1640	Usp1	0.623583	5.56971	6.1457	7.4936e-06	9.18693e-05	2.86178
1641	Ifi27l2a	0.623159	3.5018	3.2977	0.00389833	0.0151227	-3.11889
1642	Gm20605	-0.622888	6.06416	-3.2468	0.00436601	0.0166026	-3.5898
1643	Thsd7a	-0.622846	2.35305	-1.60602	0.125241	0.235604	-6.00376
1644	Arl11	-0.622828	6.74706	-2.6321	0.0166806	0.0493095	-4.92398
1645	Gpr176	-0.622554	4.83825	-3.75501	0.00139746	0.00662631	-2.39176
1646	Htra1	-0.622291	4.88271	-0.974972	0.342179	0.498505	-7.40743
1647	Srrd	-0.622226	3.22563	-4.01135	0.000784161	0.00415	-1.48186
1648	Mars1	0.62155	5.8419	6.28124	5.67179e-06	7.35003e-05	3.13253
1649	Rab40c	-0.621336	4.75784	-6.6711	2.58023e-06	3.88269e-05	4.08039
1650	Sys1	0.621275	4.66564	6.58989	3.03514e-06	4.39399e-05	3.84748
1651	Nxpe4	-0.621256	1.54207	-1.85443	0.079725	0.167301	-5.39842
1652	Adgrg6	-0.620777	4.13821	-8.84181	4.66257e-08	1.45547e-06	8.3123
1653	Psmb10	0.62071	6.53431	6.07325	8.70521e-06	0.000104349	2.6669
1654	B3galnt1	-0.620533	4.5062	-5.49601	2.94157e-05	0.000283576	1.52356
1655	Plekhm2	-0.620509	6.87846	-6.48547	3.74479e-06	5.21963e-05	3.57576
1656	Pimreg	0.620183	1.76007	3.09019	0.0061764	0.022015	-3.52711
1657	Mcm7	0.619902	4.84994	4.94774	9.68608e-05	0.000755414	0.299636
1658	Nucb2	0.619878	5.16551	6.62154	2.8487e-06	4.20017e-05	3.9687
1659	Slfn10-ps	-0.619594	2.69182	-3.72674	0.00148935	0.00698195	-2.04057
1660	Tedc1	0.619511	1.92442	4.21359	0.000497327	0.00288411	-0.940414
1661	Abr	-0.619358	8.62706	-6.4951	3.67273e-06	5.12515e-05	3.5227
1662	Cabin1	-0.619216	6.49777	-6.07996	8.58504e-06	0.000103115	2.68069
1663	Csf3r	0.619087	6.76796	2.82382	0.0110564	0.0353516	-4.48209
1664	Sipa1l2	-0.619048	5.19405	-5.36383	3.90919e-05	0.000357706	1.22087
1665	Flnc	-0.618683	3.61913	-1.49094	0.152868	0.275429	-6.51953
1666	Mt2	0.618679	4.23981	2.78884	0.0119246	0.0375762	-4.34511
1667	Dgkd	-0.618645	7.15261	-5.79033	1.57303e-05	0.000171107	2.02888
1668	Rad51ap1	0.618126	1.54746	2.2151	0.0395481	0.0973235	-5.11351
1669	Vsig10	-0.618023	2.61	-2.19136	0.0414757	0.100682	-5.21375
1670	Jdp2	0.617891	3.89886	4.51218	0.0002546	0.00165774	-0.47582
1671	Iars1	0.617458	6.45139	5.61518	2.28021e-05	0.000232028	1.68172
1672	Ednra	-0.616964	1.6043	-0.972512	0.343368	0.499206	-6.66353
1673	Slc12a7	0.616858	6.62091	5.55268	2.6055e-05	0.00025833	1.52378
1674	Rab6b	-0.616426	3.93503	-1.48271	0.155024	0.278376	-6.63034
1675	Wnk2	0.616424	-1.01164	0.509028	0.616763	0.744601	-5.956
1676	Col4a2	-0.616251	6.40997	-2.40865	0.0266518	0.0714549	-5.35559
1677	Hexim2	-0.616204	1.02501	-3.08601	0.00623351	0.0221724	-2.83466
1678	Nop16	0.615887	4.67615	7.4975	5.20008e-07	1.0429e-05	5.73568
1679	Clmp	0.615851	4.32643	2.10894	0.0488549	0.114492	-5.673
1680	F3	-0.61583	1.97613	-1.48601	0.154156	0.277209	-5.95076
1681	Lpcat3	0.615588	5.8941	13.6204	4.48314e-11	3.92258e-09	15.3173
1682	Yars1	0.614843	5.44018	3.71412	0.00153227	0.00713571	-2.53991
1683	Enah	-0.614557	6.14264	-2.05105	0.0547308	0.124946	-5.99292
1684	Nes	-0.614437	4.34549	-4.14561	0.00057952	0.00327058	-1.50113
1685	Xcr1	-0.614334	-1.0015	-1.38639	0.182146	0.314157	-5.29131
1686	Tmc4	-0.614128	1.14864	-2.34133	0.0306127	0.0796512	-4.49043
1687	Ap2s1	0.61406	7.0708	11.5388	7.043e-10	4.05887e-08	12.4358
1688	Schip1	-0.614031	1.06795	-2.22842	0.0385028	0.0952989	-4.74699
1689	Galnt12	-0.61329	3.60922	-6.81928	1.92295e-06	3.09401e-05	4.57288
1690	Fhod1	-0.613284	5.42025	-5.85881	1.36189e-05	0.00015186	2.28305
1691	Vps13d	0.613165	6.05703	7.77424	3.10457e-07	6.85786e-06	6.09437
1692	Map4k1	0.612746	4.00713	5.4092	3.54487e-05	0.000329186	1.44127
1693	Il10ra	-0.612718	7.45392	-4.77551	0.000141691	0.00102936	-0.187633
1694	Tmtc2	-0.612639	1.89357	-3.57588	0.00209124	0.0091956	-2.13799
1695	Rell1	-0.612328	5.91899	-4.24314	0.000465351	0.00272637	-1.37402
1696	Ttll3	-0.611994	2.85367	-1.33792	0.197173	0.333366	-6.53463
1697	Rilpl2	-0.611889	5.6863	-5.50793	2.86735e-05	0.000277409	1.49198
1698	Rnd1	-0.611441	1.09858	-2.23593	0.0379242	0.0940735	-4.57967
1699	Atg16l2	-0.611141	3.82959	-3.25517	0.00428555	0.0163706	-3.31085
1700	Nexn	-0.610925	2.56884	-1.46436	0.159918	0.285151	-6.33738
1701	Gnb4	0.610864	5.41515	7.90558	2.43913e-07	5.72168e-06	6.47943
1702	Or52h1	-0.610729	1.16259	-3.45048	0.00277084	0.0114888	-2.21389
1703	Hmgcll1	-0.610524	0.583327	-1.11343	0.279811	0.430896	-6.07649
1704	Trem2	-0.610273	9.4399	-7.86596	2.62259e-07	6.04557e-06	6.26512
1705	Cacnb1	-0.609929	2.17794	-6.70111	2.43046e-06	3.69251e-05	4.7722
1706	Ikbke	-0.609636	6.21719	-4.74703	0.000150924	0.00108787	-0.266671
1707	Rad51c	0.609403	0.712484	4.29002	0.000418831	0.002504	-0.310676
1708	Pdlim4	-0.608715	5.51976	-4.70445	0.000165885	0.00117244	-0.177415
1709	Cbx5	0.608635	5.76801	3.61351	0.00192165	0.00860791	-2.77168
1710	Rrp1b	0.608458	3.94809	4.24525	0.000463153	0.002719	-1.16413
1711	Hdac5	-0.608455	6.72283	-5.56344	2.54626e-05	0.000253927	1.54486
1712	Polr3k	0.608375	4.92626	8.18041	1.48322e-07	3.79091e-06	6.9825
1713	Zfp275	-0.608284	5.02021	-7.22631	8.70697e-07	1.61065e-05	5.146
1714	Chpf	-0.608278	4.92263	-1.5582	0.136165	0.251496	-6.72083
1715	Plp2	0.60798	7.51148	2.82275	0.0110819	0.0354049	-4.53994
1716	Cntrob	-0.607872	3.1042	-5.8321	1.44054e-05	0.00015915	2.52135
1717	Polr2l	0.606974	4.59163	5.6159	2.27668e-05	0.000232028	1.8089
1718	Blnk	-0.606831	6.17206	-8.70848	5.86156e-08	1.74281e-06	7.82337
1719	Mtbp	0.606079	2.39079	3.30454	0.00383937	0.0149397	-2.90988
1720	H1f0	-0.606041	5.42006	-8.85692	4.54383e-08	1.42814e-06	8.16492
1721	Nceh1	-0.606035	8.16194	-4.9097	0.000105327	0.000808815	0.0921409
1722	Taf9b	-0.6059	2.59507	-4.10844	0.000630108	0.00348551	-1.20538
1723	Foxj3	0.605875	5.71209	6.62642	2.82102e-06	4.17833e-05	3.82981
1724	Maob	-0.605822	1.54218	-0.589325	0.562787	0.700984	-6.83626
1725	Zfpm2	-0.605606	1.41567	-1.67243	0.111304	0.215785	-5.73808
1726	F13a1	0.605411	4.26666	2.60951	0.0174997	0.0513509	-4.80727
1727	Shroom3	0.605273	1.67181	1.47898	0.15601	0.279493	-5.93314
1728	Cgas	0.604887	3.57435	5.21829	5.35858e-05	0.000465518	1.16648
1729	Cxcr3	-0.604541	2.15506	-3.08695	0.00622068	0.0221399	-3.29082
1730	Asf1a	0.60448	3.12855	5.51248	2.83953e-05	0.000276054	1.90335
1731	Smad9	-0.604043	0.785792	-2.37461	0.0285907	0.0754004	-4.40479
1732	Peli2	-0.603947	5.73743	-3.38215	0.00322866	0.0130047	-3.23109
1733	Gstm7	-0.603907	0.82859	-2.7494	0.0129815	0.0402553	-3.37303
1734	Cmc2	0.60381	2.75454	3.85422	0.00111746	0.0055078	-1.76815
1735	Ppp1r21	0.603579	6.10501	9.29159	2.18946e-08	7.89648e-07	8.87403
1736	Srm	0.603423	5.02463	5.82897	1.45005e-05	0.000159906	2.1898
1737	Dnase1l1	-0.60299	7.23979	-3.40966	0.00303598	0.0123238	-3.28026
1738	Kif18b	0.602926	1.81724	2.17179	0.0431294	0.103772	-5.31505
1739	Mettl9	0.602911	5.56057	9.67874	1.16451e-08	4.69999e-07	9.57009
1740	Ift172	-0.602825	5.00877	-3.35378	0.00343988	0.013622	-3.2636
1741	St6gal1	0.60281	6.97484	4.99503	8.72939e-05	0.000695277	0.30158
1742	Gpr18	-0.602791	0.540033	-1.53643	0.141396	0.258964	-5.27452
1743	Nfkbie	-0.602431	4.83036	-3.72486	0.00149566	0.00700331	-2.33478
1744	Gm50387	-0.602272	2.73966	-2.72673	0.0136292	0.0418906	-4.19779
1745	Rcbtb2	-0.602075	6.53305	-1.70343	0.105264	0.206852	-6.59711
1746	Sdc2	-0.601849	6.19272	-1.48195	0.155222	0.278541	-6.88716
1747	H2-T11-ps	0.601552	0.818415	1.41269	0.174386	0.303787	-5.90594
1748	Adam17	-0.601469	7.75875	-7.62392	4.10325e-07	8.65944e-06	5.79908
1749	Acrbp	-0.601317	2.65672	-5.05769	7.60829e-05	0.000620136	1.02281
1750	Rps6ka2	-0.601275	4.53952	-5.95417	1.11532e-05	0.000129172	2.50194
1751	Septin6	0.601232	3.66155	4.56936	0.000224085	0.00150314	-0.298417
1752	Sirpa	-0.600925	10.8469	-5.19115	5.6846e-05	0.000487241	0.758088
1753	Slc1a5	0.600884	5.56566	6.37957	4.64109e-06	6.20209e-05	3.33356
1754	Scai	-0.60087	3.63601	-3.58193	0.00206302	0.0090984	-2.53764
1755	Nlrc4	-0.600794	4.66788	-4.64533	0.000189189	0.00130409	-0.26115
1756	Pole2	0.600403	2.77114	4.40931	0.000320497	0.00200093	-0.505765
1757	Il18bp	-0.600375	4.11561	-2.70475	0.0142863	0.0434866	-4.08931
1758	Mical2	-0.600281	5.6374	-7.14385	1.02044e-06	1.82567e-05	4.88627
1759	Pycr1	-0.600017	2.13934	-1.78679	0.0904059	0.184396	-5.83004
1760	Fmnl1	-0.599719	7.12543	-6.68316	2.51891e-06	3.8124e-05	3.93749
1761	Pgap6	0.599482	6.47883	12.8054	1.26222e-10	9.39769e-09	14.2255
1762	Polr3h	0.599402	3.49301	3.86733	0.00108492	0.00536726	-1.90395
1763	Gpc4	-0.599352	3.77741	-1.19438	0.247451	0.393398	-7.00442
1764	Atat1	-0.599227	3.47412	-3.42164	0.00295568	0.0120643	-2.86403
1765	Otulinl	-0.599057	6.84279	-2.81824	0.0111906	0.0356951	-4.53868
1766	Col6a1	0.59822	8.61842	1.20037	0.245174	0.390916	-7.28997
1767	Cks2	0.598015	3.00953	4.75249	0.000149108	0.00107672	0.181819
1768	Zdhhc18	-0.597722	6.25546	-7.1812	9.49557e-07	1.72238e-05	4.99858
1769	Celsr3	0.597529	2.07378	1.33521	0.198041	0.334638	-6.40437
1770	Klhl24	-0.59664	7.0365	-5.04992	7.73894e-05	0.000629354	0.424759
1771	Herpud1	0.596399	5.76244	4.40725	0.000321977	0.00200704	-1.00678
1772	Bub1b	0.596313	3.7255	2.82637	0.0109956	0.0352136	-4.27584
1773	Xrcc2	0.596068	2.08103	2.98665	0.00775519	0.0265301	-3.63798
1774	Pdgfra	0.595945	5.619	1.65553	0.114718	0.220797	-6.64117
1775	Mcur1	-0.595515	6.72299	-4.32493	0.000387255	0.0023362	-1.20351
1776	Jarid2	0.59497	4.73121	5.28678	4.61821e-05	0.000411893	1.09008
1777	Lyz1	-0.594728	1.66789	-2.6593	0.0157425	0.0470705	-3.90433
1778	Tnfaip8l1	0.594587	1.44833	5.54815	2.63089e-05	0.000260632	2.25849
1779	Odad1	-0.594477	1.15501	-2.17186	0.043123	0.103772	-4.72113
1780	Relb	-0.594353	4.80643	-5.90865	1.22672e-05	0.000139531	2.49901
1781	Ncaph	0.594272	3.48398	4.34206	0.000372655	0.00226637	-0.965506
1782	Gmip	-0.594139	7.17482	-5.73034	1.78558e-05	0.000190239	1.90148
1783	Gse1	-0.594129	4.97755	-5.35642	3.9723e-05	0.000363193	1.28155
1784	Ttc28	-0.593978	4.03691	-1.57079	0.133215	0.246998	-6.57906
1785	Itsn2	0.59395	7.60071	4.88744	0.000110626	0.000840349	0.0380381
1786	Ptpro	-0.593329	6.33298	-2.40129	0.0270601	0.0723877	-5.33178
1787	Klc2	-0.593137	4.6572	-6.82804	1.88998e-06	3.04505e-05	4.43408
1788	Zfp36l2	-0.592814	8.62678	-5.16421	6.02819e-05	0.000511032	0.658338
1789	Sowahc	-0.592546	5.04997	-5.38868	3.70519e-05	0.000341647	1.32415
1790	Gab3	-0.592511	2.82287	-3.44846	0.0027834	0.0115249	-2.75379
1791	Cpeb4	-0.592376	6.94864	-4.89918	0.000107798	0.000824619	0.0665651
1792	Angel1	-0.59188	2.48853	-4.40464	0.000323865	0.00201671	-0.391642
1793	Ddias	0.591655	2.40333	4.35294	0.000363664	0.00222637	-0.569203
1794	Pde12	0.591491	4.86299	7.64556	3.94101e-07	8.36123e-06	5.94714
1795	Slc16a1	0.591454	4.2337	6.78272	2.06704e-06	3.28615e-05	4.29453
1796	Mettl27	0.591264	3.07749	5.08642	7.14449e-05	0.000589408	1.05262
1797	Mtx2	0.591225	4.7849	6.54271	3.33683e-06	4.76174e-05	3.89992
1798	Ifit1	-0.591139	2.72894	-1.53286	0.14227	0.260326	-5.94943
1799	Racgap1	0.590929	4.67472	3.69544	0.00159809	0.00737399	-2.5426
1800	Pram1	-0.590748	0.694541	-2.63787	0.0164772	0.0488371	-4.0032
1801	Prelid2	0.590658	1.73989	3.20534	0.00478718	0.0178766	-2.886
1802	Cfap74	-0.589718	0.524905	-0.994927	0.332636	0.48864	-6.34222
1803	Mast4	-0.589627	3.84307	-2.7062	0.0142422	0.0434295	-4.43433
1804	Ppil1	0.589388	4.21068	7.21695	8.86472e-07	1.63228e-05	5.18321
1805	Mrps6	0.589267	4.56695	9.50124	1.55207e-08	5.94398e-07	9.37059
1806	Mtcl1	0.589147	0.592691	1.15848	0.261439	0.410286	-6.27891
1807	Mxra7	-0.588894	2.77427	-1.81337	0.0860681	0.177864	-5.91838
1808	Gar1	0.588405	3.4192	5.94906	1.12728e-05	0.000130305	2.69789
1809	Itgax	0.58826	8.47008	2.96773	0.00808325	0.0274	-4.18807
1810	Lox	0.587993	8.9736	1.15444	0.263048	0.412449	-7.33497
1811	Mamld1	-0.587897	3.0137	-5.21008	5.45515e-05	0.000471116	1.19806
1812	Rpia	0.587787	3.87508	5.02214	8.22507e-05	0.000663039	0.640292
1813	Dennd1c	-0.587386	5.57616	-3.77979	0.00132157	0.00633321	-2.31587
1814	Dusp1	-0.587239	4.49582	-5.1517	6.19489e-05	0.000522577	0.841483
1815	Rpn1	0.587061	7.94751	13.2619	7.0231e-11	5.80593e-09	14.8381
1816	Cdc25b	0.58695	3.97729	7.61928	4.13891e-07	8.71934e-06	6.06288
1817	Gpnmb	-0.586812	12.6729	-4.1762	0.000540967	0.00308495	-1.4785
1818	Adgrl4	-0.586778	0.620804	-1.06765	0.299444	0.452812	-6.35512
1819	Ckb	-0.586738	8.22769	-7.27637	7.91081e-07	1.49569e-05	5.11205
1820	Kansl1l	-0.586061	3.54023	-3.59511	0.00200281	0.00890162	-2.49832
1821	Adipor1	-0.586017	8.1474	-8.76255	5.34057e-08	1.62069e-06	7.98678
1822	Odc1	0.585787	5.89688	8.94491	3.91232e-08	1.27092e-06	8.27131
1823	Kif9	0.585739	2.42019	5.27948	4.69185e-05	0.000416911	1.66982
1824	Sap25	-0.585733	4.10542	-3.44526	0.00280343	0.0115838	-2.89412
1825	Smim14	-0.585724	6.86197	-4.63365	0.000194172	0.00133463	-0.508221
1826	Mgst2	-0.585629	0.904418	-0.721763	0.479484	0.629849	-6.36452
1827	Tbc1d10a	-0.585443	4.38307	-6.68004	2.53461e-06	3.83132e-05	4.07579
1828	Eif5a2	-0.585374	4.08333	-3.32941	0.00363224	0.0142286	-3.14734
1829	Tbc1d2	-0.585074	3.90037	-2.37615	0.0284998	0.0752317	-5.2368
1830	Ldlrap1	-0.584965	6.8922	-3.46866	0.00266024	0.0111303	-3.14998
1831	Fahd2a	0.584785	2.41377	3.67868	0.00165955	0.00762476	-2.05661
1832	Plekhh2	-0.584783	3.09339	-1.51619	0.146409	0.266394	-6.33454
1833	Timm8a1	0.584702	3.57959	7.86459	2.62918e-07	6.04914e-06	6.64464
1834	Dapk1	-0.584329	6.44474	-8.26519	1.27477e-07	3.36579e-06	7.02888
1835	Pstpip2	-0.583768	4.83007	-1.85046	0.0803193	0.168261	-6.02534
1836	Camkmt	-0.583697	1.72305	-3.10235	0.00601291	0.0214845	-3.13493
1837	A930007A09Rik	-0.583327	2.01099	-6.59749	2.98925e-06	4.3433e-05	4.52196
1838	Acsl3	0.582904	4.88763	5.72932	1.78943e-05	0.000190239	1.97885
1839	Ypel3	-0.58241	6.3868	-5.84161	1.412e-05	0.000156285	2.25584
1840	Snx7	-0.582398	4.83753	-6.11415	7.99837e-06	9.71392e-05	2.89076
1841	Gpx3	-0.582378	6.25481	-2.08391	0.0513214	0.118969	-5.91767
1842	Tnik	-0.582211	1.98778	-3.29694	0.00390497	0.0151387	-2.59135
1843	Itpk1	0.582172	5.16202	7.84718	2.71455e-07	6.22166e-06	6.34379
1844	Svil	0.582172	5.98703	7.31821	7.30343e-07	1.39627e-05	5.23046
1845	Tube1	0.582154	1.21213	2.1969	0.0410182	0.0999811	-4.89047
1846	Gas2	0.581961	1.4016	1.88858	0.0747656	0.159112	-5.40428
1847	Fam20a	-0.581936	3.63192	-2.46691	0.0236157	0.0650611	-4.92229
1848	Cks1b	0.581832	3.74565	3.95719	0.000885983	0.00456983	-1.77885
1849	Fam221b	-0.581744	1.6465	-3.75789	0.0013884	0.00659381	-1.58305
1850	Sestd1	0.581418	6.30563	3.85622	0.00111245	0.00548987	-2.26959
1851	Dbndd2	-0.581306	4.05067	-5.19775	5.60346e-05	0.000482188	0.981039
1852	Msrb1	-0.581304	6.99797	-4.35887	0.00035886	0.00220146	-1.1371
1853	Lat	0.580785	1.01687	3.71087	0.00154353	0.00717142	-1.85003
1854	C1rl	0.580698	2.60175	1.64552	0.116783	0.223623	-5.9661
1855	Vav1	-0.58062	7.36833	-10.9588	1.62576e-09	8.47302e-08	11.5191
1856	Ahcyl2	0.580447	6.6918	8.10758	1.69059e-07	4.23071e-06	6.71374
1857	Gzme	0.580399	2.12947	1.61391	0.123511	0.23297	-6.09367
1858	Dmxl1	0.580169	6.72599	5.12761	6.52937e-05	0.000546561	0.577056
1859	Snx18	-0.580142	6.22381	-7.35065	6.86586e-07	1.31682e-05	5.28023
1860	Gm13835	0.580139	2.0115	1.66283	0.113232	0.218677	-6.05378
1861	Lyn	-0.580122	7.7486	-7.65572	3.86719e-07	8.2484e-06	5.84538
1862	Akr1c12	0.579881	2.16135	2.02257	0.0578499	0.130347	-5.32162
1863	Il12rb1	-0.579806	2.08359	-0.554972	0.585576	0.717952	-6.60338
1864	Phc1	-0.579486	3.86312	-5.41499	3.50093e-05	0.000326327	1.52504
1865	Zfp229	0.57926	2.30628	2.35668	0.0296639	0.0778416	-4.68373
1866	Ccnf	0.57922	3.23486	4.00657	0.000792663	0.00418944	-1.67058
1867	Hsph1	0.578901	6.11994	1.50644	0.148875	0.269776	-6.87468
1868	Rbm47	-0.578439	6.41752	-6.91342	1.59777e-06	2.62363e-05	4.52646
1869	Tmsb4x	-0.578208	10.6974	-7.79634	2.98056e-07	6.65325e-06	6.16519
1870	Enpp1	0.57776	4.53566	5.68604	1.9613e-05	0.000205149	1.8619
1871	Tmcc1	-0.577742	5.57902	-4.81724	0.000129186	0.000955308	-0.0264684
1872	Serpinb2	0.577523	2.1767	1.25743	0.224274	0.365994	-6.81641
1873	Fam124a	0.577011	1.37407	1.22642	0.235455	0.379406	-6.23791
1874	Bysl	0.576774	4.35756	5.57622	2.47774e-05	0.000248334	1.7669
1875	Ago4	-0.576567	5.19554	-2.48354	0.0228105	0.0632457	-5.10499
1876	Pkmyt1	0.576298	2.71716	3.67313	0.00168043	0.00770003	-2.34965
1877	Rin2	-0.576291	6.97609	-9.60883	1.30345e-08	5.13964e-07	9.53572
1878	Dgkz	-0.57625	7.59183	-6.74749	2.21651e-06	3.46858e-05	4.07378
1879	Bst2	0.57565	6.65087	4.51446	0.000253309	0.00165202	-0.785777
1880	Rsph9	-0.575555	1.39626	-2.66103	0.0156846	0.0469324	-3.9216
1881	Dnajc28	-0.575156	3.1554	-3.58348	0.00205584	0.00908006	-2.42624
1882	Polq	0.575006	1.95124	3.98375	0.000834492	0.00435777	-1.15781
1883	Snrpa1	0.57494	4.41254	6.27815	5.70777e-06	7.38069e-05	3.29175
1884	Ndufaf4	0.574875	3.84131	5.98796	1.0394e-05	0.000121673	2.73151
1885	Dctd	0.574835	1.78181	2.95325	0.00834343	0.0281013	-3.57673
1886	Gm14326	0.574276	3.13242	2.25656	0.0363775	0.0910361	-5.14482
1887	Rhoh	0.574207	3.89779	5.06616	7.46851e-05	0.000611509	0.662178
1888	Ran	0.57398	7.68101	7.88902	2.51412e-07	5.85179e-06	6.29078
1889	Mcm6	0.5738	5.87232	5.25738	4.92229e-05	0.000433212	0.939257
1890	Snrpg	0.573394	4.57216	4.46502	0.000282916	0.0017934	-0.749131
1891	Cthrc1	0.573204	0.348873	2.12639	0.0471996	0.111506	-4.7926
1892	Mthfd1l	0.572966	4.72338	6.67524	2.55898e-06	3.85843e-05	4.07421
1893	Zhx2	-0.572798	2.94676	-2.27627	0.034954	0.088358	-5.11729
1894	Mgat5	-0.57261	6.53843	-7.20644	9.04557e-07	1.66303e-05	5.00895
1895	Tacc2	-0.572199	4.2881	-5.98618	1.04326e-05	0.000121886	2.72238
1896	A4galt	0.57178	2.12415	2.21852	0.039277	0.0967956	-4.98045
1897	Slc6a6	-0.57163	10.0545	-2.48841	0.0225799	0.0627266	-5.19019
1898	Nav3	0.571541	2.00794	1.79652	0.0887963	0.182164	-5.59882
1899	Pid1	-0.57154	7.28339	-4.24146	0.000467116	0.00273404	-1.38044
1900	Cmpk2	-0.571382	2.805	-1.52461	0.144306	0.263407	-6.15713
1901	Dchs1	-0.571006	1.8001	-2.92263	0.00892019	0.0297596	-3.61558
1902	Crebrf	-0.570767	6.19804	-3.52446	0.00234726	0.010074	-2.9254
1903	Rpl36a-ps2	0.570697	5.41919	2.96402	0.00814921	0.0275867	-4.13314
1904	Ankrd13d	-0.570415	3.18008	-4.47751	0.000275119	0.00175698	-0.399421
1905	Hivep3	0.569949	3.66498	4.84046	0.000122719	0.000915394	0.178335
1906	Dcakd	-0.569854	4.71082	-4.69047	0.000171121	0.00120095	-0.283814
1907	Arhgap28	0.56935	3.86349	1.88338	0.0755028	0.160442	-6.01052
1908	Zfp775	-0.569004	2.45039	-4.69107	0.00017089	0.00120081	0.174279
1909	Actr3	-0.568656	9.44142	-11.603	6.43352e-10	3.85593e-08	12.494
1910	Bco2	-0.568634	1.20345	-2.52455	0.020934	0.0591704	-4.03357
1911	Acot2	-0.568608	3.20554	-4.18789	0.00052692	0.00301921	-1.11339
1912	Lig1	0.5682	4.1278	3.98362	0.000834728	0.00435777	-1.81417
1913	Myo1b	-0.567927	4.4581	-4.54776	0.000235153	0.00156079	-0.416127
1914	Hmgb3	0.567338	1.81083	3.1496	0.00541667	0.0198016	-3.21618
1915	Dlg4	0.566908	4.9238	2.47261	0.0233367	0.0644895	-5.07216
1916	Hs6st1	-0.566772	5.84989	-6.69845	2.44335e-06	3.7074e-05	3.96946
1917	Fam120c	-0.566739	2.45075	-5.02838	8.11326e-05	0.000656232	0.895128
1918	Slc27a1	-0.566714	6.75284	-3.4975	0.00249363	0.0105772	-3.08633
1919	Epdr1	0.566491	4.72589	1.98465	0.0622495	0.137953	-5.90815
1920	Snai2	-0.566461	3.90996	-1.27937	0.216615	0.357161	-6.91544
1921	Peg10	-0.566361	2.44786	-3.41275	0.00301505	0.0122555	-2.70763
1922	Fam13a	0.565959	2.14349	1.41701	0.173138	0.302537	-5.93003
1923	2210408I21Rik	0.565937	1.6025	1.76598	0.0939337	0.189496	-5.63849
1924	Trnp1	-0.565871	1.58374	-1.84238	0.081542	0.170257	-5.55706
1925	Prokr1	-0.565592	2.73697	-4.94093	9.83236e-05	0.000765825	0.620056
1926	Rrm1	0.565389	6.13394	3.4855	0.00256166	0.0107932	-3.09645
1927	Slc46a1	-0.565184	3.44221	-3.66238	0.00172156	0.00786444	-2.35542
1928	Mefv	0.565153	2.72066	0.795994	0.436153	0.589621	-7.06897
1929	Ezh2	0.564981	3.94506	3.76609	0.00136299	0.00649886	-2.25284
1930	Recql4	0.564174	1.41533	3.26895	0.00415612	0.0159422	-2.85467
1931	Nabp1	0.564004	5.56739	2.77051	0.0124052	0.0388151	-4.5338
1932	Slc25a1	0.563921	6.12719	7.35332	6.83104e-07	1.31224e-05	5.28836
1933	Dnmt3a	-0.563823	7.6452	-1.91271	0.0714284	0.153454	-6.24774
1934	Pigp	-0.563726	3.66237	-8.46872	8.89529e-08	2.47972e-06	7.698
1935	Lmtk2	-0.563344	4.15001	-6.62278	2.84163e-06	4.1954e-05	4.04525
1936	Gm14295	0.562843	2.48964	1.24652	0.228159	0.370689	-6.61652
1937	Dnaaf9	-0.562606	5.68629	-4.51293	0.000254175	0.00165587	-0.684197
1938	B3gnt5	-0.562524	2.83555	-1.40008	0.178074	0.308553	-6.29861
1939	Chst15	-0.562362	2.97233	-1.29926	0.20985	0.348837	-6.71596
1940	Tnfrsf22	0.562288	3.52397	2.3515	0.0299809	0.078399	-5.08302
1941	Il27	-0.562192	0.449546	-1.18723	0.250192	0.396785	-5.78978
1942	Nfkbia	-0.561622	5.45996	-6.26596	5.85202e-06	7.52663e-05	3.14359
1943	Ddx21	0.561484	6.86551	8.67257	6.23649e-08	1.83227e-06	7.74948
1944	Arhgap29	0.561339	4.74863	1.98907	0.0617218	0.137062	-5.97847
1945	Plaur	-0.561252	5.88098	-2.02245	0.0578627	0.130351	-6.00008
1946	Phf8	-0.560961	5.32326	-5.08529	7.16216e-05	0.00059046	0.572445
1947	Olfml2b	-0.560666	4.16766	-0.912788	0.373122	0.529303	-7.36546
1948	Pop5	0.560665	3.26061	5.53958	2.67951e-05	0.000264357	1.80422
1949	Nudt12	-0.560554	2.21134	-2.46404	0.0237574	0.0653615	-4.50432
1950	Xlr	0.560529	0.886342	0.988021	0.335917	0.492555	-6.36619
1951	Rpl14-ps1	0.560457	-2.50745	0.222317	0.826508	0.894736	-5.76101
1952	Phf11a	0.560293	-1.19937	2.14726	0.0452868	0.107902	-4.39632
1953	Arhgap17	-0.560278	7.26337	-12.1431	3.04698e-10	2.04046e-08	13.2596
1954	Gpr160	0.560016	2.66457	2.58011	0.0186226	0.0539722	-4.62283
1955	Col11a2	-0.559794	1.26505	-2.70032	0.0144224	0.0437411	-3.73561
1956	Mus81	0.559268	3.56898	3.99706	0.000809827	0.00425018	-1.63386
1957	Tent5a	0.558859	6.24552	5.48485	3.01284e-05	0.000289151	1.40294
1958	Psd	-0.558841	2.87428	-3.51665	0.00238876	0.0102082	-2.56443
1959	Cd80	0.558773	3.87015	5.53865	2.68484e-05	0.000264664	1.82064
1960	Faap24	0.558579	2.53134	5.9215	1.19416e-05	0.000137011	2.87496
1961	Camta1	0.558498	2.56611	3.4489	0.00278065	0.0115215	-2.53255
1962	Ddhd1	0.55835	5.47436	3.07994	0.00631752	0.0223981	-3.83615
1963	Stac2	-0.558268	5.74717	-6.17589	7.04139e-06	8.75572e-05	2.90152
1964	Msrb2	-0.557403	2.46266	-4.8678	0.000115528	0.000871512	0.489265
1965	Mafa	-0.55728	-0.172254	-1.56657	0.134198	0.248514	-5.50925
1966	Palld	-0.557064	6.21346	-2.0843	0.051282	0.118901	-5.94832
1967	Ccdc112	-0.556946	2.72824	-5.57228	2.49866e-05	0.000249953	2.18007
1968	Prex1	-0.556935	8.0679	-4.86162	0.000117114	0.000879053	-0.0117015
1969	Tmem65	-0.556651	6.72133	-4.12755	0.000603566	0.00337385	-1.67284
1970	Eif4e	0.556494	6.23303	12.1474	3.02946e-10	2.04012e-08	13.3011
1971	Sec16b	0.556118	1.16494	2.43556	0.0252064	0.0683751	-4.40551
1972	Nfe2l2	-0.555826	8.04925	-6.25445	5.99169e-06	7.65696e-05	3.02067
1973	Shc2	-0.555754	2.85915	-1.2286	0.234654	0.37842	-6.71153
1974	Ttc38	-0.555718	3.69687	-4.87553	0.000113572	0.000860007	0.40483
1975	Erg28	0.55549	4.50765	9.96602	7.37069e-09	3.122e-07	10.0988
1976	Pradc1	0.555468	2.1093	8.23301	1.35004e-07	3.5257e-06	7.58341
1977	Zfp235	-0.555367	2.62321	-4.89508	0.000108777	0.000829456	0.638004
1978	Klrk1	-0.555354	-0.682892	-1.04303	0.310401	0.464806	-5.64761
1979	Fndc10	0.555323	1.68268	4.06338	0.000697408	0.00377931	-1.02734
1980	Cdkn1a	0.555144	7.7314	2.78592	0.0119998	0.0377836	-4.61604
1981	Vwa1	-0.55504	-0.00770229	-0.876196	0.392183	0.548105	-6.25148
1982	Cds1	-0.555024	4.21386	-3.34177	0.0035334	0.0139201	-3.17907
1983	Mix23	0.554972	3.06655	4.5689	0.000224317	0.00150385	-0.0989032
1984	Rab30	0.554613	2.08101	1.89699	0.0735872	0.157207	-5.51373
1985	Cygb	-0.553864	0.34103	-1.37848	0.184532	0.316904	-5.95618
1986	Mylk	-0.553854	5.94055	-0.805887	0.430568	0.584113	-7.65439
1987	Creg1	-0.553253	10.4107	-4.54682	0.000235646	0.0015632	-0.708959
1988	P3h3	-0.553198	5.04194	-1.34078	0.196258	0.332149	-7.02735
1989	Srpk1	0.553163	5.96088	6.77914	2.08174e-06	3.30078e-05	4.14163
1990	Tbc1d14	0.553035	6.84481	5.17978	5.82713e-05	0.000496093	0.718931
1991	Dnah17	0.552915	1.17057	1.64571	0.116743	0.223587	-5.65001
1992	Rcsd1	0.552821	5.51941	6.01558	9.81298e-06	0.00011589	2.61621
1993	Fbln2	-0.552813	6.55929	-1.11446	0.279384	0.430404	-7.38456
1994	Dennd5b	0.552748	1.43577	2.08896	0.0508145	0.118156	-5.05233
1995	Sort1	-0.552676	7.14776	-6.34353	4.99428e-06	6.57151e-05	3.2101
1996	Pnpla7	-0.552566	7.28979	-2.47258	0.0233382	0.0644895	-5.23278
1997	Gbp4	0.552467	1.58441	0.822479	0.421302	0.576041	-5.8837
1998	Bcl2a1b	0.552312	6.24376	5.37451	3.82013e-05	0.000350896	1.1216
1999	Zdhhc1	-0.551909	4.48422	-6.60044	2.97165e-06	4.32296e-05	4.02557
[truncated: 9,988 more rows]

## Sheet: NRF2 KO vs Media
	GeneID	log2-fold change	AveExpr	t	P.Value	adj.P.Val	B
1	Rpl14-ps1	6.53467	-2.50745	3.47459	0.00262512	0.0580659	-2.14998
2	Cr2	4.61228	-2.14624	4.74143	0.000152813	0.0140906	-0.136168
3	Gm49391	3.99025	-0.263007	2.9754	0.00794875	0.106442	-2.56036
4	Gm10705	3.74659	-2.45351	1.90508	0.0724692	0.316924	-4.01886
5	Gm6361	-3.54213	-0.753389	-0.894431	0.382606	0.684113	-4.83707
6	Cdh1	-3.5306	-2.27084	-3.85734	0.00110963	0.0353753	-2.10541
7	Rps12-ps3	-3.51184	2.41973	-1.29915	0.209885	0.516821	-4.73623
8	Ccl11	3.42514	-3.26281	3.52709	0.00233342	0.0541018	-2.49141
9	Gm5970	3.07265	-1.37368	3.76317	0.00137198	0.0399711	-2.2331
10	Clec9a	2.99827	-0.690309	4.44476	0.000296035	0.0189763	-1.40476
11	Gvin-ps2	2.94423	-0.600634	3.3605	0.0033887	0.0680374	-2.47691
12	Enpp3	2.84873	-0.539931	6.17427	7.06485e-06	0.00241961	2.76098
13	Mmrn2	2.77833	-0.0438991	3.90618	0.000993938	0.0329125	-0.696556
14	Msx3	-2.77739	-2.9939	-2.81438	0.0112845	0.126655	-3.28512
15	Cracdl	-2.75874	0.44866	-2.7703	0.0124106	0.13357	-2.94403
16	Ibsp	-2.59967	-1.41246	-3.34258	0.003527	0.0691097	-1.72036
17	Acod1	2.53933	1.12018	2.30515	0.0329609	0.215023	-3.48974
18	Gm4202	2.48655	-0.258502	1.58486	0.12998	0.415153	-4.42665
19	Prl2c2	-2.44732	-1.38161	-1.80204	0.0878933	0.348175	-4.14208
20	Greb1	-2.23472	0.122147	-4.0417	0.000732331	0.0285943	-0.51659
21	Ackr3	2.20563	0.563546	3.9236	0.000955677	0.0323607	-0.579593
22	Gpr171	2.20135	0.395604	7.4518	5.66803e-07	0.000498321	4.14223
23	Slc13a5	-2.19182	-0.403993	-4.24371	0.000464756	0.0223736	-0.0871578
24	Zfp968	2.14151	-1.31527	0.570433	0.575263	0.817021	-5.03255
25	Lingo1	-2.04647	-0.088755	-1.88196	0.075706	0.32272	-4.07175
26	Cachd1	2.04129	2.21186	3.24564	0.00437733	0.0769456	-2.01073
27	Zfp366	2.03651	-0.366943	4.38833	0.000335921	0.0198981	-0.642366
28	Kng1	1.98709	1.39954	5.12614	6.55034e-05	0.00946011	1.86804
29	Gbp11	1.95636	-1.95958	3.81409	0.00122326	0.0375708	-2.57975
30	Gm2026	1.94983	1.45735	2.72084	0.0138025	0.140809	-2.86431
31	Mns1	1.93872	1.16693	8.61293	6.91559e-08	0.000206571	7.48668
32	Serpina3i	1.85965	-0.820939	1.85174	0.0801268	0.331314	-4.08289
33	Klrb1b	1.85405	-2.91459	1.49363	0.152169	0.445106	-4.40005
34	Gsta4	1.85044	3.08449	2.58462	0.018446	0.162785	-3.06214
35	Sectm1a	1.84159	-2.42445	1.76571	0.0939806	0.359258	-4.19711
36	Pgbd5	-1.83617	0.267265	-2.46972	0.0234777	0.183579	-3.28887
37	Saa3	1.81629	0.999913	1.41036	0.175061	0.47607	-4.56092
38	Arg1	1.81204	-0.481865	2.16426	0.0437812	0.249444	-3.74207
39	Scn3a	-1.80401	-0.912117	-1.92738	0.0694652	0.312333	-4.01579
40	Il13ra2	1.80233	-2.61184	1.24446	0.228899	0.536795	-4.56923
41	Gfra1	1.79995	-0.0877321	4.32018	0.000391408	0.0210047	-0.285196
42	Eif4a-ps4	1.76148	4.02057	1.95005	0.0665241	0.305497	-4.77249
43	Gm5641	1.74911	-1.70019	0.799282	0.434292	0.725318	-5.38702
44	Gzme	1.74584	2.12947	5.34433	4.07744e-05	0.00698233	2.29767
45	Gm49528	-1.73717	-0.462247	-1.54367	0.13964	0.428646	-4.36736
46	Cxcl9	1.72413	0.321295	1.95068	0.0664439	0.305497	-3.98698
47	Fhod3	-1.68448	0.877866	-2.86242	0.0101691	0.120929	-2.62328
48	Cyyr1	1.66593	0.603882	6.68822	2.49368e-06	0.00142341	3.9866
49	Slc6a19	-1.66589	-2.22811	-1.09382	0.288102	0.598274	-4.69697
50	Sparcl1	1.66288	0.562675	2.73887	0.0132786	0.138529	-2.91846
51	Gbp4	1.65583	1.58441	2.50976	0.0215932	0.176921	-3.22947
52	Serpina3n	1.65093	-1.14889	2.60175	0.0177897	0.160679	-3.23598
53	Ifitm6	1.64822	0.732149	8.20573	1.41748e-07	0.000242734	7.13797
54	Pcyt1b	1.6334	0.97423	6.47012	3.86277e-06	0.00165368	4.11718
55	Pdcd5-ps	1.61635	1.39352	3.85271	0.00112128	0.0356521	-0.716369
56	Slc4a8	1.61458	0.0957347	1.08931	0.290033	0.600143	-4.91415
57	Clca2	1.59867	-0.968502	1.68277	0.109258	0.383281	-4.27139
58	Ednrb	1.57063	6.26449	3.61251	0.00192597	0.0483997	-1.54886
59	Gbp10	-1.56166	-2.19019	-2.92924	0.00879252	0.112226	-3.45615
60	Hecw2	-1.55934	0.556466	-2.71704	0.0139152	0.141598	-2.8585
61	Pagr1a	-1.55499	1.45137	-2.74351	0.013147	0.138028	-2.81564
62	Prss35	1.55312	0.15034	4.13256	0.000596794	0.0251031	-0.158665
63	Cxcl5	1.54711	3.92417	3.97461	0.000851855	0.0306183	-0.665401
64	Pecam1	1.54693	3.34721	3.18817	0.00497304	0.083607	-2.18475
65	Clec4e	1.541	3.53901	3.54717	0.00223058	0.0529466	-1.54318
66	F5	1.52856	1.01368	5.2983	4.5044e-05	0.0074992	1.59095
67	Kng2	1.5229	1.39054	4.82818	0.000126097	0.0128388	1.25638
68	Vmn1r65	-1.50894	-0.869978	-2.15931	0.0442149	0.250597	-3.76272
69	Adgre4	1.50866	-0.723655	5.56395	2.54352e-05	0.00534898	2.61811
70	Adora2a	-1.50754	0.430939	-2.5801	0.0186231	0.163423	-3.13088
71	Npr3	1.50213	1.14689	3.44276	0.00281916	0.0601241	-1.66641
72	Fam131b	1.49696	0.164519	3.34804	0.00348425	0.0689204	-2.05906
73	Col6a5	1.49034	-2.92377	1.61592	0.123074	0.405754	-4.30479
74	Il4i1	1.48133	0.480487	3.22476	0.00458519	0.0795595	-2.0594
75	1700012B09Rik	-1.48127	-0.929971	-1.60519	0.125424	0.409325	-4.31502
76	Fpr1	1.47389	-1.38512	1.81215	0.0862635	0.34445	-4.11503
77	Gm14434	-1.47342	-0.641708	-1.04927	0.307598	0.615197	-4.96457
78	Ppp1ccb	-1.46515	-0.305	-0.760591	0.456507	0.73998	-5.33945
79	Sp7	-1.46338	1.50307	-1.7673	0.0937055	0.359095	-4.67742
80	Clec4n	1.45246	6.21465	4.26688	0.000441174	0.0217782	-0.194597
81	Trp63	1.45244	-0.318187	4.04257	0.000730884	0.0285943	-0.602044
82	Ptn	1.44926	1.31384	4.80152	0.000133759	0.0132774	1.19674
83	Trim30c	1.44358	0.46385	3.65192	0.00176256	0.0462334	-1.23215
84	Igf2	1.43519	2.47399	1.83464	0.0827283	0.336614	-4.86538
85	Ms4a4d	1.43135	2.38299	1.66241	0.113317	0.390101	-4.73702
86	Afap1l1	1.42792	1.12308	4.33451	0.000379021	0.020795	0.223523
87	Cemip	-1.42761	5.16265	-2.99889	0.0075499	0.103904	-3.02261
88	Gm43802	1.41918	-1.35856	0.776362	0.447369	0.733407	-4.85022
89	Kmo	1.41887	2.22861	4.49514	0.000264486	0.0180136	0.561331
90	Apol6	1.41495	1.52996	2.21622	0.0394587	0.236141	-3.70292
91	Pilrb1	1.4036	0.439647	5.93051	1.17185e-05	0.00341624	3.4096
92	Adamts5	1.39855	4.73007	1.95467	0.0659393	0.304122	-4.94797
93	Sfrp1	1.39151	6.08804	1.51029	0.147899	0.439481	-5.77342
94	Sema3a	1.38884	1.26777	5.57569	2.48053e-05	0.00534898	2.63582
95	Adgrl4	1.38021	0.620804	2.87289	0.00994043	0.11919	-2.67042
96	Gm4294	1.37637	-0.993957	0.933376	0.362675	0.665226	-4.96484
97	Mc5r	1.37598	-0.406451	1.95651	0.0657073	0.30352	-4.10473
98	Ceacam16	-1.37079	0.997118	-1.71499	0.103086	0.374339	-4.54765
99	Gvin-ps5	-1.3701	-1.99406	-1.41485	0.173762	0.474116	-4.46519
100	Pcdhgc4	-1.36346	-1.26338	-1.06979	0.298506	0.607324	-4.88411
101	Hal	-1.3597	0.203355	-2.06983	0.0527583	0.271612	-3.89299
102	Efemp1	1.35915	4.13968	2.57542	0.0188081	0.164085	-3.83968
103	Mamdc4	1.35694	0.674048	3.31296	0.00376799	0.0709056	-1.78269
104	Ano3	-1.34544	0.458405	-1.14059	0.268623	0.58072	-4.88224
105	Dnmt3l	1.33597	-2.00911	1.87061	0.0773409	0.325636	-4.13195
106	Mest	1.33467	1.71952	2.16082	0.044082	0.250551	-3.95908
107	Pif1	1.31991	0.679313	4.15213	0.000571075	0.024624	-0.11475
108	Sulf1	1.31656	4.31972	3.27373	0.00411209	0.0752226	-2.34474
109	Epha7	1.31261	0.43774	1.86147	0.0786786	0.328957	-4.30433
110	Tnn	-1.30748	3.03341	-2.31252	0.032469	0.213967	-4.23416
111	Ctla2a	1.30737	1.82529	6.22833	6.32149e-06	0.00222923	3.93223
112	Fzd3	-1.30249	0.835884	-4.21083	0.000500425	0.0231872	-0.00580136
113	Nhsl2	1.28312	2.28531	3.0995	0.00605086	0.0928289	-2.45193
114	Iigp1	1.28202	4.19407	6.37194	4.71358e-06	0.00188339	4.10727
115	Dnase1l3	1.28093	1.26389	1.01677	0.322405	0.628178	-4.79639
116	Cyp26b1	-1.27648	0.430308	-4.86973	0.000115037	0.0125244	1.34553
117	Fbn2	1.27642	0.0848365	2.16885	0.0433825	0.248784	-3.83377
118	Rasal1	-1.27481	0.586431	-1.5694	0.133537	0.419583	-4.74322
119	Srl	1.27113	1.3456	1.67252	0.111285	0.386173	-4.63899
120	Ccl12	1.26616	0.214423	1.32641	0.200882	0.505241	-4.70963
121	Ackr4	1.26055	0.568311	1.71441	0.103194	0.374503	-4.52964
122	Clca3a1	1.25846	1.67112	4.4981	0.000262741	0.0180136	0.588151
123	Smoc2	-1.25307	-0.0112155	-2.6271	0.0168585	0.156974	-3.0236
124	Matn4	-1.25283	-0.840163	-1.30719	0.207198	0.513701	-4.57911
125	Cd34	1.24698	1.2177	2.98255	0.00782514	0.105869	-2.45494
126	Zfp354a	1.24432	0.691255	2.77	0.0124187	0.13357	-2.77717
127	Fpr2	1.23074	-0.052245	1.34787	0.194011	0.496394	-4.71132
128	Bcl2l14	1.23046	-2.50907	1.27488	0.218166	0.524395	-4.55291
129	Ifit1bl1	1.2284	-0.646375	1.35107	0.193002	0.495698	-4.60496
130	Itgad	-1.22493	2.12302	-2.99078	0.00768541	0.105166	-2.5153
131	Sgo1	1.22087	1.67183	6.59773	2.98781e-06	0.00153639	4.70375
132	Car2	-1.21526	-0.828166	-1.20213	0.244509	0.555874	-4.7302
133	Angpt1	1.21277	3.50111	4.40145	0.000326189	0.0196484	0.240909
134	Dock3	-1.20658	0.118488	-3.9987	0.000806835	0.0297586	-0.424474
135	Map2	1.19297	0.260767	2.03967	0.0559579	0.279836	-3.87415
136	Cish	1.18664	2.02895	2.44881	0.0245225	0.187948	-3.34466
137	Serpini1	1.18537	0.338035	3.67763	0.00166348	0.0449102	-1.15638
138	Bend6	1.17831	1.0111	5.88647	1.28509e-05	0.00342318	3.03655
139	Nos2	-1.17718	-0.918394	-1.2155	0.239495	0.550354	-4.59043
140	Il1b	1.16904	0.671688	1.1906	0.248898	0.561073	-4.9617
141	Grap2	-1.16556	0.576925	-3.97213	0.00085664	0.0306524	-0.499155
142	Gm20458	1.16328	-0.794676	0.820875	0.422192	0.715108	-4.93638
143	Tlr12	-1.16061	-1.93254	-0.880305	0.390011	0.689538	-4.76864
144	Esm1	1.14738	2.80565	1.43335	0.168479	0.467382	-5.58704
145	Pdzrn3	1.14662	2.11161	4.28357	0.000424946	0.0215102	0.151036
146	Ogn	1.1382	4.41847	2.75928	0.0127085	0.134959	-3.5898
147	Lbp	1.13609	0.778737	2.774	0.0123121	0.132943	-2.80611
148	Yy2	1.13432	0.664891	2.71569	0.0139555	0.141767	-2.90317
149	Pla1a	1.12867	2.24232	3.75663	0.00139235	0.040217	-0.91774
150	BC023105	1.12566	-1.58513	1.17104	0.25648	0.56797	-4.63184
151	Or2v1	1.12456	0.640888	2.09596	0.0501202	0.265367	-3.7962
152	Pou3f1	-1.12282	0.397547	-3.02341	0.00715441	0.1011	-2.31904
153	Igfbp3	1.12155	4.07307	1.2598	0.223437	0.53089	-5.75171
154	Adam23	1.12136	4.15214	3.27134	0.00413405	0.0752274	-2.21994
155	Apol10b	1.12057	-1.72417	1.59081	0.128633	0.413807	-4.3271
156	Foxp2	1.1045	0.482573	2.23228	0.0382041	0.232668	-3.78041
157	Zfp691	-1.09994	1.91063	-2.24511	0.0372288	0.22932	-3.84916
158	Vcan	1.09839	5.88817	4.26657	0.000441487	0.0217782	-0.293638
159	Pilrb2	1.09689	1.47579	2.82867	0.0109409	0.124826	-2.99068
160	Gbp7	1.0959	5.14762	4.64847	0.00018787	0.0158669	0.811969
161	Calr3	1.09372	0.209606	2.76414	0.0125763	0.1346	-2.7681
162	Akap12	1.09294	4.91615	3.40427	0.0030728	0.0638365	-2.18644
163	Ly6i	-1.09243	-2.95538	-0.884502	0.387801	0.688168	-4.754
164	Ugt1a6b	1.0913	0.052631	1.53051	0.142849	0.432446	-4.53701
165	Omd	1.08957	-0.0967467	2.68877	0.0147831	0.145847	-2.93806
166	Zfp462	-1.07613	2.85641	-4.02671	0.000757488	0.0290462	-0.474769
167	Aspn	1.07362	-0.445973	1.85672	0.0793837	0.3303	-4.332
168	Ifi44	1.07346	1.37894	4.00656	0.000792674	0.0295606	-0.448075
169	Zfp229	1.07308	2.30628	4.08834	0.000659279	0.0266986	-0.253241
170	Il6	-1.07067	-1.30359	-0.907243	0.37597	0.677005	-4.79437
171	Mafa	-1.06943	-0.172254	-2.63562	0.0165562	0.155446	-2.96981
172	Trpc6	-1.06849	0.739441	-3.34942	0.00347357	0.0688227	-1.69727
173	Notch4	-1.06563	1.66801	-1.96032	0.0652296	0.301778	-4.27739
174	Bmp6	1.06226	0.59384	3.15693	0.00532948	0.0873933	-2.15929
175	Pak3	1.062	2.56188	2.02665	0.0573934	0.284457	-4.58458
176	Tgtp1	1.06153	1.60186	1.42272	0.171496	0.471696	-4.83256
177	Ablim1	1.06082	3.40458	1.99953	0.060489	0.290731	-4.54995
178	Majin	-1.05962	-2.67485	-0.660997	0.51678	0.781362	-4.8693
179	Iigp1c	1.05297	3.24461	2.30682	0.0328487	0.214708	-3.56789
180	Degs2	-1.04873	1.75469	-2.91835	0.00900385	0.113015	-2.49812
181	Gm7367	1.04839	1.75039	3.3971	0.00312247	0.0644328	-1.62293
182	Clu	1.04548	0.431625	1.0388	0.312313	0.618996	-5.33269
183	AA467197	1.04526	0.796541	1.91584	0.0710055	0.315098	-4.12214
184	Tspan11	1.04426	1.47189	1.69667	0.106557	0.379808	-4.48637
185	F2r	1.04065	2.90874	4.40289	0.000325137	0.0196484	0.327986
186	Ifitm1	1.03794	1.21668	2.79847	0.0116792	0.12915	-2.73082
187	Depdc1a	1.03214	1.01254	3.70863	0.00155132	0.0431341	-1.04097
188	Batf3	-1.02989	2.23588	-3.11809	0.00580747	0.0909989	-2.14589
189	Prdm16	1.02942	1.84493	3.70772	0.00155451	0.0431341	-1.02595
190	Ska1	1.02868	0.179781	3.0542	0.00668602	0.0971459	-2.27243
191	Tnfsf14	1.0165	1.54812	2.10682	0.0490593	0.263045	-3.89563
192	Pf4	1.0163	4.14041	7.98076	2.12671e-07	0.000283255	7.34061
193	Rhobtb1	1.01153	3.79259	3.51186	0.0024146	0.0553323	-1.71983
194	Cspg4	-1.01	0.803837	-2.30838	0.0327447	0.214708	-3.58592
195	Serpine1	-1.00647	6.64083	-3.96308	0.000874294	0.030824	-0.986993
196	Alpl	-1.00502	3.64157	-1.3688	0.187489	0.490471	-5.80832
197	Nxpe5	1.00481	6.8762	9.41468	1.78788e-08	0.000103462	9.75321
198	Chac1	-1.00471	1.11964	-2.5827	0.0185212	0.163125	-3.15138
199	Stat4	1.00424	0.69348	4.38219	0.000340578	0.0199147	0.352314
200	Lif	-1.00419	2.58501	-1.06656	0.299922	0.608846	-5.5296
201	Tcstv4	-0.999302	-1.07612	-1.44901	0.164111	0.462263	-4.4451
202	Kank1	0.996267	0.556257	3.63252	0.00184119	0.0470584	-1.15204
203	Steap2	0.99537	4.48822	4.6451	0.000189285	0.0158669	0.693407
204	Styx-ps	0.993323	1.9193	2.54947	0.0198654	0.168825	-3.32634
205	Pde1a	0.990044	1.83662	2.66606	0.0155173	0.150005	-3.04867
206	Fads2	0.989152	4.80489	4.92779	0.000101211	0.0118571	1.22191
207	Mme	0.988654	3.64082	1.40189	0.17754	0.479089	-5.78984
208	P3h2	0.988261	1.73249	3.50158	0.00247091	0.055994	-1.47919
209	Pi15	0.987194	1.23485	3.09796	0.0060714	0.0928289	-2.2312
210	Gm13835	-0.981358	2.0115	-1.26951	0.220031	0.527147	-4.90165
211	Phactr1	0.975886	1.74924	2.97268	0.00799625	0.106738	-2.52503
212	Lyrm9	-0.97544	3.39975	-3.25732	0.00426503	0.0756507	-2.23777
213	Rbms3	0.974971	3.13995	1.98094	0.0626966	0.296233	-4.65864
214	Ltb4r1	0.973628	-0.711381	1.48403	0.154677	0.448177	-4.43615
215	Fxyd2	0.972338	2.81887	2.18175	0.0422802	0.245074	-4.20239
216	Derpc	0.971427	1.30641	4.7883	0.000137732	0.0132774	1.15312
217	Pdgfd	0.969971	2.53232	2.55231	0.0197472	0.168668	-3.60435
218	Medag	0.968093	3.26802	9.19051	2.58936e-08	0.000103462	9.34392
219	Ctnnd2	0.965296	0.748967	2.98882	0.00771851	0.1052	-2.39516
220	Hpgd	0.964439	5.16113	3.07209	0.00642779	0.0952409	-2.90181
221	Fgf13	-0.960747	-0.482303	-1.7587	0.0951956	0.361172	-4.39813
222	Enpep	0.958275	0.415349	1.4557	0.162272	0.458979	-4.92004
223	Rspo3	0.957231	1.52607	1.69864	0.106179	0.379321	-4.754
224	Mmp13	0.957057	6.05998	2.54931	0.0198725	0.168825	-3.90473
225	Tlr11	0.955465	-1.66446	0.759077	0.45739	0.740659	-4.81323
226	Fam83f	-0.95355	4.02491	-3.86859	0.00108185	0.0349546	-0.967913
227	Doc2g	-0.953535	0.735894	-2.60949	0.0175003	0.159663	-3.01314
228	Nid1	0.95172	6.1573	7.02162	1.29328e-06	0.000911914	5.51425
229	Ppm1j	0.951416	0.138285	1.87631	0.0765154	0.324554	-4.25401
230	Gm5711	-0.950802	-2.06362	-0.685064	0.501816	0.771998	-4.86833
231	Golm2	0.947815	2.46148	5.5296	2.73737e-05	0.00556151	2.68692
232	Gulp1	0.947144	2.58463	3.36369	0.00336463	0.0677846	-1.98458
233	Card11	-0.94338	2.53808	-5.18593	5.74956e-05	0.00872405	1.90845
234	Sdk2	-0.941394	-0.0178993	-1.68428	0.10896	0.383099	-4.46135
235	Gbp6	0.939429	3.72815	1.44052	0.166466	0.464799	-5.10231
236	Gm45799	0.939002	1.30282	1.988	0.0618498	0.294321	-4.20259
237	Shcbp1	0.932548	1.94259	4.27279	0.000435358	0.0217443	0.0774002
238	Nacad	-0.931914	1.03347	-2.11303	0.0484618	0.261201	-3.77618
239	Fap	0.931323	1.12974	3.06888	0.00647336	0.0954141	-2.34757
240	Nutf2	-0.927833	1.97049	-2.91084	0.0091525	0.113953	-2.54114
241	Adam12	0.924041	2.91732	2.5643	0.0192544	0.166164	-3.60814
242	F13a1	0.922042	4.26666	3.99239	0.000818403	0.0300006	-0.837759
243	Gm2004	0.920114	1.02221	4.82698	0.000126433	0.0128388	1.04413
244	Gm10288	-0.914885	0.672133	-1.20609	0.243013	0.55472	-5.17312
245	Dll4	-0.914495	0.363803	-1.34148	0.196038	0.498718	-4.89525
246	Slc16a2	0.913458	1.76186	1.3247	0.201437	0.506187	-5.3883
247	Plagl1	0.91271	1.80471	2.6559	0.0158571	0.151699	-3.24719
248	Adgrg1	0.909373	1.15287	3.70305	0.00157093	0.0433888	-1.01506
249	Gper1	0.909285	0.349569	3.03244	0.00701385	0.100055	-2.31143
250	Rgma	0.90666	0.975089	1.20092	0.244967	0.556035	-5.16533
251	Depdc1b	0.903736	0.10769	4.46652	0.000281968	0.0184697	0.442125
252	Trim52	0.903734	-1.31089	0.738869	0.469278	0.748236	-4.93557
253	Clcn1	-0.903108	-1.02156	-0.718601	0.481385	0.756967	-5.05002
254	Klhl13	0.902525	1.55967	2.33161	0.0312276	0.21065	-3.76135
255	Rpl35rt	0.902487	1.82485	1.6582	0.114173	0.391586	-4.8206
256	Gm20056	-0.902366	1.53241	-2.507	0.0217184	0.177198	-3.28017
257	Cavin2	0.901863	1.98775	2.1558	0.044525	0.251163	-4.08659
258	Cdk15	-0.90167	0.783509	-3.25735	0.00426478	0.0756507	-1.92372
259	Siglecg	-0.898914	0.96848	-1.01855	0.32158	0.627509	-5.25472
260	Slc14a1	0.89724	0.259312	1.41306	0.174279	0.4749	-4.80837
261	Snhg11	-0.896555	1.83328	-2.9505	0.00839372	0.109962	-2.53238
262	Ptgfr	0.894403	2.89379	1.7186	0.102413	0.37291	-4.77412
263	Tgtp2	0.89228	4.13532	3.45233	0.0027594	0.0598004	-1.69186
264	Akr1c14	0.891229	1.65032	2.55389	0.0196815	0.168395	-3.15833
265	Prr5l	-0.887136	2.90759	-1.97863	0.0629754	0.29678	-4.37122
266	Hey1	-0.885849	1.03352	-4.35961	0.000358268	0.0204175	0.304379
267	Cysltr1	0.885364	4.32555	4.28765	0.000421067	0.021478	-0.0655447
268	Wif1	-0.882573	-0.432705	-0.672167	0.509804	0.776383	-5.15369
269	Alox5	0.882429	1.26501	3.96467	0.000871173	0.0308046	-0.495246
270	Hoxa9	0.881998	2.01432	2.43576	0.0251962	0.189835	-3.66444
271	Olfml2a	0.881379	2.73938	1.89892	0.0733192	0.31818	-4.93067
272	Epha1	0.880823	-0.291479	3.03169	0.00702539	0.100055	-2.42998
273	Col5a3	-0.878846	4.45598	-1.84438	0.081238	0.334273	-4.96197
274	Shisa9	-0.878043	0.0936855	-4.15772	0.000563929	0.0244921	-0.153488
275	Dio3	0.877727	1.09133	3.11691	0.0058226	0.0911169	-2.2051
276	Cracd	0.877369	0.0513156	2.47667	0.0231398	0.182289	-3.22803
277	Runx1t1	0.868987	1.14584	2.19094	0.0415106	0.242405	-3.87689
278	Casp12	0.867275	3.71564	3.73829	0.00145108	0.0414059	-1.17031
279	Mrip-ps	0.866995	1.89807	5.07177	7.37741e-05	0.00983357	1.72457
280	Mab21l2	0.866769	1.5753	1.57339	0.132611	0.418207	-4.94776
281	Cyp4f18	-0.860556	3.91787	-3.51108	0.0024188	0.0553323	-1.65878
282	Itgal	0.858308	6.0434	5.95166	1.12118e-05	0.0033599	3.4749
283	Rap1gap2	-0.858297	2.19054	-3.35624	0.00342107	0.0680374	-1.71002
284	Ccdc88c	0.855977	-0.00460285	1.57342	0.132605	0.418207	-4.51519
285	Rbp1	0.854348	1.79638	4.40285	0.000325164	0.0196484	0.335889
286	Gm3055	0.852683	1.15375	2.23628	0.0378976	0.231657	-3.81201
287	Tchh	-0.851188	0.838914	-1.63434	0.119127	0.399434	-4.48462
288	Cav1	0.848229	4.76631	3.24973	0.00433768	0.0765769	-2.38361
289	Plcl1	0.847693	0.488542	2.83908	0.010697	0.1242	-2.64738
290	Sncg	0.846174	2.56757	2.90391	0.00929178	0.114657	-2.78404
291	Shroom4	0.844012	0.066924	1.55498	0.136929	0.424638	-4.63107
292	Gda	0.843826	6.32076	10.0903	6.0653e-09	7.27047e-05	10.791
293	Fbln1	0.842109	3.13675	2.21798	0.0393199	0.235546	-4.28702
294	Ebf3	0.841887	2.55254	2.07167	0.0525679	0.271288	-4.52204
295	Pram1	0.841578	0.694541	4.25017	0.000458059	0.0223736	0.0724496
296	Col3a1	0.840064	8.3914	1.28004	0.216383	0.523538	-6.13215
297	Itpka	-0.839154	-2.43265	-0.794918	0.436763	0.727049	-4.79372
298	H2-Ob	0.839116	-0.302405	1.52462	0.144304	0.434506	-4.519
299	Kif5c	-0.837239	3.88251	-4.39177	0.00033334	0.0198981	0.31549
300	Afmid	0.835695	2.32672	2.86489	0.0101146	0.120435	-2.84796
301	Rtp4	0.835038	3.84388	5.33432	4.16662e-05	0.00703454	2.26029
302	Plvap	-0.833568	0.700743	-3.1853	0.00500482	0.0838364	-2.01063
303	Cdk5r1	0.833041	0.481263	3.92736	0.00094761	0.0322699	-0.568954
304	Hspa12b	0.827156	0.600296	2.46809	0.0235577	0.183845	-3.24368
305	Rnase6	0.823959	4.04663	1.06551	0.300385	0.609155	-5.51381
306	Ifit1	0.823543	2.72894	2.50592	0.0217677	0.177262	-3.48904
307	Scimp	0.822284	1.7388	0.896682	0.381434	0.68291	-5.02898
308	Adm	0.821559	3.6023	1.8743	0.0768056	0.32498	-4.95912
309	Rnf144a	0.818589	1.61334	2.20541	0.0403248	0.239412	-3.92821
310	Acot1	0.817202	1.32937	2.66222	0.0156448	0.150509	-3.02469
311	Gm21742	0.816076	-0.0192317	0.897628	0.380943	0.682307	-5.45624
312	Treml2	0.813105	1.44161	2.64296	0.0162997	0.154389	-3.00413
313	Il17rd	0.807953	1.39802	2.19679	0.0410275	0.240489	-3.94982
314	H2-M2	0.806349	0.136751	2.15039	0.0450063	0.253055	-3.73309
315	Pcsk6	0.804509	-0.9158	1.38659	0.182086	0.485145	-4.8264
316	Mastl	0.802883	2.06905	2.94619	0.00847315	0.11026	-2.7288
317	Lhcgr	0.80228	-0.723522	1.21386	0.240105	0.550929	-4.68806
318	Kcnd3	0.79989	-3.43862	0.915684	0.371641	0.673652	-4.72709
319	Scube3	-0.799402	3.18762	-2.0327	0.0567223	0.28248	-4.65321
320	Plag1	0.795135	1.33104	3.52984	0.00231906	0.0540385	-1.35466
321	Frs3	-0.795078	1.12011	-2.30399	0.0330391	0.215188	-3.60834
322	Smpd3	-0.794825	2.08521	-4.31041	0.000400087	0.0210079	0.015345
323	Rhbdd2	-0.793368	3.97157	-5.75007	1.7126e-05	0.00402528	3.09956
324	Hoxa5	0.790698	1.12878	2.26178	0.0359956	0.225078	-3.85711
325	Gm45844	-0.789666	1.40935	-1.8568	0.0793719	0.3303	-4.2893
326	Cdsn	-0.789441	2.53215	-2.63393	0.0166156	0.155603	-3.30362
327	Egfr	0.7887	3.562	3.00574	0.00743725	0.103308	-2.8303
328	Cfap119	0.788206	1.00216	3.84814	0.00113288	0.0359253	-0.725193
329	Ift56	0.787919	0.978729	2.692	0.0146812	0.14527	-2.93301
330	Slc45a3	-0.786939	1.30981	-2.08496	0.0512153	0.268267	-4.02618
331	Eya2	0.786637	2.23351	1.45853	0.161501	0.458186	-5.36671
332	Dennd2b	0.786403	4.21685	1.55305	0.137388	0.42489	-5.57446
333	Adhfe1	0.785596	1.01616	4.48886	0.000268224	0.018165	0.483114
334	Pknox2	0.784825	0.785179	2.20572	0.0402999	0.239383	-3.8279
335	Clip3	0.783668	3.66103	1.93167	0.0688998	0.311376	-4.88014
336	Adgra3	0.783009	4.00972	2.98175	0.00783888	0.105935	-2.9786
337	Serpinb2	-0.780484	2.1767	-1.39798	0.178693	0.480267	-5.40705
338	Aoah	0.779481	6.38833	3.9106	0.00098409	0.032824	-1.00667
339	Matcap1	-0.77873	1.3043	-3.28064	0.00404935	0.0743332	-1.88578
340	Aldh1a2	0.77797	5.49303	1.53199	0.142485	0.432293	-5.72385
341	Adat3	-0.777955	1.01469	-1.29774	0.210359	0.517602	-4.75876
342	H2-Aa	-0.774137	7.76179	-8.33552	1.12505e-07	0.000224766	7.93829
343	Esco2	0.774031	1.44557	4.11792	0.000616794	0.0254949	-0.231959
344	Serpinb1b	0.771458	1.41575	1.53214	0.142447	0.432293	-4.49631
345	Glyctk	-0.767896	0.876392	-1.28557	0.214488	0.522151	-5.05012
346	Hspb7	-0.766756	0.30254	-3.09347	0.00613183	0.0933954	-2.1749
347	Or13a25	-0.765429	2.09917	-1.81282	0.0861555	0.344249	-4.61968
348	Gpr141	0.765157	2.89775	0.509785	0.616243	0.841327	-5.84001
349	Il1rl1	0.762873	3.93456	1.41271	0.174379	0.474957	-5.54554
350	Itih2	0.759978	1.31482	4.97423	9.13784e-05	0.0114099	1.54189
351	Slc39a4	0.757951	1.74369	1.13212	0.272078	0.58276	-5.20402
352	Gm11992	0.757851	-1.01381	1.59068	0.128661	0.413807	-4.3413
353	Tspoap1	0.757798	0.36311	1.771	0.0930714	0.358366	-4.40856
354	Zfp748	0.756872	3.58002	5.78191	1.60123e-05	0.00386791	3.15544
355	Cx3cr1	-0.755942	1.90798	-3.58051	0.0020696	0.0506207	-1.67173
356	Hcar2	0.755118	0.565137	1.97236	0.0637394	0.298922	-3.95882
357	Mgl2	0.755097	4.14198	1.65075	0.115699	0.393106	-4.87723
358	Pde4d	0.754073	2.54837	4.71838	0.000160832	0.0144955	1.03619
359	Mtarc1	0.752677	0.675469	0.741361	0.467802	0.747179	-5.49463
360	Lrch2	0.751686	1.56158	3.23419	0.00449014	0.0784595	-2.07288
361	Cfap45	-0.751614	1.23167	-1.67511	0.11077	0.386063	-4.66912
362	Naaladl2	0.751513	0.314744	2.201	0.0406827	0.24004	-3.81918
363	Cfap157	-0.750953	0.974887	-1.28197	0.215722	0.523164	-4.98747
364	Cdh11	0.750485	6.71359	2.85694	0.0102907	0.121685	-3.42328
365	Sfrp4	0.749867	4.17589	1.10141	0.284874	0.594599	-6.17525
366	Cd300ld4	0.749002	0.915984	1.97855	0.0629855	0.29678	-4.24803
367	Agmo	0.74868	1.88159	1.44853	0.164242	0.462406	-5.12815
368	Clspn	0.748063	2.80288	4.78942	0.000137392	0.0132774	1.1235
369	Pcnx1	-0.74715	6.03573	-3.94814	0.000904232	0.0314556	-1.03141
370	Pth1r	-0.747038	2.28787	-0.881634	0.38931	0.689281	-5.9665
371	Tnc	-0.74602	6.08532	-2.24188	0.0374723	0.230349	-4.55158
372	Meis2	0.743741	1.50998	3.4527	0.00275709	0.0598004	-1.55284
373	Itga3	0.743353	2.97359	2.46114	0.0239012	0.18496	-3.72234
374	Fancm	0.741714	3.05921	2.20914	0.0400241	0.238217	-4.23223
375	Eml6	-0.739835	2.80214	-3.08205	0.0062883	0.0939873	-2.54308
376	Prkcg	-0.739054	0.483562	-1.32686	0.200735	0.505241	-4.75139
377	Pcdhga3	0.738936	0.594312	2.22145	0.0390463	0.234846	-3.71449
378	Matk	-0.738839	5.19489	-2.67405	0.0152553	0.148792	-3.63324
379	F830016B08Rik	0.738675	1.91674	1.48303	0.154939	0.448395	-4.66843
380	Shroom2	0.738044	-0.131321	1.65666	0.114486	0.391772	-4.44483
381	Impa2	-0.736853	3.91751	-3.16849	0.00519481	0.0858098	-2.35701
382	Nfia	0.736042	2.49878	2.76548	0.0125401	0.134332	-3.10977
383	Ly6c1	0.73557	3.63175	1.74927	0.0968528	0.364262	-4.96083
384	Scd1	0.733502	5.60849	3.26202	0.00422069	0.0752972	-2.53119
385	D3Ertd751e	0.733258	2.36239	4.75792	0.000147325	0.0137967	1.1016
386	Kcna4	0.732534	-0.141913	0.577756	0.57041	0.814818	-5.02959
387	Gm20683	-0.73191	1.23391	-1.92221	0.0701518	0.313648	-4.25748
388	Ccn3	0.731714	2.61951	1.45633	0.1621	0.458979	-5.40974
389	Col2a1	-0.730924	4.78128	-1.93833	0.06803	0.309361	-4.99891
390	Prelid2	0.728559	1.73989	3.83777	0.00115968	0.0365817	-0.762018
391	Stc1	0.727379	3.12807	1.08433	0.29218	0.602031	-5.90609
392	Cxcl10	0.727237	0.645901	1.77423	0.0925198	0.357405	-4.3366
393	Trip13	0.727217	2.3801	6.54436	3.32576e-06	0.00153639	4.64758
394	Npas4	-0.727093	0.288179	-2.52821	0.0207735	0.172925	-3.27198
395	Syt12	-0.727091	0.805983	-1.55155	0.137745	0.425508	-4.69671
396	Csgalnact1	0.726891	2.48656	5.10302	6.88988e-05	0.00983202	1.80744
397	Gm49388	0.726253	-1.96836	0.232786	0.818489	0.935205	-4.95828
398	P2ry13	0.726249	2.43644	4.14001	0.000586872	0.0249585	-0.159526
399	Plcb4	0.724975	2.69499	5.6676	2.03961e-05	0.00452755	2.95118
400	Myh11	0.723977	0.684249	2.2255	0.0387293	0.233848	-3.708
401	Hhat	-0.723967	2.10843	-1.92168	0.070222	0.313648	-4.38604
402	Xcr1	-0.723873	-1.0015	-1.32975	0.199801	0.504126	-4.55286
403	Rapgef3	-0.720793	3.0214	-2.43998	0.0249764	0.189605	-3.89625
404	Rims3	-0.720637	2.2722	-2.89104	0.00955572	0.116421	-2.72703
405	Klhdc8a	-0.719905	-0.471486	-2.33202	0.0312012	0.210591	-3.45866
406	Foxc1	0.719724	3.83824	1.69565	0.106754	0.379877	-5.32189
407	Ly6c2	0.719291	-0.0698054	0.685372	0.501626	0.771998	-5.25175
408	Klk1b11	0.718295	0.166375	1.34932	0.193552	0.496022	-4.83827
409	Scrn1	-0.7164	0.919001	-1.62814	0.120443	0.401375	-4.79005
410	Adam22	0.715359	1.46737	3.26781	0.00416668	0.0752274	-1.90763
411	Bcat1	0.714902	4.17315	4.24382	0.000464643	0.0223736	-0.165453
412	Trim46	0.71369	2.174	1.57251	0.132815	0.418443	-4.88888
413	Rhov	-0.713677	2.61065	-4.2987	0.000410745	0.0212389	0.0628458
414	Zfyve28	-0.713134	4.20792	-3.02482	0.00713223	0.100937	-2.85675
415	Ces1g	0.71218	-0.859093	0.899999	0.379713	0.680666	-5.01541
416	Itga2b	-0.71216	0.591062	-0.954615	0.352107	0.653766	-5.3233
417	Ndrg2	0.70865	1.77058	2.01354	0.0588711	0.287371	-4.24561
418	Gm12258	-0.707052	2.28528	-2.35566	0.0297261	0.20585	-3.80049
419	Als2cl	-0.70677	5.16111	-2.16984	0.0432971	0.248446	-4.50711
420	Or5v1b	-0.706457	2.7374	-5.98096	1.05467e-05	0.00324163	3.5516
421	Gpr161	0.706238	1.44824	3.74641	0.00142479	0.0408588	-0.940082
422	Slc9b2	-0.7051	0.759033	-1.84018	0.0818776	0.334944	-4.45755
423	Raet1d	0.705055	0.399706	3.79871	0.0012664	0.0383341	-0.85371
424	Osr1	0.704573	1.1243	1.97609	0.063284	0.297601	-4.30835
425	Garnl3	0.704536	1.53771	2.39059	0.0276642	0.199406	-3.56428
426	Sfn	-0.703847	2.82533	-2.98497	0.00778382	0.105548	-2.59256
427	Klhl29	0.703048	-0.206397	2.35706	0.0296406	0.205614	-3.4556
428	Ebf1	0.702809	4.21989	1.34146	0.196042	0.498718	-5.84026
429	Nrg2	0.702539	0.0924247	0.66297	0.515544	0.779985	-5.25514
430	Phf11a	-0.701998	-1.19937	-1.65603	0.114616	0.391772	-4.26694
431	4931414P19Rik	-0.700453	2.23528	-1.85445	0.0797218	0.330895	-4.44626
432	Ssc4d	-0.7002	1.30792	-1.43562	0.167838	0.466633	-4.97597
433	Mx2	-0.698272	0.442321	-1.84283	0.081473	0.334549	-4.26349
434	Tcea3	0.698219	1.19871	1.96984	0.0640488	0.299553	-4.12604
435	Zfp518b	0.697762	3.6099	3.0858	0.00623641	0.0937966	-2.60178
436	Slc29a2	-0.697651	1.54181	-3.086	0.00623371	0.0937966	-2.20308
437	Fam221b	-0.696772	1.6465	-4.29616	0.000413092	0.0212521	0.169352
438	Tmem158	-0.696437	1.76321	-1.99401	0.0611364	0.292267	-4.3795
439	Tecpr1	-0.696422	7.23261	-4.17022	0.000548291	0.0241707	-0.447321
440	Tmem47	0.696338	3.41432	2.59397	0.0180851	0.161419	-3.57913
441	Bmp2	0.696164	1.99153	3.3575	0.00341144	0.0680374	-1.97476
442	Nrg1	0.694589	2.71109	1.62324	0.121491	0.402803	-4.94401
443	Arhgap29	0.694499	4.74863	2.45579	0.0241691	0.186273	-4.08008
444	Auts2	0.694116	2.26451	2.44988	0.0244679	0.18765	-3.6453
445	Ctnnal1	0.693973	0.576923	2.55098	0.0198024	0.168707	-3.19756
446	C3	0.693405	6.61731	2.02175	0.0579422	0.285472	-4.90382
447	Plcb1	0.693327	2.52938	3.09117	0.006163	0.0937511	-2.37247
448	Slc2a3	-0.693138	1.98592	-2.26575	0.0357071	0.224448	-4.05295
449	Rap1gap	-0.692351	1.77974	-1.4996	0.150627	0.443001	-4.94753
450	Gm21985	0.692322	1.56787	4.07919	0.000673006	0.0268911	-0.265721
451	Mark1	0.692313	3.40329	1.24137	0.230011	0.537852	-5.84299
452	Xrcc4	0.69204	3.23125	5.80489	1.52549e-05	0.0038096	3.23383
453	Adarb1	0.691814	2.24788	2.33262	0.0311634	0.210454	-3.92254
454	Amz1	-0.691646	4.97414	-2.72685	0.0136255	0.140015	-3.53563
455	Serpinb12	-0.691523	1.12899	-3.59815	0.00198913	0.0492639	-1.33851
456	Gpr18	-0.691512	0.540033	-1.70705	0.104579	0.377814	-4.27685
457	Ctsc	0.690779	8.93252	5.08082	7.23257e-05	0.00983357	1.46146
458	Yes1	0.690214	2.29651	2.61414	0.0173286	0.159249	-3.3666
459	Smad7	-0.689818	3.03559	-3.4575	0.0027276	0.0594468	-1.64127
460	Eps8	0.689036	4.68342	4.35638	0.000360871	0.0204175	0.0545749
461	Ppp1r3c	0.688989	0.320548	1.14101	0.268452	0.580547	-5.11215
462	Fam43a	0.688926	2.95785	3.33534	0.00358446	0.0693659	-1.97468
463	Efr3b	-0.688615	4.85609	-3.81533	0.00121984	0.0375708	-1.28282
464	Cep57l1	0.686937	2.39861	6.33255	5.10736e-06	0.00191319	4.24511
465	Ramp1	-0.686888	3.25114	-2.15825	0.044308	0.250718	-4.29549
466	Clec11a	-0.68531	0.62813	-1.16904	0.257262	0.568721	-5.2844
467	Dnajc17	-0.685026	2.24714	-5.4899	2.9804e-05	0.00595435	2.60077
468	Rad54b	0.683948	1.02568	1.90201	0.0728914	0.317611	-4.50005
469	Gpm6b	0.683487	4.72168	1.16216	0.259978	0.571808	-6.12556
470	Gja1	0.68232	6.5371	1.43762	0.167278	0.465784	-5.92699
471	Slc25a53	-0.682217	1.85315	-1.52579	0.144014	0.434178	-5.04045
472	Fanci	0.682182	1.73647	3.15098	0.00540008	0.088305	-2.2165
473	Col15a1	0.680101	2.60657	1.96044	0.0652142	0.301778	-4.71966
474	Zfp423	0.679396	1.09989	1.70191	0.105555	0.378911	-4.79894
475	Rbp4	0.677625	0.717622	1.45671	0.161998	0.458962	-4.84182
476	Cmbl	-0.67641	1.07679	-5.42222	3.44684e-05	0.00658186	2.4292
477	Tie1	-0.675667	0.601777	-0.96215	0.34841	0.649977	-5.43284
478	Ddah1	0.675248	3.98955	4.00658	0.000792646	0.0295606	-0.644944
479	Ifit2	0.67497	4.15986	3.55935	0.00217038	0.052137	-1.53019
480	Nedd4	0.674636	8.38994	1.47861	0.156107	0.450471	-5.87044
481	Gm38431	-0.67351	1.56175	-1.76386	0.0942985	0.359376	-4.66476
482	Cdkn3	0.673188	0.452015	2.80761	0.0114509	0.127691	-2.81313
483	Negr1	0.672991	0.222637	0.870039	0.395452	0.693582	-5.42194
484	Il1r1	0.672955	4.39583	2.39875	0.0272026	0.197425	-4.07565
485	Ipcef1	-0.672008	1.76892	-2.67579	0.0151986	0.14836	-3.0143
486	Celf4	0.671833	1.84325	2.68982	0.0147498	0.145639	-3.06941
487	Cbx5	0.671421	5.76801	3.88056	0.00105304	0.0343944	-1.1492
488	Sp140l2	-0.670131	0.584351	-2.80697	0.0114668	0.127691	-2.68373
489	Bicc1	0.669971	5.09412	2.10552	0.0491851	0.263151	-4.80959
490	Zfp113	0.669925	2.78522	4.33364	0.000379761	0.020795	0.167248
491	Atp2b4	0.669906	2.67929	1.16123	0.260346	0.571993	-5.55
492	Tnfsf9	0.669561	1.62527	2.80923	0.0114108	0.127595	-2.791
493	Zfp583	0.667603	1.34373	2.02175	0.0579422	0.285472	-4.241
494	Mgll	-0.667573	5.53551	-4.48107	0.000272938	0.0182777	0.232608
495	Lipn	-0.667563	1.56139	-3.80126	0.00125913	0.0382108	-0.818324
496	Gm18537	-0.667386	1.54026	-1.43467	0.168106	0.466889	-4.6691
497	Cd86	0.666817	4.16497	4.82605	0.000126694	0.0128388	1.19071
498	Ifit3	0.666466	2.537	3.79105	0.00128846	0.0386005	-0.909033
499	Prickle2	0.665965	1.84269	2.06046	0.0537345	0.274531	-4.24282
500	Cnn1	-0.665649	0.931272	-2.34322	0.0304943	0.20769	-3.72837
501	Gen1	0.665523	2.1518	1.91267	0.0714345	0.315275	-4.6339
502	Elovl6	0.665433	3.92544	3.93744	0.000926317	0.0319074	-0.900884
503	Rab30	0.665159	2.08101	2.01018	0.0592557	0.288274	-4.24799
504	Syngr1	-0.664968	6.05382	-2.2764	0.0349447	0.221748	-4.50937
505	Klhl33	0.664791	1.7097	1.56691	0.134119	0.420596	-4.72524
506	Parpbp	0.664199	1.31722	3.01814	0.00723772	0.10171	-2.44398
507	Ccr1	0.664047	5.6152	1.68003	0.109797	0.38461	-5.36049
508	Slc22a18	-0.663516	1.30599	-2.70972	0.0141353	0.143084	-2.94512
509	Cyp39a1	0.662568	0.812017	4.501	0.00026104	0.0180136	0.141515
510	Xlr	0.66231	0.886342	1.15788	0.261677	0.573965	-5.19601
511	Hspb1	-0.661864	2.68498	-1.80414	0.0875536	0.347485	-4.87862
512	Tenm4	-0.661852	1.77224	-3.39703	0.00312301	0.0644328	-1.79559
513	Osmr	0.661475	4.80791	2.53422	0.0205129	0.171232	-3.93609
514	Bsn	-0.661064	4.38298	-3.3226	0.00368782	0.0705038	-2.30295
515	Golm1	0.660108	4.40383	8.12701	1.63247e-07	0.000244606	7.59786
516	Pcdhga7	0.659905	1.44171	1.22834	0.234751	0.54355	-5.30433
517	Cd163	0.659423	2.94056	3.90187	0.00100365	0.0331427	-0.783045
518	Mmp8	0.658255	4.04993	0.696879	0.494562	0.766625	-5.86291
519	Cd300ld5	-0.656983	-0.0517364	-0.651632	0.52267	0.785321	-5.38227
520	Pde1b	-0.656936	5.65606	-3.13133	0.00563999	0.0896535	-2.76125
521	Atrnl1	0.656678	4.78199	4.92901	0.00010094	0.0118571	1.26422
522	Dbp	0.656599	4.76996	5.34994	4.0283e-05	0.00698233	2.14936
523	Afp	-0.656435	0.832518	-1.96087	0.0651601	0.301689	-3.97276
524	Nat9	-0.656406	3.72685	-4.59699	0.000210695	0.0167631	0.656825
525	Arxes2	0.656331	1.63716	1.27038	0.219728	0.526881	-5.36094
526	Apoc2	0.654957	3.44982	3.32755	0.00364735	0.0699533	-2.27696
527	Zfp775	-0.654537	2.45039	-4.19664	0.000516651	0.0234587	-0.0313724
528	Errfi1	0.654061	6.29238	3.66031	0.00172959	0.0457673	-1.69172
529	S1pr3	0.653807	4.85389	2.27786	0.0348411	0.221442	-4.3815
530	Zfp105	0.650468	1.18047	2.89015	0.00957439	0.116421	-2.62068
531	Bmp4	0.650002	0.273059	1.24263	0.229559	0.537235	-5.15582
532	Rbfox2	0.647325	5.40863	1.83676	0.0824027	0.335859	-5.27181
533	Il27	-0.646579	0.449546	-1.32109	0.202613	0.508009	-4.74569
534	Epdr1	0.646493	4.72589	2.3882	0.0278012	0.199433	-4.18747
535	Cst7	0.64646	1.78256	1.08341	0.292575	0.602331	-5.20563
536	Ly6e	0.645945	7.66721	7.82281	2.83884e-07	0.000340292	7.0358
537	Plk1	0.644424	2.98562	3.76605	0.00136311	0.0398527	-1.21992
538	Zfp960	0.644265	1.40365	4.42568	0.000308956	0.019595	0.400737
539	Samd5	0.644217	1.3408	4.10253	0.000638539	0.0261234	-0.29387
540	Il1rn	0.643212	6.54972	1.25419	0.225424	0.533179	-6.1647
541	Ank3	0.643111	2.7973	1.60034	0.126497	0.410759	-5.1039
542	Prrg1	0.64296	3.04756	4.7582	0.000147232	0.0137967	1.1079
543	Arhgap33	-0.642867	0.378914	-1.78151	0.0912888	0.354742	-4.5732
544	Pycr1	-0.641901	2.13934	-1.80688	0.087109	0.346562	-4.73593
545	Kif18a	0.641589	1.30673	4.16854	0.000550366	0.0241707	-0.0816294
546	Gbp9	0.641009	5.36578	3.32036	0.00370626	0.070519	-2.21634
547	Cldn11	-0.640993	-3.10205	-0.922222	0.36831	0.669843	-4.70378
548	Six1	0.640732	3.56518	1.42882	0.16976	0.468873	-5.57385
549	Rps6-ps4	0.640696	6.54955	2.86163	0.0101866	0.121017	-3.32888
550	Adcy4	0.640395	1.34391	1.08091	0.293657	0.603474	-5.27638
551	Dennd2a	-0.638362	4.23695	-6.94284	1.50825e-06	0.000965174	5.44354
552	Ptpn3	0.637788	2.38786	3.26825	0.00416257	0.0752274	-2.01791
553	Btg3	0.63744	3.48782	2.24589	0.0371699	0.22932	-4.26424
554	Hspa12a	-0.636821	0.850406	-1.38448	0.18272	0.485645	-4.6873
555	Gpr157	-0.635449	3.99401	-6.76904	2.12378e-06	0.00127289	5.09908
556	Itga7	-0.634585	0.796383	-1.19626	0.246737	0.558254	-4.90048
557	Sh3tc1	-0.63311	5.7635	-2.47683	0.0231321	0.182289	-4.08468
558	Zfp267	0.632728	3.51728	4.74313	0.000152236	0.0140906	1.02669
559	Uck2	0.632311	5.06583	3.96893	0.000862836	0.0307384	-0.735438
560	Ifi205	0.631552	1.51124	1.99513	0.0610049	0.292156	-4.14053
561	Uaca	0.630781	3.70781	4.29935	0.00041015	0.0212389	-0.0305147
562	Stra6l	-0.63054	4.46435	-4.38642	0.000337362	0.0198981	0.0075319
563	Nek2	0.630358	2.3416	2.26274	0.0359253	0.22506	-4.16693
564	Pianp	-0.629718	4.94656	-4.00423	0.000796841	0.0295606	-0.828498
565	Rflnb	-0.629713	1.55207	-1.91284	0.0714107	0.315275	-4.45374
566	Flad1	-0.629078	4.4296	-4.83206	0.000125022	0.0128388	1.21479
567	Bgn	0.628572	9.1642	1.50429	0.149424	0.441386	-5.82604
568	Anxa9	-0.62815	2.44852	-2.81892	0.0111743	0.125889	-2.91572
569	Zfp493	0.628061	1.74093	2.17555	0.0428068	0.247051	-4.02614
570	Marcksl1	0.627893	5.24246	2.86742	0.0100593	0.120221	-3.34346
571	Trmu	-0.626288	2.61173	-3.48854	0.00254428	0.0568997	-1.56
572	Nhsl3	-0.626014	6.38006	-2.33861	0.0307834	0.209066	-4.4518
573	Mgp	0.625988	4.24691	1.89913	0.0732896	0.31818	-5.07065
574	Ptges3-ps	0.625948	2.28145	2.21236	0.0397662	0.237271	-3.88494
575	Ptger2	-0.624635	4.95834	-1.85903	0.0790404	0.329675	-4.88943
576	Fam13c	0.623817	2.47143	0.923709	0.367556	0.669079	-5.8929
577	Fgf7	0.623537	5.62775	1.47957	0.155852	0.449962	-5.77985
578	Gm10359	-0.623108	4.28746	-0.677575	0.506446	0.774237	-5.85239
579	Gm12671	-0.623108	4.28746	-0.677575	0.506446	0.774237	-5.85239
580	Adgrf5	0.623077	4.15381	1.41433	0.173911	0.474324	-5.80799
581	Gm14391	0.622706	3.96739	4.0684	0.000689566	0.0273703	-0.549653
582	Adgrg2	0.620673	2.60245	2.28549	0.0343059	0.220024	-3.81668
583	Ptchd1	-0.620397	2.82385	-3.64553	0.00178811	0.0462334	-1.29911
584	Tbc1d2	-0.619307	3.90037	-2.28828	0.0341117	0.219096	-4.27879
585	Mrc1	0.618798	9.54239	3.92201	0.000959095	0.032385	-1.04987
586	Mllt3	0.61846	4.06533	2.16984	0.0432972	0.248446	-4.39893
587	Rasal2	0.618184	3.30226	2.8332	0.0108343	0.124303	-3.13412
588	Sema3f	0.617807	1.59747	1.48078	0.155532	0.449677	-5.05898
589	Trpm4	-0.6177	4.20053	-2.73672	0.0133401	0.13893	-3.37255
590	Rgs16	-0.617388	3.0344	-2.64456	0.0162443	0.154295	-3.42445
591	Tektip1	-0.61695	2.96361	-3.56355	0.00214998	0.051972	-1.46542
592	Tnfrsf1b	-0.616598	9.14666	-3.53948	0.00226944	0.0534818	-1.93652
593	Tmem156	0.615548	0.714141	3.01896	0.00722459	0.101645	-2.32964
594	Anln	0.615428	4.35152	5.23405	5.17813e-05	0.00803877	1.96358
595	Bdh1	0.614357	1.11664	1.41474	0.173794	0.474116	-4.85959
596	Bbs5	0.614091	2.41033	4.34701	0.00036854	0.0206162	0.252356
597	Serpina3f	-0.613879	1.09897	-1.2395	0.230687	0.53851	-4.619
598	Mansc1	0.613562	1.02118	2.57697	0.0187468	0.163875	-3.09459
599	Pde4b	0.612266	4.07205	1.55436	0.137076	0.424692	-5.40642
600	Ttll7	0.610623	1.92824	1.75604	0.0956602	0.361614	-4.67214
601	H2-Eb1	-0.609542	7.26787	-5.90913	1.22548e-05	0.00341624	3.34476
602	Ston1	0.60855	3.90638	1.81392	0.0859806	0.343664	-5.13863
603	Slamf9	-0.608122	2.8691	-4.57608	0.000220755	0.0170722	0.613973
604	Clec4a1	0.607866	6.94951	4.21705	0.000493466	0.0230606	-0.332456
605	Slc4a4	0.607606	1.44077	2.28239	0.0345222	0.22082	-3.84135
606	Kif4	0.607083	2.47207	4.45143	0.000291646	0.0188174	0.41634
607	Runx3	-0.606572	2.80229	-1.50429	0.149424	0.441386	-5.34515
608	Ghr	0.606225	3.89602	8.48688	8.61647e-08	0.000206571	8.21905
609	Tjp1	0.604604	3.93353	1.55321	0.137349	0.42489	-5.51398
610	Thsd7a	0.602854	2.35305	1.88392	0.0754257	0.321928	-4.73643
611	Atoh8	-0.602626	2.52645	-0.8883	0.385809	0.686359	-5.9719
612	Rnd3	0.602167	5.12436	3.10762	0.00594331	0.0922829	-2.73807
613	Sell	0.60122	0.615577	1.12717	0.274109	0.584784	-4.79164
614	Inhbb	-0.600979	3.73832	-1.46245	0.160434	0.456844	-5.48357
615	Magi3	0.600058	3.18474	4.59875	0.000209874	0.0167631	0.677968
616	Cxcl12	0.599928	6.91673	0.602947	0.55388	0.804578	-6.76194
617	Pltp	-0.599226	8.8163	-3.20427	0.00479858	0.082526	-2.63902
618	Dot1l	-0.598985	6.16924	-4.16601	0.00055351	0.024215	-0.500772
619	Wdr54	0.598765	0.849607	2.98853	0.0077234	0.1052	-2.40062
620	Ms4a6b	0.598496	5.50541	2.81486	0.0112728	0.126642	-3.35408
621	Gse1	-0.598152	4.97755	-5.01593	8.33784e-05	0.0106897	1.48598
622	Pdzrn4	0.598029	0.353304	0.758093	0.457965	0.740997	-5.60553
623	Tmcc3	-0.597763	5.30065	-6.22821	6.32299e-06	0.00222923	3.95831
624	Hr	-0.597298	0.479732	-1.16585	0.25852	0.569831	-4.88948
625	Hopx	-0.596809	1.0488	-1.80621	0.0872174	0.346689	-4.42631
626	Kitl	0.596739	6.57375	1.60766	0.12488	0.408533	-5.6734
627	Snrnp48	0.595575	4.8278	4.78234	0.000139564	0.0132774	1.03301
628	Plod2	0.595543	5.00433	1.12998	0.272955	0.583368	-6.18584
629	Comp	0.594932	1.17701	0.969557	0.344801	0.646412	-5.24732
630	Zfp820	0.594112	0.920759	1.99376	0.0611664	0.292267	-4.12891
631	Cdkl5	0.593712	0.793687	1.77876	0.0917532	0.355914	-4.42216
632	Cystm1	-0.593227	0.695642	-1.37185	0.186553	0.489519	-4.81127
633	Ptger3	0.592841	-0.927203	0.714642	0.483771	0.759062	-5.19335
634	Aldoc	0.592123	4.08961	2.05921	0.0538653	0.274836	-4.59835
635	Arhgef5	-0.591968	3.28014	-3.98431	0.000833437	0.030366	-0.635505
636	Fmo1	0.59145	1.76051	2.27333	0.0351628	0.222425	-3.78988
637	Pcdhgb5	0.591058	1.35716	1.87498	0.0767077	0.32491	-4.4393
638	Trpm2	0.590498	2.90259	3.78242	0.00131376	0.038878	-0.998903
639	Daglb	-0.589935	7.52728	-4.27567	0.00043255	0.0216945	-0.285219
640	Dock9	0.589747	1.85911	3.10472	0.00598148	0.0926099	-2.25914
641	Zfp993	0.5897	2.20575	1.8474	0.0807808	0.333099	-4.55975
642	Afap1l2	0.589062	0.92259	2.14772	0.0452455	0.253794	-3.90605
643	Tfec	0.588783	4.83835	1.66569	0.112656	0.389053	-5.30529
644	Fabp3	-0.588443	0.551546	-2.83037	0.0109008	0.124564	-2.81155
645	Ift25	0.588416	2.32845	3.91164	0.000981786	0.032824	-0.61806
646	Uggt2	0.587882	2.73763	3.00018	0.0075286	0.103904	-2.63044
647	Dlgap5	0.587872	2.86696	3.16236	0.00526579	0.0864671	-2.45608
648	Tusc1	-0.587328	4.03707	-2.70118	0.0143959	0.144043	-3.53049
649	Pdlim1	0.586487	3.273	1.36726	0.187964	0.490555	-5.59468
650	Zfp40	0.58642	2.83416	4.30902	0.000401336	0.0210079	0.132774
651	Clmp	0.58584	4.32643	2.08434	0.0512781	0.268411	-4.71181
652	Ctxnd1	-0.585148	3.53656	-2.90814	0.00920646	0.11436	-2.94072
653	Socs1	-0.58504	3.36796	-1.33841	0.197014	0.500024	-4.84175
654	Pex11a	-0.584889	3.10035	-3.58661	0.00204143	0.0502477	-1.41376
655	Tpx2	0.583676	4.52741	2.96306	0.00816637	0.108047	-3.04139
656	Ccl7	0.583143	5.61336	1.99151	0.0614328	0.293128	-4.94138
657	Gm6710	-0.583071	1.8763	-1.70645	0.104691	0.377877	-4.71977
658	Dzip3	0.582772	3.71048	2.27457	0.0350745	0.222102	-4.26199
659	Bub1	0.582137	2.62022	4.26879	0.00043929	0.0217782	-0.0560284
660	Trim30b	0.581938	0.941471	1.73671	0.0990965	0.367654	-4.4084
661	Srxn1	-0.581826	7.98595	-3.95914	0.000882096	0.0309172	-1.0274
662	Prkce	0.581643	2.40054	2.84456	0.0105708	0.123501	-2.84542
663	Oit3	-0.580895	2.39816	-3.19796	0.00486623	0.083118	-2.27767
664	Syt8	-0.58032	-0.682221	-2.63709	0.0165046	0.155424	-3.09771
665	Per2	0.579595	2.88594	6.52461	3.46063e-06	0.00153639	4.64119
666	Acot11	-0.579579	4.20194	-3.26225	0.00421857	0.0752972	-2.28944
667	Chst3	-0.579265	1.44288	-3.33285	0.00360448	0.0693659	-1.88093
668	Gadd45b	-0.578766	4.78259	-2.80059	0.0116259	0.128679	-3.40951
669	Etv1	0.578632	3.7251	2.34678	0.0302727	0.207622	-4.07899
670	Map4k1	-0.577463	4.00713	-4.34551	0.000369774	0.0206162	0.110408
671	Zfp429	0.576812	2.88621	1.53717	0.141216	0.430478	-5.265
672	Fkbp7	0.576343	2.99446	1.84565	0.0810456	0.333732	-4.87522
673	Tnni2	0.575691	-0.150764	2.42608	0.0257069	0.192352	-3.50218
674	Prc1	0.575547	4.33002	1.63254	0.119506	0.400274	-5.51977
675	Sh2d3c	-0.575447	4.78433	-2.01556	0.0586411	0.287028	-4.90183
676	Nhsl1	0.573847	0.395409	2.0768	0.0520421	0.270056	-3.86729
677	Ston2	-0.573619	3.84412	-2.16785	0.043469	0.248968	-4.30926
678	Skint3	0.572954	-0.460823	0.792242	0.438283	0.727712	-5.2013
679	Irf4	0.57258	1.78323	1.41737	0.173034	0.473809	-5.13228
680	Atl1	0.572102	1.49998	3.14613	0.00545843	0.0885388	-2.18603
681	Apol7c	-0.57192	-1.01378	-0.399573	0.694056	0.882544	-4.95364
682	Ints6	0.571466	5.11513	3.07641	0.00636697	0.0945735	-2.7751
683	Tmeff1	0.570636	1.97991	2.96141	0.00819582	0.108197	-2.63698
684	Fdxacb1	-0.570424	2.63811	-4.08455	0.00066494	0.0267129	-0.349184
685	Lifr	0.570316	4.51098	2.80743	0.0114554	0.127691	-3.3254
686	Aspm	0.570312	2.4201	1.8143	0.08592	0.343562	-4.97511
687	Fst	0.569769	3.69668	0.785506	0.442124	0.730092	-6.29929
688	Nuf2	0.568632	2.85683	3.64159	0.00180401	0.0463054	-1.42895
689	Tinagl1	0.568251	1.06621	1.72779	0.100718	0.37034	-4.7666
690	Tex9	0.568182	1.30047	1.44426	0.165425	0.463631	-4.92946
691	Ly6a	0.567619	6.48622	2.00858	0.0594392	0.288696	-4.82705
692	Slc27a1	-0.567335	6.75284	-3.08598	0.006234	0.0937966	-2.83834
693	C8g	-0.567157	1.2972	-3.08018	0.00631417	0.0941004	-2.22163
694	Smim1	-0.567093	1.7518	-0.493806	0.627267	0.847599	-5.89698
695	Ciita	-0.566196	5.18494	-1.44038	0.166505	0.464799	-5.58672
696	Bmpr1a	0.565743	4.52634	1.7164	0.102822	0.373834	-5.35308
697	Rnd1	-0.565491	1.09858	-2.01152	0.0591022	0.288083	-4.07407
698	Spag1	-0.565351	1.48505	-2.21994	0.0391649	0.235205	-3.7615
699	Gbp5	0.565315	3.91152	1.9024	0.0728377	0.317602	-4.46021
700	Acp3	0.564785	2.67999	2.00998	0.0592791	0.288274	-4.36208
701	Stc2	-0.564355	0.883528	-1.93283	0.068748	0.311092	-4.18172
702	Gm14288	-0.56424	1.92315	-1.55075	0.137938	0.425821	-4.7978
703	Cbr2	0.56417	3.44029	1.68468	0.108884	0.383099	-5.22858
704	BC049715	0.564004	1.09404	1.96862	0.0641984	0.299784	-4.21993
705	Gvin3	0.563709	2.28195	0.664917	0.514326	0.779383	-5.3683
706	Nsg1	0.562912	4.93103	1.0989	0.285939	0.595888	-6.22313
707	Zbtb20	0.562748	4.12633	2.78693	0.0119736	0.130556	-3.30308
708	Rnf122	0.562305	1.07144	1.67268	0.111253	0.386173	-4.60253
709	Dlg5	0.561675	5.61607	2.00253	0.0601388	0.290094	-5.00175
710	Atp2a3	0.560373	3.69385	4.33193	0.000381221	0.020795	0.00918867
711	Gpr31b	-0.560345	-1.13453	-0.933741	0.362492	0.665125	-4.89649
712	Sntb1	0.56034	2.66707	2.64105	0.016366	0.154594	-3.32363
713	Met	0.560017	3.85377	1.51365	0.147048	0.437711	-5.32367
714	Hoxc10	0.559595	2.90886	1.88208	0.0756884	0.32272	-4.85873
715	Ndrg4	-0.559146	3.58702	-1.0666	0.299903	0.608846	-5.91348
716	Arhgap25	-0.559092	7.53952	-7.31122	7.40133e-07	0.000591465	6.06026
717	Nexn	0.558996	2.56884	1.44338	0.16567	0.463992	-5.40022
718	Ncam1	0.558577	3.05556	2.92699	0.00883578	0.112278	-2.92603
719	Irf7	0.558427	3.76942	4.31439	0.000396523	0.0210047	0.136582
720	Ubtd2	0.558171	2.47339	2.70403	0.0143085	0.143769	-3.24535
721	Dsel	0.558148	3.86828	2.74276	0.0131681	0.138028	-3.37641
722	Adra1a	-0.55781	3.36004	-3.0935	0.00613145	0.0933954	-2.76667
723	Spata2l	-0.557287	2.70698	-2.63269	0.0166596	0.155771	-3.25085
724	Stil	0.557267	1.97339	2.93538	0.0086756	0.111105	-2.73787
725	Ddias	0.556983	2.40333	4.03852	0.000737598	0.0287064	-0.432497
726	1700025G04Rik	0.556809	4.43101	3.00113	0.00751298	0.103904	-2.8081
727	Cib2	-0.556799	2.55191	-3.72664	0.00148966	0.0420155	-1.0125
728	Nxpe3	0.556794	1.07251	3.5453	0.00223993	0.0529588	-1.3495
729	Il7	0.55664	2.03069	2.08033	0.051683	0.269277	-4.17911
730	Ckap2l	0.556118	2.85368	2.27235	0.0352329	0.222634	-4.2565
731	Tgfbr3	0.555991	4.96651	1.39468	0.179671	0.481895	-5.86485
732	Cep128	0.555937	3.55652	3.30235	0.00385815	0.0719249	-2.20951
733	Septin11	0.555796	7.20506	2.46492	0.0237138	0.18444	-4.19356
734	Ptger1	-0.554713	2.61708	-3.34573	0.00350229	0.0690493	-1.7867
735	Tshz3	0.554679	2.39892	2.04724	0.0551388	0.27736	-4.4451
736	Knstrn	0.554302	3.18509	4.88554	0.000111091	0.0123301	1.27374
737	Psen2	-0.554191	6.69767	-5.81195	1.50295e-05	0.0038096	3.13522
738	C4b	0.554175	2.83888	0.532154	0.600966	0.831846	-5.78884
739	Morc4	0.551813	1.37145	2.31189	0.0325109	0.214008	-3.75562
740	Man1a	0.551621	7.01183	5.28846	4.60149e-05	0.00755589	1.92049
741	Gm14295	0.550776	2.48964	1.18146	0.252419	0.564904	-5.62062
742	Thoc2l	0.550574	3.60737	3.05138	0.00672762	0.0975138	-2.6329
743	Gnb1l	-0.550427	1.06964	-1.49923	0.150722	0.443001	-4.69133
744	Dnaja4	0.549708	1.851	2.11113	0.048644	0.26183	-4.17167
745	Sgce	0.549447	3.19025	1.47803	0.156259	0.450802	-5.47608
746	Pir	0.54895	2.10673	1.99739	0.0607396	0.291511	-4.13542
747	Gm48774	0.54889	1.48835	1.64602	0.116678	0.39498	-4.66752
748	Scnn1a	-0.548721	0.718592	-1.73699	0.0990471	0.367654	-4.37538
749	Crip1	-0.548686	6.37056	-2.7455	0.0130907	0.137648	-3.60426
750	Ckap2	0.547967	2.99386	2.28283	0.0344918	0.22082	-4.21872
751	Dgat2	-0.546948	0.960242	-1.96365	0.0648139	0.300931	-4.10045
752	Usp13	-0.546865	0.382068	-0.695856	0.495188	0.767	-5.50082
753	Swsap1	-0.546619	2.35957	-4.82755	0.000126274	0.0128388	1.25971
754	Slc1a6	0.546606	0.492416	1.10372	0.283896	0.594006	-5.28435
755	Rtl5	-0.546546	4.97192	-5.07141	7.38318e-05	0.00983357	1.54501
756	Lrrc1	0.546454	2.00478	3.1067	0.0059554	0.092351	-2.30727
757	Klrk1	-0.546358	-0.682892	-0.887237	0.386365	0.686834	-4.87319
758	Rpl37rt	-0.546141	3.70233	-1.59645	0.127366	0.411846	-5.1901
759	Slc26a11	-0.545917	5.398	-2.47814	0.0230691	0.182184	-4.11661
760	Tmem37	-0.545755	4.56946	-1.77068	0.0931268	0.358366	-5.05756
761	Gm20605	-0.545715	6.06416	-2.79558	0.0117524	0.129244	-3.49615
762	Pclaf	0.545634	3.63908	2.08151	0.0515641	0.26909	-4.73043
763	Gfod1	-0.545153	2.2031	-2.61782	0.0171938	0.159122	-3.27951
764	Foxs1	-0.544557	0.263081	-1.15157	0.264195	0.576443	-4.88254
765	Cip2a	0.544396	3.54545	3.06446	0.00653673	0.0957109	-2.68761
766	Synpo	0.544185	4.49988	1.33209	0.199046	0.503049	-5.844
767	Bmp5	0.544099	1.97069	1.30359	0.208398	0.515384	-5.44804
768	Ankrd55	-0.543336	1.31786	-3.68138	0.00164948	0.0447647	-1.06726
769	Zfp442	0.543067	2.21835	3.93431	0.000932878	0.031997	-0.586227
770	Ttll5	0.542977	3.44692	2.92626	0.00884995	0.112278	-2.94812
771	Kif20a	0.542902	3.90518	4.03411	0.00074495	0.0288055	-0.728821
772	Col20a1	-0.542673	1.31981	-1.61737	0.122759	0.40537	-4.59437
773	Fmod	-0.542179	2.53629	-0.642482	0.52846	0.789168	-6.34372
774	Yrdc	-0.542048	4.0273	-3.17667	0.00510144	0.0849889	-2.37214
775	Acox3	-0.541837	7.63699	-2.86534	0.0101048	0.120435	-3.39301
776	Ttk	0.541519	1.55134	2.42734	0.0256402	0.192213	-3.71845
777	Hells	0.541274	3.26808	2.03421	0.0565566	0.282007	-4.65331
778	Fermt2	0.540978	5.28672	2.27361	0.0351431	0.222418	-4.47353
779	Troap	0.540704	1.17764	2.20016	0.0407509	0.24004	-4.02218
780	Slc7a5	-0.540487	4.58696	-2.90566	0.00925633	0.114657	-3.08845
781	Padi2	-0.540299	4.53215	-1.37001	0.187119	0.489968	-5.93581
782	Klc4	-0.540208	6.31793	-2.04735	0.0551271	0.27736	-4.92439
783	Tlcd2	-0.540034	3.24922	-1.57521	0.132191	0.417906	-5.09556
784	Gpc2	-0.539897	2.04257	-1.00065	0.329934	0.633452	-5.65342
785	Plaur	-0.539448	5.88098	-1.96192	0.0650297	0.301668	-5.05994
786	Tmem8b	-0.538562	1.2024	-2.55122	0.0197926	0.168707	-3.30894
787	Zfp532	0.538062	3.13535	2.54026	0.0202543	0.170259	-3.69701
788	Rasal3	-0.538031	5.70184	-3.67871	0.00165942	0.0449018	-1.55552
789	Slco4a1	0.53793	3.60306	3.49803	0.0024907	0.0563321	-1.70358
790	Eno2	-0.537766	4.02572	-4.02615	0.000758444	0.0290462	-0.660779
791	Tfrc	-0.537102	7.67324	-3.43761	0.00285184	0.0605045	-2.19607
792	Adra2a	-0.537083	1.1176	-1.32667	0.200798	0.505241	-5.17701
793	Csrnp1	-0.537054	2.97015	-3.10204	0.00601699	0.0927066	-2.26777
794	Abi3	-0.536839	4.95868	-4.46845	0.000280748	0.0184697	0.219881
795	Ahnak2	-0.536768	6.82762	-3.18362	0.00502346	0.0838666	-2.67416
796	Zxda	-0.536558	1.59065	-1.44849	0.164255	0.462406	-4.66288
797	Tpcn2	-0.536343	6.50669	-5.67531	2.0065e-05	0.00452755	2.80995
798	Ahrr	0.535781	3.3169	1.03102	0.315851	0.622714	-5.7674
799	Cavin3	0.535484	3.58059	2.64399	0.0162642	0.154362	-3.49563
800	Stk39	0.535335	2.48658	3.49153	0.00252723	0.0567946	-1.61331
801	Slc2a13	-0.534964	0.687741	-0.71224	0.485222	0.759847	-5.39582
802	Olfm1	0.534939	6.07325	1.91431	0.0712126	0.315106	-5.05447
803	C1s1	0.534892	4.66366	0.713914	0.48421	0.759318	-6.43849
804	Tprn	-0.534657	3.53798	-3.6952	0.00159896	0.0437597	-1.21254
805	Thrb	0.534087	1.85043	1.45213	0.16325	0.460659	-5.04489
806	Col8a1	0.534037	5.98397	1.08844	0.290408	0.600504	-6.33339
807	Itga9	0.533856	3.8269	1.91366	0.0713002	0.315106	-5.00943
808	Chst1	0.533285	3.17838	3.69617	0.00159546	0.0437597	-1.27625
809	Krt80	0.532742	1.36408	2.78794	0.0119477	0.130434	-2.87156
810	Cdo1	0.532057	1.3078	1.02267	0.319678	0.625937	-5.71744
811	Apln	0.531976	3.49226	1.46997	0.15841	0.453296	-5.42784
812	Lpin3	-0.531965	1.34961	-0.565146	0.578779	0.817678	-5.5988
813	Selp	0.531509	-0.900837	0.655377	0.52031	0.783914	-5.05998
814	Vash1	-0.53113	1.58896	-1.8318	0.0831678	0.3378	-4.42386
815	Sfrp2	0.530867	5.77246	2.14155	0.0458033	0.255904	-4.78451
816	Or1ab2	0.530586	1.18869	2.40255	0.0269897	0.196672	-3.60068
817	Insl3	0.530371	0.80814	2.95089	0.00838659	0.109962	-2.43341
818	Sfxn5	0.530281	4.604	7.45208	5.66505e-07	0.000498321	6.38135
819	Frk	0.529946	1.7266	1.60658	0.125117	0.408658	-5.02815
820	Ptafr	-0.529828	7.4943	-3.78897	0.00129452	0.0386005	-1.4229
821	Cobll1	0.529591	3.37585	2.98803	0.00773182	0.1052	-2.75177
822	Acvr2a	0.529571	4.11501	1.92143	0.0702558	0.313648	-4.86386
823	Gm28035	-0.528483	-0.010896	-0.593212	0.560238	0.808659	-5.333
824	Tmem191	-0.528268	0.754822	-1.38195	0.183484	0.485686	-5.03448
825	Slc22a21	-0.527879	1.33423	-1.75334	0.0961346	0.363064	-4.4864
826	Mfge8	-0.527426	9.36644	-3.02962	0.00705746	0.100353	-2.97771
827	Apol9a	-0.527366	-0.904886	-0.772186	0.449778	0.7346	-5.26009
828	Mfsd4b4	-0.526664	3.9134	-3.78139	0.0013168	0.038878	-1.11431
829	Rgs3	-0.526293	4.62003	-1.38253	0.18331	0.485686	-5.78461
830	Trmt112-ps2	-0.526005	1.55589	-0.89958	0.379929	0.680953	-5.25593
831	Myh10	0.52547	4.30057	1.51817	0.145914	0.436067	-5.58327
832	Tarm1	-0.525421	0.952273	-0.321097	0.751744	0.909391	-4.94469
833	Kif2c	0.525098	2.71112	4.9085	0.000105604	0.012056	1.38871
834	Clcf1	-0.524975	3.49471	-2.88489	0.00968443	0.117424	-2.88042
835	Ahr	0.524396	4.48198	2.43444	0.0252652	0.190116	-3.95835
836	Rab36	-0.524091	0.931274	-2.79611	0.0117387	0.129212	-2.71387
837	Grik5	0.523852	1.22607	2.02958	0.0570673	0.283629	-4.13342
838	Thbs3	-0.523699	1.45186	-1.4558	0.162247	0.458979	-4.84499
839	Dcaf1	0.523209	4.42536	5.89349	1.2663e-05	0.00342318	3.33754
840	Mblac1	-0.523164	1.81628	-3.03525	0.00697067	0.0997115	-2.36257
841	Nid2	0.521807	3.49768	1.687	0.108429	0.382648	-5.20706
842	Pbx3	0.521073	3.18645	3.7395	0.00144714	0.0414007	-1.13299
843	Bbs1	0.520958	1.85738	3.34077	0.00354128	0.0692484	-1.81024
844	Kif19a	-0.520712	1.77759	-1.52887	0.143252	0.432655	-4.85934
845	Cldn12	0.520676	3.68223	2.1273	0.047115	0.258799	-4.46773
846	Tep1	-0.52034	7.3849	-2.36293	0.0292854	0.204118	-4.37575
847	Leng9	-0.519627	2.52487	-4.54776	0.000235153	0.0174191	0.681548
848	Nudt6	0.519473	1.59224	2.07443	0.0522847	0.270728	-4.13468
849	Tjp3	-0.518843	2.79691	-2.77238	0.0123553	0.133187	-3.10069
850	Ccnb2	0.518046	2.88611	2.11668	0.0481142	0.260842	-4.54291
851	Fam131a	-0.517949	1.61216	-1.43338	0.168471	0.467382	-4.96176
852	Ezh2	0.517724	3.94506	3.22496	0.00458317	0.0795595	-2.39116
853	Nupr1	0.517507	3.77631	2.45496	0.0242107	0.186273	-3.90867
854	Aif1l	-0.517253	1.2739	-1.0494	0.307538	0.615197	-5.19482
855	Cxcl1	0.516435	0.982277	2.13498	0.0464032	0.257548	-3.78838
856	Hmmr	0.516241	3.73336	4.0758	0.000678168	0.0270073	-0.548592
857	Kif15	0.516007	2.4969	1.92998	0.0691222	0.311609	-4.67734
858	Abcg1	-0.515359	8.40548	-3.87847	0.00105803	0.0344027	-1.12263
859	Mcoln3	-0.513456	4.89328	-1.67449	0.110893	0.386063	-5.50245
860	Syde2	0.513331	0.764316	1.92225	0.0701459	0.313648	-4.20175
861	Dio2	-0.513233	4.40365	-3.55006	0.00221616	0.052903	-1.77763
862	Ugcg	0.513052	6.17163	4.69492	0.000169435	0.0150445	0.618553
863	Fzd4	0.512973	1.56132	1.4142	0.173949	0.474324	-5.1591
864	Gbp8	0.512375	2.97342	1.83745	0.0822961	0.335653	-4.47487
865	Fam13a	0.512136	2.14349	1.26419	0.221893	0.528941	-5.12729
866	Ica1	0.512065	1.7994	1.44768	0.164477	0.462715	-5.15592
867	Ercc8	-0.511723	1.84343	-2.57844	0.0186886	0.163638	-3.24764
868	Nckap1	0.511655	5.67254	3.4232	0.00294539	0.0619411	-2.12931
869	Cfh	0.511379	6.42204	3.38675	0.0031956	0.0658173	-2.26364
870	Emb	0.511169	8.18829	1.37893	0.184397	0.486809	-5.9704
871	Arid5a	0.510693	4.46205	2.5455	0.0200324	0.169246	-3.68317
872	Chd5	-0.509668	0.381554	-1.61559	0.123145	0.405754	-4.48232
873	Cenpf	0.50927	2.63468	1.72969	0.100371	0.369518	-5.09102
874	Crppa	-0.508396	1.34028	-2.94067	0.00857584	0.110655	-2.57869
875	Hemk1	-0.508285	2.53414	-2.41973	0.0260475	0.193031	-3.61088
876	Nsun6	0.508216	2.32175	1.77237	0.0928376	0.357943	-4.80784
877	Pde3b	0.508216	4.12027	2.80103	0.0116149	0.128679	-3.17477
878	Cthrc1	0.50796	0.348873	1.68317	0.109179	0.383281	-4.51316
879	Slc15a3	-0.507404	8.41403	-3.52806	0.00232834	0.0540889	-1.92718
880	Gcnt2	0.507299	3.14679	4.54177	0.000238319	0.0174191	0.554366
881	Abca6	0.507181	0.36576	1.22667	0.235362	0.544489	-5.19972
882	Gm49339	-0.507126	8.32422	-2.39988	0.0271391	0.197281	-4.29282
883	Tfeb	-0.506954	5.80159	-3.1203	0.00577922	0.0907936	-2.7896
884	H2ac18	-0.505483	2.07658	-1.93028	0.0690824	0.31156	-4.39943
885	Ak5	0.505385	1.29018	1.19877	0.245782	0.556809	-5.41934
886	Col11a1	0.504868	2.95317	1.15478	0.262911	0.575094	-5.84857
887	Ncapg	0.504309	2.89939	2.23198	0.0382279	0.232668	-4.34555
888	Cenpu	0.504234	1.64269	1.49518	0.151768	0.444585	-5.12371
889	Il27ra	-0.504225	2.08529	-1.43493	0.168034	0.466796	-5.07539
890	Acvr2b	-0.50414	1.57704	-2.52578	0.02088	0.17357	-3.37302
891	Nr2f2	0.50333	2.08098	2.37825	0.028377	0.201633	-3.7358
892	Fgf11	0.503092	2.05292	2.75765	0.0127534	0.135278	-2.96542
893	Spry1	0.502666	1.78543	1.26432	0.221845	0.528941	-5.73403
894	Tnf	-0.502186	3.30515	-4.79335	0.000136202	0.0132774	1.15795
895	Gm2007	-0.502025	-0.00159526	-0.460718	0.650383	0.861092	-5.39103
896	Fbxl2	-0.501941	2.97183	-2.47118	0.0234064	0.18338	-3.6722
897	Sema5a	0.501875	1.67344	1.1551	0.262782	0.575023	-5.59724
898	Ifitm3	0.501799	7.42027	2.37848	0.0283636	0.201633	-4.38085
899	Rad51ap1	0.501592	1.54746	1.74227	0.0980972	0.36655	-4.87518
900	Racgap1	0.5014	4.67472	2.83974	0.0106818	0.124192	-3.28165
901	Maob	0.501285	1.54218	0.569724	0.575734	0.817041	-5.95402
902	Unc5b	-0.501134	4.81342	-2.52339	0.0209849	0.173756	-3.7231
903	Slc22a4	-0.501119	3.75308	-1.48886	0.15341	0.447211	-5.32565
904	Dhfr	0.501037	2.68374	3.7227	0.00150295	0.0421918	-1.18306
905	Rbpj	0.500703	7.88014	4.82334	0.000127456	0.0128388	0.92825
906	Ube2c	0.499223	3.12958	2.77845	0.0121946	0.132048	-3.32794
907	Clba1	-0.498733	2.2747	-2.43937	0.025008	0.189605	-3.44926
908	Letm2	0.498705	1.53872	3.09985	0.00604613	0.0928289	-2.23513
909	Aph1c	-0.498442	6.5004	-2.96469	0.00813728	0.107781	-3.11466
910	Prrx1	0.498372	6.38879	1.78733	0.0903163	0.353221	-5.40444
911	Gm45140	0.497922	4.04643	1.89436	0.0739543	0.320028	-4.89264
912	Grb14	0.497853	2.89773	1.85526	0.0796	0.330733	-4.82184
913	Nfatc2ip	-0.497409	3.28639	-3.87684	0.0010619	0.0344027	-0.785015
914	Gm12250	0.497022	3.57472	2.14027	0.0459197	0.256341	-4.08363
915	Setd4	-0.496843	1.91103	-2.089	0.050811	0.267371	-4.04905
916	Tfpi	0.496751	4.63286	3.54615	0.00223569	0.0529588	-1.71249
917	Hhipl1	-0.496738	1.91571	-1.498	0.15104	0.443536	-5.10676
918	Pld3	-0.496695	9.40643	-3.01326	0.00731553	0.102683	-3.02559
919	Pla2g4a	0.496609	5.60641	4.00492	0.000795602	0.0295606	-0.806326
920	Rad51c	0.496297	0.712484	2.95914	0.00823665	0.108497	-2.42149
921	Utp25	0.496242	4.27651	3.96069	0.000879025	0.0308999	-0.842697
922	Col14a1	0.496115	-0.524097	0.708487	0.487494	0.761479	-5.47639
923	Gprin3	0.495347	1.72923	0.621288	0.542007	0.79689	-5.99114
924	Fkbp11	0.495345	1.53619	2.62871	0.0168012	0.156813	-3.25821
925	Cd5l	-0.495264	7.00839	-1.42144	0.171863	0.472073	-5.90329
926	Inpp1	-0.494664	4.39828	-4.40417	0.00032421	0.0196484	0.267733
927	Itgax	-0.494583	8.47008	-2.50755	0.0216933	0.177198	-4.09076
928	Arhgef10	0.494432	3.26005	1.74584	0.0974601	0.365422	-5.0661
929	Fhdc1	0.494353	2.95645	1.7357	0.0992804	0.367654	-5.07246
930	Slc16a10	-0.494243	5.9012	-6.93558	1.52985e-06	0.000965174	5.36093
931	Dab2	0.493807	8.68114	4.22839	0.000481046	0.022702	-0.362153
932	Zfp949	0.493754	3.03406	3.4816	0.00258416	0.0575768	-1.60838
933	Ankrd13b	-0.493676	5.19014	-3.81471	0.00122154	0.0375708	-1.2429
934	Sgcd	-0.493221	1.00275	-0.961003	0.348971	0.650663	-5.53331
935	Cul9	-0.493155	5.31378	-4.58992	0.000214043	0.0168658	0.447395
936	Filip1l	0.493132	5.37826	1.90036	0.0731199	0.317947	-5.11492
937	Flt4	0.492534	0.978516	0.847857	0.407377	0.702017	-5.39145
938	Psip1	0.491923	5.18234	3.13897	0.00554559	0.0891662	-2.66993
939	Tmc8	-0.491819	2.55906	-1.86639	0.0779562	0.327078	-4.52728
940	Hvcn1	-0.491552	8.03284	-2.90833	0.00920265	0.11436	-3.2707
941	Spc25	0.491097	2.85737	2.35143	0.0299854	0.206572	-4.07342
942	Top2a	0.490739	5.71126	3.07478	0.00638975	0.0947944	-2.93588
943	Tmem231	0.4902	1.77973	2.47263	0.0233356	0.183066	-3.54146
944	Gadd45g	-0.490184	5.08304	-1.9613	0.0651072	0.301689	-4.99071
945	Camk2a	-0.489622	0.270456	-1.38257	0.183296	0.485686	-4.86441
946	Dnase1	-0.488993	1.27986	-2.1	0.0497229	0.264188	-4.02468
947	Mmp25	-0.488814	-0.399935	-0.843521	0.409735	0.704663	-4.88713
948	Adamtsl4	-0.488563	4.36645	-0.996789	0.331755	0.635162	-6.13896
949	Rpgrip1l	-0.488554	3.50811	-1.60458	0.125559	0.409544	-5.33519
950	Wnk2	-0.487753	-1.01164	-0.344028	0.734713	0.902419	-5.03113
951	Prrt1	0.487745	0.501633	1.45953	0.161228	0.457839	-4.69452
952	Zfp81	0.487578	3.44019	3.08586	0.0062357	0.0937966	-2.53855
953	Gm21451	-0.486897	-0.914017	-0.724458	0.477867	0.7552	-5.664
954	Map1b	0.48656	3.61585	2.09474	0.0502403	0.265768	-4.50489
955	Dchs1	-0.486488	1.8001	-1.9874	0.0619206	0.294467	-4.25372
956	Aldh1b1	-0.486388	3.83711	-1.74039	0.0984346	0.367124	-4.92508
957	Asap2	0.486159	3.47023	2.57364	0.018879	0.164582	-3.49045
958	Mmp28	-0.48615	0.573211	-0.893139	0.383279	0.684233	-5.12217
959	Zfp696	-0.485976	2.30806	-3.06428	0.00653935	0.0957109	-2.48123
960	Zc2hc1a	0.484967	4.49277	1.75611	0.0956472	0.361614	-5.30229
961	Nr4a1	-0.484949	1.75719	-1.49631	0.151475	0.444149	-4.92042
962	Suv39h2	0.484235	1.86736	3.14089	0.005522	0.088968	-2.22016
963	Armcx1	0.483752	2.12579	1.30522	0.207855	0.514679	-5.49214
964	Cd52	-0.4834	7.63161	-3.73295	0.00146864	0.0416185	-1.45919
965	Gm17131	-0.483134	0.664953	-0.795924	0.436193	0.726777	-5.09928
966	Lsr	0.482089	3.3839	1.70076	0.105773	0.379042	-5.0167
967	Megf6	-0.481744	-0.593229	-0.329061	0.745814	0.906609	-5.26915
968	Mbd6	-0.481612	5.87778	-3.1482	0.00543347	0.0884687	-2.70178
969	Shox2	0.481485	3.5623	1.45051	0.163696	0.461482	-5.66163
970	Gvin-ps4	-0.48128	0.759883	-0.678179	0.506072	0.774237	-5.30716
971	Nr1h3	-0.481267	4.53041	-1.55147	0.137765	0.425508	-5.66714
972	Faxc	0.481198	1.66054	2.65405	0.0159196	0.151933	-3.15978
973	Klc2	-0.480972	4.6572	-4.27759	0.000430689	0.0216919	0.0122667
974	Ifit3b	0.480972	-0.355179	2.37344	0.0286594	0.202798	-3.38669
975	Gm17132	0.480779	0.725362	1.67729	0.110337	0.385932	-4.41671
976	Ldlrap1	-0.48067	6.8922	-2.59686	0.0179746	0.161153	-3.86961
977	Per3	0.48058	4.10009	4.0099	0.000786731	0.0295606	-0.735625
978	Plat	0.48005	2.39711	2.21799	0.0393187	0.235546	-4.12857
979	Shc4	0.478605	0.806052	2.75359	0.012865	0.135835	-2.89739
980	Ccna2	0.478568	4.07394	2.53448	0.0205017	0.171232	-3.90048
981	Kifc2	-0.478535	2.4896	-2.68553	0.0148857	0.146379	-3.12978
982	Zfr2	-0.478285	1.08192	-1.81624	0.0856104	0.343237	-4.47961
983	Arnt2	-0.47824	1.29069	-1.33949	0.196671	0.499788	-5.14343
984	Lpar1	0.477477	3.92733	2.64105	0.0163661	0.154594	-3.51103
985	Rwdd2a	0.47674	0.992694	2.89797	0.00941273	0.115605	-2.573
986	Hacd1	0.476349	3.09892	1.91017	0.0717739	0.315772	-4.83261
987	Gbp3	0.47617	4.44426	1.52054	0.145321	0.435736	-5.26696
988	F7	-0.475957	4.6133	-3.35677	0.00341703	0.0680374	-2.1353
989	Ankle1	0.475852	1.30219	2.37009	0.0288579	0.203362	-3.69213
990	Mamdc2	-0.475504	5.45564	-3.33336	0.00360037	0.0693659	-2.40803
991	Bach2	-0.475304	0.699434	-2.09285	0.0504277	0.266289	-4.07776
992	Rsl1	0.475183	3.03746	3.08378	0.00626433	0.0938532	-2.47419
993	Polr3h	0.475031	3.49301	2.6365	0.0165254	0.155446	-3.42564
994	Tcea2	-0.474652	1.57374	-1.66424	0.112948	0.389369	-4.67409
995	Nr1d1	0.474448	3.82644	4.23268	0.000476428	0.022702	-0.105065
996	Ccl9	0.47418	7.59515	2.68564	0.0148822	0.146379	-3.7044
997	Il11ra1	-0.473683	6.41217	-4.41873	0.000313802	0.0196484	0.072235
998	Sema6d	0.473644	2.89786	2.69548	0.0145724	0.14527	-3.41444
999	E2f8	0.47359	3.25116	1.39257	0.180297	0.482846	-5.61562
1000	Sphk1	0.473542	2.76892	2.18191	0.0422663	0.245074	-4.19922
1001	Tead2	0.473277	2.55103	2.59894	0.0178957	0.161049	-3.36691
1002	Ankrd37	0.473152	0.927402	1.00588	0.327478	0.632428	-5.42682
1003	Dagla	-0.473109	3.49049	-3.50736	0.0024391	0.0556904	-1.73165
1004	A330040F15Rik	0.472756	0.706357	1.3824	0.183348	0.485686	-4.89518
1005	H2-T11-ps	-0.472747	0.818415	-0.63108	0.535725	0.792695	-5.20443
1006	Crem	0.4725	3.93461	2.60694	0.0175953	0.159663	-3.49555
1007	Abcg3	0.472196	2.61019	1.80254	0.0878132	0.348175	-5.00427
1008	Shf	-0.47184	1.23346	-1.13786	0.269735	0.581512	-5.37366
1009	Slc37a2	-0.471731	8.32338	-7.58995	4.37201e-07	0.00047643	6.62637
1010	Arhgap26	0.471476	3.4737	1.66006	0.113794	0.390957	-5.15938
1011	Kif9	0.471148	2.42019	4.36055	0.000357511	0.0204175	0.298277
1012	Mcam	-0.471102	2.87198	-1.163	0.259644	0.571284	-5.73383
1013	Ssbp2	0.471042	2.878	1.49381	0.152122	0.445079	-5.16842
1014	Zfp781b	-0.470946	0.154143	-0.998758	0.330825	0.634091	-5.31027
1015	Cdca3	0.470637	3.04202	3.10345	0.0059983	0.0926524	-2.54724
1016	Mn1	0.470515	0.0474161	1.14004	0.268848	0.580768	-5.20854
1017	Hmgxb4	0.469963	4.57331	2.63925	0.016429	0.154945	-3.70491
1018	Proser3	-0.469427	2.63832	-2.26331	0.0358842	0.22506	-3.935
1019	Rasgrp4	0.468809	4.73365	2.43856	0.02505	0.189605	-3.92211
1020	Aopep	-0.46839	6.52749	-2.35376	0.029842	0.20615	-4.41424
1021	Cep97	0.468365	2.8803	1.92225	0.0701453	0.313648	-4.74095
1022	Ccnyl1	0.468115	4.54556	2.96532	0.00812606	0.107781	-2.89596
1023	Cdca2	0.468082	2.24385	1.92958	0.0691748	0.311612	-4.70007
1024	Dusp7	0.467988	6.34835	5.08602	7.15082e-05	0.00983357	1.5685
1025	Hoxc6	0.467874	2.10677	0.745879	0.465134	0.746194	-5.93525
1026	Faap100	-0.467369	3.92571	-2.98597	0.00776678	0.105436	-2.77074
1027	Glcci1	0.467321	3.23889	2.06192	0.0535808	0.273973	-4.5456
1028	Tgfbi	0.46707	8.1498	1.96776	0.0643047	0.299898	-5.08472
1029	Slc6a8	-0.466873	7.2321	-5.39321	3.66917e-05	0.00678898	2.18163
1030	Mex3a	0.466769	2.24104	1.40079	0.177863	0.479327	-5.40253
1031	Slc2a4rg-ps	-0.466514	1.83534	-1.44746	0.164539	0.462715	-5.00807
1032	Adgrv1	0.466315	1.4808	2.23598	0.0379209	0.231664	-3.82801
1033	2210408I21Rik	0.466256	1.6025	1.40333	0.177117	0.478975	-5.12799
1034	Dusp9	-0.465644	0.385796	-2.05834	0.0539572	0.274877	-4.14482
1035	Asf1a	0.465574	3.12855	4.13979	0.00058716	0.0249585	-0.266973
1036	Nup160	0.465497	4.88564	2.84898	0.01047	0.123164	-3.26345
1037	Jag1	0.465372	4.33127	2.87276	0.00994329	0.11919	-3.12826
1038	Phospho1	-0.465164	3.84001	-2.29823	0.0334286	0.216599	-4.16666
1039	Gins3	0.465042	2.36422	3.80399	0.00125143	0.0380733	-0.915977
1040	Wdfy1	-0.465021	4.4617	-4.54512	0.000236542	0.0174191	0.467041
1041	Ctu2	-0.464936	3.93795	-1.74909	0.0968834	0.364262	-4.99209
1042	Vangl2	0.464785	1.54992	1.85805	0.0791859	0.329813	-4.51447
1043	Cdk18	-0.464312	7.76783	-5.56662	2.52902e-05	0.00534898	2.54317
1044	Arhgef28	0.464206	0.742499	1.8799	0.0759998	0.323742	-4.17868
1045	Sgf29	0.464119	3.40143	2.4077	0.026704	0.19601	-3.94522
1046	Tbx18	0.464088	3.65382	2.30357	0.0330672	0.215188	-4.11766
1047	Eml5	0.463896	1.29541	1.21672	0.23904	0.549659	-5.21589
1048	Gm14419	-0.463829	1.2878	-1.36829	0.187648	0.490471	-5.00007
1049	Sh3d19	0.463497	5.07234	2.34672	0.0302764	0.207622	-4.30302
1050	Vdr	0.463389	4.88688	2.83304	0.010838	0.124303	-3.0864
1051	Kynu	0.462905	1.0363	0.475168	0.640241	0.855825	-5.48227
1052	Dgkg	-0.462434	0.296772	-1.62718	0.120648	0.401389	-4.45132
1053	Serpinb9b	0.462335	2.81143	0.515099	0.612597	0.838968	-5.70811
1054	Sardh	-0.462303	3.34853	-1.71122	0.103792	0.375808	-5.17547
1055	Arhgap28	0.462152	3.86349	1.54064	0.140372	0.429021	-5.49849
1056	Herc3	-0.462112	4.20801	-2.73211	0.0134727	0.139539	-3.43645
1057	Tmem45a	0.461609	3.49621	0.848121	0.407234	0.701972	-6.04098
1058	Ryk	0.461262	5.24846	1.52627	0.143894	0.434034	-5.72938
1059	Rnd2	-0.460469	3.07086	-6.63443	2.77621e-06	0.00151265	4.86081
1060	Ect2	0.459784	3.23938	2.15912	0.0442315	0.250597	-4.51324
1061	Bst1	0.45874	4.88739	1.38996	0.181076	0.483959	-5.22292
1062	Pcdhgb7	0.458736	1.26349	1.15113	0.26437	0.576443	-5.35992
1063	Vps9d1	-0.458712	5.23185	-5.45676	3.2001e-05	0.00628846	2.35961
1064	Kif11	0.458595	3.61597	2.18985	0.041601	0.242662	-4.50867
1065	Aurka	0.458246	3.01517	2.92246	0.00892367	0.112717	-2.94218
1066	Zdhhc23	0.457247	1.00026	1.12669	0.274306	0.584794	-5.08541
1067	Gabbr2	-0.456806	1.40602	-1.77637	0.0921577	0.356505	-4.78721
1068	Guca1a	-0.456562	3.06821	-1.98733	0.0619298	0.294467	-4.41116
1069	Cd24a	-0.456271	1.63604	-1.44201	0.166053	0.464224	-5.28564
1070	Vsig10	-0.456175	2.61	-1.30207	0.208907	0.515475	-5.36365
1071	Gm14418	0.45602	1.98812	2.35588	0.0297125	0.20585	-3.72334
1072	Gas7	0.455956	6.2341	1.69496	0.106885	0.380076	-5.54085
1073	Nemp1	0.455762	3.98849	1.57345	0.132597	0.418207	-5.38231
1074	Nfkbid	-0.455668	4.00541	-3.96531	0.000869912	0.0308046	-0.694485
1075	Epas1	0.455395	5.61667	0.830798	0.416705	0.709724	-6.56189
1076	Bcorl1	0.45523	4.26693	6.54503	3.32128e-06	0.00153639	4.68894
1077	Nudt4	0.455025	6.47317	3.22466	0.00458627	0.0795595	-2.64657
1078	Hk3	-0.45496	8.90448	-4.90959	0.000105353	0.012056	1.19755
1079	Msantd3	0.454802	2.12691	2.19402	0.0412555	0.241588	-3.92642
1080	Steap3	-0.454345	5.8002	-4.313	0.00039777	0.0210047	-0.0807424
1081	Hpn	-0.453854	1.03993	-1.50333	0.149669	0.441768	-4.9541
1082	Zfp72	0.453772	1.88538	2.14145	0.0458123	0.255904	-4.10553
1083	Gm48443	-0.453713	1.87181	-2.40873	0.0266472	0.195723	-3.53534
1084	Zfp931	0.453606	2.37244	1.62662	0.120768	0.401441	-5.05794
1085	Gas2	0.453257	1.4016	1.40823	0.175684	0.476669	-5.08492
1086	Bcar3	-0.453199	4.49198	-3.04563	0.00681339	0.0980458	-2.85706
1087	Alas1	-0.453168	7.581	-4.24794	0.000460358	0.0223736	-0.303761
1088	Bard1	0.452968	1.46467	1.95472	0.0659328	0.304122	-4.42315
1089	Fbxo5	0.452882	2.65385	2.18039	0.0423949	0.245383	-4.314
1090	Nmi	0.45286	3.767	1.7383	0.0988107	0.367611	-5.06727
1091	Susd1	0.452855	3.22817	2.82055	0.0111348	0.125833	-3.06478
1092	Dna2	-0.45271	4.45975	-1.86014	0.0788754	0.329336	-5.01537
1093	Gpt	-0.452609	1.82644	-1.92753	0.069445	0.312333	-4.24608
1094	Fam171b	0.452578	3.09547	1.39025	0.180992	0.483959	-5.55365
1095	Zdhhc18	-0.452382	6.25546	-4.68638	0.000172682	0.0152201	0.740803
1096	Mex3b	0.452335	3.9023	3.44915	0.00277907	0.0598004	-1.91209
1097	Stk11ip	-0.451956	5.83084	-1.56852	0.133742	0.419996	-5.70494
1098	Gm14399	0.451857	2.73127	2.16187	0.0439903	0.250187	-4.19455
1099	Cd80	0.451814	3.87015	4.40652	0.000322505	0.0196484	0.218424
1100	Cdon	0.451799	2.29775	1.41619	0.173372	0.474045	-5.32598
1101	Espn	-0.451573	1.35606	-2.12562	0.047271	0.259093	-3.91988
1102	Dcaf17	-0.451205	4.22305	-4.86198	0.000117021	0.0125244	1.15534
1103	Pde3a	-0.451035	1.80155	-0.97119	0.344009	0.646058	-5.70595
1104	Acer2	0.450813	0.828125	2.92866	0.00880377	0.112226	-2.47093
1105	Pde5a	0.4504	2.07423	0.990895	0.334549	0.637355	-5.8092
1106	Pcx	0.450259	4.14994	1.97389	0.0635523	0.298512	-4.58298
1107	Pspc1	0.450252	3.91427	2.65076	0.0160314	0.152757	-3.54171
1108	C1qtnf1	0.448999	1.72816	1.83148	0.0832171	0.3378	-4.61919
1109	Cyp27a1	-0.448858	5.61312	-2.14883	0.0451456	0.253471	-4.74206
1110	Rai14	0.448123	5.39761	2.25547	0.0364581	0.226554	-4.5795
1111	Sobp	0.447765	1.33161	2.6555	0.0158706	0.151707	-3.05299
1112	Col1a1	-0.44776	9.81925	-0.869145	0.395929	0.693758	-6.51052
1113	Mbnl3	0.44771	2.13178	2.12498	0.0473311	0.25922	-4.21883
1114	Bcl2l13	-0.447706	5.54729	-1.89305	0.0741375	0.320363	-5.16101
1115	Setdb2	0.447491	3.48652	1.67607	0.110579	0.386063	-5.18395
1116	Sox4	0.44697	4.9605	1.57456	0.132341	0.417906	-5.66307
1117	Cfp	0.446935	8.02694	2.12966	0.0468949	0.258688	-4.76459
1118	Nusap1	0.446823	2.89666	2.67163	0.015334	0.149317	-3.45983
1119	Gadd45a	-0.44672	5.26902	-2.61462	0.017311	0.159249	-3.89045
1120	Gm11007	-0.446474	1.53795	-1.47003	0.158392	0.453296	-5.00824
1121	Tmem104	-0.446468	6.58323	-3.88746	0.0010368	0.0339565	-1.17703
1122	Gm10557	0.446169	2.27142	3.16678	0.00521445	0.0859152	-2.17977
1123	Lat2	-0.446104	7.88278	-5.77833	1.61338e-05	0.00386791	3.07278
1124	Tmem181b-ps	-0.445985	2.33056	-2.28007	0.0346853	0.221156	-3.96524
1125	Sgo2a	0.445985	2.52568	2.10056	0.0496683	0.264144	-4.41144
1126	Kntc1	0.445864	2.58388	1.94283	0.0674491	0.307653	-4.75839
1127	Ms4a4a	0.445856	4.85249	0.908869	0.375134	0.676301	-6.35282
1128	Zfp618	0.445639	2.28005	0.852229	0.405009	0.699545	-5.91986
1129	Hoxa10	0.445629	2.70981	1.00605	0.327399	0.632428	-5.97668
1130	2510002D24Rik	0.445395	2.40691	2.24281	0.0374018	0.230033	-4.08574
1131	Txnip	0.4451	9.59119	2.37736	0.0284293	0.201877	-4.34044
1132	Bhlhb9	0.444752	1.48018	1.84579	0.0810234	0.333732	-4.59142
1133	Edn1	0.44471	1.51455	1.15933	0.261098	0.573115	-5.3504
1134	Dixdc1	0.44445	1.78533	1.10888	0.28172	0.592071	-5.51131
1135	Mefv	0.444447	2.72066	0.600577	0.555425	0.805746	-6.11109
1136	C1qtnf5	-0.444443	1.35059	-1.42614	0.17052	0.470216	-4.94185
1137	Gm50387	-0.444441	2.73966	-1.72516	0.101201	0.371558	-4.8655
1138	Nt5dc3	-0.444253	5.18075	-3.81223	0.00122841	0.0375708	-1.13905
1139	Sort1	-0.444227	7.14776	-4.92478	0.000101884	0.0118571	1.12382
1140	Tmem98	0.444117	2.94388	0.929447	0.364653	0.666932	-6.07942
1141	Nle1	-0.442882	3.17176	-3.57968	0.00207348	0.0506207	-1.48924
1142	Zfp976	0.442768	2.08066	2.01316	0.0589149	0.287371	-4.38571
1143	Gm15446	0.442767	3.02406	2.51693	0.0212714	0.175365	-3.64906
1144	Cmah	0.442682	2.51458	3.07924	0.00632735	0.0941016	-2.55119
1145	Zfp174	-0.442419	1.43053	-3.91516	0.000974029	0.0327969	-0.593213
1146	Mapk13	-0.441908	-0.629467	-0.537986	0.597014	0.829467	-5.05269
1147	Avpi1	0.441767	2.39046	2.15241	0.0448256	0.252502	-4.02825
1148	Zswim7	-0.441497	1.75738	-2.07851	0.0518678	0.269634	-4.17845
1149	Gapt	0.441211	0.687571	1.75186	0.0963936	0.363645	-4.3746
1150	Fh1	0.440985	5.87155	3.8385	0.00115777	0.0365817	-1.1922
1151	Slc48a1	-0.440953	8.78747	-2.66085	0.0156906	0.150708	-3.76646
1152	Igfbp5	0.440725	4.92368	0.791618	0.438638	0.727712	-6.58756
1153	Gja5	0.440645	0.150392	0.583211	0.566809	0.81272	-5.32848
1154	Tceal1	0.440324	1.12985	1.99379	0.0611628	0.292267	-4.30018
1155	Mmp16	0.440275	2.3988	2.38165	0.0281788	0.200939	-3.85787
1156	Parvg	-0.440081	3.98848	-2.1051	0.0492261	0.263151	-4.6084
1157	Msh3	0.439805	3.46759	2.22837	0.0385062	0.233579	-4.12256
1158	Tspan6	0.439577	2.90618	1.43286	0.168618	0.467415	-5.54396
1159	Rbpms	0.439172	3.15465	2.38317	0.028091	0.200791	-4.03827
1160	Zfp189	0.438997	2.51989	5.73304	1.7754e-05	0.00409264	3.09353
1161	Ikzf2	-0.438898	2.83266	-2.15993	0.04416	0.250597	-4.06362
1162	Cks2	0.438542	3.00953	3.51965	0.00237274	0.0548015	-1.65088
1163	Prrg4	-0.438344	0.778874	-1.4629	0.160314	0.456673	-4.8154
1164	Ndc80	0.437863	2.79427	2.19726	0.0409883	0.240489	-4.32741
1165	B3gntl1	-0.437521	2.51186	-3.62431	0.00187552	0.0476309	-1.22025
1166	Col10a1	-0.437514	0.404153	-1.52498	0.144214	0.434506	-4.83823
1167	Camta1	0.437463	2.56611	2.50208	0.0219433	0.17845	-3.49893
1168	Slc30a7	-0.437433	6.19042	-2.89157	0.00954482	0.116421	-3.2628
1169	Tns2	0.437416	3.93638	1.28908	0.21329	0.520932	-5.85269
1170	Mical2	-0.437096	5.6374	-4.45092	0.000291985	0.0188174	0.201155
1171	Rev3l	0.436953	4.44511	4.20809	0.000503518	0.0231872	-0.34301
1172	H3c15	-0.436819	1.10884	-1.53079	0.142778	0.432446	-4.74752
1173	Klra2	0.436466	1.09187	1.66966	0.111857	0.387493	-4.36945
1174	Pcdhb17	0.436373	0.761907	1.19087	0.248795	0.561073	-5.23747
1175	Cttn	0.436341	6.03524	1.68419	0.108978	0.383099	-5.4769
1176	Ltbp2	-0.436209	6.52563	-0.591804	0.561161	0.808976	-6.73623
1177	Spon2	0.436163	0.377311	0.700173	0.49255	0.765256	-5.64008
1178	Dennd3	0.436112	0.562872	0.778643	0.446057	0.732964	-5.33052
1179	Tm4sf19	-0.436089	2.84523	-2.71901	0.0138567	0.141224	-3.12907
1180	Sco2	-0.435643	2.83174	-1.30995	0.206282	0.512793	-5.45104
1181	Mdga1	0.43561	2.47709	1.5239	0.144483	0.434609	-5.14194
1182	Mid2	0.435591	1.61404	1.38134	0.183667	0.485686	-5.25131
1183	Napsa	-0.435519	5.27529	-0.996334	0.33197	0.635362	-6.26799
1184	Cpne8	0.4355	2.71085	2.15711	0.0444088	0.250743	-4.27136
1185	Clec2i	0.435326	1.68771	2.03273	0.0567193	0.28248	-4.23484
1186	Acy3	0.435308	1.05635	2.08488	0.0512242	0.268267	-3.99062
1187	Slc25a23	0.434784	3.49149	2.198	0.0409278	0.240489	-4.40236
1188	Sema7a	-0.434763	4.13689	-1.98702	0.061966	0.294523	-4.81517
1189	Cped1	0.434392	2.76079	1.22685	0.235298	0.544489	-5.75844
1190	Zfp382	-0.434305	2.41848	-2.56859	0.019081	0.165082	-3.39651
1191	Or5v1	-0.43394	0.328805	-1.68709	0.108412	0.382648	-4.87564
1192	Vegfd	0.433814	2.58557	1.14465	0.266981	0.578356	-5.52035
1193	Prkg2	0.433741	1.41556	1.41517	0.173669	0.474108	-5.19327
1194	Bcl2a1d	-0.433399	2.35554	-1.61467	0.123345	0.405968	-5.06225
1195	Smad3	0.433217	4.59663	1.69194	0.107468	0.381019	-5.49313
1196	C1ra	0.433016	5.10081	0.880971	0.38966	0.68936	-6.34153
1197	Aldh1a3	0.432926	1.04901	1.07851	0.2947	0.604362	-5.13456
1198	Slc6a9	-0.432749	3.66517	-1.55384	0.1372	0.424798	-5.25538
1199	Sema4d	-0.432724	8.42988	-3.24425	0.00439086	0.0769491	-2.57196
1200	Zfp781a	0.432574	1.07546	1.91395	0.0712613	0.315106	-4.36145
1201	Colec12	0.432258	6.21576	1.85332	0.0798909	0.330907	-5.3007
1202	Itga5	-0.431795	7.0214	-3.76072	0.00137959	0.0400117	-1.33704
1203	Zfp784	0.431222	0.820625	1.13562	0.270645	0.581649	-5.2628
1204	Timeless	0.430961	3.12805	4.00303	0.000799002	0.0295606	-0.598394
1205	Ccdc142	-0.430748	2.916	-3.13326	0.00561601	0.0896535	-2.3297
1206	Antxr1	0.4307	5.81977	0.99191	0.334067	0.637196	-6.42607
1207	Pip5k1c	-0.430639	8.10299	-2.66095	0.0156873	0.150708	-3.78239
1208	Psd3	0.430092	4.42927	2.99476	0.00761867	0.104371	-2.99104
1209	Oaf	0.430085	4.03954	4.08363	0.000666319	0.0267129	-0.502175
1210	Zfp334	0.429652	2.11164	2.53531	0.0204661	0.171079	-3.39364
1211	Notch1	-0.429268	5.91471	-1.81569	0.0856983	0.343237	-5.20354
1212	Arrdc4	0.429238	6.09388	5.27989	4.68776e-05	0.00756121	1.97374
1213	Gm49369	0.428624	3.01532	2.1318	0.0466968	0.258428	-4.50865
1214	Zfp563	0.428448	2.95655	2.87703	0.00985135	0.118562	-2.90716
1215	Slc5a3	0.428379	4.99007	3.08654	0.00622634	0.0937966	-2.84498
1216	Sertad4	0.428107	1.45685	1.91841	0.0706592	0.314283	-4.45791
1217	Adora3	0.427642	2.18674	0.746417	0.464817	0.746064	-5.72068
1218	Heg1	0.427508	3.73658	1.25878	0.223797	0.531171	-5.8759
1219	Ifi206	0.427435	-0.345339	1.09077	0.289409	0.599535	-5.00637
1220	Mthfd2	-0.427424	5.02993	-2.51816	0.0212162	0.175151	-3.84839
1221	Plekhm2	-0.427158	6.87846	-4.52829	0.000245603	0.017629	0.268012
1222	Cdh2	0.426559	4.83568	3.19479	0.00490059	0.083118	-2.57952
1223	Clasrp	-0.426288	4.99757	-2.517	0.0212683	0.175365	-3.87832
1224	Urb1	-0.425991	3.58959	-2.80456	0.0115267	0.128054	-3.18484
1225	Tmem154	0.425977	4.93406	2.40066	0.0270954	0.197203	-4.18915
1226	Gins1	0.425824	1.80984	2.42201	0.025925	0.19302	-3.59656
1227	Fancf	0.425667	1.52592	3.5634	0.00215074	0.051972	-1.30784
1228	Slit2	0.425386	5.07044	2.09199	0.0505135	0.266508	-4.77386
1229	Lamc1	0.425084	6.41947	2.70228	0.014362	0.143944	-3.69258
1230	Ptar1	0.4247	4.1825	3.31648	0.00373849	0.0707369	-2.20278
1231	Vwf	-0.424527	6.59547	-1.94839	0.0667351	0.305676	-5.13641
1232	Cotl1	-0.42437	8.61186	-4.6663	0.000180565	0.0156843	0.586675
1233	Inafm1	-0.424246	3.36951	-2.40035	0.0271125	0.197207	-3.88879
1234	Zfp94	-0.424139	1.44599	-2.21169	0.0398196	0.237354	-3.85658
1235	Fancd2	0.423842	1.67718	2.38639	0.0279051	0.199939	-3.78588
1236	Nat8l	-0.423755	2.1228	-1.76751	0.09367	0.359091	-4.90613
1237	Adap1	-0.423716	5.86661	-2.27273	0.0352054	0.222577	-4.47107
1238	Snx32	-0.423512	4.23492	-3.24493	0.00438424	0.0769456	-2.27892
1239	S1pr1	0.423491	5.74785	3.06857	0.00647788	0.0954141	-2.981
1240	Psap	-0.42315	14.0404	-5.34798	4.04534e-05	0.00698233	2.18583
1241	Nav3	0.423029	2.00794	1.29253	0.212119	0.51976	-5.27746
1242	Zfand2a	-0.422995	6.38456	-3.12686	0.005696	0.0901955	-2.79085
1243	Mettl22	0.422974	1.77166	1.91358	0.0713109	0.315106	-4.45669
1244	Fdft1	0.422881	4.63072	6.08189	8.55076e-06	0.00277021	3.65665
1245	Prnd	0.422425	0.711068	1.06379	0.301144	0.609899	-5.49495
1246	Samd4	0.422246	4.5459	3.0843	0.00625713	0.0938532	-2.85166
1247	Oxnad1	-0.421778	2.84124	-2.31496	0.032308	0.213611	-3.96169
1248	Iffo1	-0.421707	5.35731	-2.01136	0.0591211	0.288083	-4.91103
1249	Gjc1	-0.42146	1.97612	-2.01621	0.0585678	0.28702	-4.31378
1250	P2ry12	0.421386	2.48779	1.3179	0.203658	0.509123	-5.4897
1251	Xylt1	-0.421106	5.79261	-2.76258	0.0126188	0.134676	-3.57892
1252	Hmgb3	0.421029	1.81083	2.07064	0.0526746	0.271556	-4.25996
1253	Dtl	0.420953	2.42852	3.33689	0.00357211	0.0693206	-2.03831
1254	Ccrl2	-0.420459	3.81164	-2.24536	0.0372102	0.22932	-4.30532
1255	Hoxc9	0.42031	1.21041	1.30185	0.208981	0.515503	-5.2391
1256	Cgref1	-0.42024	1.76546	-1.4871	0.153871	0.447245	-5.01436
1257	Gm48128	0.420237	2.94093	1.51375	0.147022	0.437711	-5.13229
1258	Stab2	-0.41968	1.78226	-1.00197	0.329315	0.633387	-5.9919
1259	Galnt9	-0.419538	2.02354	-3.13536	0.00558997	0.0895816	-2.33512
1260	AU041133	0.419138	1.14166	3.07123	0.00643992	0.0953028	-2.25055
1261	Cerk	-0.419112	7.93646	-4.11111	0.000626319	0.0257996	-0.609525
1262	Abhd3	-0.419063	1.39783	-1.48806	0.153619	0.447245	-4.94094
1263	Vat1	-0.419008	9.44999	-2.66911	0.0154169	0.149759	-3.72966
1264	Ipo13	-0.418873	6.34158	-4.51901	0.000250746	0.0176805	0.404937
1265	Cdkn1c	-0.41872	4.2937	-2.92947	0.00878815	0.112226	-3.17711
1266	Mosmo	0.418719	4.85409	3.56255	0.00215484	0.051972	-1.78403
1267	Wdr89	0.418626	2.30165	1.87208	0.0771263	0.325355	-4.62481
1268	Acat2	0.418379	4.36386	3.27906	0.00406362	0.074481	-2.36552
1269	Sap18	0.418299	4.34053	2.20276	0.040539	0.239971	-4.2975
1270	Scfd2	0.418046	3.7507	2.92591	0.0088567	0.112278	-2.93319
1271	Gm17655	0.418008	1.06157	2.61933	0.0171389	0.158767	-3.05691
1272	Ptprn	0.417969	3.85943	0.926459	0.366163	0.667999	-5.96695
1273	Krtcap2	0.417913	5.10761	2.20193	0.0406071	0.24004	-4.51889
1274	Rrm1	0.417445	6.13394	2.56302	0.0193064	0.166255	-4.00307
1275	Aldh16a1	-0.417408	5.29487	-2.94881	0.00842466	0.110127	-3.03348
1276	Neil3	0.417398	1.39324	1.37449	0.185748	0.488381	-5.40604
1277	Tent5c	-0.417294	4.19551	-2.46987	0.0234705	0.183579	-3.87302
1278	Prr11	0.417145	2.56157	3.79006	0.00129132	0.0386005	-1.05435
1279	Rslcan18	0.417041	1.07939	2.50731	0.0217046	0.177198	-3.28378
1280	Engase	-0.416903	4.59487	-1.60155	0.126229	0.410391	-5.45659
1281	Mfsd8	0.416896	3.74605	3.53382	0.00229847	0.0539012	-1.60305
1282	Gcn1	-0.416261	6.37014	-2.29417	0.0337058	0.217579	-4.3555
1283	Kazn	0.416131	2.27117	0.796436	0.435902	0.726777	-5.95164
1284	Lgr6	0.416096	0.228281	2.42321	0.0258607	0.192822	-3.44281
1285	Galnt13	0.415916	1.03117	0.8816	0.389329	0.689281	-5.65888
1286	B230307C23Rik	-0.415815	2.98391	-1.21411	0.240011	0.550929	-5.63048
1287	Ercc6l	0.415727	2.69289	2.59742	0.0179534	0.161131	-3.5055
1288	Ms4a6c	0.415471	6.97969	2.28809	0.0341247	0.219096	-4.48414
1289	Prrx2	-0.415316	2.33848	-0.966284	0.346392	0.647972	-5.87522
1290	Capn11	0.415173	-1.89187	0.109377	0.914084	0.971204	-5.23154
1291	Grk1	0.415099	1.56376	1.90425	0.0725831	0.317191	-4.39091
1292	Niban2	-0.415093	9.12961	-3.26709	0.00417337	0.0752274	-2.47769
1293	Rfesd	0.415048	2.61771	2.22532	0.0387438	0.233848	-4.1354
1294	Pik3ip1	0.41489	3.06516	1.77565	0.0922797	0.356825	-4.86478
1295	Mpdz	0.414604	3.73084	1.35779	0.190897	0.493473	-5.74703
1296	Arvcf	0.413611	2.32724	0.874103	0.393292	0.691971	-6.00969
1297	Zfhx2	-0.413507	3.69156	-1.93519	0.0684385	0.310394	-4.78603
1298	Ppp1r11	0.413479	4.69417	2.54118	0.0202153	0.170169	-3.85624
1299	Hgsnat	0.413362	7.55043	1.01656	0.322501	0.628178	-6.32905
1300	Wnt10b	-0.412984	-0.503386	-1.9003	0.0731275	0.317947	-4.38789
1301	Snai2	0.412753	3.90996	0.999545	0.330454	0.633769	-6.23368
1302	Hyi	-0.412495	4.30367	-2.38212	0.028152	0.200868	-4.16086
1303	Abcb1b	0.412424	5.73784	2.75305	0.01288	0.135835	-3.55587
1304	Ctla2b	0.412259	4.04537	3.37625	0.00327153	0.0666935	-2.10086
1305	Myo6	0.411724	3.2094	1.00723	0.326846	0.632211	-6.07982
1306	Fgfbp3	0.411646	1.84481	2.12617	0.0472203	0.258934	-4.13051
1307	Thap7	-0.411636	4.13231	-4.36018	0.000357806	0.0204175	0.157872
1308	Stard5	-0.411618	5.30581	-4.52845	0.000245513	0.017629	0.443751
1309	Brca1	0.411552	2.73674	2.90345	0.00930117	0.114657	-2.91179
1310	Trerf1	-0.411486	5.391	-5.13734	6.39216e-05	0.00945961	1.66432
1311	Rpa3	0.41121	2.86867	2.82067	0.011132	0.125833	-3.03637
1312	Cd1d1	-0.410968	3.63468	-1.30244	0.208783	0.515475	-5.65362
1313	Spsb4	-0.410762	2.41956	-1.83884	0.0820822	0.335351	-4.96412
1314	2210418O10Rik	0.410504	2.88383	2.34237	0.0305475	0.207935	-3.91735
1315	Clec5a	0.410437	4.7936	2.54461	0.0200697	0.169246	-3.7988
1316	Cacnb1	-0.40992	2.17794	-4.51932	0.000250569	0.0176805	0.623174
1317	Esyt1	-0.409691	9.11586	-3.85889	0.00110576	0.0353461	-1.19845
1318	Cd244a	-0.40902	2.3381	-1.35026	0.193256	0.495838	-5.28813
1319	Fbxl7	0.408978	1.09865	1.68739	0.108353	0.382648	-4.80516
1320	Slc37a1	-0.408849	3.1451	-1.7396	0.0985766	0.36727	-5.0172
1321	Tmem132a	-0.408593	6.80259	-2.2707	0.0353512	0.223029	-4.57915
1322	4930523C07Rik	-0.408392	2.57253	-0.949693	0.354537	0.657247	-5.76278
1323	Cald1	0.408327	7.82826	1.70765	0.104465	0.377629	-5.50388
1324	Oasl2	0.408052	4.99362	2.14262	0.045706	0.255898	-4.56013
1325	Ssbp3	0.407456	4.82233	2.41702	0.0261941	0.193343	-4.18694
1326	Ifi47	0.407325	5.38674	2.83317	0.0108349	0.124303	-3.18746
1327	Fosl1	0.407323	3.18214	2.555	0.0196358	0.168245	-3.64008
1328	Zfp607b	0.407288	0.897261	1.52487	0.144241	0.434506	-4.75829
1329	Ift81	0.40728	1.97441	1.97725	0.0631434	0.297173	-4.41047
1330	Shld3	0.407157	1.61725	3.86075	0.00110113	0.0353461	-0.704248
1331	H2-K2	-0.40696	2.74428	-1.67538	0.110717	0.386063	-5.02592
1332	Fam117a	-0.40693	4.35705	-1.9684	0.0642262	0.299784	-4.85664
1333	Tipin	0.40692	3.23197	2.17952	0.0424687	0.245691	-4.27572
1334	Ak8	-0.406698	3.07269	-2.33012	0.0313231	0.211057	-4.10145
1335	Usp45	0.406688	5.44747	5.36221	3.92291e-05	0.00698233	2.25323
1336	Pcdhac2	-0.406637	-0.14998	-0.587676	0.56387	0.810834	-5.08468
1337	Bola3	0.40658	3.71134	2.0306	0.0569546	0.283284	-4.66519
1338	Arhgap9	-0.406556	6.98564	-2.13963	0.0459776	0.256341	-4.76478
1339	Enc1	-0.40649	6.34816	-2.34335	0.0304859	0.20769	-4.4308
1340	Ift172	-0.406373	5.00877	-2.26259	0.035936	0.22506	-4.46441
1341	Abca9	0.40637	5.65026	3.3135	0.00376344	0.0709056	-2.39841
1342	Lgals3	-0.40624	11.5372	-3.62063	0.0018911	0.0479253	-1.67602
1343	Rpgr	0.405748	1.44855	2.60814	0.0175505	0.159663	-3.15569
1344	Mga	0.40518	5.91889	3.00722	0.00741318	0.103308	-3.00992
1345	Igsf9	-0.405069	0.471411	-1.52027	0.145388	0.435736	-4.93876
1346	Mtbp	0.404923	2.39079	1.87916	0.0761056	0.323962	-4.56492
1347	Tab1	-0.404469	4.31618	-2.64125	0.0163591	0.154594	-3.59084
1348	Net1	0.404352	3.43331	2.18301	0.0421741	0.245051	-4.46534
1349	Oip5	0.40328	0.740688	2.56725	0.019135	0.165373	-3.29747
1350	Bnip3	0.403191	5.55898	2.91074	0.00915461	0.113953	-3.22837
1351	Gpr162	-0.402748	4.70432	-1.11307	0.279961	0.590619	-6.2044
1352	Rps12l1	-0.402669	4.49042	-0.841628	0.410767	0.705621	-5.92713
1353	Ptprk	0.402598	2.43903	1.46107	0.160809	0.457287	-5.42766
1354	Brf1	-0.402553	5.20143	-1.98197	0.0625716	0.295759	-4.94536
1355	Prdm1	-0.402526	4.74008	-1.91079	0.0716889	0.315704	-5.03031
1356	Ksr1	0.402428	3.85209	1.65274	0.11529	0.392498	-5.30668
1357	Ncapd2	0.402378	4.70963	2.52383	0.0209656	0.173756	-3.92561
1358	Ttc9	0.402331	0.0569297	0.641492	0.529089	0.789536	-5.36499
1359	Kif20b	0.402183	3.19322	2.91302	0.00910907	0.113953	-2.97138
1360	Myrf	-0.401987	2.59557	-1.62163	0.121839	0.40367	-4.95696
1361	Mpg	-0.401842	3.38606	-1.7992	0.0883574	0.349152	-4.95809
1362	Stk26	0.401661	1.12279	2.24347	0.0373522	0.229847	-3.73001
1363	Csf3r	-0.401487	6.76796	-1.85454	0.0797084	0.330895	-5.26602
1364	Ifi213	0.40106	0.94711	1.14148	0.268262	0.58034	-5.1023
1365	Neurl2	-0.401016	2.75946	-2.2346	0.0380262	0.23197	-4.14233
1366	Cracr2a	-0.400986	2.90541	-2.48211	0.0228786	0.181608	-3.64687
1367	Mkx	-0.400881	0.448758	-0.822704	0.421177	0.714095	-5.39516
1368	Rabepk	0.400843	3.44171	4.32664	0.000385773	0.0209243	0.182181
1369	Zfp689	-0.400837	1.63223	-1.98567	0.0621279	0.294941	-4.31542
1370	Rab23	-0.400298	3.93629	-1.73962	0.0985734	0.36727	-5.19154
1371	Birc5	0.40023	2.99068	2.73212	0.0134723	0.139539	-3.36486
1372	Sesn3	0.399219	4.7399	2.49608	0.0222206	0.179487	-3.91841
1373	Map2k6	0.398894	1.67807	2.66701	0.0154861	0.150005	-3.08138
1374	Klhl15	0.39879	2.7415	1.59047	0.128708	0.413813	-5.17514
1375	Zfp991	0.39874	5.13329	5.84165	1.4119e-05	0.00367922	3.25955
1376	Zbtb49	-0.398688	2.79424	-2.73913	0.0132712	0.138529	-3.15171
1377	Vav2	-0.398489	5.60764	-3.18849	0.00496951	0.083607	-2.55563
1378	Vmn2r73	-0.398216	0.979621	-1.44516	0.165176	0.463258	-4.83799
1379	Nmral1	-0.397907	2.77347	-1.79896	0.0883967	0.349152	-4.83761
1380	Zfp260	0.397828	5.41435	3.70341	0.00156967	0.0433888	-1.47574
1381	Zfp141	0.397805	3.32057	2.62845	0.0168102	0.156813	-3.46437
1382	Hrob	0.397563	1.10182	1.30784	0.206981	0.513654	-5.33967
1383	Stx1a	-0.397395	1.02987	-1.11991	0.277111	0.587396	-5.26371
1384	Piezo1	-0.397387	7.95563	-4.2162	0.000494418	0.0230606	-0.369104
1385	Socs3	0.397315	4.97212	0.878238	0.391103	0.690798	-6.23244
1386	Nubp1	-0.397208	5.13474	-2.44085	0.0249312	0.189605	-4.02583
1387	Gm12895	-0.397022	5.22428	-0.782764	0.443692	0.73097	-5.96802
1388	Gm12896	-0.397022	5.22428	-0.782764	0.443692	0.73097	-5.96802
1389	Grb10	0.396956	5.67774	1.18389	0.251477	0.564291	-6.21001
1390	Setx	-0.39693	6.24579	-4.6801	0.000175108	0.0153213	0.608511
1391	Pdgfc	0.396906	4.63894	2.78984	0.0118989	0.130138	-3.33507
1392	Psma8	0.396862	1.08699	1.99987	0.060449	0.290655	-4.14966
1393	Cep55	0.396801	2.3088	2.54804	0.0199253	0.168914	-3.59083
1394	Cenpi	0.396756	2.68401	2.59805	0.0179293	0.161131	-3.48511
1395	Gm5617	-0.396542	1.8192	-3.24514	0.00438213	0.0769456	-1.92582
1396	Ppp4r1l-ps	-0.396351	3.34416	-2.63989	0.0164067	0.154856	-3.43567
1397	Maf	0.396228	8.05657	2.3824	0.0281353	0.200868	-4.29102
1398	Clec4a2	0.39616	6.66675	1.02019	0.320825	0.627362	-6.40236
1399	Vcf2	0.39572	2.85484	3.2639	0.00420307	0.0752972	-2.03811
1400	Carmil1	0.395716	3.18481	1.62329	0.12148	0.402803	-5.18779
1401	H2-DMb1	-0.395443	6.24374	-2.31338	0.0324123	0.213967	-4.37401
1402	Slc26a6	-0.395193	3.78889	-1.85547	0.0795699	0.330733	-4.86708
1403	Abcc3	-0.395153	6.62403	-3.49584	0.00250292	0.0565018	-2.01653
1404	Ciapin1	-0.394985	4.1807	-2.10071	0.0496542	0.264144	-4.59286
1405	Gstm2	0.394914	4.48718	1.02035	0.32075	0.627362	-6.13253
1406	Chrna2	-0.394464	0.772108	-1.58667	0.12957	0.414727	-4.77876
1407	Vps33b	-0.39421	4.21234	-4.1773	0.000539622	0.024136	-0.326618
1408	Ocel1	-0.394007	4.42771	-2.7035	0.0143246	0.143778	-3.4702
1409	Fmnl3	-0.393938	5.86468	-3.52511	0.00234381	0.054238	-1.81281
1410	Usp2	0.393767	1.48863	1.9706	0.0639548	0.299347	-4.44506
1411	Zfp87	0.393759	3.7738	2.5154	0.0213395	0.175684	-3.62075
1412	Cenpn	0.3935	1.81425	2.42956	0.0255225	0.191451	-3.65664
1413	Rasgef1b	-0.393481	5.87022	-7.43779	5.82005e-07	0.000498321	6.35987
1414	Tshz2	0.393452	1.27653	1.22504	0.235964	0.544991	-5.35942
1415	Shc2	-0.393407	2.85915	-0.789362	0.439922	0.728967	-6.00225
1416	Trmt1	-0.393366	5.89966	-1.41538	0.173606	0.474108	-5.91072
1417	Tubgcp5	-0.393224	4.53841	-6.06437	8.86696e-06	0.00279706	3.69687
1418	Ccdc8	0.392954	1.64251	0.874318	0.393178	0.691939	-5.70861
1419	F11r	-0.392303	1.18883	-1.18774	0.249995	0.562407	-5.24793
1420	Zfp119a	0.392255	1.35653	1.5468	0.138884	0.427441	-4.92821
1421	Tnfrsf21	-0.392139	6.04005	-4.78372	0.000139138	0.0132774	0.87227
1422	Zfp469	-0.392103	2.33706	-2.75338	0.0128709	0.135835	-3.27842
1423	Aldh3a1	0.391999	1.30065	0.606649	0.551472	0.803318	-5.43963
1424	Asah2	0.391897	4.77323	3.27055	0.00414137	0.0752274	-2.36811
1425	Cass4	0.391865	0.510342	0.761618	0.455909	0.739767	-5.43843
1426	Slfn1	-0.391774	-1.36489	-0.357489	0.72478	0.897144	-4.90825
1427	Cabin1	-0.391767	6.49777	-3.49103	0.0025301	0.0567946	-1.96776
1428	Trim21	0.391704	5.02445	3.62847	0.00185806	0.0473885	-1.60201
1429	Sfxn3	-0.391414	6.20309	-3.34695	0.00349275	0.0689746	-2.32269
1430	Edem2	-0.39139	6.48065	-3.64741	0.00178052	0.0462334	-1.68332
1431	Ppp1r3f	-0.391299	1.36253	-1.73596	0.0992331	0.367654	-4.54176
1432	Il18bp	-0.391276	4.11561	-1.82795	0.0837656	0.339172	-4.73502
1433	Fancb	0.390781	0.94386	1.64854	0.116156	0.393694	-4.71698
1434	Plekhf1	0.390677	3.44268	2.164	0.0438041	0.249444	-4.3123
1435	Angptl2	-0.390662	7.11933	-5.25447	4.95353e-05	0.00781289	1.86205
1436	Naglu	-0.390632	6.89542	-2.1937	0.0412821	0.241608	-4.63982
1437	Cebpd	0.390527	4.70394	1.90769	0.0721115	0.31624	-4.89814
1438	Scd2	0.390051	8.37465	2.59898	0.0178942	0.161049	-3.92046
1439	Nrbp2	-0.389997	1.31191	-0.657628	0.518894	0.782706	-5.75632
1440	Stbd1	-0.389954	1.97796	-0.929036	0.364861	0.667004	-5.76698
1441	Hdgfl3	0.389578	3.01257	1.42029	0.172195	0.472549	-5.43074
1442	Meis3	-0.389036	3.82282	-2.40713	0.0267353	0.19601	-3.99241
1443	Tlr3	0.388679	4.04695	1.52885	0.143256	0.432655	-5.4916
1444	Srgap3	0.388516	3.62445	2.38967	0.027717	0.199433	-4.0729
1445	Jag2	0.388442	0.3887	0.810814	0.427803	0.720385	-5.31801
1446	Myo1d	-0.388089	3.08464	-1.03868	0.312367	0.618996	-5.97925
1447	Epb41l5	0.387954	1.30399	1.86355	0.0783731	0.328138	-4.43818
1448	Ddit4l	0.387858	3.78858	1.19873	0.245796	0.556809	-5.88981
1449	H2-DMb2	-0.387657	1.51977	-0.681388	0.504086	0.773827	-5.41257
1450	Fcho1	-0.387245	2.56129	-1.09551	0.287381	0.597555	-5.82553
1451	Kcnn4	-0.387045	6.53176	-4.25567	0.000452435	0.0222268	-0.296073
1452	Slc16a9	-0.386866	1.77541	-1.93294	0.0687325	0.311092	-4.25527
1453	Tnik	-0.386672	1.98778	-1.97106	0.0638992	0.299347	-4.19564
1454	Grwd1	-0.386635	3.64884	-2.32425	0.0317009	0.212084	-4.0168
1455	Paqr7	-0.386626	5.85852	-3.81388	0.00122385	0.0375708	-1.24691
1456	Pitpnm1	-0.386559	6.82162	-2.28065	0.0346446	0.221156	-4.48799
1457	Svep1	0.386543	4.61715	0.498973	0.623693	0.845533	-6.5892
1458	Fabp7	-0.386249	0.62859	-1.63009	0.120027	0.400992	-4.58557
1459	Kdm8	0.38551	1.78841	3.30076	0.00387182	0.0720585	-1.82578
1460	Cox19	-0.38537	3.7436	-1.91537	0.0710693	0.315098	-4.89908
1461	Hebp2	0.385216	1.72352	1.47979	0.155793	0.449962	-5.03191
1462	Itgam	0.385141	9.39422	3.12878	0.00567191	0.0899328	-2.73745
1463	Commd1b	-0.38501	2.70016	-0.613571	0.546986	0.800283	-6.19703
1464	Dzip1l	-0.384904	2.2792	-1.18479	0.251131	0.563727	-5.52411
1465	Ccng1	0.384856	8.10733	1.90283	0.072779	0.317584	-5.22934
1466	Xrcc5	0.384773	2.26766	2.08346	0.0513668	0.268411	-4.35218
1467	Msrb3	0.384767	4.94396	1.18082	0.252667	0.564904	-6.15856
1468	Tmem119	-0.384765	2.82868	-1.40008	0.178073	0.479332	-5.57017
1469	Mrm3	-0.384537	2.04723	-2.76805	0.0124709	0.133831	-2.95461
1470	Mt2	0.384187	4.23981	1.5557	0.136757	0.424638	-5.40841
1471	Tox2	-0.384172	0.734283	-2.12854	0.0469989	0.258799	-4.46225
1472	Nlrp3	0.384	5.78779	2.33713	0.0308768	0.209462	-4.32302
1473	H2-DMa	-0.383962	6.09695	-1.61142	0.124055	0.407188	-5.47634
1474	Bmal2	0.383866	1.98835	2.30653	0.032868	0.214708	-3.88158
1475	Ccnb1	0.383815	3.6831	2.20378	0.0404563	0.239718	-4.49505
1476	Thnsl1	0.3838	2.22069	2.12727	0.0471173	0.258799	-4.19033
1477	Flna	-0.383782	10.1326	-3.46961	0.00265456	0.0582791	-1.97038
1478	Dnmt3a	-0.38367	7.6452	-1.24356	0.229224	0.536795	-6.1126
1479	Mfsd12	-0.383404	8.84399	-3.51759	0.00238373	0.054844	-1.9301
1480	Fam219a	-0.383309	6.36567	-2.13873	0.0460595	0.256679	-4.73804
1481	Zfp958	0.38323	2.90337	4.33148	0.000381604	0.020795	0.18545
1482	Zfp608	0.383173	4.37491	2.9891	0.00771365	0.1052	-2.89102
1483	Traf3ip3	0.382789	3.41984	1.23035	0.234014	0.542684	-5.77219
1484	Slc16a13	-0.382769	3.1391	-1.4153	0.173632	0.474108	-5.30452
1485	Ccl27a	0.382715	1.15322	2.76181	0.0126395	0.134676	-2.87158
1486	Tnip3	0.382684	4.93532	2.11075	0.0486807	0.26191	-4.62776
1487	Slc1a3	0.382648	1.13829	1.2312	0.233706	0.542178	-5.06112
1488	Jrk	-0.382615	1.60521	-1.66982	0.111825	0.387493	-4.68685
1489	Slc35f6	-0.382556	7.12823	-3.64488	0.0017907	0.0462334	-1.64766
1490	Adnp	0.382341	5.0602	2.09057	0.050654	0.266896	-4.70944
1491	Ppp1r26	0.382335	0.94749	1.5553	0.136854	0.424638	-4.73792
1492	Tbc1d31	0.382021	4.4841	3.47296	0.00263467	0.0580659	-1.92521
1493	Ar	0.381818	2.16194	1.19638	0.246688	0.558249	-5.54997
1494	Patj	0.38175	1.0037	1.82365	0.0844394	0.34057	-4.38621
1495	Crocc2	0.381377	-0.204327	0.459465	0.651266	0.861273	-5.68957
1496	Adcy7	-0.381357	8.47251	-6.09682	8.29039e-06	0.00276047	3.71381
1497	Bclaf3	0.380762	3.12483	1.83968	0.0819547	0.334944	-4.80421
1498	Pms1	0.380712	2.37854	2.02655	0.0574045	0.284457	-4.45257
1499	Fam20a	0.380673	3.63192	1.68952	0.107939	0.382008	-5.28909
1500	Atxn7l2	-0.380552	2.3719	-1.51992	0.145476	0.435736	-5.11494
1501	Gins2	-0.380426	4.47566	-1.84269	0.0814951	0.334549	-5.11876
1502	Slc18a1	-0.380152	1.34881	-1.06101	0.302371	0.610496	-5.43101
1503	Cenpe	0.380114	3.51889	1.27561	0.217914	0.524239	-5.82825
1504	Gpr84	0.379637	0.692835	2.01932	0.0582158	0.286232	-4.14592
1505	Adam33	-0.379503	2.40699	-2.00607	0.0597285	0.289355	-4.44136
1506	Gpd1	-0.37945	1.46332	-1.17714	0.254096	0.566144	-5.2347
1507	Slc43a2	-0.379371	9.1944	-1.77371	0.0926086	0.357405	-5.39529
1508	Srfbp1	0.379028	3.66798	2.59755	0.0179484	0.161131	-3.59281
1509	Cd83	-0.379012	5.51711	-1.99241	0.0613254	0.292871	-4.94793
1510	Mrpl19	-0.378984	4.47125	-2.72205	0.0137665	0.140802	-3.46095
1511	Fam135a	0.378943	3.47018	2.93363	0.00870882	0.111411	-2.88934
1512	Ifitm2	0.378929	7.58287	4.7016	0.000166937	0.0149334	0.74702
1513	Ctsk	-0.37891	4.78245	-3.1421	0.00550724	0.0888496	-2.70365
1514	Lipt2	-0.378805	2.08932	-3.90765	0.00099066	0.0328949	-0.64074
1515	Slc25a43	-0.378504	2.64971	-3.66768	0.00170113	0.0453143	-1.22532
1516	Parva	0.378427	5.45945	1.72371	0.101468	0.37163	-5.45727
1517	Col4a1	0.378182	7.149	0.866841	0.397157	0.694129	-6.57005
1518	Fut8	0.377714	5.02886	3.92454	0.000953656	0.0323607	-0.979428
1519	Trim30a	0.377688	6.31178	5.04747	7.78073e-05	0.0102492	1.49051
1520	Wdr20	-0.377674	4.25901	-2.92834	0.00880994	0.112226	-3.00135
1521	Fabp5	-0.377427	9.21437	-2.54358	0.0201135	0.169431	-3.97847
1522	Pdss1	-0.377328	2.05029	-2.72762	0.0136031	0.139966	-2.96494
1523	Tm7sf2	0.377251	3.50505	1.50189	0.15004	0.442272	-5.25462
1524	Gpr137b	-0.377173	7.93786	-2.35206	0.0299467	0.206424	-4.42703
1525	Galns	-0.376704	6.0091	-7.03618	1.25714e-06	0.000911914	5.55993
1526	Avpr1a	-0.376622	1.65203	-0.414246	0.683468	0.876978	-6.0397
1527	Gpr35	-0.376609	2.60458	-0.785852	0.441926	0.729966	-5.71977
1528	Kcnh7	0.376565	0.277659	1.07711	0.295307	0.604602	-5.05978
1529	Plxdc1	-0.376503	5.01328	-2.45159	0.024381	0.187103	-4.07064
1530	Actr1b	-0.375907	6.76483	-2.55211	0.0197556	0.168668	-3.96478
1531	Chchd10	0.375841	2.94372	1.55571	0.136756	0.424638	-5.07469
1532	Rin3	-0.375822	6.12379	-2.05642	0.0541598	0.274974	-4.89013
1533	Gm12751	0.375278	0.492681	0.581522	0.567922	0.813232	-5.19309
1534	Pabir2	0.375168	2.96148	3.35604	0.00342259	0.0680374	-1.92422
1535	Ap4m1	-0.374998	4.77681	-4.01195	0.000783111	0.0295606	-0.654429
1536	Urm1	-0.374812	4.87708	-3.3652	0.00335328	0.0677838	-2.10408
1537	Nfib	0.374791	3.68548	2.06756	0.0529932	0.27228	-4.53895
1538	Wdtc1	-0.374703	5.70076	-3.59081	0.00202224	0.0499806	-1.74536
1539	Cpa6	0.374626	0.694765	1.7941	0.0891934	0.35043	-4.27249
1540	Ttc27	-0.374465	4.18774	-2.523	0.021002	0.173756	-3.82375
1541	Igsf10	0.374451	3.16862	0.45426	0.654938	0.863034	-6.461
1542	Zxdb	-0.374389	3.75911	-3.78304	0.00131191	0.038878	-1.16204
1543	Pgam2	-0.374162	1.45765	-0.92582	0.366486	0.668249	-5.39531
1544	Mical1	-0.373829	6.17555	-2.76051	0.0126749	0.134847	-3.60303
1545	Kif23	0.373771	3.28828	1.94995	0.0665368	0.305497	-4.8801
1546	Emx2	0.373762	1.27051	0.909338	0.374892	0.676125	-5.57383
1547	Ror2	-0.373654	1.62785	-1.04978	0.30737	0.6151	-5.60603
1548	Nom1	-0.373465	5.25634	-2.49749	0.0221549	0.17944	-3.94968
1549	Ggt7	-0.37346	2.40758	-0.689958	0.498804	0.769915	-5.7857
1550	Ptprf	0.373261	4.65952	0.670167	0.511049	0.777206	-6.47374
1551	Kcne4	0.373223	0.734849	0.752955	0.460972	0.743638	-5.39925
1552	Dck	0.373131	6.27794	2.73413	0.0134143	0.13946	-3.55939
1553	Gm9531	0.372802	4.40272	1.96622	0.0644948	0.300051	-4.82452
1554	Zfp61	0.372378	2.98523	2.07817	0.0519025	0.269634	-4.36386
1555	Svip	-0.372263	1.90267	-2.78172	0.012109	0.131358	-2.87503
1556	Rnf24	0.372008	4.05875	4.16181	0.000558765	0.024356	-0.317709
1557	Flrt3	0.371886	0.480891	1.4615	0.160693	0.457179	-4.82172
1558	Mroh2a	0.371742	1.72351	1.46488	0.159779	0.455751	-4.95117
1559	Ttyh2	-0.371685	6.61429	-3.77671	0.00133076	0.0390977	-1.34927
1560	Inka1	-0.371496	2.03823	-1.92083	0.0703353	0.313773	-4.45583
1561	Ogfod3	0.371237	3.29037	2.81283	0.0113223	0.126842	-3.08148
1562	Zc3h10	-0.371165	4.34898	-3.29873	0.00388937	0.0720585	-2.12497
1563	Il12rb1	-0.371109	2.08359	-0.353837	0.72747	0.898623	-5.67056
1564	Ext1	0.370972	6.67267	2.46883	0.0235214	0.183681	-4.1322
1565	Gm7334	-0.370784	1.70144	-0.56835	0.576647	0.817041	-5.42455
1566	Gypc	0.370693	4.03112	3.23109	0.00452113	0.0787715	-2.37103
1567	Ftl1-ps1	0.370655	3.00908	2.78395	0.012051	0.131085	-3.04092
1568	Crlf2	-0.370598	6.55298	-2.05907	0.0538804	0.274836	-4.82936
1569	Adck2	-0.370536	3.97024	-2.40501	0.0268529	0.196271	-3.70044
1570	Lhfpl6	0.370231	4.86917	0.928398	0.365183	0.667004	-6.38987
1571	Hoxb4	-0.370209	2.25929	-3.64811	0.00177774	0.0462334	-1.21007
1572	Fos	-0.369934	4.8644	-2.25668	0.0363685	0.226455	-4.41053
1573	Fryl	0.369894	5.61236	1.55351	0.137278	0.424878	-5.68119
1574	Stox2	0.369831	2.42255	1.32814	0.20032	0.504804	-5.34431
1575	Cenpj	-0.369822	3.63742	-2.28732	0.0341782	0.219322	-4.16839
1576	Arv1	-0.369686	1.82878	-3.26766	0.00416801	0.0752274	-1.9296
1577	Gm26992	-0.369478	3.22552	-1.42198	0.171708	0.471876	-5.39158
1578	Copz2	0.3694	4.19072	1.84142	0.0816886	0.334944	-5.0943
1579	Atp1a3	-0.369071	7.61141	-2.79761	0.011701	0.129153	-3.51879
1580	Ifi27l2a	0.369065	3.5018	1.73389	0.0996075	0.367745	-5.00007
1581	Cep44	0.369005	3.01556	3.6148	0.00191608	0.0482521	-1.32726
1582	Ppic	-0.368984	4.65684	-2.41799	0.0261415	0.193343	-4.07605
1583	Adamts14	-0.368887	1.83136	-1.96233	0.064978	0.301545	-4.3913
1584	Ippk	-0.368765	3.18257	-4.54299	0.000237671	0.0174191	0.631588
1585	Zfp867	0.368743	1.74188	2.05606	0.0541978	0.27505	-4.24302
1586	Hivep3	0.368407	3.66498	2.97496	0.0079563	0.106442	-2.91833
1587	Swt1	-0.367921	3.93463	-1.74135	0.0982628	0.366711	-5.16334
1588	Clybl	0.367631	2.86206	4.01517	0.000777444	0.0295606	-0.438761
1589	P2ry1	-0.367409	3.84723	-3.94744	0.000905675	0.0314556	-0.796195
1590	Tfpt	-0.36737	3.56415	-3.98986	0.000823079	0.03008	-0.584071
1591	Ccser2	0.367359	5.45856	3.28436	0.00401589	0.0738321	-2.39931
1592	Heph	0.367239	2.14566	1.15626	0.262322	0.574644	-5.10869
1593	Coq8a	0.367211	2.66782	1.51503	0.146702	0.437187	-5.30189
1594	Trim7	-0.367105	1.22359	-0.939292	0.35971	0.663054	-5.57918
1595	Nectin2	0.36702	4.34386	2.67184	0.0153273	0.149317	-3.37314
1596	Ing2	0.366997	3.48718	1.67702	0.110391	0.385932	-5.14521
1597	Dnajb2	-0.366875	4.21918	-1.10059	0.285221	0.59491	-6.00779
1598	Pop7	-0.36673	2.92407	-1.85853	0.0791144	0.329813	-4.50152
1599	Kif13b	-0.366701	6.48432	-5.3478	4.04695e-05	0.00698233	2.08886
1600	Cnr2	-0.366522	6.18422	-3.77242	0.00134368	0.0393808	-1.32888
1601	Wsb2	-0.366472	7.55632	-4.19119	0.000523017	0.0236552	-0.463557
1602	Crlf1	0.366437	2.43657	1.06492	0.300644	0.609371	-5.50653
1603	Nicol1	-0.366245	0.646472	-2.13031	0.0468346	0.25857	-3.90686
1604	Fzd2	0.365585	2.80582	0.818624	0.423444	0.716209	-6.07019
1605	Cln8	-0.36551	7.3756	-3.09861	0.00606273	0.0928289	-2.84343
1606	Ccdc191	0.365441	2.71381	2.7604	0.0126781	0.134847	-3.15356
1607	Ccn2	-0.365079	6.74692	-0.987889	0.33598	0.638583	-6.43632
1608	Wdr3	-0.365034	5.69924	-4.18497	0.00053039	0.0238119	-0.471339
1609	Maml2	0.364941	4.53143	2.60065	0.0178311	0.160828	-3.70215
1610	Kbtbd11	0.364718	1.09447	0.774215	0.448607	0.733421	-5.59285
1611	Nxpe1-ps	0.364627	2.96397	1.72285	0.101627	0.37163	-5.08243
1612	Abhd18	0.364534	2.76622	2.23794	0.0377714	0.231121	-4.06205
1613	Coa7	0.364437	3.34176	1.85067	0.0802873	0.331635	-4.89085
1614	Praf2	0.364386	4.66661	1.14951	0.265021	0.577076	-6.041
1615	Ptgs1	0.364241	3.98423	1.66756	0.112278	0.388421	-5.39299
1616	Sema3b	-0.364213	0.513024	-0.33481	0.741543	0.904444	-5.44489
1617	Zfp157	0.364139	3.51072	2.92324	0.00890842	0.112643	-2.93268
1618	Fancg	-0.36412	3.83697	-1.82376	0.0844229	0.34057	-4.94085
1619	Hyls1	0.36382	2.66501	3.6705	0.00169039	0.0452693	-1.25829
1620	A930007A09Rik	-0.363784	2.01099	-3.23831	0.00444922	0.0778582	-1.91103
1621	Abtb1	-0.363537	5.32852	-2.06021	0.0537608	0.274531	-4.80041
1622	Chrm3	0.363329	-1.32775	0.36752	0.717411	0.894136	-4.93686
1623	Zeb1	0.363279	3.59766	1.54634	0.138995	0.427441	-5.32364
1624	Zfp964	0.363269	1.83253	2.73492	0.0133916	0.139344	-3.05061
1625	Ndnf	0.363265	1.92021	1.37048	0.186974	0.489892	-5.34092
1626	Cyb561d1	-0.363259	4.54151	-2.39131	0.0276232	0.199229	-4.06223
1627	Cd38	0.362887	1.98286	1.12299	0.275836	0.586185	-5.33882
1628	Ccr2	0.362684	4.49434	1.85805	0.0791856	0.329813	-5.07192
1629	Tbc1d4	0.36259	4.65376	4.12996	0.000600302	0.0251602	-0.484355
1630	Plac9	0.362434	3.39335	0.912641	0.373197	0.67484	-5.97201
1631	Tcf7l2	0.362414	4.09122	1.96873	0.0641853	0.299784	-4.83859
1632	Trmt10b	0.362346	2.95163	2.76208	0.0126323	0.134676	-3.11444
1633	Ift43	0.361586	2.98606	2.13405	0.0464893	0.257756	-4.33823
1634	Cd36	-0.361351	10.6033	-1.61103	0.124141	0.407356	-5.61123
1635	Galnt6	-0.361259	6.60952	-2.07351	0.0523789	0.270982	-4.89411
1636	Catsperg1	-0.361098	1.43601	-1.16742	0.257899	0.56922	-5.34248
1637	Nop14	-0.361072	5.0655	-4.16845	0.00055048	0.0241707	-0.400272
1638	Efna4	0.361034	0.661694	0.971321	0.343945	0.646058	-5.48447
1639	Nprl3	-0.360969	4.0147	-2.31226	0.0324868	0.213967	-4.17196
1640	Dusp8	-0.360841	1.58077	-1.27417	0.218413	0.524567	-5.33951
1641	Zfp788	0.360757	3.11208	2.65641	0.0158399	0.151699	-3.37565
1642	Miga2	-0.36062	4.04073	-2.96881	0.00806423	0.107287	-2.7058
1643	Dhx34	-0.360422	4.97224	-5.919	1.20042e-05	0.00341624	3.4514
1644	Plce1	0.360416	3.17319	0.574804	0.572364	0.814818	-6.39366
1645	Plekhg6	0.360345	1.7124	1.31082	0.205993	0.512395	-4.99773
1646	Lhfpl2	-0.360202	7.71458	-2.69438	0.014607	0.14527	-3.68809
1647	Pilra	0.360189	2.63225	1.84119	0.0817235	0.334944	-4.86401
1648	Rccd1	0.360011	2.5171	2.33412	0.0310675	0.210043	-3.93551
1649	Nsmf	-0.359879	4.59013	-2.17353	0.0429796	0.247554	-4.44094
1650	Ung	0.359781	2.15127	3.30377	0.00384596	0.0718093	-1.96055
1651	Lyplal1	0.359627	0.996152	1.07272	0.29722	0.605708	-5.48925
1652	Dynlt1-ps1	-0.359626	1.50121	-0.776976	0.447016	0.733407	-5.32208
1653	Tead1	0.359531	5.40908	1.62762	0.120554	0.401389	-5.57751
1654	Kdr	0.359448	2.31252	1.78146	0.0912972	0.354742	-4.98838
1655	Eps8l1	-0.359416	3.75673	-3.10876	0.00592844	0.0922829	-2.66465
1656	Ccdc62	-0.359372	0.61869	-0.993464	0.333329	0.636751	-5.43999
1657	Taf3	0.359358	4.01732	1.69944	0.106025	0.379258	-5.26391
1658	Creb3l1	-0.358963	4.32314	-1.44324	0.165709	0.463992	-5.67026
1659	Klhl3	-0.358861	1.71621	-2.55436	0.0196621	0.16835	-3.33367
1660	Procr	-0.358698	4.88061	-1.14473	0.266946	0.578356	-5.80384
1661	Rpp38	0.358638	1.79312	1.88807	0.0748374	0.320979	-4.48647
1662	Chaf1b	0.358615	3.15698	1.69208	0.107442	0.381019	-5.19888
1663	Nsl1	0.358052	2.15885	1.81833	0.0852785	0.342516	-4.83273
1664	Fgf2	-0.35801	1.52613	-2.04881	0.0549703	0.27721	-4.24312
1665	Cep85l	0.357929	3.06065	2.54966	0.0198577	0.168825	-3.58917
1666	Zfyve19	-0.357746	4.19346	-4.80038	0.000134096	0.0132774	1.12615
1667	Ssh2	0.357736	5.53861	1.75334	0.0961339	0.363064	-5.41658
1668	Slc9a9	0.357321	6.41393	2.66256	0.0156337	0.150509	-3.73317
1669	Arhgap42	0.357248	3.04715	1.29128	0.212543	0.520163	-5.64521
1670	Fabp4	-0.356607	5.90949	-3.31718	0.0037327	0.0707369	-2.38888
1671	Tnk2	-0.356536	4.79866	-1.34813	0.193929	0.496394	-5.86598
1672	Ptprd	0.356497	3.80315	1.03138	0.315688	0.622496	-6.20044
1673	Hmgcl	-0.356366	5.86996	-2.49398	0.0223183	0.180031	-4.02639
1674	Plekho2	-0.356343	8.46717	-3.58738	0.00203789	0.0502477	-1.77277
1675	Dnajc25	0.356298	3.77859	2.95392	0.00833108	0.109621	-2.81832
1676	Zkscan17	-0.356121	4.92712	-2.10247	0.0494819	0.263735	-4.58829
1677	Csf2ra	-0.356092	8.29318	-2.2472	0.0370721	0.229141	-4.62522
1678	Unc5a	-0.356066	1.65651	-1.21486	0.239731	0.550719	-5.25983
1679	Pkia	0.355996	0.872554	1.27758	0.217233	0.523884	-5.20716
1680	Eef1a2	-0.355938	3.01431	-1.02548	0.318388	0.624635	-6.05975
1681	Masp1	0.355918	4.00349	1.46044	0.16098	0.457348	-5.70268
1682	Ppm1l	0.355777	1.83389	3.06491	0.0065303	0.0957109	-2.25983
1683	Cyth4	-0.355735	8.73441	-3.69623	0.00159527	0.0437597	-1.51271
1684	Cd37	-0.355698	6.59788	-2.82113	0.0111209	0.125833	-3.42545
1685	Gab1	0.355609	4.46958	3.00728	0.00741225	0.103308	-2.84565
1686	Zbtb42	-0.35545	4.27862	-2.48257	0.0228567	0.181608	-3.86515
1687	Tpm1	0.355293	7.75888	1.81806	0.0853218	0.342516	-5.366
1688	Usp18	0.355262	2.16493	1.40247	0.17737	0.478975	-5.06565
1689	Ift74	0.355244	3.79171	3.25607	0.00427698	0.0756507	-2.21789
1690	Cd276	0.355148	4.27871	5.12931	6.50523e-05	0.00946011	1.81795
1691	Prdm5	0.354908	1.03318	1.83971	0.0819501	0.334944	-4.4768
1692	Ecscr	0.354846	1.62304	1.66949	0.111891	0.387493	-4.7232
1693	Zfp948	0.354795	2.86039	1.58906	0.129028	0.413813	-5.23104
1694	Atp6v1b2	-0.354692	9.52369	-3.60432	0.00196175	0.0489907	-1.75507
1695	Htr1b	-0.354675	2.15373	-1.52034	0.14537	0.435736	-4.9583
1696	Hsf4	-0.35458	1.78631	-2.34332	0.0304881	0.20769	-3.77166
1697	Zbtb10	0.354505	2.62858	1.85314	0.0799178	0.330907	-4.81343
1698	Selenom	-0.354424	4.67753	-2.30865	0.0327263	0.214708	-4.2043
1699	Gpx8	0.354374	4.43673	0.624578	0.539892	0.795048	-6.57361
1700	Tmem217rt	-0.354288	2.87863	-1.43587	0.167768	0.466633	-5.43611
1701	Cd300a	-0.354138	7.83313	-3.46497	0.00268231	0.0587804	-1.99926
1702	L1cam	-0.354117	3.10706	-2.16868	0.0433977	0.248784	-4.31729
1703	Arl6	0.354105	2.6319	3.25586	0.0042789	0.0756507	-2.05899
1704	Sec16b	0.354063	1.16494	1.35457	0.191905	0.494595	-5.06364
1705	Tmem143	-0.353906	3.62409	-1.73393	0.0996003	0.367745	-5.08229
1706	Spice1	-0.353873	3.97087	-2.90316	0.00930688	0.114657	-3.03833
1707	Ly86	0.353788	7.17292	4.86985	0.000115005	0.0125244	1.13957
1708	Brix1	0.353742	4.77009	2.16406	0.0437991	0.249444	-4.44146
1709	Tcirg1	-0.353687	9.42713	-3.48254	0.00257871	0.0575624	-2.00612
1710	Slc66a2	-0.353683	6.05118	-5.42056	3.45922e-05	0.00658186	2.30813
1711	Tnfrsf22	0.353624	3.52397	1.50518	0.149197	0.441151	-5.47124
1712	Mief2	-0.35359	3.59059	-1.76586	0.0939548	0.359258	-4.86439
1713	Abraxas1	0.353488	2.68104	2.24078	0.0375552	0.230504	-4.08483
1714	Slc36a1	-0.353351	6.76325	-3.83279	0.00117276	0.0368007	-1.24661
1715	Endov	-0.352797	3.65733	-2.65495	0.0158891	0.151763	-3.37419
1716	Pck2	-0.352729	5.31088	-3.2469	0.00436509	0.0769456	-2.32627
1717	Pot1b	0.35255	4.37646	2.2575	0.0363084	0.226328	-4.33302
1718	Gbp2	0.35252	6.29958	4.15271	0.000570329	0.024624	-0.30769
1719	Itgb7	0.352479	3.53291	0.417417	0.681188	0.875741	-6.22945
1720	Sap30bp	0.352452	5.17193	1.71144	0.103751	0.375808	-5.40373
1721	Gm45062	0.352412	1.08681	0.173269	0.864326	0.950957	-5.59432
1722	Sult1a1	0.352207	2.51255	0.773361	0.449099	0.733727	-6.05823
1723	Hspa1b	-0.352073	4.34701	-1.25254	0.226008	0.53376	-5.92508
1724	Ptgir	-0.352004	3.98199	-1.19499	0.247221	0.558928	-5.45029
1725	Serpinb1a	0.351879	2.54014	0.383187	0.705958	0.889273	-5.85503
1726	Tbc1d10a	-0.351771	4.38307	-3.47814	0.00260426	0.0578098	-1.83688
1727	Serf1	0.351754	1.8333	1.93623	0.0683028	0.310014	-4.42834
1728	Arl5c	-0.351471	4.23594	-1.05372	0.30561	0.61392	-6.09727
1729	Gm10033	0.35147	2.4491	1.11082	0.280906	0.591571	-5.64679
1730	Utp14b	0.351469	3.04961	2.95979	0.00822492	0.108462	-2.89536
1731	Arsj	0.351258	1.89692	2.36427	0.0292048	0.204008	-3.81952
1732	Ccdc157	-0.351181	3.24122	-3.13166	0.00563593	0.0896535	-2.30055
1733	Itsn1	0.351053	7.50262	2.41996	0.0260352	0.193031	-4.293
1734	Bcl2l11	-0.350995	6.65949	-1.9505	0.0664672	0.305497	-5.13904
1735	Clec1a	-0.350981	-0.411877	-0.667966	0.512421	0.777816	-5.33187
1736	Mpdu1	-0.350769	5.41507	-2.02933	0.057095	0.283629	-4.91576
1737	L3hypdh	-0.350588	1.03902	-1.46204	0.160548	0.456905	-4.8404
1738	Apobec1	-0.350464	7.73378	-4.88865	0.000110331	0.0123301	1.09979
1739	Ehd3	-0.350449	3.1829	-0.508437	0.617169	0.841508	-6.45411
1740	Cibar1	0.350052	2.81046	1.64107	0.117712	0.39702	-5.13373
1741	Rpl39l	0.349867	2.45786	1.55112	0.137848	0.425652	-5.06669
1742	Esr1	0.349722	2.8665	2.4244	0.025797	0.192546	-3.6875
1743	Gm53012	-0.349664	3.53203	-2.41183	0.0264767	0.195068	-3.9647
1744	Zswim9	0.349448	2.49678	1.69263	0.107337	0.380777	-5.02308
1745	Elmo3	-0.349149	1.29041	-1.01332	0.324006	0.628795	-5.249
1746	Csf2rb2	-0.349101	8.23864	-2.27505	0.0350408	0.222005	-4.57171
1747	Spdl1	0.349098	3.2444	2.15778	0.0443496	0.250718	-4.42194
1748	Slfn9	0.348948	4.64199	2.02683	0.0573734	0.284457	-4.82624
1749	Cd164	0.348863	7.5785	3.83417	0.00116913	0.0367831	-1.24515
1750	Cilk1	0.348811	4.30983	4.31483	0.000396133	0.0210047	0.0671691
1751	Gm48541	-0.348758	1.10162	-2.09957	0.0497654	0.264188	-3.88104
1752	Cd22	-0.348731	4.95834	-3.80859	0.0012385	0.037776	-1.29056
1753	Cdkal1	0.34867	3.6095	3.12153	0.00576346	0.0907936	-2.46832
1754	Pik3r6	-0.348637	4.41203	-1.32152	0.202475	0.508009	-5.75933
1755	Usp28	-0.348553	4.04984	-1.738	0.0988637	0.367654	-5.15974
1756	Lpl	-0.348522	12.1015	-4.58735	0.000215273	0.0168658	0.473719
1757	Irf8	-0.348291	7.80595	-3.06898	0.00647195	0.0954141	-2.91138
1758	Mtmr11	0.348221	3.15349	1.79676	0.088756	0.349403	-4.99614
1759	Zfp119b	0.347933	1.54752	2.12432	0.0473927	0.25922	-4.00367
1760	Timm17a	-0.347837	5.05911	-2.57208	0.0189413	0.164767	-3.73248
1761	Dolpp1	-0.347628	4.59039	-2.12392	0.047431	0.25922	-4.52835
1762	Kif14	0.347434	1.73251	2.12336	0.0474836	0.259249	-4.23837
1763	Tbp	0.347223	4.40252	2.72814	0.0135879	0.13993	-3.38899
1764	Dglucy	0.347079	5.3529	3.13305	0.00561858	0.0896535	-2.73919
1765	Tbx15	0.347044	4.27271	0.979193	0.340145	0.642501	-6.22818
1766	Myom1	0.346996	1.4434	0.866615	0.397278	0.694129	-5.91183
1767	Vgf	0.346872	0.512334	0.858551	0.401599	0.696768	-5.26672
1768	Hcst	-0.346672	2.70533	-1.19072	0.248852	0.561073	-5.64405
1769	Fcgrt	0.346291	6.9103	3.36741	0.00333677	0.0675639	-2.24228
1770	Zmym6	0.346258	4.7484	1.99643	0.060852	0.291542	-4.88814
1771	Calu	0.346136	7.92671	2.07234	0.0524992	0.271253	-4.88278
1772	Adrb2	0.346072	3.26308	1.81592	0.0856615	0.343237	-5.00884
1773	Cdc7	0.345824	2.20359	1.38224	0.183397	0.485686	-5.30944
1774	Zcchc24	0.34563	6.15296	4.46893	0.000280449	0.0184697	0.190115
1775	Smc5	0.345473	5.50075	4.93763	9.90398e-05	0.0118571	1.28521
1776	Gm4724	0.345421	1.3524	0.973194	0.343038	0.645006	-5.49773
1777	Col6a3	-0.345413	6.96015	-0.977122	0.341141	0.643269	-6.43556
1778	Trmt13	0.34541	3.09578	1.76677	0.093797	0.359216	-4.89663
1779	Hlcs	-0.345362	3.84899	-0.980723	0.339409	0.64199	-6.0914
1780	Btbd3	0.345336	4.19934	4.38702	0.000336907	0.0198981	0.127517
1781	Fuca1	-0.345221	7.6657	-3.38579	0.00320248	0.0658458	-2.2556
1782	Rasa4	-0.345077	7.44547	-2.2664	0.03566	0.224448	-4.53341
1783	Abcf3	-0.344961	5.71132	-4.09903	0.000643596	0.0262408	-0.555317
1784	Stmn1	0.344906	5.08935	1.83073	0.0833338	0.338083	-5.31066
1785	Cx3cl1	0.344904	3.74837	0.83219	0.415938	0.709326	-6.16244
1786	Tnip2	-0.344844	5.00608	-2.88867	0.00960528	0.116655	-3.12707
1787	Jdp2	0.344353	3.89886	2.43631	0.0251676	0.189813	-3.93153
1788	Pdgfra	0.344157	5.619	0.956419	0.35122	0.653028	-6.44837
1789	Ktn1	0.344135	5.57763	3.19854	0.00485999	0.083118	-2.58416
1790	Abca5	0.34411	2.26476	1.99029	0.0615774	0.29349	-4.50786
1791	Hdac9	0.343742	3.02713	1.27918	0.216682	0.523844	-5.79399
1792	Or52h1	-0.343661	1.16259	-2.00767	0.0595438	0.288851	-4.19833
1793	Adamts9	0.343405	2.19723	1.03626	0.313468	0.619648	-5.79039
1794	Dscc1	0.3434	0.88589	1.27557	0.217926	0.524239	-5.2691
1795	Pid1	0.343336	7.28339	2.4231	0.0258662	0.192822	-4.21286
1796	Card9	-0.343176	5.5263	-4.38474	0.000338634	0.0198981	0.14833
1797	Angpt4	0.342942	2.35071	0.68605	0.501209	0.771541	-6.24302
1798	Stard10	0.342931	1.12631	1.17155	0.256277	0.567731	-5.30865
1799	Mix23	0.342709	3.06655	2.87974	0.00979345	0.118222	-2.8901
1800	Cnn3	0.342607	6.72949	2.11853	0.0479389	0.260367	-4.81997
1801	Slc6a12	0.342442	1.97984	0.54837	0.590009	0.824966	-5.85166
1802	Tbxas1	-0.342135	7.46436	-2.85276	0.0103845	0.122519	-3.36466
1803	Rybp	0.341643	5.78346	4.53702	0.00024086	0.0174981	0.425409
1804	Eda2r	0.341637	3.40508	2.07804	0.0519159	0.269634	-4.5508
1805	Zfp773	0.341556	2.37587	2.34375	0.0304612	0.20769	-3.76303
1806	Tmem267	-0.341517	4.19432	-2.97776	0.00790778	0.106442	-2.84631
1807	Dusp19	0.341505	3.05939	1.60023	0.126523	0.410759	-5.23168
1808	Pmaip1	0.341138	3.42615	3.18438	0.00501503	0.0838426	-2.4226
1809	Zfp560	-0.341108	2.7565	-1.53258	0.142339	0.432293	-5.15051
1810	Plin2	-0.340979	8.79875	-2.976	0.00793828	0.106442	-3.14228
1811	Gm11699	-0.340856	0.959756	-1.36271	0.18937	0.492193	-4.90116
1812	Itpkb	-0.340723	6.96164	-5.01349	8.38269e-05	0.0106897	1.36001
1813	Idi1	0.340674	5.41779	3.30512	0.00383439	0.0718093	-2.44681
1814	Phf21a	0.3402	5.51947	4.56626	0.000225639	0.0173381	0.427286
1815	Serping1	0.340131	6.23017	0.409806	0.686665	0.879199	-6.82477
1816	Fas	0.339929	3.44065	2.692	0.0146813	0.14527	-3.2372
1817	Letm1	-0.339902	5.80622	-3.64254	0.00180014	0.0463054	-1.62939
1818	Klf13	-0.339838	7.28888	-2.48206	0.0228813	0.181608	-4.13849
1819	Nek4	0.339714	3.79662	2.40561	0.0268199	0.19627	-4.06817
1820	Arid3a	-0.339589	5.60727	-2.42559	0.0257333	0.19243	-4.22606
1821	Zfp763	0.33957	2.32288	2.71619	0.0139405	0.141735	-3.15915
1822	Scarf1	-0.339355	4.58677	-0.778161	0.446334	0.733106	-6.32329
1823	Bloc1s5	0.339309	4.1179	2.05835	0.0539559	0.274877	-4.68476
1824	Gpr19	-0.33924	1.10949	-1.35209	0.19268	0.495388	-5.06898
1825	Apoo	0.339212	2.87087	2.82043	0.0111378	0.125833	-2.94374
1826	Zfp994	0.339188	3.50925	2.73185	0.0134801	0.139539	-3.22396
1827	Hs6st2	0.339181	2.44542	0.65834	0.518447	0.782706	-6.17839
1828	Gpr176	-0.339148	4.83825	-1.79696	0.0887238	0.349403	-5.16024
1829	Ttf1	0.338951	4.61076	2.87418	0.00991249	0.119059	-3.13455
1830	Fbxo17	0.338659	1.06242	1.17011	0.256843	0.568459	-5.31072
1831	Cdkl3	0.338388	1.2814	2.35674	0.0296603	0.205632	-3.57471
1832	Gm48368	0.338343	3.68017	1.581	0.130862	0.416634	-5.29363
1833	Vegfc	0.338235	2.28422	0.513973	0.613369	0.839382	-6.12686
1834	Egr3	-0.337772	0.462757	-1.00562	0.327599	0.63248	-5.59946
1835	Rnh1	-0.337679	8.26685	-2.3014	0.0332133	0.215787	-4.43753
1836	Pcp4l1	0.337445	4.10668	3.90984	0.000985787	0.032824	-0.960252
1837	Ch25h	-0.337233	2.37187	-0.916355	0.371298	0.673336	-5.29963
1838	Shroom3	0.337109	1.67181	0.776317	0.447395	0.733407	-5.62108
1839	Tacc3	0.337049	4.4234	4.1359	0.000592328	0.0250892	-0.431159
1840	Sfmbt2	-0.337009	1.27224	-1.0857	0.291586	0.601487	-5.32002
1841	Kpna2	0.336623	6.29691	4.08458	0.00066489	0.0267129	-0.67845
1842	Ccl2	0.336614	5.63192	1.32839	0.20024	0.504789	-5.90907
1843	Zfp473	-0.336479	1.61182	-3.28803	0.00398323	0.0734568	-1.88229
1844	Zfp1003	0.336457	2.28904	1.74896	0.0969076	0.364262	-4.86298
1845	Rfc3	0.33638	3.50256	2.76755	0.0124845	0.133856	-3.27156
1846	Fgl2	0.336238	6.3361	1.0148	0.323319	0.62859	-6.24086
1847	Vegfa	0.336119	6.37207	2.39674	0.0273158	0.197726	-4.32404
1848	Mettl16	-0.336078	4.32168	-1.41139	0.174763	0.475569	-5.73162
1849	Hif1a	0.336056	7.62329	3.5996	0.00198266	0.0492603	-1.74241
1850	Car9	-0.335763	2.63123	-1.73997	0.0985101	0.36727	-4.95912
1851	Zcchc10	0.335571	2.84874	2.3878	0.027824	0.199477	-3.80803
1852	Pigc	-0.335476	4.74006	-1.74932	0.0968433	0.364262	-5.21216
1853	Crybg3	-0.33533	5.42074	-1.68118	0.109571	0.384154	-5.40034
1854	Il4ra	0.335289	8.16075	4.8384	0.00012328	0.0128388	0.905003
1855	Actr3b	0.335108	1.161	0.562852	0.580308	0.818371	-5.54631
1856	B4galnt1	-0.335001	6.5565	-4.34622	0.000369187	0.0206162	-0.117207
1857	Gpx3	0.334865	6.25481	1.26894	0.220232	0.527457	-6.14889
1858	Scamp5	-0.334577	6.22047	-1.3639	0.189001	0.491716	-5.92746
1859	Mybl2	0.334559	2.15018	1.57213	0.132903	0.418469	-5.17132
1860	Tnfrsf26	0.334534	5.21377	1.77531	0.0923375	0.356933	-5.2018
1861	Cdk2ap2	-0.334325	5.67534	-1.84079	0.0817843	0.334944	-5.12217
1862	Uchl1	0.334302	2.65604	0.651522	0.522739	0.785321	-5.87176
1863	Mob3c	-0.334154	4.87421	-2.7529	0.0128843	0.135835	-3.48888
1864	Nup210	0.334059	1.2916	1.08023	0.293953	0.603644	-5.69654
1865	Dnaja1	0.333958	7.32585	1.61577	0.123105	0.405754	-5.66606
1866	Fcgr2b	0.333866	8.092	1.76445	0.094197	0.359376	-5.34845
1867	Trps1	0.333556	5.43752	2.58121	0.0185796	0.16335	-3.8185
1868	Lmna	-0.333555	7.93089	-2.07185	0.0525499	0.271288	-4.87535
1869	Wnt4	0.333505	0.4831	0.925042	0.36688	0.668415	-5.31356
1870	Hddc3	0.333413	0.987005	1.26395	0.221978	0.528941	-5.25198
1871	Tubb3	-0.333369	4.03957	-0.73847	0.469514	0.748413	-6.17861
1872	Pstpip2	0.33321	4.83007	1.09571	0.287295	0.597555	-6.04177
1873	Nat2	0.333197	3.13503	2.72926	0.0135555	0.139752	-3.23733
1874	Zfp521	0.333131	2.004	0.93053	0.364107	0.666737	-5.81368
1875	Gpr68	-0.333112	1.73246	-1.10919	0.281592	0.592071	-5.58299
1876	Cpeb2	-0.333098	5.78013	-4.13252	0.000596846	0.0251031	-0.546605
1877	Ndn	0.333031	2.76178	0.868737	0.396146	0.69376	-6.06198
1878	Oaz1-ps	-0.33296	4.13274	-1.1638	0.259329	0.570799	-5.56628
1879	Lpar5	-0.332943	4.26289	-2.52578	0.0208798	0.17357	-3.87238
1880	Gm15429	-0.332723	2.18677	-0.835411	0.414169	0.708101	-5.82576
1881	Apobec3	0.332653	6.14016	4.50025	0.00026148	0.0180136	0.266856
1882	Tatdn2	-0.332283	6.10158	-2.88224	0.00974036	0.117699	-3.34897
1883	Pex11g	0.332192	1.78291	1.4169	0.173168	0.473809	-5.0371
1884	Lyl1	-0.332089	6.16547	-0.935137	0.361791	0.664746	-6.49055
1885	Irf1	0.332032	7.10762	2.26789	0.0355526	0.224064	-4.46798
1886	Mki67	0.33197	5.1684	1.9036	0.0726721	0.317348	-5.09064
1887	Mad2l1	0.331807	4.17701	3.54748	0.00222904	0.0529466	-1.68782
1888	Eya4	0.331776	3.59013	1.01732	0.322152	0.628178	-6.15789
1889	Tmod1	-0.331688	1.86079	-1.93656	0.0682601	0.310014	-4.67641
1890	Pbk	0.331665	2.1195	1.4425	0.165915	0.464224	-5.4806
1891	Krtcap3	-0.331643	1.09216	-1.94434	0.0672543	0.307232	-4.18992
1892	Nrep	-0.331625	0.0520268	-1.04164	0.311029	0.617879	-5.45878
1893	2700097O09Rik	0.331589	2.45647	2.13538	0.0463668	0.257548	-4.25283
1894	Rftn2	0.331576	2.6927	2.09804	0.0499156	0.264751	-4.37325
1895	Kank3	-0.331439	3.44006	-1.40561	0.176447	0.477874	-5.52428
1896	Copg2	-0.331288	5.76997	-5.14053	6.34785e-05	0.00945961	1.61309
1897	Cyp4f13	-0.331249	4.54461	-3.13457	0.00559978	0.0896189	-2.51114
1898	Gm49450	-0.331038	-0.859965	-0.544302	0.592748	0.826675	-5.40747
1899	Egfl8	-0.330909	0.892057	-1.21541	0.239526	0.550354	-5.08104
1900	Slit3	0.33087	1.85376	0.978138	0.340652	0.642852	-5.51853
1901	Gmfg	0.330844	5.22042	1.01653	0.322515	0.628178	-6.30551
1902	Pgm2l1	0.330838	5.432	2.2099	0.0399632	0.237986	-4.61235
1903	Tnfrsf23	0.330786	4.58501	1.92314	0.0700278	0.313648	-4.97579
1904	Nt5dc2	0.330763	5.90599	3.19888	0.00485631	0.083118	-2.68551
1905	Elovl7	-0.330627	1.09711	-1.12389	0.275462	0.585788	-5.36666
1906	Hmgcll1	0.330482	0.583327	0.66947	0.511483	0.777571	-5.55914
1907	Obsl1	-0.330422	2.25473	-1.35219	0.19265	0.495388	-5.3009
1908	Robo1	0.330056	3.08551	0.968645	0.345243	0.646832	-6.02466
1909	Rptor	-0.329998	5.78018	-4.98912	8.8435e-05	0.0111586	1.34115
1910	Mocos	-0.329788	6.2085	-2.92619	0.0088512	0.112278	-3.18847
1911	Dhrs13	-0.329657	1.31002	-1.13477	0.270993	0.581973	-5.39164
1912	Nme1nme2	-0.329651	3.54106	-0.937782	0.360465	0.663479	-5.48516
1913	Tasor2	0.329649	4.89924	1.91771	0.0707535	0.314311	-5.00789
1914	Ang	0.32938	2.7802	3.75998	0.0013819	0.0400117	-0.977807
1915	Mtus2	-0.329366	1.23863	-1.23379	0.232761	0.541138	-5.19276
1916	Zfp36	-0.329285	6.36199	-5.39167	3.68135e-05	0.00678898	2.20467
1917	1700017B05Rik	-0.328931	5.79202	-4.20519	0.000506803	0.0231872	-0.398197
1918	Tifab	-0.328918	6.47997	-1.40272	0.177297	0.478975	-5.86125
1919	Il16	0.328915	4.76782	4.60979	0.000204773	0.0166963	0.55046
1920	B3galt4	-0.328713	3.10043	-3.04595	0.00680848	0.0980458	-2.41128
1921	Cchcr1	0.328658	2.88174	1.08538	0.291727	0.601559	-5.76779
1922	Ikbip	0.328521	4.88484	2.49131	0.0224434	0.180435	-3.98147
1923	Zfp800	0.328372	4.61901	1.68925	0.10799	0.382078	-5.32632
1924	Lsm7	-0.328083	3.87612	-3.65576	0.00174741	0.046137	-1.37093
1925	Plekhm1	-0.327939	7.76895	-2.31498	0.0323068	0.213611	-4.49023
1926	Vmn2r6	0.327845	1.09019	1.07799	0.294925	0.604518	-5.41143
1927	Ppfia4	-0.327608	4.72202	-1.28832	0.213548	0.520995	-5.81452
1928	Ctsb	-0.327505	13.5229	-4.31703	0.000394182	0.0210047	-0.0368554
1929	Eva1b	0.327446	3.31233	2.56374	0.0192772	0.1662	-3.41315
1930	Zfp53	0.327438	3.58226	3.17512	0.00511905	0.0849889	-2.40541
1931	Htra3	-0.327325	2.92239	-0.476891	0.639036	0.855116	-6.43236
1932	Dgke	-0.32729	3.87187	-2.08689	0.0510221	0.268246	-4.61268
1933	Zfp668	-0.327082	3.77264	-1.44466	0.165316	0.463434	-5.52092
1934	Zfp644	0.327048	5.14337	3.66322	0.00171832	0.0456707	-1.5428
1935	Zfp59	-0.327024	2.7672	-4.4171	0.000314951	0.0196484	0.412527
1936	Ccdc34	0.326928	3.57489	2.73675	0.0133392	0.13893	-3.3149
1937	Pik3ap1	-0.326892	8.40153	-2.79485	0.0117708	0.129328	-3.55298
1938	Skint8	0.326696	0.8426	1.37009	0.187094	0.489968	-4.92245
1939	Pla2g6	-0.326561	3.44999	-1.58471	0.130014	0.415153	-5.22896
1940	Polr1b	-0.326489	4.1771	-2.70573	0.0142564	0.143704	-3.40085
1941	Lrrc61	-0.326414	4.19234	-2.29555	0.033611	0.217546	-4.16279
1942	Bcam	-0.326362	2.62284	-0.485646	0.632932	0.850972	-6.25929
1943	Dusp3	-0.326314	7.36755	-2.05062	0.0547772	0.276702	-4.90533
1944	Rbm38	0.32624	3.77709	2.31884	0.0320534	0.213103	-4.14048
1945	Trub2	-0.326222	4.45493	-1.72447	0.101328	0.37163	-5.22727
1946	Eepd1	-0.326018	4.06757	-1.39821	0.178626	0.480267	-5.75992
1947	Osgepl1	0.325916	2.21367	1.24388	0.229109	0.536795	-5.48245
1948	Anapc15	-0.325907	4.51642	-2.13098	0.0467723	0.2585	-4.73685
1949	E130308A19Rik	-0.325772	2.13775	-1.60808	0.124787	0.40836	-4.8613
1950	Pdgfb	-0.325674	5.3489	-3.12112	0.00576875	0.0907936	-2.68096
1951	Cep41	-0.32561	2.70711	-1.34374	0.195317	0.497824	-5.44401
1952	Vash2	-0.325493	2.50965	-2.43971	0.0249902	0.189605	-3.80819
1953	Osgin1	0.325437	4.79241	3.50534	0.00245015	0.0557304	-1.58467
1954	Trp53bp1	-0.325411	4.97517	-1.54818	0.138553	0.426954	-5.60822
1955	Inpp5d	-0.325268	7.91596	-4.47588	0.000276125	0.0183884	0.101451
1956	AU022252	0.325178	4.42486	1.34919	0.193594	0.496022	-5.86065
1957	Ckb	-0.325163	8.22769	-3.6693	0.00169495	0.0452693	-1.602
1958	Cyth2	-0.324988	5.41896	-3.9788	0.000843859	0.0304679	-0.800282
1959	Oplah	-0.324906	2.57204	-0.917793	0.370564	0.672309	-5.70494
1960	Usp30	-0.324896	4.56214	-3.86157	0.0010991	0.0353461	-1.00498
1961	Igfbp7	0.32485	6.68603	0.796784	0.435705	0.7266	-6.62812
1962	Fance	-0.32473	4.28744	-3.41697	0.00298673	0.0624816	-1.97276
1963	Prim1	0.324601	2.67976	2.11928	0.0478673	0.260367	-4.42139
1964	Gramd2b	-0.324298	4.01154	-6.38938	4.54944e-06	0.00188049	4.37481
1965	Isy1	0.324221	4.78033	1.86185	0.0786225	0.328838	-5.08484
1966	Hspa1a	-0.324213	2.78417	-0.991118	0.334443	0.637257	-5.92871
1967	Gemin6	0.324039	2.33642	2.01669	0.0585127	0.286868	-4.42185
1968	Plekhh2	0.323856	3.09339	0.931612	0.363562	0.66616	-6.07205
1969	Fermt3	-0.323849	8.14266	-1.90666	0.0722527	0.316323	-5.1492
1970	Olfml2b	-0.323745	4.16766	-0.530911	0.601811	0.832014	-6.5855
1971	Nxpe4	0.323729	1.54207	1.07076	0.298078	0.606685	-5.53854
1972	Mcm9	0.323725	3.8693	2.34339	0.0304837	0.20769	-4.06226
1973	Cmklr1	0.32363	5.03418	1.48321	0.154891	0.448366	-5.6501
1974	Gpr183	-0.323559	3.28701	-2.21498	0.0395572	0.236495	-4.37562
1975	Haghl	-0.323286	4.10517	-1.52247	0.144838	0.435188	-5.42461
1976	Slc6a17	-0.32319	0.555262	-0.767354	0.452575	0.737015	-5.47164
1977	Tle1	-0.323072	4.47831	-2.50725	0.0217072	0.177198	-3.88497
1978	Rps6ka5	0.32306	3.88694	2.23274	0.0381692	0.232668	-4.24977
1979	Trmt10a	0.322937	2.63362	2.29415	0.0337069	0.217579	-3.89098
1980	Plxna3	0.322868	3.678	1.24905	0.227255	0.535293	-5.87425
1981	Rdh13	-0.322848	4.21314	-3.0032	0.00747884	0.10364	-2.8026
1982	Atp9a	-0.322847	1.87203	-1.03816	0.312602	0.619024	-5.54511
1983	Pcgf2	0.322818	3.07791	1.80528	0.0873682	0.347125	-5.0129
1984	Tmem41a	-0.322716	2.98389	-3.75051	0.00141168	0.04058	-1.04463
1985	Col27a1	-0.322627	2.51369	-0.64963	0.523933	0.785921	-5.92957
1986	Irf5	-0.322512	7.79198	-2.71441	0.0139937	0.141914	-3.64045
[truncated: 10,001 more rows]

## Sheet: Media + CDDO-Me vs Media
	GeneID	log2-fold change	AveExpr	t	P.Value	adj.P.Val	B
[truncated: 11,987 more rows]

[truncated: 3 more sheets: WT + CDDO-Me vs Media, KEAP1 KO + CDDO-Me vs Media, NRF2 KO + CDDO-Me vs Media]
