# Supplementary material for: Synthetic Oleanane Triterpenoids Reduce Tumor Growth and Promote an Anti-Tumor Immune Response Independent of Cancer KEAP1 Mutational Status
Source: Antioxidants (Basel). 2025 Nov 26;14(12):1406. doi: 10.3390/antiox14121406 (PMC12729418; doi:10.3390/antiox14121406)
Supplement: Supplementary file 1 [file antioxidants-14-01406-s001.zip › Table S2 Qiagen IPA Result Z-Scores vs Media Control_All Comparisons.xlsx]

## Sheet: Canonical Pathways
© 2000-2024 QIAGEN. All rights reserved.
Canonical Pathways	LL2 WT CM_Vehicle vs Media_Vehicle	KEAP1 KO CM_Vehicle vs Media_Vehicle	NRF2 KO CM_Vehicle vs Media_Vehicle	Media_CDDO-ME vs Media_Vehicle	LL2 WT CM_CDDO-ME vs Media_Vehicle	KEAP1KO CM_CDDO-ME vs Media_Vehicle	NRF2KO CM_CDDO-ME vs Media_Vehicle
Cell Cycle Checkpoints	N/A	2	N/A	-3.9	-5.259	-4.662	-5.396
Mitotic Prometaphase	N/A	N/A	N/A	-3.207	-6.332	-6.112	-4.025
RHO GTPases Activate Formins	N/A	N/A	N/A	-2.887	-5.191	-5.24	-3.771
Mitotic Metaphase and Anaphase	N/A	N/A	N/A	-3.742	-4.061	-3.938	-4.583
Extracellular matrix organization	-2.357	-1.508	N/A	1.667	-4.382	-2.985	1.387
Multiple Sclerosis Signaling Pathway	-1.265	-1.667	N/A	1.342	3.938	4.041	1.941
Neutrophil Extracellular Trap Signaling Pathway	1	0.775	N/A	1.265	4.243	3.618	2.668
NRF2-mediated Oxidative Stress Response	N/A	N/A	N/A	3.464	2.673	3.638	3.742
Cell Cycle Control of Chromosomal Replication	N/A	N/A	N/A	-2.646	-3.5	-3.357	-3.464
Pulmonary Fibrosis Idiopathic Signaling Pathway	-3.182	-1.225	N/A	1.886	-3.357	-1.941	1.279
Cachexia Signaling Pathway	0	1	N/A	0.707	3.302	4.106	3
Kinetochore Metaphase Signaling Pathway	N/A	N/A	N/A	-2.53	-3.272	-3.674	-2.309
NFE2L2 regulating anti-oxidant/detoxification enzymes	N/A	N/A	N/A	3.162	2.121	3.317	3.162
Role of Osteoblasts in Rheumatoid Arthritis Signaling Pathway	2.324	1.265	N/A	2.309	1.457	1.987	2.065
TCR signaling	-2.449	-2.236	N/A	-1	3.153	2.5	N/A
Activation of the pre-replicative complex	N/A	N/A	N/A	-2	-3.317	-3	-3
Nucleosome assembly	N/A	N/A	N/A	-2	-3.317	-3.317	-2.646
Role of Chondrocytes in Rheumatoid Arthritis Signaling Pathway	1.387	1.387	N/A	1.265	1.915	2.611	2.673
Interferon gamma signaling	0.816	1.342	N/A	N/A	4.041	3.8	-1
NLR signaling pathways	N/A	N/A	N/A	2	3.162	3.317	2.236
Xenobiotic Metabolism AHR Signaling Pathway	0.447	1	N/A	2.449	2.121	2.111	2.53
CLEAR Signaling Pathway	2.324	2.309	N/A	-1.633	1.897	2.214	-0.277
Cohesin Chromatin Regulation Pathway	N/A	N/A	N/A	-2.53	-2.524	-2.524	-2.887
Glycation Signaling Pathway	0.632	0	N/A	0.632	3.394	3.464	2.309
Actin Cytoskeleton Signaling	-1.342	0	N/A	2.646	-1.964	-2.183	2.236
Macrophage Classical Activation Signaling Pathway	-0.302	-0.333	N/A	1.342	3.28	3.202	1.897
Neutrophil degranulation	1.043	0.218	N/A	2.268	2.605	1.912	2.287
Role of PKR in Interferon Induction and Antiviral Response	-2.236	-1	N/A	0	3.411	3.273	-0.378
Hepatic Cholestasis	0.632	1.265	N/A	1.265	1.616	2.611	2.84
Eicosanoid Signaling	1.155	0.832	N/A	2.668	0.885	1.677	2.982
S100 Family Signaling Pathway	-1.605	-0.152	1.89	3.042	-0.092	1.114	2.101
HDR through Homologous Recombination (HRR) or Single Strand Annealing (SSA)	N/A	N/A	N/A	-2.449	-2.668	-1.387	-3.464
Irritable Bowel Syndrome Signaling Pathway	0.688	0.243	N/A	1.897	2.1	3.046	1.964
Interleukin-1 family signaling	1	1	N/A	N/A	3.838	4.025	N/A
Phagosome Formation	-1.155	-0.885	1.633	2.795	0.293	0.808	2.292
Macrophage Alternative Activation Signaling Pathway	2.683	3.3	N/A	0.447	-1.543	-0.949	-0.905
Cell surface interactions at the vascular wall	1.732	1.897	N/A	1.89	0.626	1.043	2.496
Pathogen Induced Cytokine Storm Signaling Pathway	0.457	1.859	N/A	-0.775	1.746	3.222	1.606
Class I MHC mediated antigen processing and presentation	1	0.905	N/A	0.378	2.61	2.828	-1.89
Interleukin-10 signaling	0.707	1.134	N/A	N/A	2.668	3.441	1.633
IL-12 Signaling and Production in Macrophages	-1.5	-1.291	N/A	-1.134	2.654	2.92	0
NOD1/2 Signaling Pathway	-1.414	-1.134	N/A	0	3.157	3.053	0.632
C-type lectin receptors (CLRs)	1	0	N/A	N/A	4.123	3.207	1
Smooth Muscle Contraction	-2.449	N/A	N/A	2.236	-2.673	-1.897	N/A
Detoxification of Reactive Oxygen Species	N/A	N/A	N/A	1.89	2.53	2.714	2.121
CREB Signaling in Neurons	-1.718	-0.973	1.342	2.694	-1.179	-0.542	0.745
Mitotic G1 phase and G1/S transition	N/A	-0.447	N/A	0	3.657	3.674	1.414
p38 MAPK Signaling	-0.302	-0.333	N/A	2.236	1.886	2.138	2.236
Immunoregulatory interactions between a Lymphoid and a non-Lymphoid cell	1.508	1.134	N/A	-0.447	1.877	3.771	0.378
Glycosaminoglycan metabolism	-0.447	0.378	N/A	0	-3.922	-2.711	-1.604
Role of Pattern Recognition Receptors in Recognition of Bacteria and Viruses	-0.816	0	N/A	N/A	3.4	3.4	1.342
Estrogen Receptor Signaling	1.414	1.265	N/A	2.714	0	0.822	2.714
Endothelin-1 Signaling	1.134	1.89	N/A	1.134	1.616	1.89	1.265
Chronic Myeloid Leukemia Signaling	-2.138	0	N/A	-1.508	-1.808	-1.622	-1.732
Neuroinflammation Signaling Pathway	-1.213	-0.728	N/A	0.707	2.359	3	0.728
RHOA Signaling	-1.633	N/A	N/A	2.449	-1.941	-1.508	1.134
Opioid Signaling Pathway	1.342	0.707	N/A	1.633	1.4	1.633	1.897
Platelet homeostasis	N/A	1	N/A	2	1.069	2.138	2.333
Cholesterol biosynthesis	N/A	2.828	N/A	N/A	-3.051	-2.53	N/A
Role of Hypercytokinemia/hyperchemokinemia in the Pathogenesis of Influenza	-1	0	N/A	N/A	3.441	3.9	N/A
IL-17 Signaling	0.333	0.707	N/A	1.342	1.095	1.976	2.828
Superpathway of Cholesterol Biosynthesis	N/A	2.828	N/A	N/A	-2.887	-2.53	N/A
Role of MAPK Signaling in Inhibiting the Pathogenesis of Influenza	N/A	N/A	N/A	N/A	3.464	2.887	1.89
Collagen degradation	-0.707	0	N/A	1.633	-2.982	-1.732	1.134
TREM1 Signaling	0.302	0.302	N/A	N/A	3.441	3.128	1
Interferon alpha/beta signaling	N/A	N/A	N/A	N/A	4.2	3.962	N/A
Interleukin-4 and Interleukin-13 signaling	2.496	2.111	N/A	1.134	-0.354	0.898	1.155
cAMP-mediated signaling	0.258	1.069	N/A	2.111	0.949	1.622	2.138
Formation of Fibrin Clot (Clotting Cascade)	2	2.236	N/A	2	0	0	1.89
Xenobiotic Metabolism General Signaling Pathway	N/A	-1	N/A	2.121	0.775	1.698	2.53
Transport of bile salts and organic acids, metal ions and amine compounds	-1	-1.633	N/A	1.897	0.905	1.387	1.265
Synthesis of DNA	N/A	N/A	N/A	-2.236	-1.177	-1.043	-3.606
BBSome Signaling Pathway	-1.219	-0.365	1.342	2.502	-1.364	-0.62	0.649
Pyroptosis Signaling Pathway	-0.816	-0.378	N/A	0	3.357	2.668	0.816
Ethanol Degradation II	N/A	2	N/A	0.816	2.236	1.633	1.342
Insulin Secretion Signaling Pathway	0	0.816	N/A	1.134	2.121	2.043	1.897
Class A/1 (Rhodopsin-like receptors)	0.18	1.043	2	2.4	0.267	1.214	0.898
NAFLD Signaling Pathway	-0.302	-0.302	N/A	0.816	2.777	2.534	1.265
Cardiac Hypertrophy Signaling	-2.121	-2.121	N/A	0.816	-1.4	-0.853	0.632
Osteoarthritis Pathway	0.816	0.894	N/A	1.941	0.781	0.801	2.673
Oxytocin Signaling Pathway	-1.342	-0.816	N/A	2.333	0.343	1.3	1.732
Gαs Signaling	1.134	1	N/A	1.633	1.213	1.414	1.414
Glutaminergic Receptor Signaling Pathway (Enhanced)	0	0.447	N/A	1.897	1.512	1.616	2.324
Xenobiotic Metabolism PXR Signaling Pathway	0.447	1.633	N/A	2.828	-0.688	-0.447	1.732
Cargo recognition for clathrin-mediated endocytosis	0.333	1.265	N/A	N/A	-2.496	-1.667	-2
Protein Kinase A Signaling	-0.333	-0.577	N/A	1.633	1.313	1.581	2.324
PTEN Signaling	0.816	1.342	N/A	-0.447	2.828	2.324	N/A
Role of NFAT in Cardiac Hypertrophy	-0.447	-0.447	N/A	2.236	1.279	1	2.333
Protein Ubiquitination Pathway	N/A	N/A	N/A	2.121	1.732	2.524	1.342
Cholesterol Biosynthesis II (via 24,25-dihydrolanosterol)	N/A	2.236	N/A	N/A	-2.828	-2.646	N/A
Cholesterol Biosynthesis I	N/A	2.236	N/A	N/A	-2.828	-2.646	N/A
Cholesterol Biosynthesis III (via Desmosterol)	N/A	2.236	N/A	N/A	-2.828	-2.646	N/A
Arachidonic acid metabolism	N/A	N/A	N/A	2.236	1.134	1.667	2.646
Activin Inhibin Signaling Pathway	-1.147	-0.832	N/A	1	1.48	2.058	1.155
HIF1α Signaling	-0.577	-0.302	N/A	2.138	0.603	1.543	2.5
RHO GTPase cycle	-1.606	-0.243	N/A	0.229	-2.91	-2.213	-0.408
Death Receptor Signaling	0.378	1	N/A	0	3.545	2.683	N/A
Clathrin-mediated endocytosis	0	1.265	N/A	N/A	-2.673	-1.667	-2
Phase II - Conjugation of compounds	N/A	N/A	N/A	2.449	1.342	2.111	1.667
ERK/MAPK Signaling	-0.707	-1.265	N/A	1.633	0.784	1.528	1.633
Assembly of collagen fibrils and other multimeric structures	-1	0.378	N/A	N/A	-3.771	-2.333	N/A
Coagulation System	2	2.236	N/A	0.447	-0.447	-0.447	1.89
Triglyceride metabolism	-2	-2	N/A	N/A	-1.414	-1	-1
Antioxidant Action of Vitamin C	N/A	N/A	N/A	-1	-2.333	-2.714	-1.342
Hematoma Resolution Signaling Pathway	1.069	1.069	N/A	-0.333	-1.508	-1.18	-2.183
Collagen biosynthesis and modifying enzymes	-1.134	0.447	N/A	0	-3.464	-2.236	N/A
LXR/RXR Activation	0.707	0	N/A	-0.707	-2.236	-1.886	-1.732
Sertoli Cell-Sertoli Cell Junction Signaling	-1.414	-0.277	N/A	2.449	0	1.4	1.633
Sphingosine-1-phosphate Signaling	-1	-0.816	N/A	N/A	-2.558	-1.147	-1.633
RAF/MAP kinase cascade	0.943	1.5	N/A	-1	-1.808	-1.616	-0.277
Senescence Pathway	-3.162	-1.89	N/A	0.707	-0.333	-0.686	0.333
DNA Methylation and Transcriptional Repression Signaling	N/A	N/A	N/A	-1.342	-2.111	-2.309	-1.342
Ferroptosis Signaling Pathway	0.447	0.378	N/A	-0.302	-1.964	-2.837	-1.155
Signaling by Rho Family GTPases	-1.633	-1.633	N/A	1.342	-1.225	0.229	1
Phase I - Functionalization of compounds	1.342	0.816	N/A	1	1	0.943	1.941
Parkinson's Signaling Pathway	0	-0.333	N/A	0.302	2.287	2.111	2
Mitotic Roles of Polo-Like Kinase	N/A	N/A	N/A	-1	-2.309	-2.714	-1
Necroptosis Signaling Pathway	N/A	0	N/A	N/A	3.441	3.578	N/A
Signaling by TGFBR3	-2	N/A	N/A	N/A	-2.646	-2.333	N/A
Collagen chain trimerization	-1.633	N/A	N/A	N/A	-3.317	-2	N/A
Antigen Presentation Pathway	N/A	N/A	N/A	N/A	3.464	3.464	N/A
Integrin Signaling	-0.632	-0.378	N/A	2.333	-1.732	-1	0.832
Regulation of the Epithelial Mesenchymal Transition by Growth Factors Pathway	-2.309	-1.633	N/A	1.633	-0.186	0	1.134
O-linked glycosylation	0	0.447	N/A	1.342	-3.207	-1.897	0
Coronavirus Pathogenesis Pathway	-1.342	-1	N/A	1.342	-0.192	-0.365	2.646
FAK Signaling	-1.033	0	1.633	2.197	-0.862	0.194	0.962
IL-27 Signaling Pathway	-0.535	-0.277	N/A	-0.447	2.475	2.795	-0.333
Caveolar-mediated Endocytosis Signaling	-0.378	1	N/A	2.646	0	-0.302	2.449
Type II Diabetes Mellitus Signaling	N/A	N/A	N/A	N/A	2.673	2.673	1.342
Xenobiotic Metabolism CAR Signaling Pathway	0.447	1.342	N/A	2.449	-0.471	-0.471	1.508
Role of Macrophages, Fibroblasts and Endothelial Cells in Rheumatoid Arthritis	-1.46	0.2	N/A	-0.302	1.387	2.219	1.091
Breast Cancer Regulation by Stathmin1	-1.48	-0.333	1.342	1.915	-0.843	-0.431	0.295
Synaptogenesis Signaling Pathway	-0.258	1.155	N/A	1.89	-0.493	0.73	2.111
Activation of gene expression by SREBF (SREBP)	N/A	2.828	N/A	N/A	-2.138	-1.667	N/A
Retinoic acid Mediated Apoptosis Signaling	N/A	N/A	N/A	N/A	3.464	3.162	N/A
CGAS-STING Signaling Pathway	0.816	N/A	N/A	1	1.257	1.915	1.633
MYC Mediated Apoptosis Signaling	N/A	N/A	N/A	1.342	2.828	2.449	N/A
Cellular Effects of Sildenafil (Viagra)	1.265	1.151	-1.342	-1.219	0.816	0.524	-0.289
FXR/RXR Activation	1	2.236	N/A	0.333	-1.095	-1.095	-0.832
Pancreatic Adenocarcinoma Signaling	N/A	2	N/A	0.447	1.147	1.964	1
Acetylcholine Receptor Signaling Pathway	1.342	1.414	N/A	2	0	0.784	1
G-Protein Coupled Receptor Signaling	-1.121	-0.457	1.342	2.263	0	0.314	1.021
Degradation of the extracellular matrix	1.89	1.633	N/A	1	-1.069	-0.905	N/A
Wound Healing Signaling Pathway	-1.633	0	N/A	1.897	-1.206	0.156	1.604
Signaling by the B Cell Receptor (BCR)	0	0	N/A	N/A	2.982	2.5	-1
Cellular response to hypoxia	N/A	N/A	N/A	N/A	3.317	3.162	N/A
ISGylation Signaling Pathway	-0.447	0	N/A	N/A	3	3	N/A
EPH-Ephrin signaling	2	1.633	N/A	N/A	-1.387	-1.414	N/A
Nuclear Cytoskeleton Signaling Pathway	-0.577	0.816	N/A	1.265	-1.093	-1.441	1.213
Cholecystokinin/Gastrin-mediated Signaling	N/A	-1.342	N/A	1	0.688	2.138	1.134
Role of BRCA1 in DNA Damage Response	N/A	N/A	N/A	-2	-1.387	-0.905	-2
Regulation of lipid metabolism by PPARalpha	-0.378	0.378	N/A	1.633	-2.065	-1.5	-0.333
Pancreatic Secretion Signaling Pathway	1.414	1.667	N/A	0.816	0.365	0.87	1.155
TGF-β Signaling	-1.732	-2.236	N/A	N/A	-1.155	-1.155	N/A
HEY1 Signaling Pathway	-1.387	0	N/A	1.265	-1.219	-0.898	1.508
Immunogenic Cell Death Signaling Pathway	N/A	N/A	N/A	N/A	2.138	2.138	2
Gap Junction Signaling	0.535	0.302	N/A	2.333	-0.59	-0.617	1.897
Activation of IRF by Cytosolic Pattern Recognition Receptors	1	1	N/A	N/A	2.309	1.941	N/A
GP6 Signaling Pathway	-1	0.447	N/A	N/A	-1.8	-1	2
IL-6 Signaling	0	0	N/A	1.89	0.655	2.065	1.633
Epithelial Adherens Junction Signaling	1.387	1.134	N/A	-1.342	-1	-0.535	-0.816
IL-17A Signaling in Fibroblasts	-0.816	-1	N/A	N/A	0.832	2.111	1.414
Somitogenesis	N/A	N/A	N/A	N/A	3.162	3	N/A
Response to elevated platelet cytosolic Ca2+	1.155	1.897	N/A	0.816	-1.095	-0.186	1
TP53 Regulates Metabolic Genes	N/A	N/A	N/A	2.449	0.333	1	2.333
Fcγ Receptor-mediated Phagocytosis in Macrophages and Monocytes	-1	N/A	N/A	1	1.807	1.291	1
Syndecan interactions	-0.447	0	N/A	N/A	-3	-2.646	N/A
Renin-Angiotensin Signaling	-1	-1	N/A	N/A	1.886	2.183	N/A
Ethanol Degradation IV	N/A	N/A	N/A	1.342	2.236	1.134	1.342
Natural Killer Cell Signaling	0.707	-0.707	N/A	-0.378	2.414	1.46	0.378
CDK5 Signaling	N/A	-1	N/A	N/A	-2.309	-1.387	1.342
Sperm Motility	N/A	0.447	N/A	N/A	1.387	1.732	2.449
Integrin cell surface interactions	-0.5	0	N/A	1.265	-2.041	-0.688	1.508
Nicotinate metabolism	N/A	N/A	N/A	N/A	3	3	N/A
SUMOylation of DNA replication proteins	N/A	N/A	N/A	-2	-2	N/A	-2
Molecular Mechanisms of Cancer	0.119	0.128	0.816	2.48	-0.162	0.828	1.434
Netrin Signaling	1.134	1.134	N/A	N/A	0.894	1.789	1
Autophagy	0.333	0.707	N/A	N/A	1.706	2.2	1
ABC-family proteins mediated transport	N/A	N/A	N/A	N/A	3.051	2.887	N/A
Folate Signaling Pathway	2.449	2.449	N/A	N/A	0.707	0.333	N/A
Mitochondrial Dysfunction	N/A	-1.342	N/A	-1.667	0.408	-1.347	-1.155
TNFR2 non-canonical NF-kB pathway	N/A	N/A	N/A	N/A	2.84	3.051	N/A
Cyclophilin Signaling Pathway	-0.333	-0.707	N/A	-1.342	1.265	1.667	0.577
Intrinsic Prothrombin Activation Pathway	0	N/A	N/A	1	-1.89	-1	2
Metabolism of polyamines	N/A	N/A	N/A	N/A	2.714	3.162	N/A
Sirtuin Signaling Pathway	0.707	0.632	N/A	0.447	-1.8	-1.877	-0.378
Adipogenesis pathway	1.265	0.378	N/A	1.633	-1.342	-1.213	0
Hedgehog ligand biogenesis	N/A	N/A	N/A	N/A	3	2.828	N/A
Regulation of Apoptosis	N/A	N/A	N/A	N/A	3	2.828	N/A
NIK-->noncanonical NF-kB signaling	N/A	N/A	N/A	N/A	3	2.828	N/A
Apoptosis Signaling	N/A	N/A	N/A	1.342	2.309	2.111	N/A
Class B/2 (Secretin family receptors)	-2.236	-0.378	N/A	N/A	-2.121	-1	0
Iron uptake and transport	1	N/A	N/A	1	-2.111	-1.155	0.447
Docosahexaenoic Acid (DHA) Signaling	-1.508	-0.632	N/A	0.632	-1.298	-0.48	1.147
Chondroitin Sulfate Biosynthesis	N/A	N/A	N/A	N/A	-3.162	-2.53	0
Dermatan Sulfate Biosynthesis	N/A	N/A	N/A	N/A	-3.162	-2.53	0
Human Embryonic Stem Cell Pluripotency	-2.236	-0.577	N/A	0.707	-1.219	-0.169	0.775
MHC class II antigen presentation	2	N/A	N/A	N/A	-0.577	-0.853	-2.236
Microautophagy Signaling Pathway	N/A	N/A	N/A	N/A	3	2.646	N/A
Colorectal Cancer Metastasis Signaling	-0.5	0	N/A	1.155	0.302	1.769	1.886
Metabolism of water-soluble vitamins and cofactors	1	2	N/A	1.134	0.333	0	1.134
G alpha (s) signalling events	1	1.134	N/A	N/A	0.5	1.069	1.89
Production of Nitric Oxide and Reactive Oxygen Species in Macrophages	-0.447	-1.265	N/A	0.333	1.347	2.2	0
Autism Signaling Pathway	-0.302	-0.577	N/A	1.897	0.343	0.949	1.5
Growth hormone receptor signaling	2	N/A	N/A	N/A	1.897	1.667	N/A
Regulation of Insulin-like Growth Factor (IGF) transport and uptake by IGFBPs	-0.632	0	N/A	0.378	-2.887	-1.043	0.577
Lung Ionic Balance Signaling Pathway	-0.48	0.164	1.89	1.461	-0.224	0.226	1.067
Inhibition of ARE-Mediated mRNA Degradation Pathway	N/A	N/A	N/A	N/A	2.121	1.387	2
Th1 Pathway	0.577	0	N/A	N/A	2.121	2.335	-0.447
Plasma lipoprotein assembly, remodeling, and clearance	0.447	1	N/A	N/A	-1.897	-1.134	-1
eNOS Signaling	-1	-0.447	N/A	0.378	0.894	1.342	1.414
TNFR1 Signaling	N/A	N/A	N/A	N/A	2.828	2.646	N/A
Opioid Signalling	N/A	N/A	N/A	N/A	1.508	1.508	2.449
HMGB1 Signaling	-2	-2	N/A	N/A	-0.229	1.213	0
Leukocyte Extravasation Signaling	-0.302	-0.707	N/A	1.667	0.707	0.539	1.508
Regulation of mRNA stability by proteins that bind AU-rich elements	N/A	N/A	N/A	N/A	2.714	2.714	N/A
Signaling by BMP	-2.449	N/A	N/A	N/A	-1.633	-1.342	N/A
Role of JAK family kinases in IL-6-type Cytokine Signaling	0.816	1.342	N/A	N/A	0.5	1.414	1.342
Signaling by NOTCH3	-1.342	-1.633	N/A	N/A	-1	-1.414	N/A
Th2 Pathway	1.604	1.155	N/A	-0.447	0.577	0.784	-0.816
ABRA Signaling Pathway	-0.378	N/A	N/A	0.378	-2.132	-1.147	1.342
Semaphorin interactions	-1.342	-0.447	N/A	0.447	-1.606	-1.155	0.378
Post-translational protein phosphorylation	-0.707	0.447	N/A	0.378	-2.6	-0.655	0.577
TR/RXR Activation	N/A	1.342	N/A	1.134	-1.706	-0.471	0.707
Costimulation by the CD28 family	0.378	0	N/A	N/A	1.789	0.943	-2.236
Noradrenaline and Adrenaline Degradation	N/A	N/A	N/A	1.342	1	1	2
NGF-stimulated transcription	-1.342	N/A	N/A	2	-1	0	1
Apelin Cardiomyocyte Signaling Pathway	N/A	N/A	N/A	N/A	1.5	1.604	2.236
Regulation of TP53 Activity through Phosphorylation	N/A	N/A	N/A	-1	-1.807	-0.832	-1.667
Crosstalk between Dendritic Cells and Natural Killer Cells	0.447	0.447	N/A	1	1.5	1.886	N/A
PCP (Planar Cell Polarity) Pathway	-2	0	N/A	N/A	-2.121	-0.707	0.447
Transcriptional Regulatory Network in Embryonic Stem Cells	-1	0.302	N/A	N/A	-1.964	-1.279	-0.707
Neurovascular Coupling Signaling Pathway	0	1.134	N/A	1.134	-0.894	-0.447	1.604
Glioblastoma Multiforme Signaling	-1.414	-0.333	N/A	0	-2.236	-0.894	-0.333
Induction of Apoptosis by HIV1	N/A	N/A	N/A	-0.447	2.333	1.414	-1
IL-13 Signaling Pathway	1.265	1.667	N/A	N/A	0.218	0	2
MyD88:MAL(TIRAP) cascade initiated on plasma membrane	-1	-0.447	N/A	1	1.342	1.342	N/A
LPS/IL-1 Mediated Inhibition of RXR Function	0.378	0.707	N/A	-0.447	1.604	1.604	0.378
IL-33 Signaling Pathway	0.333	0.378	N/A	1.414	0.577	1.134	1.265
Signaling by CSF3 (G-CSF)	N/A	N/A	N/A	N/A	2.646	2.449	N/A
STAT3 Pathway	-0.943	-0.832	N/A	1	-1.177	-1.134	0
Aryl Hydrocarbon Receptor Signaling	0.447	0.447	N/A	-1.342	-1	-0.943	-0.905
Toll-like Receptor Signaling	-1.342	-0.816	N/A	N/A	1	1.897	N/A
Signaling by TGF-beta Receptor Complex	-1.89	N/A	N/A	N/A	-1.897	-1.265	N/A
Hedgehog 'off' state	N/A	N/A	N/A	N/A	2.714	2.309	N/A
Interleukin-12 family signaling	1	N/A	N/A	N/A	1.89	2.121	N/A
Acute Phase Response Signaling	-0.333	0	N/A	0.378	1.46	2.132	0.707
Virus Entry via Endocytic Pathways	0.378	1.633	N/A	2.449	-0.258	-0.277	N/A
IL-10 Signaling	-1.069	-0.775	N/A	0.707	-1.461	-0.707	-0.258
Serotonin Degradation	N/A	N/A	N/A	1.633	0.447	0.447	2.449
Role of Tissue Factor in Cancer	0.243	0.943	N/A	1.941	0.507	0.174	1.155
Signaling by Insulin receptor	N/A	N/A	N/A	N/A	-2.828	-2.121	N/A
Thyroid Cancer Signaling	-0.816	-1	N/A	N/A	-1.732	-1.387	N/A
Regulation of Actin-based Motility by Rho	N/A	N/A	N/A	1	-2.333	-1.134	0.447
RIPK1-mediated regulated necrosis	N/A	N/A	N/A	N/A	2.449	2.449	N/A
MIF Regulation of Innate Immunity	N/A	N/A	N/A	N/A	1.633	1.89	1.342
Signaling by NOTCH4	-2.236	-2	N/A	N/A	0.408	0.209	N/A
Atherosclerosis Signaling	-0.333	0	N/A	1.667	0	1.091	1.732
PAK Signaling	-2	-2	N/A	N/A	-0.258	-0.535	N/A
Cytoprotection by HMOX1	N/A	N/A	N/A	N/A	2.333	2.449	N/A
TP53 Regulates Transcription of Cell Cycle Genes	N/A	N/A	N/A	N/A	-2.111	-1.667	-1
Signaling by PDGF	-1.89	N/A	N/A	N/A	-2.138	-0.707	N/A
Pulmonary Healing Signaling Pathway	-1.342	0	N/A	0.905	-0.309	0.48	1.698
Ephrin A Signaling	1.633	0.816	N/A	N/A	1.043	0.426	0.816
RAR Activation	-1.213	-0.243	N/A	-0.277	-1.344	-1.016	-0.626
Sheddase Signaling Pathway	0.853	0.258	N/A	0.632	0.566	0.302	2.065
ID1 Signaling Pathway	-1.291	0.577	N/A	-0.302	-1.718	-0.762	0
Interleukin-2 family signaling	N/A	N/A	N/A	N/A	2.111	2.53	N/A
Endocannabinoid Cancer Inhibition Pathway	1	0.447	N/A	-0.816	0.218	-0.218	-1.89
Corticotropin Releasing Hormone Signaling	N/A	N/A	N/A	N/A	1.508	1.155	1.89
Histone Modification Signaling Pathway	1.633	1.667	N/A	-0.577	0	0.392	-0.277
Deubiquitination	N/A	N/A	N/A	1	1.512	1.569	-0.447
Neddylation	N/A	N/A	N/A	N/A	1.177	1.347	-2
Signaling by VEGF	0.447	-0.302	N/A	0.816	0.943	1.291	0.707
PD-1, PD-L1 cancer immunotherapy pathway	-0.816	-1	N/A	N/A	-1.342	-1.342	N/A
Elastic fibre formation	-0.447	N/A	N/A	N/A	-1.897	-1.134	1
CXCR4 Signaling	N/A	-1.342	N/A	-1	-0.784	0.218	-1.134
Tryptophan catabolism	N/A	N/A	N/A	N/A	2.236	2.236	N/A
Orexin Signaling Pathway	1.342	1	N/A	N/A	-0.756	-0.539	0.832
Tumoricidal Function of Hepatic Natural Killer Cells	N/A	N/A	N/A	N/A	2.449	2	N/A
PPAR Signaling	0.378	0.378	N/A	-1.134	-0.258	-1.291	-1
Cardiac Hypertrophy Signaling (Enhanced)	-0.539	0	N/A	1.807	0	0.911	1.177
Signaling by NOTCH1	-0.816	-1.134	N/A	0	-1.134	-1.342	N/A
VEGF Signaling	-1.342	-0.447	N/A	1.134	-1	-0.5	N/A
RAC Signaling	N/A	-0.816	N/A	1	-0.905	-0.632	1
Mitotic G2-G2/M phases	N/A	N/A	N/A	N/A	-1.461	-1.257	-1.633
Apelin Cardiac Fibroblast Signaling Pathway	2	N/A	N/A	N/A	1.342	1	N/A
NER (Nucleotide Excision Repair, Enhanced Pathway)	N/A	N/A	N/A	N/A	-1.342	-1	-2
Hepatic Fibrosis Signaling Pathway	-1.461	-0.577	N/A	0.243	-1.5	0.13	-0.426
White Adipose Tissue Browning Pathway	-1	-1	N/A	0.447	-1.291	-0.258	0.333
Gα12/13 Signaling	-0.816	-1.134	N/A	1.633	0	-0.277	0.447
FAT10 Cancer Signaling Pathway	-2.236	-1	N/A	0	0.707	0.333	N/A
Amino acids regulate mTORC1	N/A	N/A	N/A	N/A	-2.121	-2.121	N/A
Ribonucleotide Reductase Signaling Pathway	N/A	N/A	N/A	-1.342	1.095	1.095	-0.707
IL-8 Signaling	0.707	-0.632	N/A	0.632	-0.354	0.756	1.155
Oncostatin M Signaling	0.447	1	N/A	N/A	1.134	1.633	N/A
G alpha (i) signalling events	-1.807	-0.302	N/A	0.905	-0.845	0.343	0
Regulation of the Epithelial Mesenchymal Transition in Development Pathway	-1.89	-0.707	N/A	N/A	-1.134	0	0.447
ILK Signaling	0	0.816	N/A	1	-1.219	0	1.134
ROBO SLIT Signaling Pathway	0.632	0	N/A	1.633	-0.243	0.5	1.134
AMPK Signaling	0	N/A	N/A	N/A	1.091	1.706	1.342
DAG and IP3 signaling	N/A	N/A	N/A	N/A	1.134	1	2
G alpha (q) signalling events	-0.302	-0.277	N/A	1.732	-0.378	0.408	1
DHCR24 Signaling Pathway	0.816	0.378	N/A	1	-1.4	-0.471	0
Signaling by NTRK1 (TRKA)	0.816	2	N/A	N/A	-0.905	-0.333	N/A
WNT/SHH Axonal Guidance Signaling Pathway	-1.134	0.707	N/A	0	-1.091	-0.784	0.302
Kinesins	N/A	N/A	N/A	0	-1.886	-1.414	-0.707
Differential Regulation of Cytokine Production in Macrophages and T Helper Cells by IL-17A and IL-17F	N/A	N/A	N/A	N/A	2	2	N/A
Purine Nucleotides Degradation II (Aerobic)	N/A	N/A	N/A	N/A	2	2	N/A
Interleukin-15 signaling	N/A	N/A	N/A	N/A	2	2	N/A
Fatty Acid α-oxidation	N/A	N/A	N/A	N/A	2	2	N/A
Integration of energy metabolism	-0.447	0	N/A	1.633	0	0.775	1.134
Actin Nucleation by ARP-WASP Complex	N/A	N/A	N/A	N/A	-2.646	-1.342	0
Inhibition of Matrix Metalloproteases	-1.342	N/A	N/A	N/A	-0.632	0	-2
Hepatitis B Chronic Liver Pathogenesis Signaling Pathway	-1.265	-1.134	N/A	N/A	0.354	0.378	0.816
Gαi Signaling	-1.134	-0.447	N/A	1.342	-0.258	0.728	0
Glycerophospholipid biosynthesis	-1.342	-0.447	N/A	N/A	0.728	0.943	0.447
RHO GTPases activate CIT	N/A	N/A	N/A	N/A	-1.89	-2	N/A
Glucose metabolism	N/A	N/A	N/A	N/A	1.667	1.732	0.447
Serotonin Receptor Signaling	0	0.655	N/A	0.688	-0.124	0.75	1.616
Telomere Maintenance	N/A	N/A	N/A	N/A	-1	-0.378	-2.449
ERK5 Signaling	0	1	N/A	2	-0.816	0	N/A
CDX Gastrointestinal Cancer Signaling Pathway	2.121	0.707	N/A	0	0.539	0.174	0.258
Tumor Microenvironment Pathway	0.447	0.535	N/A	0.277	-1.021	-0.302	1.213
Interferon Signaling	N/A	N/A	N/A	N/A	1.897	1.897	N/A
Metabolism of porphyrins	N/A	N/A	N/A	2	0	0.447	1.342
Inositol phosphate metabolism	N/A	N/A	N/A	N/A	1.89	1.89	N/A
fMLP Signaling in Neutrophils	N/A	N/A	N/A	N/A	1.604	1.155	1
Interleukin-6 family signaling	N/A	N/A	N/A	N/A	1.633	2.121	N/A
Oxytocin in Brain Signaling Pathway	0	-1.134	N/A	1.342	0.218	0.426	0.632
GADD45 Signaling	-1.633	-1	N/A	N/A	-0.577	-0.535	N/A
Transcriptional regulation by RUNX3	1	1	N/A	-1	0.333	0.378	N/A
Sleep REM Signaling Pathway	1	N/A	N/A	1	-0.229	-0.655	-0.816
ERBB Signaling	N/A	N/A	N/A	N/A	1.941	1.732	N/A
BMP signaling pathway	-1	N/A	N/A	1	-0.333	0.333	1
Beta-catenin independent WNT signaling	-0.378	1.134	N/A	N/A	-1	-0.688	0.447
Transcriptional regulation by RUNX2	N/A	N/A	N/A	N/A	-1.732	-1.897	N/A
Factors Promoting Cardiogenesis in Vertebrates	-1.667	0.707	N/A	N/A	0	0.243	1
Interleukin-3, Interleukin-5 and GM-CSF signaling	N/A	N/A	N/A	N/A	1.897	1.667	N/A
Cytosolic sensors of pathogen-associated DNA	0	0	N/A	N/A	1.667	1.897	N/A
Sertoli Cell-Germ Cell Junction Signaling Pathway (Enhanced)	-0.447	-1.387	N/A	0.333	0.392	0	1
IL-7 Signaling Pathway	N/A	N/A	N/A	N/A	1.387	1.155	1
iNOS Signaling	N/A	0	N/A	N/A	1.633	1.89	0
Heparan Sulfate Biosynthesis	N/A	0	N/A	N/A	-1.732	-1.732	0
Nitric Oxide Signaling in the Cardiovascular System	N/A	-0.816	N/A	-0.447	0.655	1.147	0.378
mTOR Signaling	N/A	-1	N/A	1	-0.728	-0.258	0.447
Role of Osteoclasts in Rheumatoid Arthritis Signaling Pathway	-0.243	0	N/A	0.258	-1.372	0.333	1.213
Netrin-1 signaling	-1	0.447	N/A	N/A	-0.816	0.707	-0.447
Cell junction organization	-0.333	0.816	N/A	N/A	-1.89	-0.378	N/A
Melanocyte Development and Pigmentation Signaling	N/A	N/A	N/A	1	-0.577	-0.832	1
Glutathione Redox Reactions I	N/A	N/A	N/A	1	N/A	1	1.342
Toll-like Receptor Cascades	-2	-1.342	N/A	N/A	0	0	N/A
Superoxide Radicals Degradation	N/A	N/A	N/A	N/A	2	1.342	N/A
MIF-mediated Glucocorticoid Regulation	N/A	N/A	N/A	N/A	1	1.342	1
p53 Signaling	N/A	N/A	N/A	0.816	0.577	0.302	1.633
Mouse Embryonic Stem Cell Pluripotency	-0.378	1.134	N/A	N/A	-0.277	0.535	1
UVB-Induced MAPK Signaling	N/A	N/A	N/A	N/A	1.897	1.414	N/A
Transcriptional regulation of white adipocyte differentiation	2.236	N/A	N/A	N/A	-0.333	-0.707	0
Inflammasome pathway	N/A	N/A	N/A	N/A	1.633	1.633	N/A
Nucleotide catabolism	N/A	N/A	N/A	N/A	1.633	1.633	N/A
Glycolysis I	N/A	N/A	N/A	N/A	1.633	1.633	N/A
Sumoylation Pathway	N/A	N/A	N/A	N/A	2.111	0.707	0.447
Erythropoietin Signaling Pathway	0.447	N/A	N/A	N/A	-0.2	-0.962	-1.633
Insulin Receptor Signaling	0	0.447	N/A	N/A	-1.5	-1.291	N/A
Cellular response to heat stress	N/A	N/A	N/A	2.236	0	N/A	1
Pyroptosis	N/A	N/A	N/A	N/A	1.89	1.342	N/A
Signaling by CSF1 (M-CSF) in myeloid cells	N/A	N/A	N/A	N/A	1.89	1.342	N/A
MITF-M-dependent gene expression	N/A	N/A	N/A	N/A	-1.604	-1.604	N/A
Myelination Signaling Pathway	0	-0.943	N/A	0.5	-0.962	-0.566	0.209
DNA damage-induced 14-3-3σ Signaling	N/A	N/A	N/A	0	1.508	1.667	N/A
Neuregulin Signaling	1	0.447	N/A	N/A	1	0.707	N/A
WNT/β-catenin Signaling	0.333	1.134	N/A	N/A	0.302	0.905	-0.447
Adrenergic Receptor Signaling Pathway (Enhanced)	0	0	N/A	0.447	-1.3	-1.061	-0.302
MyD88 dependent cascade initiated on endosome	-1	-0.447	N/A	N/A	0.816	0.816	N/A
γ-glutamyl Cycle	N/A	N/A	N/A	N/A	N/A	2.236	0.816
Meiotic recombination	N/A	N/A	N/A	N/A	-1.89	-1.134	N/A
Hereditary Breast Cancer Signaling	-1.134	-0.378	N/A	0.632	0.18	-0.378	-0.302
p75 NTR receptor-mediated signalling	0	0.447	N/A	1.342	0.426	-0.408	0.378
HGF Signaling	N/A	N/A	N/A	N/A	1.604	1.387	N/A
HOTAIR Regulatory Pathway	0	0.447	N/A	0.816	-0.392	0.2	1.134
Transport of inorganic cations/anions and amino acids/oligopeptides	N/A	N/A	N/A	2	0.302	0.302	0.378
Fanconi Anemia Pathway	N/A	N/A	N/A	N/A	-1.633	-1.342	N/A
Striated Muscle Contraction	N/A	N/A	N/A	N/A	-1.633	-1.342	N/A
Role of IL-17F in Allergic Inflammatory Airway Diseases	N/A	N/A	N/A	N/A	1.633	1.342	N/A
Formation of the nephric duct	N/A	N/A	N/A	N/A	-1.633	-1.342	N/A
DNA Replication Pre-Initiation	N/A	N/A	N/A	N/A	0.243	0.258	-2.449
Vitamin-C Transport	N/A	N/A	N/A	1	0.816	1.134	N/A
PEDF Signaling	-1	N/A	N/A	1.134	0.277	0.535	0
IL-17A Signaling in Airway Cells	N/A	N/A	N/A	N/A	1.667	1.265	N/A
CD40 Signaling	N/A	N/A	N/A	N/A	1.667	1.265	N/A
RHOGDI Signaling	0.816	N/A	N/A	N/A	1.291	0	-0.816
PKR-mediated signaling	N/A	N/A	N/A	N/A	1.387	1.508	N/A
Signaling by SCF-KIT	0.816	0.447	N/A	N/A	0.277	0.333	-1
Gαq Signaling	N/A	0	N/A	0.378	0.626	1.213	0.632
Apelin Endothelial Signaling Pathway	N/A	N/A	N/A	N/A	0.775	1.069	1
JAK/STAT Signaling	-1.342	-1	N/A	N/A	-0.5	0	N/A
EGF Signaling	N/A	N/A	N/A	N/A	1.414	1.414	N/A
Retinoid metabolism and transport	N/A	N/A	N/A	N/A	-2.111	-0.707	N/A
Signaling by PTK6	N/A	N/A	N/A	N/A	1.134	1.667	N/A
ATM Signaling	N/A	N/A	N/A	-2	0.258	0.535	N/A
Dilated Cardiomyopathy Signaling Pathway	N/A	1	N/A	0	0.258	0.535	1
Regulation of RUNX2 expression and activity	N/A	N/A	N/A	N/A	1.5	1.291	N/A
MSP-RON Signaling in Cancer Cells Pathway	0	0.447	N/A	1.633	-0.229	0.471	N/A
Interleukin-20 family signaling	N/A	N/A	N/A	N/A	1.134	1.633	N/A
Salvage Pathways of Pyrimidine Ribonucleotides	0	0.447	N/A	N/A	-0.535	-0.775	-1
HER-2 Signaling in Breast Cancer	0.816	0.816	N/A	0	0	-0.756	-0.333
Mitotic Telophase/Cytokinesis	N/A	N/A	N/A	N/A	-1.342	-1.342	N/A
Nicotine Degradation II	N/A	N/A	N/A	N/A	0	0.447	2.236
Ephrin B Signaling	N/A	N/A	N/A	N/A	-1.265	-1.414	N/A
Amyotrophic Lateral Sclerosis Signaling	N/A	N/A	N/A	N/A	1.291	1.387	N/A
MSP-RON Signaling in Macrophages Pathway	0.378	0.378	N/A	0	-0.943	-0.943	0
Glioma Invasiveness Signaling	N/A	0	N/A	0	-1.732	-0.905	0
IL-15 Production	-0.378	0	N/A	0.447	0.392	0	1.414
S Phase	N/A	N/A	N/A	N/A	1.5	1.069	N/A
Estrogen-mediated S-phase Entry	N/A	N/A	N/A	N/A	-1.134	-1.414	N/A
IL-3 Signaling	N/A	N/A	N/A	N/A	1.387	1.155	N/A
CCR3 Signaling in Eosinophils	N/A	N/A	N/A	N/A	1.387	1.155	N/A
Endocannabinoid Neuronal Synapse Pathway	N/A	N/A	N/A	N/A	0.905	1.155	-0.447
KEAP1-NFE2L2 pathway	N/A	N/A	N/A	N/A	1.342	1.147	N/A
GPER1 signaling	N/A	N/A	N/A	N/A	-0.905	-0.577	1
Transport of vitamins, nucleosides, and related molecules	N/A	N/A	N/A	N/A	-1.134	-1.342	N/A
Ion channel transport	0.447	-0.447	N/A	0	-1	-0.2	-0.378
Signaling by ALK	N/A	N/A	N/A	N/A	0.816	1.633	N/A
Bladder Cancer Signaling	-0.447	-1	N/A	N/A	-1	N/A	N/A
Agrin Interactions at Neuromuscular Junction	-1	N/A	N/A	N/A	0.707	0.707	N/A
Chemokine Signaling	-1	-0.447	N/A	N/A	-0.632	-0.333	N/A
RAF-independent MAPK1/3 activation	0.447	1	N/A	N/A	-0.632	-0.333	N/A
DNA Damage Bypass	N/A	N/A	N/A	N/A	-0.378	0	-2
IGF-1 Signaling	-0.447	N/A	N/A	N/A	-1.387	-0.535	N/A
VEGF Family Ligand-Receptor Interactions	N/A	0	N/A	0	0.535	0.832	1
D-myo-inositol (3,4,5,6)-tetrakisphosphate Biosynthesis	-0.447	N/A	N/A	1	-0.218	-0.243	-0.447
D-myo-inositol (1,4,5,6)-Tetrakisphosphate Biosynthesis	-0.447	N/A	N/A	1	-0.218	-0.243	-0.447
Mitochondrial Division Signaling Pathway	-0.447	-0.378	N/A	0.707	-0.218	0.218	0.378
Metabolism of folate and pterines	N/A	N/A	N/A	N/A	-1	-1.342	N/A
Integrin signaling	N/A	N/A	N/A	N/A	-1.342	-1	N/A
Transcriptional and post-translational regulation of MITF-M expression and activity	0	0.447	N/A	N/A	0.447	0.447	1
3-phosphoinositide Degradation	-0.447	N/A	N/A	1	-0.209	-0.229	-0.447
3-phosphoinositide Biosynthesis	-0.447	N/A	N/A	1	-0.2	-0.218	-0.447
LPS-stimulated MAPK Signaling	N/A	N/A	N/A	0	1.155	1.155	0
BMAL1:CLOCK,NPAS2 activates circadian gene expression	0	-0.447	N/A	N/A	-0.707	-1.134	N/A
ERBB4 Signaling	N/A	N/A	N/A	N/A	1.265	1	N/A
Macropinocytosis Signaling	N/A	N/A	N/A	N/A	1.265	1	N/A
Superpathway of Inositol Phosphate Compounds	0	N/A	N/A	1	0.378	0.408	-0.447
Signaling by ERBB4	N/A	N/A	N/A	N/A	-1.414	-0.816	N/A
G alpha (12/13) signalling events	-0.447	0	N/A	0.447	-0.277	-0.577	0.447
IL-23 Signaling Pathway	N/A	N/A	N/A	N/A	0.905	1.265	N/A
Trafficking and processing of endosomal TLR	N/A	N/A	N/A	N/A	-1.342	-0.816	N/A
NCAM signaling for neurite out-growth	-0.447	1	N/A	N/A	-0.707	N/A	N/A
α-Adrenergic Signaling	N/A	N/A	N/A	N/A	0.333	0.816	1
PPARα/RXRα Activation	0.577	0.333	N/A	0	-0.535	-0.688	0
Apelin Liver Signaling Pathway	N/A	N/A	N/A	N/A	-1.667	-0.447	N/A
Semaphorin Neuronal Repulsive Signaling Pathway	0	0.378	N/A	0	-0.816	-0.447	-0.447
Thrombopoietin Signaling	N/A	N/A	N/A	N/A	1.155	0.905	N/A
Glioma Signaling	-1	N/A	N/A	N/A	-0.5	-0.535	N/A
P2Y Purinergic Receptor Signaling Pathway	N/A	N/A	N/A	N/A	0.775	0.258	1
NF-κB Activation by Viruses	-0.447	-1	N/A	0	0.277	0.277	0
Interleukin-7 signaling	2	N/A	N/A	N/A	0	0	N/A
Formation of the ureteric bud	N/A	N/A	N/A	N/A	-1	-1	N/A
Signaling by NOTCH2	N/A	-1	N/A	N/A	-1	N/A	N/A
YAP1- and WWTR1 (TAZ)-stimulated gene expression	N/A	N/A	N/A	N/A	-2	N/A	N/A
Resolution of Abasic Sites (AP sites)	N/A	N/A	N/A	N/A	N/A	N/A	-2
Regulation of Cellular Mechanics by Calpain Protease	N/A	N/A	N/A	N/A	1	1	N/A
CSDE1 Signaling Pathway	1	N/A	N/A	N/A	N/A	1	N/A
B Cell Activating Factor Signaling	N/A	N/A	N/A	N/A	2	N/A	N/A
PRC2 methylates histones and DNA	N/A	N/A	N/A	N/A	-1	-1	N/A
Signaling by FGFR1	0	N/A	N/A	N/A	-2	N/A	N/A
Synaptic adhesion-like molecules	N/A	N/A	N/A	N/A	-1	-1	N/A
DNA methylation	N/A	N/A	N/A	N/A	-1	-1	N/A
PDGF Signaling	-0.447	0	N/A	N/A	0.775	0.775	N/A
Prolactin Signaling	0	0.447	N/A	N/A	0.775	0.775	N/A
FLT3 Signaling in Hematopoietic Progenitor Cells	N/A	N/A	N/A	N/A	1.069	0.905	N/A
PFKFB4 Signaling Pathway	N/A	N/A	N/A	N/A	0.816	1.134	N/A
Melanoma Signaling	N/A	N/A	N/A	N/A	-0.816	-1.134	N/A
Cardiac β-adrenergic Signaling	N/A	0	N/A	N/A	-0.577	0	1.342
Relaxin Signaling	N/A	N/A	N/A	N/A	-0.333	-0.577	1
Factors involved in megakaryocyte development and platelet production	1	N/A	N/A	N/A	0	0.905	N/A
D-myo-inositol-5-phosphate Metabolism	-0.447	N/A	N/A	1	0	0	-0.447
Role of JAK2 in Hormone-like Cytokine Signaling	1.342	N/A	N/A	N/A	-0.535	0	N/A
TP53 Regulates Transcription of Cell Death Genes	N/A	N/A	N/A	0	0.707	0.707	0.447
TNF signaling	N/A	N/A	N/A	N/A	0.707	1.134	N/A
Hedgehog 'on' state	N/A	N/A	N/A	N/A	1.147	0.688	N/A
Basal Cell Carcinoma Signaling	-1	0	N/A	N/A	-0.447	0.378	0
Transcriptional Regulation by E2F6	N/A	N/A	N/A	N/A	0.816	1	N/A
NGF Signaling	-1	N/A	N/A	0.816	0	0	N/A
Reelin Signaling in Neurons	-0.447	N/A	N/A	N/A	0.535	0.832	N/A
Inhibition of Angiogenesis by TSP1	N/A	N/A	N/A	N/A	1.342	0.447	N/A
NAD Signaling Pathway	0	N/A	N/A	N/A	0.784	1	0
PI3K Cascade	N/A	N/A	N/A	N/A	-0.378	-1.342	N/A
Intra-Golgi and retrograde Golgi-to-ER traffic	N/A	N/A	N/A	0	-0.962	-0.408	-0.333
UFMylation Signaling Pathway	N/A	0	N/A	N/A	-0.333	-0.333	-1
Role of MAPK Signaling in Promoting the Pathogenesis of Influenza	N/A	N/A	N/A	N/A	0.302	0	1.342
Nucleotide salvage	N/A	N/A	N/A	N/A	0.816	0.816	N/A
IL-22 Signaling	N/A	N/A	N/A	N/A	0.816	0.816	N/A
Adrenomedullin signaling pathway	N/A	-0.816	N/A	N/A	0	0	0.816
Ovarian Cancer Signaling	N/A	N/A	N/A	1	-0.577	0	N/A
Thrombin Signaling	N/A	0	N/A	N/A	0.209	1.342	0
Pyridoxal 5'-phosphate Salvage Pathway	N/A	N/A	N/A	N/A	-0.632	-0.905	N/A
NAP1L1 Transcription Regulation Signaling Pathway	N/A	N/A	N/A	N/A	-0.905	-0.632	N/A
TNFs bind their physiological receptors	N/A	N/A	N/A	N/A	0.816	0.707	N/A
DAP12 interactions	N/A	N/A	N/A	N/A	1.134	0.378	N/A
MAPK6/MAPK4 signaling	N/A	N/A	N/A	N/A	0.447	1	N/A
Glutathione-mediated Detoxification	N/A	N/A	N/A	N/A	N/A	1	0.447
Transcriptional regulation by the AP-2 (TFAP2) family of transcription factors	N/A	N/A	N/A	N/A	0.447	1	N/A
Leptin Signaling in Obesity	N/A	N/A	N/A	N/A	0.707	0.707	N/A
GM-CSF Signaling	N/A	N/A	N/A	N/A	0.832	0.577	N/A
Paxillin Signaling	N/A	N/A	N/A	N/A	-0.832	-0.577	N/A
Transcriptional activity of SMAD2/SMAD3:SMAD4 heterotrimer	N/A	N/A	N/A	N/A	0.378	1	N/A
Neurotransmitter release cycle	N/A	N/A	N/A	N/A	-0.378	1	N/A
Other interleukin signaling	N/A	N/A	N/A	N/A	-1.342	N/A	N/A
Acute Myeloid Leukemia Signaling	-1	N/A	N/A	N/A	0	-0.333	N/A
Endocannabinoid Developing Neuron Pathway	N/A	N/A	N/A	N/A	0.535	0.775	N/A
Fc Epsilon RI Signaling	N/A	N/A	N/A	N/A	1	0.258	N/A
Growth Hormone Signaling	0	N/A	N/A	N/A	0.728	0.5	N/A
Role of CHK Proteins in Cell Cycle Checkpoint Control	N/A	N/A	N/A	N/A	0.378	0.816	N/A
PI3K/AKT Signaling	N/A	N/A	N/A	0.447	0.333	0.333	0
Role of NANOG in Mammalian Embryonic Stem Cell Pluripotency	N/A	N/A	N/A	N/A	0.378	0.707	N/A
VDR/RXR Activation	-0.447	N/A	N/A	N/A	0	0.632	N/A
Activation of Matrix Metalloproteinases	N/A	N/A	N/A	N/A	-0.707	-0.333	N/A
Chondroitin Sulfate Degradation (Metazoa)	N/A	N/A	N/A	N/A	N/A	-1	N/A
Dermatan Sulfate Degradation (Metazoa)	N/A	N/A	N/A	N/A	-1	N/A	N/A
Granzyme B Signaling	N/A	N/A	N/A	N/A	1	N/A	N/A
Mitochondrial L-carnitine Shuttle Pathway	N/A	N/A	N/A	N/A	-1	N/A	N/A
tRNA Splicing	N/A	N/A	N/A	N/A	0	1	N/A
Paracetamol ADME	N/A	N/A	N/A	N/A	N/A	1	N/A
Superpathway of Citrulline Metabolism	N/A	N/A	N/A	N/A	N/A	1	N/A
Signaling by Hippo	N/A	N/A	N/A	N/A	-1	N/A	N/A
Pyrimidine Deoxyribonucleotides De Novo Biosynthesis I	N/A	N/A	N/A	N/A	N/A	-1	N/A
Fatty Acid Activation	N/A	N/A	N/A	N/A	-1	N/A	N/A
Extrinsic Prothrombin Activation Pathway	N/A	N/A	N/A	N/A	0	0	1
γ-linolenate Biosynthesis II (Animals)	N/A	N/A	N/A	N/A	-1	0	N/A
Superpathway of Geranylgeranyldiphosphate Biosynthesis I (via Mevalonate)	N/A	N/A	N/A	N/A	-1	N/A	N/A
CNTF Signaling	N/A	N/A	N/A	N/A	0.632	0.333	N/A
BEX2 Signaling Pathway	N/A	N/A	N/A	0	-0.333	0.632	N/A
Cyclins and Cell Cycle Regulation	N/A	N/A	N/A	N/A	-0.333	-0.632	N/A
Ceramide Signaling	N/A	N/A	N/A	N/A	-0.302	-0.632	N/A
Apelin Adipocyte Signaling Pathway	N/A	N/A	N/A	0	0	0.577	0.333
Role of JAK1 and JAK3 in γc Cytokine Signaling	0	-0.447	N/A	N/A	0.229	0.229	0
SUMOylation of intracellular receptors	N/A	N/A	N/A	N/A	0.447	0.447	N/A
Signaling by Leptin	N/A	N/A	N/A	N/A	0.447	0.447	N/A
Rap1 signalling	N/A	N/A	N/A	N/A	-0.447	-0.447	N/A
Role of JAK1, JAK2 and TYK2 in Interferon Signaling	N/A	N/A	N/A	N/A	-0.447	-0.447	N/A
Complement System	N/A	N/A	N/A	N/A	-0.447	-0.447	N/A
Prostate Cancer Signaling	N/A	N/A	N/A	N/A	-0.577	-0.277	N/A
Insulin processing	N/A	N/A	N/A	N/A	0.816	N/A	N/A
Angiopoietin Signaling	N/A	N/A	N/A	0	0	-0.816	0
Surfactant metabolism	N/A	N/A	N/A	N/A	-0.816	N/A	N/A
TWEAK Signaling	N/A	N/A	N/A	N/A	0.816	0	N/A
RHO GTPases activate PKNs	N/A	N/A	N/A	N/A	-0.816	N/A	N/A
EGR2 and SOX10-mediated initiation of Schwann cell myelination	N/A	N/A	N/A	N/A	-0.816	N/A	N/A
Fatty acyl-CoA biosynthesis	N/A	N/A	N/A	N/A	0	0.816	N/A
Signaling by NTRK3 (TRKC)	N/A	N/A	N/A	N/A	0.816	0	N/A
G alpha (z) signalling events	N/A	N/A	N/A	N/A	0	0.816	N/A
Small Cell Lung Cancer Signaling	N/A	N/A	N/A	0	-0.378	-0.378	N/A
Antiproliferative Role of Somatostatin Receptor 2	N/A	N/A	N/A	N/A	-0.378	-0.378	N/A
Ephrin Receptor Signaling	-0.447	0	N/A	N/A	0	0.302	N/A
Cell Cycle: G2/M DNA Damage Checkpoint Regulation	N/A	N/A	N/A	-0.447	0.277	0	0
SPINK1 General Cancer Pathway	N/A	N/A	N/A	N/A	0.333	0.333	N/A
Triacylglycerol Degradation	N/A	N/A	N/A	N/A	-0.333	-0.333	N/A
Cell Cycle: G1/S Checkpoint Regulation	N/A	N/A	N/A	N/A	-0.333	0.333	N/A
Stearate Biosynthesis I (Animals)	N/A	N/A	N/A	N/A	-0.302	0.333	N/A
GPVI-mediated activation cascade	N/A	N/A	N/A	N/A	-0.632	0	N/A
IL-9 Signaling	N/A	N/A	N/A	N/A	0.302	0.302	N/A
GDNF Family Ligand-Receptor Interactions	N/A	N/A	N/A	N/A	-0.302	-0.302	N/A
Effects of PIP2 hydrolysis	N/A	N/A	N/A	N/A	-0.302	-0.302	N/A
FGF Signaling	N/A	N/A	N/A	N/A	0.258	0.277	0
WNK Renal Signaling Pathway	N/A	N/A	N/A	N/A	0.243	0.277	N/A
PIP3 activates AKT signaling	0	-0.277	N/A	N/A	-0.209	0	0
Regulation of mitotic cell cycle	N/A	N/A	N/A	N/A	-0.229	-0.243	N/A
Gene and protein expression by JAK-STAT signaling after IL-12 stimulation	N/A	N/A	N/A	N/A	0	0.447	N/A
Prostanoid Biosynthesis	N/A	N/A	N/A	N/A	0	0.447	N/A
BAG2 Signaling Pathway	N/A	N/A	N/A	N/A	0.447	N/A	N/A
Signaling by Erythropoietin	N/A	N/A	N/A	N/A	0.447	0	N/A
RHO GTPases Activate ROCKs	N/A	N/A	N/A	N/A	-0.447	N/A	N/A
Sphingolipid metabolism	N/A	N/A	N/A	N/A	0	-0.447	N/A
Synthesis of Prostaglandins (PG) and Thromboxanes (TX)	N/A	N/A	N/A	N/A	-0.447	0	N/A
Choline Biosynthesis III	N/A	N/A	N/A	N/A	N/A	0.447	N/A
RET signaling	N/A	N/A	N/A	N/A	-0.378	0	N/A
UVA-Induced MAPK Signaling	N/A	N/A	N/A	N/A	0.333	0	N/A
Ribavirin ADME	N/A	N/A	N/A	N/A	0	-0.333	N/A
Interconversion of nucleotide di- and triphosphates	N/A	N/A	N/A	N/A	0	-0.333	N/A
Huntington's Disease Signaling	N/A	N/A	N/A	N/A	0	0.243	N/A
Signaling by Activin	N/A	N/A	N/A	N/A	N/A	N/A	N/A
Formation of definitive endoderm	N/A	N/A	N/A	N/A	N/A	N/A	N/A
Adenine and Adenosine Salvage III	N/A	N/A	N/A	N/A	N/A	N/A	N/A
Acetate Conversion to Acetyl-CoA	N/A	N/A	N/A	N/A	N/A	N/A	N/A
NGF processing	N/A	N/A	N/A	N/A	N/A	N/A	N/A
Ketone body metabolism	N/A	N/A	N/A	N/A	N/A	N/A	N/A
Regulation of TLR by endogenous ligand	N/A	N/A	N/A	N/A	0	0	N/A
IL-17A Signaling in Gastric Cells	N/A	N/A	N/A	N/A	N/A	N/A	N/A
NFE2L2 regulating TCA cycle genes	N/A	N/A	N/A	N/A	N/A	N/A	N/A
Reversible hydration of carbon dioxide	N/A	N/A	N/A	N/A	N/A	N/A	N/A
Glutathione Biosynthesis	N/A	N/A	N/A	N/A	N/A	N/A	N/A
Glycogen Biosynthesis II (from UDP-D-Glucose)	N/A	N/A	N/A	N/A	N/A	N/A	N/A
Guanine and Guanosine Salvage I	N/A	N/A	N/A	N/A	N/A	N/A	N/A
Signal regulatory protein family interactions	N/A	N/A	N/A	N/A	N/A	N/A	N/A
Regulation of the Epithelial-Mesenchymal Transition Pathway	N/A	N/A	N/A	N/A	N/A	N/A	N/A
Citrulline Biosynthesis	N/A	N/A	N/A	N/A	N/A	N/A	N/A
Glycine Degradation (Creatine Biosynthesis)	N/A	N/A	N/A	N/A	N/A	N/A	N/A
Tryptophan Degradation to 2-amino-3-carboxymuconate Semialdehyde	N/A	N/A	N/A	N/A	N/A	N/A	N/A
Calcium Transport I	N/A	N/A	N/A	N/A	N/A	N/A	N/A
Erythrocytes take up oxygen and release carbon dioxide	N/A	N/A	N/A	N/A	N/A	N/A	N/A
Th1 and Th2 Activation Pathway	N/A	N/A	N/A	N/A	N/A	N/A	N/A
Retinoate Biosynthesis I	N/A	N/A	N/A	N/A	N/A	N/A	N/A
NAD Phosphorylation and Dephosphorylation	N/A	N/A	N/A	N/A	0	0	N/A
Pentose phosphate pathway	N/A	N/A	N/A	N/A	N/A	N/A	N/A
Renal Cell Carcinoma Signaling	N/A	N/A	N/A	N/A	0	0	N/A
Tryptophan Degradation X (Mammalian, via Tryptamine)	N/A	N/A	N/A	N/A	N/A	N/A	N/A
Interleukin-9 signaling	N/A	N/A	N/A	N/A	N/A	N/A	N/A
Peptide hormone biosynthesis	N/A	N/A	N/A	N/A	N/A	N/A	N/A
mRNA Editing	N/A	N/A	N/A	N/A	N/A	N/A	N/A
Creatine metabolism	N/A	N/A	N/A	N/A	N/A	N/A	N/A
Dissolution of Fibrin Clot	N/A	N/A	N/A	N/A	N/A	N/A	N/A
Regulation of TP53 Activity through Association with Co-factors	N/A	N/A	N/A	N/A	N/A	N/A	N/A
Platelet Adhesion to exposed collagen	N/A	N/A	N/A	N/A	0	N/A	N/A
Mismatch Repair	N/A	N/A	N/A	N/A	N/A	N/A	N/A
April Mediated Signaling	N/A	N/A	N/A	N/A	N/A	0	N/A
Aryl hydrocarbon receptor signalling	N/A	N/A	N/A	N/A	N/A	N/A	N/A
DNA Double-Strand Break Repair by Homologous Recombination	N/A	N/A	N/A	N/A	N/A	N/A	N/A
Notch Signaling	N/A	N/A	N/A	N/A	N/A	N/A	N/A
Hematopoiesis from Multipotent Stem Cells	N/A	N/A	N/A	N/A	N/A	N/A	N/A
POU5F1 (OCT4), SOX2, NANOG activate genes related to proliferation	N/A	N/A	N/A	N/A	N/A	N/A	N/A
Granulocyte Adhesion and Diapedesis	N/A	N/A	N/A	N/A	N/A	N/A	N/A
Role of Cytokines in Mediating Communication between Immune Cells	N/A	N/A	N/A	N/A	N/A	N/A	N/A
TNFR2 Signaling	N/A	N/A	N/A	N/A	N/A	N/A	N/A
Differential Regulation of Cytokine Production in Intestinal Epithelial Cells by IL-17A and IL-17F	N/A	N/A	N/A	N/A	N/A	N/A	N/A
Specification of primordial germ cells	N/A	N/A	N/A	N/A	N/A	N/A	N/A
UDP-N-acetyl-D-galactosamine Biosynthesis II	N/A	N/A	N/A	N/A	N/A	N/A	N/A
Role of Osteoblasts, Osteoclasts and Chondrocytes in Rheumatoid Arthritis	N/A	N/A	N/A	N/A	N/A	N/A	N/A
Pentose Phosphate Pathway (Oxidative Branch)	N/A	N/A	N/A	N/A	N/A	N/A	N/A
FOXO-mediated transcription of cell cycle genes	N/A	N/A	N/A	N/A	0	0	N/A
Tryptophan Degradation III (Eukaryotic)	N/A	N/A	N/A	N/A	N/A	N/A	N/A
Putrescine Degradation III	N/A	N/A	N/A	N/A	N/A	N/A	N/A
Agranulocyte Adhesion and Diapedesis	N/A	N/A	N/A	N/A	N/A	N/A	N/A
Xenobiotic Metabolism Signaling	N/A	N/A	N/A	N/A	N/A	N/A	N/A
Ketogenesis	N/A	N/A	N/A	N/A	N/A	N/A	N/A
MSP-RON Signaling Pathway	N/A	N/A	N/A	N/A	N/A	N/A	N/A
Guanosine Nucleotides Degradation III	N/A	N/A	N/A	N/A	N/A	N/A	N/A
Caspase activation via Death Receptors in the presence of ligand	N/A	N/A	N/A	N/A	N/A	N/A	N/A
Neurotransmitter uptake and metabolism In glial cells	N/A	N/A	N/A	N/A	N/A	N/A	N/A
Mevalonate Pathway I	N/A	N/A	N/A	N/A	N/A	N/A	N/A
Protein Citrullination	N/A	N/A	N/A	N/A	N/A	N/A	N/A
SUMOylation of immune response proteins	N/A	N/A	N/A	N/A	N/A	N/A	N/A
Leukotriene Biosynthesis	N/A	N/A	N/A	N/A	N/A	0	N/A
Semaphorin Signaling in Neurons	N/A	N/A	N/A	N/A	N/A	N/A	N/A
Putrescine Biosynthesis III	N/A	N/A	N/A	N/A	N/A	N/A	N/A
Vitamin D (calciferol) metabolism	N/A	N/A	N/A	N/A	N/A	N/A	N/A
Tight Junction Signaling	N/A	N/A	N/A	N/A	N/A	N/A	N/A
Role of IL-17A in Arthritis	N/A	N/A	N/A	N/A	N/A	N/A	N/A
Transmission across Electrical Synapses	N/A	N/A	N/A	N/A	N/A	N/A	N/A
Urea Cycle	N/A	N/A	N/A	N/A	N/A	N/A	N/A
Axonal Guidance Signaling	N/A	N/A	N/A	N/A	N/A	N/A	N/A
Urea cycle	N/A	N/A	N/A	N/A	N/A	N/A	N/A
NFE2L2 regulating tumorigenic genes	N/A	N/A	N/A	N/A	N/A	N/A	N/A
Arginine Degradation I (Arginase Pathway)	N/A	N/A	N/A	N/A	N/A	N/A	N/A
Phosphatidylcholine Biosynthesis I	N/A	N/A	N/A	N/A	N/A	N/A	N/A
Taurine Biosynthesis	N/A	N/A	N/A	N/A	N/A	N/A	N/A
MyD88-independent TLR4 cascade	N/A	0	N/A	N/A	0	0	N/A
Fatty Acid Biosynthesis Initiation II	N/A	N/A	N/A	N/A	N/A	N/A	N/A
Thioredoxin Pathway	N/A	N/A	N/A	N/A	N/A	N/A	N/A
Trans, trans-farnesyl Diphosphate Biosynthesis	N/A	N/A	N/A	N/A	N/A	N/A	N/A
dTMP De Novo Biosynthesis	N/A	N/A	N/A	N/A	N/A	N/A	N/A
Signaling by NTRK2 (TRKB)	0	N/A	N/A	N/A	N/A	N/A	N/A
Neurotransmitter clearance	N/A	N/A	N/A	N/A	N/A	N/A	N/A
Citrulline-Nitric Oxide Cycle	N/A	N/A	N/A	N/A	N/A	N/A	N/A
Nephron development	N/A	N/A	N/A	N/A	N/A	N/A	N/A
Glucocorticoid Receptor Signaling	N/A	N/A	N/A	N/A	N/A	N/A	N/A
Adenine and Adenosine Salvage I	N/A	N/A	N/A	N/A	N/A	N/A	N/A
Xanthine and Xanthosine Salvage	N/A	N/A	N/A	N/A	N/A	N/A	N/A
Lanosterol Biosynthesis	N/A	N/A	N/A	N/A	N/A	N/A	N/A
NAD biosynthesis II (from tryptophan)	N/A	N/A	N/A	N/A	N/A	N/A	N/A
Urate Biosynthesis/Inosine 5'-phosphate Degradation	N/A	N/A	N/A	N/A	N/A	N/A	N/A
Thyroid Hormone Metabolism I (via Deiodination)	N/A	N/A	N/A	N/A	N/A	N/A	N/A
Chondroitin and Dermatan Biosynthesis	N/A	N/A	N/A	N/A	N/A	N/A	N/A
Erythrocytes take up carbon dioxide and release oxygen	N/A	N/A	N/A	N/A	N/A	N/A	N/A
Role of MAPK Signaling in the Pathogenesis of Influenza	N/A	N/A	N/A	N/A	N/A	N/A	N/A
Heme Degradation	N/A	N/A	N/A	N/A	N/A	N/A	N/A
Synthesis of Lipoxins (LX)	N/A	N/A	N/A	N/A	N/A	0	N/A
Primary Immunodeficiency Signaling	N/A	N/A	N/A	N/A	N/A	N/A	N/A
Phagosome Maturation	N/A	N/A	N/A	N/A	N/A	N/A	N/A
Hepatic Fibrosis / Hepatic Stellate Cell Activation	N/A	N/A	N/A	N/A	N/A	N/A	N/A
Germ Cell-Sertoli Cell Junction Signaling	N/A	N/A	N/A	N/A	N/A	N/A	N/A
Epoxysqualene Biosynthesis	N/A	N/A	N/A	N/A	N/A	N/A	N/A
Zymosterol Biosynthesis	N/A	N/A	N/A	N/A	N/A	N/A	N/A
Arginine Degradation VI (Arginase 2 Pathway)	N/A	N/A	N/A	N/A	N/A	N/A	N/A
Glycogen metabolism	N/A	N/A	N/A	N/A	N/A	N/A	N/A
Formation of intermediate mesoderm	N/A	N/A	N/A	N/A	N/A	N/A	N/A
Epithelial-Mesenchymal Transition (EMT) during gastrulation	N/A	N/A	N/A	N/A	N/A	N/A	N/A
FOXO-mediated transcription of oxidative stress, metabolic and neuronal genes	N/A	N/A	N/A	N/A	0	0	N/A
Oleate Biosynthesis II (Animals)	N/A	N/A	N/A	N/A	N/A	N/A	N/A
Cardiomyocyte Differentiation via BMP Receptors	N/A	N/A	N/A	N/A	N/A	N/A	N/A
Thyronamine and Iodothyronamine Metabolism	N/A	N/A	N/A	N/A	N/A	N/A	N/A
Methylglyoxal Degradation III	N/A	N/A	N/A	N/A	N/A	N/A	N/A
Airway Pathology in Chronic Obstructive Pulmonary Disease	N/A	N/A	N/A	N/A	N/A	N/A	N/A
Pregnenolone Biosynthesis	N/A	N/A	N/A	N/A	N/A	N/A	N/A
Dopamine Degradation	N/A	N/A	N/A	N/A	N/A	0	N/A
Adenosine Nucleotides Degradation II	N/A	N/A	N/A	N/A	N/A	N/A	N/A
Clathrin-mediated Endocytosis Signaling	N/A	N/A	N/A	N/A	N/A	N/A	N/A
FAT10 Signaling Pathway	N/A	N/A	N/A	N/A	N/A	N/A	N/A
Pathogenesis of Multiple Sclerosis	N/A	N/A	N/A	N/A	N/A	N/A	N/A
Iron homeostasis signaling pathway	N/A	N/A	N/A	N/A	N/A	N/A	N/A
Pentose Phosphate Pathway	N/A	N/A	N/A	N/A	N/A	N/A	N/A
Protein repair	N/A	N/A	N/A	N/A	N/A	N/A	N/A
NFE2L2 regulates pentose phosphate pathway genes	N/A	N/A	N/A	N/A	N/A	N/A	N/A
Glutathione Redox Reactions II	N/A	N/A	N/A	N/A	N/A	N/A	N/A
Purine Ribonucleosides Degradation to Ribose-1-phosphate	N/A	N/A	N/A	N/A	N/A	N/A	N/A

## Sheet: Causal Networks
© 2000-2024 QIAGEN. All rights reserved.
Causal Networks	Depth	LL2 WT CM_Vehicle vs Media_Vehicle_Limma_hits - 2024-10-25 09:00 AM	KEAP1 KO CM_Vehicle vs Media_Vehicle_Limma_hits - 2024-10-25 08:58 AM	NRF2 KO CM_Vehicle vs Media_Vehicle_Limma_hits - 2024-10-25 08:56 AM	Media_CDDO-ME vs Media_Vehicle_Limma_hits - 2024-10-25 09:01 AM	LL2 WT CM_CDDO-ME vs Media_Vehicle_Limma_hits - 2024-10-25 08:59 AM	KEAP1KO CM_CDDO-ME vs Media_Vehicle_Limma_hits - 2024-10-25 08:57 AM	NRF2KO CM_CDDO-ME vs Media_Vehicle_Limma_hits - 2024-10-25 08:55 AM
IFNG	1	2.648	1.728	N/A	-0.385	11.351	12.282	1.934
CD1 (family)	3	-2.048	-1.282	N/A	0.572	-11.241	-12.122	-1.761
lipopolysaccharide	1	1.016	1.901	N/A	1.47	9.159	11.533	2.24
CITED2	2	-2.573	-1.449	-3.606	N/A	-9.59	-9.869	N/A
l-asparaginase	1	N/A	N/A	N/A	4.536	7.967	7.07	5.925
BMAL1:CLOCK,NPAS2:BHLHE40 gene	3	1.808	3.029	N/A	4.902	4.241	6.124	5.065
IFNAR (family)	2	2.117	2.178	N/A	N/A	9.873	10.503	N/A
IL10RA	1	-0.905	0.152	-0.816	0.156	-9.716	-9.902	-1.692
CITED2	1	-0.87	0.649	N/A	2.041	-9.778	-9.74	0.174
Eldr	1	N/A	N/A	1.414	-3.873	-6.481	-6.164	-4.69
Scd2	3	-1.768	-2.126	N/A	-0.896	-8.237	-9.462	N/A
MAILR	3	1.945	2.311	N/A	0.697	8.153	9.381	N/A
IRF3	2	1.863	2.228	N/A	0.8	8.177	9.409	N/A
poly rI:rC-RNA	1	1.963	2.109	N/A	N/A	8.755	9.191	N/A
IFN TYPE I RECEPTOR (complex)	2	1.65	1.172	N/A	N/A	9.428	9.764	N/A
TLR9	2	1.453	N/A	N/A	2.357	6.519	8.599	3.041
FOXO1,FOXO3:CITED2 gene	2	-0.485	0.602	N/A	2.782	-8.765	-8.302	1.013
Tlr12	2	1.964	2.357	N/A	N/A	8.271	9.3	N/A
Tlr13	2	1.964	2.357	N/A	N/A	8.271	9.3	N/A
CGAS	2	1.348	0.894	N/A	N/A	9.128	10.242	N/A
STAT1 dimer:HEY1 gene	2	1.722	1.18	N/A	-0.845	8.886	8.959	N/A
BMAL1:CLOCK,NPAS2:BHLHE40 gene	2	2.673	2.429	N/A	N/A	5.937	7.176	3.255
TRIM13	2	2.069	1.32	2.714	N/A	7.298	7.858	N/A
BHLHE40	1	2.534	1.761	N/A	N/A	6.425	7.549	2.967
STAT6	1	4.715	5.181	-1	0	-4.459	-3.482	-2.364
IFN BETA (family)	2	N/A	N/A	N/A	3.833	6.21	6.665	4.371
IFNGR1	2	0.171	0.183	N/A	3.591	5.627	7.134	4.086
STAT6 DIMER (complex)	2	5.669	5.777	-0.632	0.302	-3.499	-2.741	-2.142
Tlr11	2	1.493	2.037	N/A	N/A	7.714	9.456	N/A
DHX58	2	-1.464	-1.763	N/A	N/A	-8.052	-9.071	N/A
KLF6	1	0.343	0.522	N/A	3.138	5.213	7.06	4.003
IRF1:Promotors of IFN alpha, IFN beta	2	N/A	N/A	N/A	N/A	10.077	10.171	N/A
hexadimethrine bromide	3	-1.63	-2.592	N/A	N/A	-6.913	-8.963	N/A
ZC3H12C	2	-1.457	-0.885	N/A	N/A	-8.812	-8.93	N/A
VIPR1	2	1.941	2.079	N/A	N/A	6.482	8.147	1.414
LINC02574	2	N/A	N/A	N/A	N/A	9.887	10.151	N/A
Lilrb2	2	-1.373	-1.97	N/A	N/A	-7.665	-8.926	N/A
ATRX	2	N/A	N/A	N/A	N/A	-9.731	-10.151	N/A
IL12 RECEPTOR (complex)	2	1.976	2.635	N/A	N/A	5.638	7.244	2.352
PTGER4	1	-1.347	-0.392	N/A	2.4	-6.742	-6.548	2.294
2'3'-cyclic guanosine monophosphate-adenosine monophosphate	2	1.031	0.563	N/A	N/A	8.535	9.579	N/A
VGLL3	3	N/A	N/A	N/A	2.286	7.674	9.719	N/A
IL19	2	-2.203	-2.6	N/A	2.68	4.007	4.556	3.488
IFN BETA (family)	1	2.535	1.461	1.134	N/A	6.935	7.284	N/A
LINC00624	2	N/A	N/A	N/A	N/A	-9.518	-9.791	N/A
PRKCG	2	1.414	1.89	N/A	N/A	7.442	8.471	N/A
TLK1	3	N/A	N/A	N/A	N/A	-9.308	-9.828	N/A
STAT1	1	1.109	0.762	N/A	N/A	8.567	8.693	N/A
IKBKE/TBK1	2	N/A	N/A	N/A	N/A	9.548	9.558	N/A
IRF3/IRF7 (complex)	2	N/A	N/A	N/A	N/A	9.548	9.558	N/A
UBE3C	2	N/A	N/A	N/A	N/A	-9.548	-9.558	N/A
STING/TRAF3/TBK1 (complex)	2	N/A	N/A	N/A	N/A	9.548	9.558	N/A
CSF (family)	2	2.65	2.982	N/A	-3.679	-3.667	-2.445	-3.674
raltitrexed	2	1.236	1.043	N/A	N/A	8.337	8.458	N/A
CD300LF	2	1.782	1.823	-1.387	-0.346	-5.579	-5.558	-2.55
SELENOK	2	N/A	N/A	N/A	N/A	9.141	9.879	N/A
CEMIP2	2	0.775	0.714	N/A	N/A	8.644	8.864	N/A
double-stranded DNA	2	1.237	N/A	N/A	N/A	5.975	8.431	3.344
interferon beta-1a	2	N/A	0.714	N/A	N/A	8.895	9.253	N/A
LAMP2	2	-0.62	-0.544	N/A	N/A	-8.598	-9.097	N/A
IL13-downregulated genes for extracellular proteins	2	0.725	1.759	N/A	N/A	5.72	8.09	2.559
TTC39A-AS1	2	-0.802	N/A	N/A	N/A	-8.967	-9.084	N/A
TLR2/3/4/9 (family)	2	1.27	1.723	N/A	0.651	5.547	7.225	2.4
VAF/pIRF7:CBP/p300 bound to type I IFN gene promoter	2	N/A	N/A	N/A	N/A	9.018	9.753	N/A
TBX3	1	N/A	N/A	N/A	-2.121	-7.168	-6.567	-2.795
CISH	2	-0.338	0.091	-0.243	-2.121	-5.423	-6.446	-3.928
RK-33	3	N/A	N/A	N/A	0.896	8.219	9.449	N/A
EGR2	2	-0.526	-0.375	N/A	-3.449	-5.332	-6.111	-2.76
PARP9	2	N/A	N/A	N/A	N/A	8.73	9.802	N/A
TPST-1495	2	N/A	N/A	-1.89	-1.219	7.251	6.734	-1.406
IFNA8	2	1.659	2.245	N/A	N/A	6.691	7.875	N/A
ISGF3 (complex)	2	N/A	N/A	N/A	N/A	9.093	9.269	N/A
CpG ODN 1585	3	N/A	N/A	N/A	2.065	7.104	9.14	N/A
CKAP2L	1	N/A	N/A	N/A	-3.464	-5.657	-5.292	-3.873
aphidicolin	2	1.709	1.897	2.496	N/A	5.271	6.853	N/A
RNF216	2	-0.734	N/A	N/A	N/A	-6.929	-8.427	-2.111
ADORA3	2	-2.694	N/A	N/A	N/A	-7.705	-7.756	N/A
TLR10	2	1.802	N/A	N/A	N/A	8.272	8.08	N/A
ANKRD17	3	N/A	N/A	N/A	0.697	8.111	9.341	N/A
IFN ALPHA/BETA (family)	2	2.776	3.407	N/A	2.06	3.507	5.157	1.197
benzoic acid	2	1.782	1.608	-1.387	-0.459	-4.967	-5.111	-2.694
lipid A	2	0.198	1.394	N/A	N/A	7.556	8.851	N/A
USP18	2	-2.393	-2.942	N/A	N/A	-5.214	-7.425	N/A
spermine	1	-1.091	-0.243	-2	2.111	-6.03	-5.947	-0.5
TLR5	2	0.976	2.164	N/A	N/A	6.149	8.624	N/A
Type-I IFN genes	2	N/A	N/A	N/A	N/A	8.906	8.959	N/A
LBP	2	1.364	2.245	N/A	N/A	6.059	8.087	N/A
Scd2	2	N/A	N/A	N/A	N/A	-8.798	-8.91	N/A
LCN2	2	-2.274	-1.257	N/A	2.916	3.447	3.9	3.91
YTHDF3	3	N/A	N/A	N/A	N/A	-8.219	-9.449	N/A
poly(U)RNA	2	N/A	N/A	N/A	N/A	8.834	8.777	N/A
2-deoxy-D-ribose	2	N/A	1.043	N/A	N/A	8.222	8.337	N/A
LHPP	2	N/A	N/A	N/A	N/A	-8.751	-8.812	N/A
IRF7	1	N/A	N/A	N/A	N/A	8.888	8.663	N/A
TLR2/3/4 (family)	2	1.033	1.483	N/A	N/A	5.659	6.98	2.364
cyclic-di-AMP	2	N/A	N/A	N/A	N/A	8.386	9.129	N/A
yersinia pestis lipid A	2	-0.412	-1.155	N/A	N/A	-6.222	-7.248	-2.449
TBX3:ID1 gene	2	N/A	N/A	0	-1.543	-6.881	-6.799	-2.263
SUMO3	2	-0.314	0.873	N/A	N/A	-8.25	-7.73	-0.311
BAMBI	2	2.294	N/A	N/A	2.525	5.651	4.798	2.209
CACTIN	2	-1.522	N/A	N/A	N/A	-7.466	-8.478	N/A
DNAJA2	2	N/A	N/A	N/A	N/A	-8.391	-9.054	N/A
LOC124902114	2	N/A	N/A	N/A	N/A	8.621	8.746	N/A
poly(dG-dC)	2	N/A	N/A	N/A	N/A	8.621	8.746	N/A
CpG ODN 1585	2	N/A	N/A	N/A	N/A	8.598	8.764	N/A
SIX4	2	N/A	N/A	N/A	N/A	8.343	9	N/A
mirdametinib	2	1.835	1	-1.5	N/A	-4.062	-5.458	-3.432
ZBTB10	1	-0.392	-1.528	1	-1.414	6.257	6.696	0
RABL6	1	N/A	N/A	N/A	-3.464	-4.707	-4.811	-4.243
IFIH1	2	0.825	1.54	N/A	N/A	6.741	8.099	N/A
MITF-M:TBX2 gene	2	N/A	N/A	1.89	N/A	-5.83	-5.08	-4.352
Ifi204 (includes others)	2	N/A	N/A	N/A	N/A	8.327	8.803	N/A
Ro41-5253	2	N/A	N/A	N/A	N/A	-8.5	-8.621	N/A
TYK2	2	3.499	4.492	N/A	0.913	2.606	4.77	0.836
ODN1411	3	-1.63	N/A	N/A	N/A	-6.652	-8.752	N/A
N-(6,6-dimethyl-5-((1-methylpiperidin-4-yl)carbonyl)-1,4,5,6-tetrahydropyrrolo(3,4-c)pyrazol-3-yl)-3-methylbutanamide	2	-1.408	-1.05	-1.414	N/A	-5.826	-6.576	-0.707
CFI-402257	2	N/A	N/A	N/A	N/A	8.018	8.927	N/A
IHH	2	N/A	2.694	N/A	-3.53	-4.388	-3.487	-2.846
USP25	2	1.667	2.692	N/A	N/A	5.719	6.822	N/A
F3	1	-2.117	-1.569	N/A	N/A	-6.188	-5.812	-1.177
xanthohumol	2	-1.886	-2.292	N/A	N/A	-5.65	-7.009	N/A
ZC3HAV1	2	1	2.018	N/A	N/A	6.249	7.533	N/A
FENDRR	2	0.985	0.832	N/A	N/A	7.429	7.462	N/A
C9orf72	2	N/A	N/A	N/A	-3.545	-4.628	-4.064	-4.439
RK-33	2	N/A	N/A	N/A	N/A	8.259	8.379	N/A
bis(3',5')-cyclic diguanylic acid	2	N/A	N/A	N/A	N/A	8.259	8.379	N/A
ANKRD17	2	N/A	N/A	N/A	N/A	8.213	8.333	N/A
PIAS4	2	-3.223	-4.564	N/A	N/A	-1.872	-4.445	-2.426
IRF3	1	N/A	N/A	N/A	N/A	8.198	8.319	N/A
IRF2:promoters of INF alpha, INF beta	2	N/A	N/A	N/A	N/A	8.165	8.328	N/A
PRX gene:EGR2:SOX10	3	-0.17	0.275	N/A	-2.969	-5.513	-5.594	-1.96
mir-182	2	2.435	3.293	N/A	1.818	-4.916	-3.651	0.351
poly dA-dT	2	0.508	N/A	N/A	N/A	7.174	8.753	N/A
KDM4A	2	N/A	N/A	N/A	N/A	-7.778	-8.51	N/A
E3/ISG15 (complex)	2	N/A	N/A	N/A	3.167	4.651	5.7	2.757
SERPINA1	2	-2.182	-2.959	N/A	N/A	-4.753	-6.327	N/A
RNU1-1	2	N/A	N/A	N/A	N/A	8.03	8.152	N/A
TLR3/4 (family)	2	2.335	N/A	N/A	N/A	6.615	7.203	N/A
IFNAR (family)	1	0.688	0.5	N/A	N/A	7.519	7.41	N/A
TBX2	1	N/A	N/A	N/A	-3.162	-4.747	-4.642	-3.5
LTA	2	4.058	4.636	N/A	-1.054	-3.343	-1.222	-1.718
TLR1	2	1.803	N/A	N/A	N/A	6.144	8.053	N/A
MAILR	2	N/A	N/A	N/A	N/A	7.926	8.05	N/A
ethidium	2	N/A	N/A	N/A	N/A	-7.602	-8.356	N/A
VGLL3	2	N/A	N/A	N/A	N/A	7.739	8.192	N/A
SIRT1 inhibitor III	2	N/A	N/A	N/A	N/A	7.833	8.047	N/A
9-nitrooleic acid	2	N/A	N/A	N/A	N/A	-7.484	-8.285	N/A
CXA-10	2	N/A	N/A	N/A	N/A	-7.484	-8.285	N/A
nitro-conjugated linoleic acid	2	N/A	N/A	N/A	N/A	-7.484	-8.285	N/A
SLC19A1	2	N/A	N/A	N/A	N/A	7.484	8.285	N/A
2prime-3prime RR-S2 cyclic di-AMP	2	N/A	N/A	N/A	N/A	7.484	8.285	N/A
CBX7	3	-1.732	-1.25	N/A	0.927	-5.244	-6.23	0.338
ZRANB1	2	N/A	N/A	N/A	N/A	-7.37	-8.318	N/A
PLCB1	2	-4	-3.373	N/A	0.688	2.255	2.733	2.635
UNC13D	2	-0.956	N/A	N/A	N/A	-6.896	-7.823	N/A
TBX3	2	N/A	N/A	N/A	-0.457	-6.749	-6.139	-2.309
MAVS	2	1.228	N/A	N/A	N/A	6.591	7.829	N/A
CSF2	1	3.371	3.394	N/A	-2.661	-2.062	-1.452	-2.566
HLA/B27 (complex)	3	N/A	2.265	N/A	N/A	6.051	7.18	N/A
IRF3:IRF3:CREBBP, EP300:Promotor region of interferon beta	2	N/A	N/A	N/A	N/A	7.363	8.125	N/A
TTC39A-AS1	1	0.535	N/A	N/A	1.732	-6.143	-6.062	1
WDFY1	2	1.305	N/A	N/A	N/A	6.52	7.645	N/A
6-formylindolo[3,2-b]carbazole	2	-1.63	-3.284	0.243	-0.311	5.775	3.761	0.434
Siglecf	2	4.989	5.443	N/A	0.156	N/A	-2.799	-2.032
F3	2	-0.557	0	-0.832	0.322	-6.56	-5.9	-1.219
IL4, IL13	2	5.262	5.842	-0.277	N/A	-0.243	1.616	2.126
MHC I (family)	3	0.431	0	N/A	N/A	7.445	7.452	N/A
Irgm1	1	N/A	N/A	-2	2.673	-4.608	-4.695	1.342
cyanidin 3-O-glucoside	2	N/A	N/A	N/A	N/A	-7.506	-7.795	N/A
TLR3	1	0.18	0.962	N/A	1.043	4.695	5.267	3.087
PDCD1	2	-1.154	N/A	N/A	N/A	-5.488	-7.178	-1.372
aluminum chloride	3	-3.964	-3.351	N/A	0.655	2.109	2.652	2.457
IL21	2	1.935	1.72	N/A	N/A	5.063	6.468	N/A
IRF (family)	2	N/A	N/A	N/A	N/A	7.454	7.72	N/A
dimethyl fumarate	2	-2.848	-3.133	N/A	3.961	-0.345	-0.993	3.879
R-WIN 55,212	2	N/A	N/A	N/A	N/A	-7.457	-7.698	N/A
UBQLN1	2	N/A	-0.985	N/A	N/A	-6.021	-6.69	-1.41
IL4,IL13-downregulated genes for extracellular proteins	2	1.459	2.661	N/A	N/A	N/A	7.947	3.008
berotralstat	3	2.117	N/A	N/A	N/A	6.441	5.341	1.136
prostaglandin E2	1	2.714	1.852	N/A	1.947	-3.702	-2.66	2.143
SFTPA1	2	-1.424	-1.929	N/A	N/A	-4.885	-6.758	N/A
erythromycin	2	-1.476	-2.621	N/A	N/A	-4.554	-6.319	N/A
SN-011	1	N/A	N/A	N/A	1	-7.071	-6.856	N/A
IFNA4	2	1.237	1.976	N/A	1.907	2.887	4.444	2.46
GPBAR1	2	2.057	3.314	N/A	2.488	-4.166	-2.052	0.833
ATXN1	2	-3.592	-4.496	N/A	-1.46	3.096	1.377	-0.877
glabridin	2	-0.69	-1.763	N/A	N/A	-5.25	-7.17	N/A
ILRUN	2	N/A	N/A	N/A	N/A	-7.151	-7.717	N/A
IRF2BP2	1	-0.365	-0.209	-2.236	1.342	-4.627	-5.252	-0.784
thiol	2	-2.412	-1.947	N/A	N/A	-5.112	-4.859	-0.48
USO1	2	N/A	N/A	N/A	N/A	-7.545	-7.264	N/A
E. coli serotype 0127B8 lipopolysaccharide	1	0.667	0.898	N/A	0.894	5.166	5.582	1.567
JAK inhibitor I	2	-3.79	-4.454	N/A	N/A	-1.575	-4.281	-0.658
IRF1	1	N/A	N/A	N/A	N/A	7.407	7.341	N/A
SLC6A1	2	-0.971	-2.037	N/A	N/A	-5.068	-6.663	N/A
APPBP1/UBA3 (complex)	2	N/A	N/A	N/A	N/A	7.222	7.509	N/A
FNG (family)	3	2.586	2.475	N/A	-2.717	3.956	2.96	N/A
INTERFERON ALPHA (family)	2	N/A	N/A	1.043	N/A	5.922	7.719	N/A
FADD	2	1.844	1.501	N/A	N/A	5.499	5.824	N/A
TRIM24	1	-0.535	N/A	N/A	N/A	-6.971	-6.9	0.258
TLR3	2	1.315	2.5	N/A	N/A	4.335	6.509	N/A
adavosertib	2	-0.588	0.417	N/A	N/A	6.036	7.614	N/A
TFEB	1	N/A	N/A	N/A	N/A	-5.009	-4.464	-5.145
TICAM1	1	0.192	0.626	N/A	0	5.5	6.548	1.732
IFNGR (complex)	2	2.182	3.182	N/A	1.993	2.031	3.905	1.3
pegintron	2	N/A	N/A	N/A	N/A	7.155	7.379	N/A
BMPR1A	2	-0.216	-0.378	N/A	N/A	6.626	7.293	N/A
PAX7	2	N/A	N/A	N/A	3.272	3.5	3.677	4.017
MSR1	2	-1.063	-1.141	N/A	N/A	-5.954	-6.3	N/A
hexadimethrine bromide	2	N/A	-0.949	N/A	N/A	-6.472	-6.993	N/A
IFNB1	1	N/A	N/A	N/A	N/A	7.155	7.22	N/A
interferon beta-1b	2	N/A	N/A	N/A	N/A	7.088	7.247	N/A
interferon alfa-n1	2	N/A	N/A	N/A	N/A	7.088	7.247	N/A
PEG-interferon alfa-2a	2	N/A	N/A	N/A	N/A	7.088	7.247	N/A
recombinant interferon	2	N/A	N/A	N/A	N/A	7.088	7.247	N/A
TH17 CYTOKINE (family)	2	2.394	1.722	N/A	N/A	4.868	5.318	N/A
TASL	3	N/A	N/A	N/A	N/A	7.482	6.808	N/A
poly rI:rC-RNA	2	2.854	3.597	N/A	N/A	2.963	4.854	N/A
IFNAR1	1	N/A	N/A	N/A	N/A	7.044	7.207	N/A
CFLAR	2	0.784	N/A	N/A	N/A	-6.765	-6.694	N/A
NFAT5	2	N/A	N/A	N/A	-2.629	-3.883	-5.118	-2.592
IL4	1	5.174	5.545	N/A	N/A	-0.94	0.935	1.584
POLB	2	N/A	N/A	N/A	N/A	-6.699	-7.462	N/A
RBPJ	2	1.673	1.512	N/A	N/A	5.145	5.793	N/A
YTHDF2	2	N/A	N/A	N/A	N/A	-6.527	-7.562	N/A
TRAF3IP2	2	1.403	3.286	N/A	N/A	3.801	5.506	N/A
ODN1411	2	N/A	-1.093	N/A	N/A	-6.158	-6.736	N/A
CpG ODN 1668	2	0.973	1.331	N/A	N/A	4.815	6.827	N/A
cyanocobalamin	2	N/A	-1.291	N/A	N/A	-5.5	-6.429	-0.707
ZC3H12C	3	-0.318	N/A	N/A	N/A	-7.09	-6.519	N/A
DDOST	2	1	N/A	N/A	N/A	5.797	7.125	N/A
2-mercaptoacetate	2	-0.822	-0.169	0.816	N/A	-5.6	-5.643	-0.822
pentaerythritol tetranitrate	3	-2.53	-2.683	N/A	N/A	2.335	3.237	3.085
BMP type I receptor kinase inhibitor compound A	3	N/A	N/A	N/A	N/A	-6.806	-7.063	N/A
IFN TYPE 1 (family)	2	1.703	3.283	N/A	N/A	3.085	4.772	1.006
OSBPL9	2	N/A	N/A	N/A	N/A	6.609	7.222	N/A
TREX1	1	N/A	N/A	N/A	N/A	-6.9	-6.9	N/A
torkinib	1	N/A	N/A	N/A	N/A	4.837	4.989	3.922
PELI2	2	N/A	N/A	N/A	N/A	-7.042	-6.683	N/A
STING1	1	N/A	N/A	N/A	N/A	6.54	7.155	N/A
RNASEH2B	1	N/A	N/A	N/A	N/A	-6.877	-6.804	N/A
NLRP3	2	N/A	N/A	N/A	4.385	0.727	3.155	5.383
IFNA2	2	N/A	N/A	1.342	2.63	3.571	3.978	2.121
DUOX1	2	2.218	3.481	N/A	1.8	-4.069	-2.025	0
ADAM10	2	-1.701	N/A	N/A	N/A	-6.335	-5	0.535
resiniferatoxin	2	-0.784	-1.153	N/A	N/A	-4.993	-6.604	N/A
leukadherin 1	2	N/A	N/A	N/A	N/A	-6.571	-6.948	N/A
GSR	1	N/A	N/A	N/A	-3.771	-2.887	-3.357	-3.5
IFN ALPHA/BETA (family)	1	1.886	1.387	N/A	N/A	5.217	5.013	0
IFNA2	1	N/A	N/A	N/A	N/A	6.742	6.742	N/A
interferon beta-1a	3	N/A	N/A	N/A	0.514	5.872	6.105	0.988
ARIH2	2	N/A	N/A	N/A	N/A	-4.457	-4.737	-4.276
CD3E	2	1.863	3.32	N/A	1.343	-4.117	-2.462	-0.277
IRF2BP2	2	-1.016	0	N/A	0.603	-5.295	-4.942	-1.524
BHLH (family)	2	N/A	N/A	N/A	N/A	6.128	7.243	N/A
prostaglandin E1	2	-1.129	N/A	N/A	1.309	-5.964	-4.119	0.839
PPM1B	2	N/A	N/A	N/A	-3.167	-2.035	-3.975	-4.182
VP3.15	2	-1.212	-1.166	N/A	4.01	-2.066	-2.15	2.744
indolocarbazole R-3	3	N/A	N/A	N/A	4.833	0.947	3.176	4.391
IL21	1	N/A	-1.225	N/A	-3.13	4.75	4.225	N/A
AZD3514	2	N/A	N/A	N/A	N/A	6.755	6.564	N/A
HDAC11	2	N/A	N/A	N/A	N/A	-6.567	-6.724	N/A
HOXA3	2	3.771	3.787	N/A	-0.687	-2.563	N/A	-2.425
E. coli B4 lipopolysaccharide	1	N/A	N/A	2.236	-0.962	3.796	4.638	1.581
KDM6B	2	N/A	N/A	N/A	N/A	6.465	6.746	N/A
icatibant	2	-1.572	N/A	N/A	N/A	-5.177	-6.445	N/A
capsazepine	2	-0.937	-1.4	N/A	N/A	-4.431	-6.401	N/A
SOCS5	2	-1.894	-3.242	N/A	-1.818	4.031	2.088	-0.085
bemcentinib	2	N/A	N/A	N/A	N/A	6.861	6.295	N/A
MITF-M dimer:SIRT1 gene	2	N/A	N/A	0.632	N/A	-6.247	-6.245	N/A
STAT (family)	2	2.554	3.44	N/A	1.245	2.061	3.423	0.399
LRRC8C	2	N/A	N/A	N/A	N/A	6.254	6.847	N/A
ETS2/IRF1/REL/SPI1 (complex)	2	0.911	0.535	N/A	N/A	5.747	5.895	N/A
APP	1	N/A	0.816	N/A	N/A	5.628	6.129	0.508
ZC3H12A	2	-2.475	-1.614	N/A	-1.4	N/A	-5.075	-2.515
TRIM69	2	N/A	N/A	N/A	N/A	6.136	6.935	N/A
ORAI1	3	1.78	3.231	N/A	1.254	-4.05	-2.401	-0.346
CALCINEURIN A (family)	2	N/A	N/A	N/A	-1.86	-5.879	-5.317	N/A
Ro41-5253	3	0	N/A	N/A	N/A	-6.815	-6.238	N/A
JAG2	2	-2.353	-2.041	N/A	2.065	-3.641	-2.941	N/A
EPRS1	2	-0.684	1.698	-1.414	N/A	-5.252	-3.488	-0.447
auranofin	2	-1.941	N/A	N/A	N/A	-4.932	-6.107	N/A
LOC124902114	3	N/A	N/A	N/A	N/A	6.766	6.185	N/A
poly(dG-dC)	3	N/A	N/A	N/A	N/A	6.766	6.185	N/A
STAT1	2	0.08	N/A	N/A	N/A	6.725	6.142	N/A
ACKR2	1	0	N/A	-1.732	1.414	-4.95	-4.849	N/A
STAT DIMER (complex)	2	2.959	3.834	N/A	1.281	1.115	2.935	0.811
MRTFB	1	-2.353	0	N/A	2.357	-4.808	-3.394	N/A
G PROTEIN ALPHA I (family)	1	N/A	N/A	1.732	N/A	4.768	5.578	0.832
TOP1	2	N/A	N/A	N/A	-4.8	-0.759	-2.985	-4.33
RIGI	2	1.311	N/A	N/A	N/A	5.594	5.927	N/A
MRTFA	1	-3	N/A	N/A	2.357	-4.355	-3.111	N/A
NLRX1	2	-1.508	-1.964	N/A	N/A	-4.295	-4.979	N/A
GSDMD	2	1.686	2.245	1.941	N/A	N/A	6.853	N/A
raltitrexed	3	0.16	N/A	N/A	N/A	6.57	5.985	N/A
ZC3H12C	1	-1.134	N/A	-1.732	0.447	-3.545	-3.545	-2.309
HDAC4	2	N/A	N/A	N/A	N/A	5.658	7.047	N/A
miR-410-5p (and other miRNAs w/seed GGUUGUC)	2	-1.988	-3.3	0	-1.016	3.018	2.154	1.153
3-deoxy-2-octulosonic acid(2)-lipid A	2	0.503	1.309	N/A	N/A	4.572	6.225	N/A
indotecan	3	N/A	N/A	N/A	4.701	0.711	2.932	4.247
CEBPB	1	N/A	N/A	N/A	-2.546	-4.77	-3.647	-1.627
anthracycline	2	0.667	N/A	N/A	N/A	4.076	4.72	3.124
SGPL1	2	0.742	N/A	N/A	-1.912	4.935	4.967	N/A
E. coli serotype 0127B8 lipopolysaccharide	2	0.351	N/A	N/A	N/A	5.206	6.978	N/A
BRD2	3	N/A	N/A	N/A	-4.866	-0.614	-2.818	-4.225
NR1H (family)	1	N/A	0.894	N/A	N/A	-5.898	-5.729	N/A
BCL2L13	3	N/A	N/A	N/A	-0.581	-5.362	-5.771	-0.792
RIPK2	1	N/A	0.688	N/A	N/A	5.907	5.907	N/A
NUPR1	1	N/A	N/A	N/A	3.507	2.866	2.81	3.317
GS-444217	2	N/A	N/A	N/A	2.38	4.835	3.621	1.606
TRIM3	2	-1.913	-2.73	N/A	N/A	N/A	-5.49	-2.294
MYD88	1	N/A	N/A	N/A	1.461	3.324	4.951	2.654
CUL3	2	-0.602	N/A	N/A	-1.965	-4.677	-5.146	N/A
FOXA3	3	-1.93	-2.373	N/A	N/A	-8.064	N/A	N/A
SASH1	1	-0.277	-0.577	N/A	N/A	5.642	5.84	N/A
BPIFA1	2	2.61	3.351	N/A	1.546	-3.089	-1.463	-0.275
6-O-acyl muramyl dipeptide	3	N/A	N/A	N/A	2.201	N/A	7.755	2.377
SOX10	3	N/A	N/A	N/A	2.76	-3.826	-2.395	3.349
E2F (family)	1	N/A	N/A	N/A	-2.333	-3.657	-3.4	-2.887
l-asparaginase	2	N/A	N/A	N/A	N/A	3.553	3.558	5.137
RICTOR	2	N/A	N/A	N/A	N/A	6.014	6.219	N/A
kawain	3	1.22	0.806	N/A	3.795	-2.119	-1.674	2.61
FFAR3	2	N/A	N/A	N/A	3.156	1.96	3.622	3.457
1,1-diarylethylene-diammonium derivative	1	N/A	N/A	N/A	N/A	6.164	6	N/A
10E,12Z-octadecadienoic acid	1	N/A	N/A	N/A	-2.065	-4.025	-3.13	-2.887
IL13	1	3.709	4.808	N/A	N/A	0.862	1.311	1.414
pyridostatin	1	N/A	N/A	N/A	N/A	6.091	6.008	N/A
FAM117B	1	N/A	N/A	N/A	3.464	2.111	3.051	3.464
SRY	3	N/A	N/A	N/A	2.778	-3.755	-3.16	2.376
HDAC2	2	N/A	N/A	N/A	N/A	5.601	6.351	-0.114
FLZ	2	N/A	-0.655	N/A	N/A	-5.533	-5.295	0.583
ITPR2	2	1.067	-0.174	N/A	N/A	5.295	5.528	N/A
SH3BP2	2	0.381	0.202	N/A	N/A	5.172	6.303	N/A
IFNAR2	2	3.053	3.78	N/A	0.853	1.046	2.892	0.434
salmonella minnesota R595 lipopolysaccharides	1	0	0.853	N/A	-0.447	4.45	5.166	1.134
SLC2A3	2	3.182	4.457	N/A	1.429	-1.672	0.693	0.598
IFNAR1	2	2.12	2.155	N/A	0.784	2.911	3.72	0.329
TRIM23	2	N/A	N/A	N/A	N/A	6.226	5.774	N/A
USP8	1	N/A	N/A	N/A	N/A	-5.916	-6.083	N/A
NOTCH4 coactivator complex:FLT4 gene	2	0.687	1.372	2.236	N/A	3.71	3.989	N/A
Samsn1	1	0.471	0.471	N/A	N/A	5.397	5.642	N/A
IL5RA	2	2.492	2.84	N/A	N/A	2.934	3.704	N/A
spermine	2	-0.359	N/A	N/A	N/A	-5.735	-5.85	N/A
IFN TYPE I RECEPTOR (complex)	3	N/A	N/A	N/A	3.047	3.775	5.11	N/A
ATF3:ATF4:CEBPB:CHAC1 gene	2	N/A	N/A	N/A	-1.432	-4.953	-4.012	-1.492
KLKB1	2	N/A	N/A	N/A	N/A	-6.575	-5.281	N/A
NFE2L2	2	1.074	0.728	N/A	3.886	-2.034	-1.586	2.547
IL1RL1/IL1RAP (complex)	2	N/A	N/A	N/A	N/A	3.763	5.317	2.774
4-nonylphenol	3	0.594	1.878	N/A	2.145	-3.505	-1.337	2.392
SLIT (family)	2	N/A	N/A	N/A	N/A	5.631	6.205	N/A
TRIM21	2	-2.123	-3.773	N/A	N/A	N/A	-5.939	N/A
miR-155-5p (miRNAs w/seed UAAUGCU)	2	N/A	N/A	N/A	N/A	5.603	6.223	N/A
SMARCA5	3	-2.227	-1.69	N/A	2.341	-2.09	-1.363	2.099
DAMP (family)	2	N/A	N/A	N/A	N/A	4.664	4.939	2.197
RBPJ	1	1.021	1.441	N/A	N/A	4.565	4.765	N/A
PRTN3	2	2.948	2.946	N/A	N/A	N/A	5.869	N/A
P2RX1	2	0.868	N/A	N/A	N/A	5.06	5.833	N/A
IL2R (complex)	2	2.921	3.161	N/A	1.526	0.918	2.575	0.658
stavudine	3	N/A	N/A	N/A	N/A	5.445	6.309	N/A
PIK3CG	1	-0.728	N/A	-2	1.155	-3.96	-3.677	-0.218
cineole	2	0.621	-2.123	1.414	N/A	4.686	2.517	0.374
4-(2-aminoethyl)benzenesulfonylfluoride	2	N/A	N/A	N/A	N/A	-6.025	-5.708	N/A
mechlorethamine	2	N/A	N/A	N/A	5.048	0.21	1.936	4.529
Am 580	2	1.238	N/A	N/A	N/A	5.085	5.398	N/A
IFNE	2	0.87	1.473	N/A	N/A	3.763	5.614	N/A
ELASTASE (family)	2	3.843	4.098	N/A	N/A	N/A	3.751	N/A
TKT gene:NFE2L2	3	1.193	N/A	N/A	4.385	-1.694	-0.982	3.431
ETV6-RUNX1	2	0.25	-0.13	N/A	N/A	-5.186	-6.1	N/A
HVCN1	2	N/A	0.447	N/A	N/A	5.029	6.187	N/A
mir-142 (includes others)	3	0	N/A	N/A	N/A	-6.146	-5.491	N/A
NFE2L2 gene:NICD1	3	N/A	N/A	N/A	3.946	-2.63	-1.502	3.545
PSAT1	2	N/A	N/A	N/A	N/A	-5.277	-6.326	N/A
aspirin	2	-2.1	-3.493	N/A	N/A	3.604	2.399	N/A
bromodeoxyuridine	2	N/A	N/A	N/A	4.326	2.468	4.792	N/A
ATP1A1	2	-0.378	-2.502	N/A	N/A	5.406	3.299	N/A
RFC (complex)	3	N/A	N/A	1.155	N/A	4.677	5.75	N/A
elocalcitol	2	-1.633	-1.746	N/A	N/A	N/A	-8.203	N/A
IL17RB	2	3.182	4.125	N/A	0.404	-3.075	-0.535	-0.249
PDLIM2	2	-0.149	-0.225	N/A	-3.232	2.773	1.568	-3.592
BAK1	2	N/A	N/A	N/A	N/A	5.539	6	N/A
ETV6-NTRK3	2	1.539	1.746	N/A	N/A	N/A	8.252	N/A
XRCC4	3	N/A	N/A	N/A	N/A	-5.624	-5.864	N/A
TGAL copolymer	2	-1.539	-1.746	N/A	N/A	N/A	-8.203	N/A
ARVib-31	1	N/A	N/A	N/A	2.121	3.578	3.441	2.333
ARVib-7	1	N/A	N/A	N/A	2.121	3.578	3.441	2.333
KLK4	2	-1.193	N/A	N/A	-1.414	-4.396	-3.221	-1.245
laminaran	3	1.044	2.108	N/A	N/A	2.77	5.543	N/A
FKBP5	3	0.135	N/A	2.041	-2.467	2.872	3.944	N/A
dexamethasone	1	-0.076	1.644	N/A	N/A	-5.384	-4.355	N/A
TNFRSF25	2	4.196	5.371	-0.258	N/A	N/A	N/A	1.633
CYCLIN D (family)	2	N/A	N/A	N/A	-5.334	N/A	N/A	-6.11
PML-RARA	3	-1.067	-0.723	N/A	-3.614	1.98	1.628	-2.387
stallimycin	2	N/A	N/A	N/A	4.156	2.462	4.78	N/A
(NPAS4:ARNTL,NPAS4:ARNT,NPAS4:ARNT2):PLK2 gene	3	N/A	N/A	N/A	3.047	-4.025	-1.981	2.305
yangonin	2	-0.524	N/A	N/A	4.511	-1.729	-1.009	3.563
UBE2I	2	N/A	N/A	N/A	N/A	-5.874	-5.448	N/A
JARID2	2	N/A	N/A	N/A	2.292	4.111	3.103	1.806
SYNUCLEIN (family)	2	N/A	2.268	N/A	1.8	3.755	3.487	N/A
N-ethyl-N-nitrosourea	1	N/A	1.265	1.732	N/A	3.922	4.382	N/A
ISL1	3	0.502	2.495	N/A	2.987	-2.291	-0.812	2.204
FAM20C	2	N/A	N/A	N/A	N/A	5.113	6.176	N/A
DUSP11	1	N/A	N/A	-1.414	2	-4	-3.873	N/A
DEPTOR	2	-0.216	N/A	N/A	N/A	-5.133	-5.933	N/A
IL10RA	2	-0.18	0.577	N/A	1.725	-4.818	-3.707	-0.273
cangrelor	2	N/A	N/A	-1.414	N/A	5.029	4.768	0
IL13RA2	2	-3.213	-3.416	N/A	N/A	0.175	0.837	3.563
NOTCH (family)	1	-1.964	-1.342	N/A	2	-3.429	-2.469	N/A
ITPR2	1	0.447	-0.5	1.732	-1	3.479	3.781	-0.258
VP3.15	3	N/A	N/A	N/A	3.113	-3.412	-4.018	0.653
INTERFERON ALPHA (family)	1	N/A	N/A	N/A	N/A	5.041	6.139	N/A
MPT0B291	1	N/A	N/A	N/A	2.646	3.051	2.309	3.162
teneligliptin	3	N/A	N/A	N/A	N/A	-5.256	-5.911	N/A
CASP12	2	N/A	N/A	N/A	N/A	-5.498	-5.662	N/A
vitamin K	3	N/A	N/A	N/A	N/A	-6.035	-5.124	N/A
SOX10:PAX3:MITF gene	2	N/A	N/A	2.121	N/A	-4.96	-4.076	N/A
HSPG2	2	N/A	N/A	N/A	-0.254	-6.041	-4.101	-0.759
BCR-ABL1	2	N/A	2.729	N/A	-0.822	-3.029	-3.066	-1.494
TAP (complex)	3	N/A	N/A	N/A	N/A	-4.875	-5.475	0.763
CERT1	2	N/A	0.206	N/A	N/A	6.286	4.607	N/A
EPHA4	2	1.499	2.178	-0.5	0.853	-3.359	-2.348	-0.359
CNTF RECEPTOR (complex)	2	N/A	N/A	N/A	-0.243	4.924	4.826	1.091
PAWR	2	-3.051	-4.041	N/A	N/A	2.638	1.353	N/A
tyrphostin AG957	3	N/A	-2.439	N/A	0.946	3.919	3.738	N/A
HDAC11	3	-2.028	-2.057	N/A	-0.683	-2.692	-3.498	-0.082
selenium	2	-1.406	N/A	N/A	-1.365	-2.07	-3.884	-2.305
PIBF1	2	3.491	3.054	N/A	-1.214	N/A	N/A	-3.263
misoprostol	2	N/A	N/A	N/A	3.464	-2.499	-1.983	3.065
pidnarulex	2	N/A	N/A	N/A	3.078	2.999	4.932	N/A
Fcgr3	1	-0.302	1	N/A	N/A	3.357	3.5	2.828
NFE2L2	1	0.128	0.802	0.333	4.881	-0.767	0.382	3.682
CEBPB:CDKN2B Gene	2	N/A	N/A	N/A	-2.496	-4.804	-3.667	N/A
IKBKG	2	0.967	N/A	N/A	N/A	3.771	6.205	N/A
TFF1	2	N/A	N/A	N/A	1.897	3.402	3.138	2.496
TXNRD1	1	N/A	N/A	N/A	-3.13	-2.138	-2.668	-2.982
ACOD1	1	1.069	0.832	N/A	0.707	-4.382	-3.9	N/A
EGR2 gene:POU3F1:POU3F2:SOX10	3	-0.256	N/A	N/A	-2.969	-5.699	N/A	-1.96
acrolein	2	N/A	N/A	N/A	N/A	-5.555	-5.319	N/A
PNPT1	1	N/A	N/A	N/A	N/A	-5.425	-5.425	N/A
filgrastim	3	1.473	3.372	N/A	3.962	-1.921	-0.118	N/A
PNU282987	2	N/A	0	N/A	3.148	-3.311	-1.71	2.673
CBP/IRF1/IRF8/SPI1 (complex)	2	N/A	N/A	N/A	N/A	5.425	5.409	N/A
IL18R (complex)	2	N/A	N/A	N/A	3.101	N/A	4.246	3.441
isorhamnetin	2	0.562	N/A	N/A	N/A	-4.438	-5.779	N/A
TNFSF13B	1	-0.209	N/A	N/A	2	2.48	3.618	2.449
SNCA	2	N/A	N/A	N/A	N/A	5.363	5.386	N/A
PCLAF	1	N/A	N/A	N/A	N/A	-4.146	-3.9	-2.646
dextran sulfate	2	2.819	2.615	N/A	1.803	-0.712	0.557	2.183
SAMHD1	2	N/A	N/A	N/A	N/A	-4.371	-6.301	N/A
AMD1	2	N/A	1.567	N/A	-2.795	-1.823	-1.767	-2.714
24(S),25-epoxycholesterol	2	N/A	N/A	N/A	N/A	-4.613	-4.331	-1.715
TRIM38	2	-0.557	-1.523	N/A	N/A	-2.547	-5.265	-0.743
BET (family)	2	1.772	N/A	N/A	2.77	N/A	2.909	3.182
BCL6B	3	N/A	N/A	N/A	N/A	-4.949	-5.658	N/A
NMBR	2	N/A	N/A	N/A	0.926	-5.295	-4.383	N/A
irofulven	3	N/A	N/A	N/A	4.045	-2.209	N/A	4.346
terlipressin	3	N/A	N/A	N/A	N/A	-5.688	-4.885	N/A
taurodeoxycholic acid	2	N/A	N/A	N/A	N/A	-5.308	-5.251	N/A
kawain	2	0.25	0.651	N/A	4.745	-0.832	0.302	3.763
H2AZ1	1	N/A	N/A	N/A	-2.449	-2.714	-2.714	-2.646
platelet activating factor-C16	2	N/A	-0.218	N/A	-0.962	3.973	4.341	1.029
calmidazolium	2	N/A	N/A	N/A	N/A	5.719	4.79	N/A
TNFSF12	2	2.927	2.573	N/A	N/A	1.981	3.025	N/A
ZNF281	1	-2	-1.5	-1.414	1.667	-1.606	-1.414	-0.905
Scd2	1	N/A	N/A	-1.414	0	-4.6	-4.491	N/A
TOR1AIP1	1	N/A	N/A	N/A	N/A	-3.838	-3.838	-2.828
VIP	2	N/A	N/A	N/A	N/A	-5.603	-4.888	N/A
fludarabine	2	N/A	N/A	N/A	4.004	-3.862	-2.62	N/A
TRIM24	2	N/A	N/A	N/A	N/A	-5.2	-5.28	N/A
PYY	3	N/A	N/A	N/A	N/A	5.589	4.876	N/A
axitinib	2	0.385	N/A	N/A	-1.929	4.471	2.216	-1.449
LRBA	2	N/A	N/A	N/A	N/A	-5.03	-5.41	N/A
pregna-4,17-diene-3,16-dione	2	N/A	N/A	N/A	N/A	-4.049	-5.363	1.01
IL2RG	2	2.681	3.055	N/A	0.53	0.99	2.903	-0.262
LGK-974	3	0.94	N/A	N/A	N/A	4.646	4.787	N/A
CREB1:MITF gene	2	N/A	1.361	1.414	-0.7	-3.862	-1.96	-1.068
BCL6	2	-0.92	-2.601	N/A	-2.758	0.647	-1.732	-1.705
mini-GAGR	2	0.254	0.927	N/A	4.96	N/A	0.457	3.763
BANF1	2	N/A	N/A	N/A	N/A	-4.801	-5.539	N/A
aflatoxin B1	1	N/A	N/A	N/A	-0.137	-4.856	-3.682	-1.664
SENP3	1	-0.333	-0.707	N/A	N/A	4.7	4.596	N/A
vidutolimod	1	N/A	N/A	N/A	N/A	5.082	5.196	N/A
1,2-dioleoyloxy-3-(trimethylammonium)propane	2	0	N/A	N/A	N/A	4.745	5.532	N/A
iproniazid	3	N/A	N/A	N/A	-2.68	3.359	1.73	-2.494
LECTIN (family)	2	-2.066	-1.05	0.707	-0.745	2.28	2.636	-0.775
methylnitronitrosoguanidine	2	-0.385	0.159	N/A	1.591	1.764	4.041	2.316
PROTEASE (family)	2	N/A	N/A	N/A	N/A	4.168	6.086	N/A
farnesyl pyrophosphate	2	3.592	4.382	0.258	N/A	-1.594	0.416	N/A
diazepam	2	N/A	N/A	N/A	N/A	-5.027	-5.194	N/A
TFPI2	2	-0.329	1.434	N/A	N/A	3.984	4.46	N/A
RPS15	2	N/A	N/A	N/A	2.842	2.777	4.583	N/A
SPINT1	2	-0.137	N/A	N/A	0.885	5.167	3.488	0.516
PQQ cofactor	2	N/A	N/A	N/A	4.841	-1.336	-0.193	3.817
STING1	2	N/A	N/A	N/A	N/A	5.107	5.066	N/A
FCER1 (complex)	2	2.228	3.405	N/A	N/A	-3.424	-1.103	N/A
SNTA1	3	1.212	2.069	N/A	0.742	-3.347	-2.339	-0.447
KDM1A	2	N/A	3.357	N/A	1.403	-3.062	-1.581	0.75
BANF1	1	N/A	N/A	N/A	N/A	-5.112	-5.014	N/A
HDAC (family)	2	N/A	N/A	N/A	2.396	-3.105	-1.617	2.998
TRYPTASE (family)	2	2.711	2.871	N/A	N/A	N/A	4.534	N/A
IRGM	1	N/A	N/A	N/A	N/A	-5.048	-5.048	N/A
NONO	1	N/A	N/A	N/A	N/A	4.938	5.154	N/A
LRRC8C	3	N/A	N/A	N/A	N/A	5.058	5.014	N/A
CD14	2	0.885	1.994	N/A	N/A	N/A	7.19	N/A
CGAS	1	N/A	N/A	N/A	N/A	4.95	5.112	N/A
LRP6	2	-0.857	N/A	N/A	N/A	-4.508	-4.692	N/A
tofacitinib	1	-1.508	-1.667	N/A	N/A	-3.3	-3.578	N/A
IL13RA1	2	2.417	3.435	N/A	1.41	-1.983	-0.432	0.362
ARID4A	3	N/A	N/A	N/A	2.298	-3.154	-1.669	2.915
VEGF (family)	1	N/A	N/A	N/A	-0.289	-5.413	-3.563	-0.75
enoxacin	3	N/A	N/A	N/A	-1.768	3.481	3.644	-1.121
GIP	1	0.535	-0.277	2	N/A	3.528	3.657	N/A
ARHGAP21	1	N/A	-0.707	N/A	N/A	4.583	4.69	N/A
ATF4:CEBPB,CEBPG,DDIT3:TRIB3 gene	2	N/A	N/A	N/A	-1.778	-3.918	-3.105	-1.166
HGF	1	N/A	N/A	N/A	-1.234	-4.61	-3.432	-0.687
TAT	2	0.745	2.286	N/A	N/A	N/A	6.921	N/A
azoxymethane	2	N/A	N/A	N/A	4.835	-0.54	N/A	4.571
SORBS3	2	N/A	N/A	N/A	N/A	-5.556	-4.388	N/A
TNFSF11	2	2.949	3.055	N/A	1.038	0.45	2.447	N/A
mir-142 (includes others)	2	-1.27	-1.131	N/A	N/A	N/A	-7.526	N/A
RPS6KA5	2	1.909	N/A	N/A	2.384	0.489	2.854	2.286
ketoconazole	2	-1.823	-0.976	N/A	0.417	-2.799	-3.906	N/A
NLRP4	2	-1.725	-2.557	N/A	N/A	N/A	-4.309	-1.325
BAX	2	N/A	N/A	N/A	N/A	4.888	5.016	N/A
CpG ODN 10104	2	1.501	2.462	N/A	N/A	N/A	5.935	N/A
IFNB1	2	N/A	N/A	N/A	N/A	4.169	5.703	N/A
PRKAG1	2	N/A	N/A	-0.333	N/A	-3.687	-4.528	-1.324
NKX2-3	2	N/A	N/A	N/A	N/A	-5.33	-4.529	N/A
MITF	1	N/A	N/A	1.342	N/A	-4.695	-3.81	N/A
HYALURONIDASE (family)	2	1.334	2.466	N/A	N/A	N/A	6.047	N/A
YOD1	2	-1.802	-2.265	N/A	N/A	N/A	-5.774	N/A
G PROTEIN GAMMA (family)	2	-1.225	0	N/A	N/A	-4.352	-2.405	1.854
CEBPB gene:CREB1 dimer	2	N/A	N/A	N/A	-1.606	-4.648	-2.892	-0.683
MAP3K5	2	N/A	N/A	N/A	5.126	N/A	N/A	4.698
MIR124 (family)	3	0.453	-0.537	N/A	-2.774	4.018	2.037	N/A
CYP3A4	2	N/A	N/A	N/A	2.245	-4.542	-2.585	0.444
KMT2D	1	N/A	N/A	N/A	N/A	-5.185	-4.628	N/A
NMRAL1	2	-1.546	-2.492	N/A	N/A	N/A	-4.32	-1.444
NPY2R	2	N/A	N/A	N/A	N/A	4.23	4.621	0.943
Pycard	2	N/A	N/A	N/A	3.873	-1.644	0.052	4.221
aurintricarboxylic acid	2	-0.437	N/A	N/A	N/A	-4.885	-4.458	N/A
TTC39A-AS1	3	N/A	N/A	N/A	2.053	-6.142	N/A	1.561
DACH1	2	N/A	N/A	N/A	-2.53	3.173	1.418	-2.631
IL12RB2/IL23R (family)	2	N/A	N/A	N/A	N/A	4.41	4.296	1.043
hypochlorous acid	2	N/A	N/A	N/A	4.932	-0.519	N/A	4.286
3M-003	2	1.414	2.605	N/A	N/A	N/A	4.409	1.305
SOCS1	1	N/A	N/A	N/A	N/A	-4.648	-5.08	N/A
BAD	2	-1.606	N/A	N/A	0.906	3.545	2.066	1.572
IFN TYPE 1 (family)	1	N/A	N/A	N/A	N/A	4.796	4.899	N/A
EML4-ALK	2	3.021	4.165	N/A	N/A	0.269	2.157	0.079
CISH gene, SOCS1 gene, SOCS2 gene	2	N/A	-0.557	-2.236	0.784	-2.656	-3.441	N/A
RNF31	1	-2.065	-2.5	N/A	N/A	-2.502	-2.6	N/A
MOAP1	3	N/A	N/A	N/A	N/A	4.808	4.854	N/A
CCL24	3	N/A	N/A	N/A	N/A	4.558	5.098	N/A
CCL26	3	N/A	N/A	N/A	N/A	4.558	5.098	N/A
PLAAT4	2	N/A	N/A	N/A	N/A	4.303	5.347	N/A
RNASEL	2	N/A	N/A	N/A	N/A	4.484	5.161	N/A
TFCP2L1	3	N/A	N/A	N/A	-0.704	-4.494	-3.107	-1.331
NOTCH2 Coactivator Complex:HES5 gene	2	0.816	1.508	N/A	N/A	3.451	3.85	N/A
APOH	2	2.354	2.687	N/A	N/A	N/A	4.572	N/A
diallyl disulfide	2	-0.686	N/A	N/A	2.408	2.251	1.756	2.509
filgotinib	2	N/A	N/A	N/A	N/A	-4.588	-4.65	-0.365
GPCR (family)	2	N/A	2.934	N/A	N/A	-4.521	-2.134	N/A
palbociclib	2	N/A	N/A	N/A	N/A	4.612	4.977	N/A
CYP1A2	2	N/A	N/A	N/A	1.375	-3.683	-3.592	0.937
MRE11	2	N/A	N/A	N/A	N/A	3.845	5.737	N/A
Bay 11-7082	2	-0.961	N/A	N/A	N/A	-3.897	-4.355	0.368
5-methyltetrahydrofolic acid	3	N/A	N/A	N/A	N/A	-4.773	-4.807	N/A
AGT	1	-1.782	0.943	N/A	0.57	-3.808	-2.472	N/A
1-palmitoyl-2-arachidonyl-sn-glycero-3-phosphorylcholine	2	N/A	N/A	N/A	N/A	-5.679	-3.893	N/A
RING1	2	N/A	-0.09	N/A	-3.975	-1.976	N/A	-3.523
molybdenum disulfide	1	2.324	N/A	N/A	-2.524	2.714	2	N/A
canagliflozin	2	N/A	N/A	N/A	N/A	4.96	4.6	N/A
MELATONIN RECEPTOR (family)	2	N/A	N/A	N/A	N/A	4.481	5.078	N/A
IL4 RECEPTOR (complex)	2	4.064	N/A	N/A	N/A	-2.343	-1.265	-1.886
OSMR TYPE II (complex)	2	N/A	N/A	N/A	N/A	4.781	4.765	N/A
SAR-20347	2	N/A	N/A	N/A	N/A	-4.781	-4.765	N/A
IFN (family)	1	N/A	N/A	N/A	N/A	4.768	4.768	N/A
mini-GAGR	3	N/A	N/A	N/A	4.585	-1.375	N/A	3.569
LIN9	1	N/A	N/A	N/A	N/A	-3.606	-3.464	-2.449
BMAL1	2	N/A	N/A	N/A	4.841	-0.51	0.389	3.773
TNK1	2	N/A	N/A	N/A	N/A	N/A	9.504	N/A
CCR3	2	N/A	N/A	N/A	N/A	4.477	5.019	N/A
pentylenetetrazol	2	N/A	N/A	N/A	-4.502	-0.201	-0.882	-3.909
MYOSIN (complex)	3	N/A	N/A	N/A	5.203	N/A	-0.215	4.07
1-naphthylisothiocyanate	2	-2.191	-2.043	N/A	N/A	-5.253	N/A	N/A
BHLHE40	2	N/A	N/A	N/A	N/A	4.146	5.34	N/A
G PROTEIN BETA (family)	2	-1.334	0	N/A	N/A	-4.145	-2.333	1.659
F11	2	N/A	N/A	N/A	N/A	-5.32	-3.621	-0.525
OAS (family)	3	N/A	N/A	N/A	N/A	4.427	5.029	N/A
telaprevir	3	N/A	N/A	N/A	-2.117	4.51	2.566	-0.262
MITF-M dimer:SOX10:CREB1:LEF1:CTNNB1:DCT gene	2	0.187	1.643	2	0.314	-3.706	-1.513	0.089
PPIF	2	0	0.114	N/A	-3.654	2.494	0.662	-2.525
PPME1	2	N/A	0.905	N/A	-1.572	2.565	3.375	-1.029
trigonelline	2	N/A	N/A	N/A	-4.739	N/A	N/A	-4.69
DOCK8	1	0.832	0.577	N/A	N/A	3.904	4.11	N/A
ATF4	2	N/A	N/A	N/A	N/A	-3.62	-3.131	2.661
GSR	2	1.528	2.458	N/A	-2.047	N/A	3.064	-0.311
IRAK (family)	2	N/A	N/A	N/A	1.279	N/A	6.451	1.671
ETV3	1	N/A	N/A	N/A	N/A	-4.6	-4.796	N/A
CpG ODN 1826	1	-1	-0.728	N/A	N/A	3.772	3.889	N/A
imipramine blue	1	N/A	N/A	N/A	N/A	3.441	3.3	2.646
ferulic acid	2	N/A	0.25	N/A	4.508	-1.005	0.289	3.322
TRIM26	1	-0.5	-1.213	N/A	-0.333	-2.353	-2.646	-2.324
ATP2B2	1	2.646	2.646	N/A	N/A	2.183	1.886	N/A
eritoran	2	-1	-1.963	N/A	N/A	N/A	-6.389	N/A
BHLH (family)	3	N/A	N/A	N/A	N/A	4.143	5.207	N/A
IRF2	2	N/A	N/A	N/A	2.649	0.788	2.873	3.032
AKR1B1	2	N/A	N/A	N/A	2.967	-2.989	-0.772	2.598
CBR-470-1	1	N/A	N/A	N/A	3.162	N/A	3	3.162
eltanexor	1	N/A	N/A	N/A	2.449	2.138	1.732	3
RPSA	1	N/A	N/A	N/A	N/A	-4.707	-4.6	N/A
PRDM1	1	N/A	N/A	N/A	N/A	-4.695	-4.608	N/A
mir-21 (includes others)	2	-0.645	N/A	N/A	N/A	-3.871	-4.76	N/A
NEV-801	3	N/A	N/A	N/A	4.866	N/A	N/A	4.391
PTGER2	1	N/A	N/A	2.236	-1.342	-2.828	-2.449	-0.392
DPP9	3	N/A	N/A	N/A	-3.377	N/A	-2.107	-3.759
HERPUD1	2	N/A	N/A	N/A	N/A	4.352	4.888	N/A
nalidixic acid	3	N/A	N/A	N/A	-2.894	3.582	2.752	N/A
BTG2	2	N/A	N/A	-0.5	4.495	N/A	N/A	4.231
mir-21 (includes others)	1	1.093	0.343	N/A	2.785	-0.818	-1.114	3.063
TREM2	1	1.069	0.775	N/A	N/A	-2.268	-2.043	-3.051
NKX2-3	1	N/A	N/A	N/A	N/A	-4.9	-4.303	N/A
F3/F7/F10 (complex)	2	-1.859	-1.461	0.816	N/A	N/A	-5.06	0
hydroxyurea	2	0.729	N/A	N/A	2.218	2.117	4.124	N/A
CLEC7A	2	1.228	2.311	N/A	N/A	N/A	5.648	N/A
PML-RARA	2	-0.126	-0.788	N/A	-4.477	N/A	-0.378	-3.416
NPC1	2	N/A	-2.265	N/A	N/A	-2.489	-4.429	N/A
ZNF750	1	N/A	N/A	N/A	N/A	-4.642	-4.536	N/A
WLS	2	N/A	N/A	N/A	N/A	3.703	4.743	0.728
KAT6A	3	N/A	N/A	N/A	N/A	3.659	5.514	N/A
1,5-dihydroxyisoquinoline	2	N/A	N/A	-2.236	N/A	-3.429	-3.507	N/A
CD46	2	N/A	N/A	N/A	N/A	-5.191	-3.973	N/A
RIGI	1	N/A	N/A	N/A	N/A	4.621	4.533	N/A
LGALS9	2	2.331	3.168	N/A	N/A	N/A	3.642	N/A
VENTX:TCF4,LEF1:CCND1 Gene	2	1.324	2.433	N/A	0.246	-2.811	-2.095	-0.218
DUSP11	2	0.408	0.816	-1	0.471	-3.101	-3.328	N/A
BRINP1	2	N/A	N/A	N/A	-3.962	1.939	N/A	-3.221
IL5	1	3.43	2.475	N/A	N/A	N/A	3.204	N/A
GP6	2	N/A	N/A	N/A	N/A	-4.523	-4.566	N/A
G-ACTIN (family)	2	N/A	N/A	N/A	-2.4	3.906	2.782	N/A
filgrastim	1	2.082	2.874	N/A	2.121	-1.144	-0.862	N/A
SIRT2	2	N/A	N/A	N/A	N/A	4.588	4.474	N/A
AREG	1	N/A	N/A	N/A	-1.732	-3.182	-3.053	-1.091
F5	3	N/A	N/A	N/A	N/A	-4.492	-4.561	N/A
MEF2 (family)	2	N/A	N/A	N/A	1.177	3.108	3.349	1.414
imperatorin	2	N/A	N/A	N/A	N/A	4.93	4.118	N/A
N(G)-monomethyl-D-arginine	2	2.565	3.198	N/A	N/A	N/A	3.266	N/A
SEROTONIN RECEPTOR (family)	2	N/A	N/A	N/A	N/A	-4.772	-4.252	N/A
IRF1	2	N/A	N/A	N/A	N/A	3.657	5.353	N/A
Ifna4	2	N/A	N/A	N/A	N/A	4.464	4.543	N/A
CSF1	1	N/A	1.715	N/A	N/A	-3.055	-2.656	-1.567
alpha-cyano-(3-ethoxy-4-hydroxy-5-phenylthiomethyl)cinnamamide	2	N/A	N/A	N/A	N/A	4.717	4.264	N/A
ADAR	1	N/A	N/A	N/A	N/A	-4.6	-4.379	N/A
MITF-M dimer:TFAP2A:IRF4 gene	3	N/A	0	N/A	N/A	-4.421	-4.554	N/A
IFN LAMBDA (family)	2	N/A	N/A	N/A	N/A	4.427	4.529	N/A
MITF-M dimer:BAF complex:TYRP1 gene	2	-1.225	-0.536	N/A	1.066	-3.391	-1.195	-1.533
diadenosine triphosphate	2	N/A	N/A	N/A	N/A	-4.95	-3.984	N/A
ANXA5	2	N/A	N/A	N/A	N/A	5.601	3.332	N/A
AVPR2	2	N/A	N/A	N/A	N/A	-4.796	-4.134	N/A
CD200R1	2	-1.701	N/A	N/A	N/A	-2.666	-4.542	N/A
denosumab	3	-2.867	-2.967	N/A	N/A	-0.539	-2.534	N/A
RNASE1	3	1.387	2.157	N/A	N/A	-3.097	-2.085	-0.178
PARP1	1	N/A	N/A	2	N/A	3.507	3.395	N/A
phenylbutazone	2	-1.891	-2.68	N/A	N/A	-1.048	-2.208	-1.043
lactose	3	-2.228	-3.055	N/A	N/A	N/A	-3.57	N/A
CUL4A	2	-0.525	0.98	N/A	N/A	2.905	3.029	1.408
isosorbide-5-mononitrate	3	-0.629	-1.872	N/A	-2.979	1.283	-0.099	-1.98
EP400	1	N/A	N/A	N/A	N/A	-2.84	-3	-3
IRF4	2	-0.437	-0.183	N/A	N/A	-3.105	-3.444	-1.667
MAP2K5	2	N/A	-0.389	N/A	4.385	N/A	-0.879	3.174
digoxin	2	-1.837	N/A	N/A	N/A	-6.986	N/A	N/A
ANXA2/S100A10 (complex)	2	N/A	N/A	N/A	N/A	4.371	4.45	N/A
brepocitinib	2	N/A	N/A	N/A	N/A	-4.371	-4.45	N/A
TRAPPC4	2	N/A	N/A	N/A	N/A	4.638	4.181	N/A
MLYCD	3	N/A	N/A	N/A	N/A	3.653	5.16	N/A
fingolimod phosphate	2	-0.384	N/A	N/A	N/A	-4.138	-4.287	N/A
IL27	1	N/A	N/A	N/A	N/A	4.217	4.588	N/A
IL3RA	2	0.626	1.444	N/A	2.224	-1.996	0.279	2.222
lestaurtinib	2	N/A	N/A	N/A	-0.714	-3.825	-3.508	-0.739
PTGER4	2	N/A	N/A	N/A	N/A	-5.034	-3.74	N/A
SCR7	2	N/A	N/A	N/A	N/A	4.52	4.25	N/A
SMARCA5	1	-1.043	-1.279	-0.577	0	-2.592	-2.897	0.378
BNIP3L	1	N/A	N/A	N/A	N/A	2.785	2.746	3.207
EIF2AK3	2	N/A	N/A	N/A	N/A	3.61	5.119	N/A
SHIP (family)	2	-1.78	-2.708	N/A	N/A	N/A	-4.235	N/A
vorapaxar	2	N/A	N/A	N/A	N/A	4.787	3.934	N/A
GSK-2879552	2	N/A	N/A	N/A	N/A	3.92	3.66	1.132
NUPR1	2	N/A	N/A	N/A	2.502	1.781	2.394	2.025
RUNX1:CBFB:FOXP3:NFATC2:IL2 gene	2	1.463	N/A	N/A	N/A	3.214	4.012	N/A
CEBPB gene:STAT3 dimer	2	N/A	N/A	N/A	0.834	-4.764	-2.651	0.44
MITF-M dimer:ATP6V1A gene	2	N/A	N/A	N/A	N/A	-4.781	-3.906	N/A
chrysotile asbestos	2	N/A	N/A	N/A	3.488	-0.356	1.338	3.503
ICOS	2	2.891	3.892	N/A	0.204	-0.359	0.901	-0.43
MITF-M dimer:TFAP2A:IRF4 gene	2	N/A	N/A	N/A	N/A	-4.849	-3.823	N/A
KDM3B	1	1.134	0.378	N/A	N/A	2.357	2.673	2.121
MAPK1	1	N/A	N/A	N/A	N/A	-4.558	-4.098	N/A
LEF1:CTNNB1:MITF-M:MITF gene	2	-0.453	0.808	1.508	0.367	-3.266	-1.829	-0.413
vinpocetine	2	-1.309	-2.194	N/A	N/A	N/A	-4.03	-1.091
C1QA	1	N/A	0.302	0.577	N/A	3.8	3.922	N/A
M-MITF dimer:BAF complex:TYR gene	2	-1.117	-0.426	N/A	1.066	-3.323	-1.129	-1.533
BCL6B	2	N/A	N/A	N/A	N/A	-4.129	-4.454	N/A
CD38	2	3.283	N/A	N/A	N/A	1.664	3.633	N/A
NFAT (complex)	2	2.668	N/A	N/A	N/A	2.428	3.482	N/A
NOTCH2 Coactivator Complex:FCER2 gene	2	0.687	N/A	N/A	N/A	3.796	4.076	N/A
miR-331-3p (miRNAs w/seed CCCCUGG)	2	N/A	N/A	N/A	3.162	0.557	1.077	3.758
THBD	2	N/A	N/A	N/A	N/A	-3.729	-4.805	N/A
RMRP	2	N/A	N/A	N/A	-4.127	-0.392	N/A	-4.003
RPS6KA2	2	N/A	N/A	N/A	-0.543	-4.763	-2.638	-0.573
PIK3CG	2	0.737	N/A	N/A	N/A	-4.919	-2.858	N/A
MRTFB	2	-1.457	N/A	N/A	N/A	-4.004	-3.053	N/A
CALR	2	N/A	N/A	N/A	4.101	-0.325	N/A	4.081
PPEF2	2	N/A	N/A	N/A	N/A	4.412	4.088	N/A
BB-2116	2	N/A	N/A	N/A	-0.492	4.643	3.363	N/A
RAD1	3	N/A	0.714	N/A	N/A	N/A	7.783	N/A
(S)-ketamine	2	N/A	N/A	N/A	N/A	4.249	4.243	N/A
ZNF768	1	N/A	N/A	N/A	-2.646	-3	-2.84	N/A
CpG ODN 1668	1	-0.832	-0.832	N/A	N/A	3.411	3.411	N/A
cinnamaldehyde	2	0.092	N/A	N/A	3.712	N/A	-1.762	2.916
SR1078	3	N/A	N/A	N/A	N/A	3.465	5.011	N/A
DCAF1	2	N/A	N/A	N/A	2.496	1.227	1.97	2.781
entrectinib	2	N/A	N/A	N/A	0	-4.012	-4.11	-0.346
4-[4'-[hydroxy(diphenyl)methyl]piperidin-1-yl]-1-(4-imidazol-1-ylphenyl)butan-1-one	3	N/A	N/A	N/A	N/A	4.468	3.998	0
RRAS2	3	N/A	N/A	N/A	3.615	N/A	1.464	3.386
5-O-mycolyl-beta-araf-(1->2)-5-O-mycolyl-alpha-araf-(1->1')-glycerol	2	1.414	2.357	N/A	N/A	N/A	4.667	N/A
BGC20-1531	3	N/A	N/A	N/A	N/A	4.899	3.534	N/A
AP-C5	3	1.585	1.599	-1	-0.943	-0.924	-1.276	-1.103
METALLOPROTEASE (family)	2	N/A	N/A	N/A	N/A	-4.782	-3.639	N/A
BOMBESIN RECEPTOR (family)	2	N/A	N/A	N/A	N/A	-4.747	-3.669	N/A
STAG2	1	N/A	N/A	N/A	N/A	-4.264	-4.146	N/A
ABCG1 gene:NR1H2,3:RXR:oxysterol:GPS2:KDMs	2	N/A	N/A	N/A	0.662	-2.864	-2.562	-2.305
PF543	2	-0.385	-1.363	N/A	-3.13	2.842	0.671	N/A
CKS1B	2	N/A	N/A	N/A	N/A	-4.066	-2.186	-2.138
NAB2	2	0.492	-0.263	N/A	N/A	4.203	3.429	N/A
IL6ST/IL27RA (complex)	2	N/A	N/A	N/A	N/A	4.122	4.26	N/A
I-BET-151	3	N/A	N/A	N/A	N/A	3.421	4.955	N/A
oclacitinib	2	N/A	N/A	N/A	N/A	-4.154	-4.214	N/A
SOMATOSTATIN RECEPTOR (family)	2	N/A	N/A	N/A	N/A	-4.357	-4	N/A
IFNA4	1	N/A	N/A	N/A	N/A	4.041	4.315	N/A
emricasan	2	N/A	N/A	N/A	N/A	N/A	8.337	N/A
amrinone	3	N/A	N/A	N/A	4.16	N/A	N/A	4.176
ETV6	1	N/A	N/A	N/A	N/A	-4.017	-4.315	N/A
IFNA1/IFNA13	2	1.546	2.861	N/A	N/A	N/A	3.922	N/A
2-methylthio-ATP	2	N/A	N/A	N/A	N/A	-4.478	-3.839	N/A
P22077	2	0.784	0.408	N/A	-1.528	-1.664	-1.807	-2.117
ETV6-RUNX1	1	0.192	0	N/A	N/A	-4.264	-3.85	N/A
GSK3368715	1	0.378	-0.447	N/A	-1	3.317	3.162	N/A
IGE (complex)	2	1.389	3.173	N/A	1.655	-2.039	0.046	N/A
centrinone	2	N/A	N/A	N/A	0.816	-3.71	-3.771	N/A
SSTR5	2	N/A	N/A	0.816	N/A	3.145	4.333	0
ABCG1 gene:NR1H2,3:RXR:oxysterol:GPS2:KDMs	3	N/A	N/A	N/A	1.779	-3.415	-2.904	0.192
TLR6	2	1.061	N/A	N/A	N/A	N/A	7.229	N/A
nizatidine	3	-1.399	-2.223	N/A	N/A	N/A	-2.736	-1.925
AHRR	3	0.292	N/A	N/A	N/A	4.329	3.66	N/A
concanavalin a	2	N/A	N/A	N/A	N/A	3.661	4.619	N/A
SQSTM1	2	N/A	N/A	N/A	3.98	N/A	N/A	4.298
HES5	3	0.863	1.569	N/A	1.996	-1.739	0.122	1.983
NLRP3	1	-0.853	-0.218	N/A	1.606	1.511	1.633	2.449
pristane	1	N/A	N/A	N/A	N/A	4.123	4.123	N/A
MAVS	1	N/A	N/A	N/A	N/A	4.323	3.92	N/A
MEF2A	1	N/A	N/A	N/A	N/A	4.041	4.2	N/A
adenosine 2',5'-diphosphate	2	N/A	N/A	N/A	N/A	4.4	3.839	N/A
AM 630	2	-2.782	-2.405	N/A	N/A	1.941	-0.183	-0.927
dynasore	2	N/A	N/A	N/A	N/A	-3.726	-4.503	N/A
OICR-9429	1	N/A	N/A	N/A	N/A	3.162	2.828	2.236
MITF-M dimer:CCNB1 gene	2	N/A	N/A	N/A	N/A	-4.542	-3.654	N/A
NUMB/NUMBL (family)	2	1.177	0.626	N/A	-1.886	2.774	1.732	N/A
PRL	1	N/A	N/A	N/A	N/A	3.969	4.225	N/A
RFX1	1	1.069	1.155	N/A	-0.333	2.887	2.746	N/A
SNCA	1	N/A	N/A	N/A	N/A	4.214	3.969	N/A
pramipexole	3	N/A	N/A	N/A	N/A	-4.219	-3.959	N/A
EIF2AK4	2	-0.556	0.117	N/A	N/A	N/A	-7.495	N/A
IL12RB2	2	N/A	N/A	N/A	N/A	3.927	4.237	N/A
mir-217 (includes others)	3	0.973	N/A	N/A	N/A	3.694	3.497	N/A
TNFSF11	1	3.507	2.92	N/A	0	-0.325	0.647	0.762
laquinimod	2	2	1.606	N/A	N/A	0.16	1.234	3.153
HLA-DR (complex)	2	N/A	N/A	N/A	N/A	4.561	3.592	N/A
LMO2	2	1.481	1.78	N/A	-0.367	-2.177	-2.132	-0.213
P2RY12	2	N/A	N/A	2.828	0.745	N/A	2.795	1.778
tert-butyl-hydroquinone	1	N/A	N/A	N/A	4.243	N/A	N/A	3.9
linoleic acid	2	N/A	-1.175	N/A	4.549	-2.417	N/A	N/A
SASH1	2	N/A	N/A	N/A	N/A	3.666	4.472	N/A
mir-146 (includes others)	2	-0.763	-1.96	N/A	N/A	N/A	-5.393	N/A
HSPA4	2	N/A	N/A	N/A	N/A	-4.003	-4.111	N/A
ATF4:CEBPB,CEBPG:ASNS gene	2	N/A	N/A	N/A	-1.987	-4.7	N/A	-1.427
TLR7	2	1.273	N/A	N/A	N/A	N/A	6.838	N/A
nefiracetam	3	1.676	2.5	N/A	1.474	-0.35	N/A	2.099
palmitoyl-Cys((RS)-2,3-di(palmitoyloxy)-propyl)-Ala-Gly-OH	2	1.709	1.99	N/A	N/A	N/A	4.4	N/A
GSR gene:NFE2L2	3	0.915	0.801	N/A	N/A	-2.391	-2.002	1.987
vanillin	1	N/A	N/A	N/A	2.449	N/A	3	2.646
S1PR3	2	1.192	2.373	2.496	N/A	-1.296	0.725	N/A
ATG-017	2	N/A	N/A	N/A	N/A	4.322	3.757	N/A
(Z)-3-(2-aminoethyl)-5-(4-ethoxybenzylidene)thiazolidine-2,4-dione	2	N/A	N/A	N/A	N/A	4.322	3.757	N/A
3-(2-aminoethyl)-5-(4-ethoxybenzylidene)thiazolidine-2,4-dione	2	N/A	N/A	N/A	N/A	4.322	3.757	N/A
KO-947	2	N/A	N/A	N/A	N/A	4.322	3.757	N/A
ASTX029	2	N/A	N/A	N/A	N/A	4.322	3.757	N/A
SGCG	2	N/A	N/A	N/A	N/A	4.322	3.757	N/A
HH2710	2	N/A	N/A	N/A	N/A	4.322	3.757	N/A
silver	2	N/A	N/A	N/A	N/A	-4.322	-3.757	N/A
ASN007	2	N/A	N/A	N/A	N/A	4.322	3.757	N/A
HE3286	2	N/A	N/A	N/A	N/A	4.322	3.757	N/A
PTGFRN	2	N/A	N/A	N/A	N/A	-4.322	-3.757	N/A
PDE6G	2	N/A	N/A	N/A	N/A	-4.322	-3.757	N/A
JSI-1187	2	N/A	N/A	N/A	N/A	4.322	3.757	N/A
CNN3	2	N/A	N/A	N/A	N/A	-4.322	-3.757	N/A
EDN2	2	N/A	N/A	N/A	N/A	-4.322	-3.757	N/A
COL5A3	2	N/A	N/A	N/A	N/A	-4.322	-3.757	N/A
DELTA (family)	2	-0.73	0	N/A	1.706	-3.371	-2.263	0
COPS5	1	N/A	N/A	N/A	-0.853	-3.457	-2.889	-0.87
TREX1	3	N/A	N/A	N/A	3.174	-1.517	0.126	3.25
mercuric chloride	2	-2.4	-1.608	N/A	-0.453	N/A	-2.598	-0.99
NALP1B/ASC/CASP1 (complex)	3	N/A	N/A	N/A	3.547	-0.618	N/A	3.879
phosphoramidon	2	N/A	N/A	N/A	N/A	4.243	3.796	N/A
SKAP1	2	N/A	N/A	N/A	N/A	-4.357	-3.682	N/A
ATAD3A	2	N/A	N/A	N/A	N/A	-8.03	N/A	N/A
PLCG2	1	0.728	-0.535	N/A	1.265	-2.53	-2.967	N/A
abciximab	2	N/A	N/A	N/A	N/A	4.599	3.421	N/A
CDC73	3	-0.078	-1.272	N/A	N/A	6.67	N/A	N/A
GIPR	2	1.342	1.177	N/A	N/A	0.885	2.412	2.2
bisindolylmaleimide II	2	-1.294	-2.226	N/A	-0.239	N/A	-3.192	-1.054
ETV7	1	N/A	N/A	N/A	N/A	-4	-4	N/A
POMGNT1	2	N/A	N/A	N/A	N/A	4.279	3.719	N/A
mrs2179	2	N/A	N/A	N/A	N/A	5.013	2.982	N/A
ZNF746	2	N/A	0.218	0.577	-3.384	0.958	1.358	-1.497
KEAP1	2	N/A	N/A	-0.302	-2.886	2.023	0.82	-1.96
CAMLG	3	2.152	2.556	N/A	-0.992	0.052	1.346	-0.889
CHROMR	1	N/A	N/A	N/A	N/A	4.371	3.615	N/A
cibacron blue F 3GA	2	N/A	N/A	N/A	N/A	4.271	3.702	N/A
TLR7/9 (family)	3	N/A	N/A	N/A	N/A	5.64	N/A	2.333
MRPL35	1	N/A	N/A	N/A	-1.732	-2.236	-2	-2
HMOX1	2	-0.895	N/A	N/A	N/A	-3.554	-3.517	N/A
1-alkyl-2-lyso-sn-glycero-3-phosphocholine	2	0.426	-0.5	N/A	-2.138	2.082	2.401	0.408
interferon alfacon-1	3	N/A	N/A	N/A	0.777	3.136	4.041	N/A
FOXA3	2	N/A	N/A	N/A	N/A	-7.951	N/A	N/A
PX-12	2	-1.622	-1.835	N/A	1.543	-0.649	-1.294	0.994
tetrandrine	2	0	-1.571	N/A	N/A	N/A	-6.354	N/A
MSB0011359C	1	-2.183	-2	N/A	N/A	1.915	1.826	N/A
vadimezan	2	0.602	N/A	N/A	N/A	2.72	4.598	N/A
STIM2	2	N/A	N/A	N/A	N/A	3.732	4.185	N/A
NPHP1	2	N/A	N/A	N/A	N/A	-4.279	-3.637	N/A
IHH	1	0.728	1.5	N/A	N/A	-3.212	-2.475	N/A
pinaverium	1	N/A	N/A	-1	N/A	-2.449	-2.449	-2
phosphatidylinositol-3,4-bisphosphate 4-phosphatase	3	N/A	N/A	N/A	N/A	-4.173	-3.72	N/A
pembrolizumab	3	N/A	N/A	N/A	N/A	6.019	N/A	1.873
MITF-M dimer:BCL2A1 gene	2	N/A	N/A	N/A	N/A	-4.391	-3.5	N/A
MITF-M dimer:ATP6V0C gene	2	N/A	N/A	N/A	N/A	-4.391	-3.5	N/A
AcPhe(ornithine-Pro-cyclohexylamine-Trp-Arg)	3	N/A	N/A	N/A	-1.257	4.249	1.898	-0.484
PKN3	2	1.756	2.25	N/A	N/A	N/A	3.876	N/A
doxorubicin	1	N/A	N/A	N/A	N/A	3.659	4.218	N/A
UBAP1	1	N/A	N/A	N/A	N/A	-4	-3.873	N/A
3p-hpRNA	1	N/A	N/A	N/A	N/A	3.873	4	N/A
TNIK	1	N/A	N/A	N/A	N/A	4	3.873	N/A
USP1	2	N/A	N/A	N/A	-0.11	-4.445	-3.046	-0.268
nickel chloride	2	0.371	1.709	N/A	2.502	N/A	N/A	3.283
Mrgpra2a (includes others)	1	-0.535	-0.577	N/A	0.277	2.132	3.273	1.069
KRT5	2	N/A	N/A	N/A	N/A	4.2	3.637	N/A
tyrphostin AG 1288	2	N/A	N/A	N/A	N/A	4.2	3.637	N/A
PRMT5	2	1.886	2.652	N/A	3.293	N/A	N/A	N/A
XMD 8-92	2	-1.021	-3.063	N/A	-0.522	-0.102	-1.823	-1.298
AX15910	2	-1.021	-3.063	N/A	-0.522	-0.102	-1.823	-1.298
AX15839	2	-1.021	-3.063	N/A	-0.522	-0.102	-1.823	-1.298
ATF4:CEBPB gene	2	N/A	N/A	N/A	-1.987	-4.523	N/A	-1.309
DNM1	2	N/A	N/A	N/A	N/A	-4.608	-3.209	N/A
LDL (complex)	1	N/A	-0.333	N/A	3.053	1.897	2.53	N/A
dyngo-4a	2	0.202	-0.853	N/A	-3.394	N/A	-0.214	-3.148
GNAS	1	1.606	1.4	N/A	N/A	0.603	2.16	2.041
pregnenolone sulfate	3	1.029	1.321	N/A	2.091	-0.981	0.273	2.115
PTGER1	2	N/A	N/A	N/A	-1.854	2.588	2.119	-1.246
pobilukast	2	N/A	N/A	N/A	0.283	-4.226	-3.283	N/A
C1QA	2	0.577	0.277	N/A	N/A	3.402	3.528	0
MITF-M:TBX2 gene	3	N/A	N/A	N/A	1.364	-3.239	-2.965	-0.216
CYP51A1 gene:EGR2:SREBF2 dimer	3	N/A	N/A	N/A	-2.514	-5.27	N/A	N/A
GADD45GIP1	2	N/A	N/A	N/A	-3.138	2.198	0.62	-1.826
MAPKAPK2/3 (family)	2	-1.053	0.254	N/A	-0.384	-3.523	-1.859	-0.707
TRAFD1	2	N/A	N/A	N/A	N/A	-2.689	-5.089	N/A
tin mesoporphyrin	3	1.121	N/A	N/A	N/A	3.317	3.339	N/A
SMARCB1	2	N/A	N/A	N/A	3.656	N/A	N/A	4.101
delta-9-tetrahydrocannabinol	2	N/A	N/A	N/A	N/A	-3.894	-3.858	N/A
CBX5	2	N/A	N/A	N/A	N/A	4.243	3.5	N/A
1,2-dithiole-3-thione	1	N/A	N/A	N/A	4.082	N/A	N/A	3.657
MIR143-145a	1	-2	N/A	N/A	1.732	-2	-2	N/A
CLOCK/BMAL1 (complex)	3	N/A	N/A	N/A	4.21	0.98	2.54	N/A
W7	2	2.055	N/A	N/A	-1.402	3.761	N/A	-0.509
harmine	2	N/A	N/A	N/A	3.382	-0.816	N/A	3.528
PAXIP1	2	N/A	N/A	N/A	3.993	N/A	N/A	3.726
aflatoxin B1	2	N/A	N/A	N/A	N/A	-4.39	-2.946	-0.381
JAK1/2 (family)	1	N/A	0	N/A	N/A	3.78	3.922	N/A
fulvestrant	1	N/A	N/A	N/A	N/A	4.672	N/A	3.015
SREBF2	1	N/A	2.524	N/A	N/A	-3.13	-2.03	N/A
PTGER1/3 (family)	2	N/A	N/A	N/A	N/A	-4.158	-3.525	N/A
lipoarabinomannan	2	N/A	N/A	N/A	-2.018	1.868	3.086	-0.711
MAP3K21	2	2.157	N/A	N/A	N/A	N/A	5.524	N/A
UBR5	1	0.302	0	N/A	N/A	3.962	3.411	N/A
flurazepam	3	0.688	0.218	N/A	-0.258	2.887	3.618	N/A
N-chlorotaurine	2	N/A	N/A	N/A	0.734	-2.724	-4.207	N/A
PRKAB1	2	N/A	N/A	-0.302	N/A	-3.13	-4.231	N/A
allopurinol	2	-1.657	N/A	N/A	N/A	N/A	-5.997	N/A
RAP1 (family)	2	N/A	N/A	N/A	-3.432	-2.046	-2.172	N/A
MIRLET7 (family)	2	N/A	N/A	N/A	-1.565	3.538	1.273	-1.265
3-hydroxykynurenamine	2	-0.671	-1.386	N/A	N/A	-5.571	N/A	N/A
CREB1:MEF2D:SRF:ARC gene	2	-1.324	0.525	N/A	1.408	-2.959	-0.839	0.57
carboxyethylpyrrole phosphatidylethanolamine	3	N/A	N/A	N/A	N/A	2.821	4.8	N/A
DPTA-NONOate	2	N/A	N/A	N/A	-3.984	0.476	N/A	-3.153
meds433	2	N/A	N/A	N/A	1.043	3.299	3.25	N/A
Il22/Il22b	2	1.387	N/A	N/A	1.414	1.344	3.442	N/A
IRF9	1	N/A	N/A	N/A	N/A	3.904	3.683	N/A
USP11	2	N/A	N/A	N/A	3.993	N/A	3.592	N/A
TGFB2	1	-1.947	-0.928	N/A	1.706	-1.588	-1.408	N/A
ifosfamide	3	N/A	N/A	N/A	1.359	-3.812	-2.399	0
BHLHB (family)	3	1.212	0.211	N/A	N/A	3.077	3.066	N/A
NFATC2	1	N/A	N/A	N/A	N/A	3.75	3.81	N/A
5,8,11,14-eicosatetraynoic acid	2	N/A	N/A	N/A	N/A	4.177	3.382	N/A
sotrastaurin	2	N/A	N/A	N/A	N/A	4.126	3.432	N/A
GALR2	2	N/A	N/A	2	-1.091	1.432	1.807	-1.225
HIPK1	2	N/A	N/A	N/A	3.866	0	N/A	3.687
OSBP	2	N/A	N/A	N/A	N/A	N/A	7.548	N/A
PLK4	1	1.134	0.378	N/A	N/A	2.828	3.207	N/A
oxysterol	2	N/A	1.947	N/A	N/A	-3.198	-2.4	N/A
IFN GAMMA (complex)	1	N/A	N/A	N/A	N/A	3.656	3.889	N/A
chlorogenic acid	2	-2.959	-3.712	N/A	N/A	N/A	N/A	0.872
NMDA RECEPTOR (complex)	2	1.127	1.425	N/A	1.657	-0.887	0.55	1.897
MYF6	2	N/A	N/A	N/A	N/A	-4.106	-3.434	N/A
pyrrolidine dithiocarbamate	1	-0.816	-1.279	N/A	1.5	-1.896	-1.857	-0.192
ITGB3	2	N/A	N/A	N/A	N/A	2.78	4.76	N/A
pembrolizumab	1	N/A	N/A	N/A	N/A	3.9	3.638	N/A
DLEU7	2	-1.364	-2.066	N/A	N/A	N/A	-4.106	N/A
PAX5-ELN	1	N/A	N/A	N/A	-1.633	-2.5	-2.138	-1.265
TCF3	2	N/A	N/A	N/A	N/A	3.816	3.714	N/A
ATF4:CEBPB,CEBPG,DDIT3:ATF5 gene	2	N/A	N/A	N/A	-2.066	-4.066	N/A	-1.394
GLYCOPROTEIN 1B (complex)	2	N/A	N/A	N/A	N/A	-4.157	-3.367	N/A
SRF	1	-3.128	N/A	N/A	1	N/A	-3.394	N/A
SARM1	2	N/A	N/A	N/A	N/A	N/A	-7.519	N/A
KMT2D	2	N/A	N/A	N/A	N/A	-3.261	-4.256	N/A
CBX1	2	N/A	N/A	N/A	N/A	4.16	3.355	N/A
TBK1	2	1.934	2.029	N/A	N/A	1.784	1.768	N/A
NOTCH1	2	0.995	2.156	N/A	2.454	-0.743	1.165	N/A
nialamide	3	N/A	N/A	N/A	N/A	3.359	1.73	-2.415
guaifenesin	3	N/A	N/A	N/A	N/A	3.359	1.73	-2.415
lazabemide	3	N/A	N/A	N/A	N/A	3.359	1.73	-2.415
sarsasapogenin	3	N/A	N/A	N/A	N/A	3.359	1.73	-2.415
isocarboxazid	3	N/A	N/A	N/A	N/A	3.359	1.73	-2.415
INK4 (family)	2	N/A	N/A	N/A	3.545	N/A	N/A	3.953
ACOD1	2	-1.1	-1.524	N/A	N/A	N/A	-4.87	N/A
PAX7	1	-1.134	N/A	N/A	2.714	-0.5	1	2.138
OM 174 lipid	2	N/A	1.206	N/A	N/A	N/A	6.269	N/A
HARS1	2	N/A	1.206	N/A	N/A	N/A	6.269	N/A
PEAR1	1	3	N/A	N/A	N/A	4.472	N/A	N/A
TREX1	2	N/A	N/A	N/A	N/A	-3.674	-3.796	N/A
KDM8	2	N/A	N/A	N/A	-0.137	-3.868	-3.124	0.338
Bc1	1	1.732	N/A	N/A	-1.732	2	2	N/A
ML385	1	N/A	N/A	N/A	-2.333	-1.069	-1.941	-2.121
RAF1	2	N/A	N/A	N/A	3.196	N/A	1.134	3.133
PDGF-DD (complex)	2	N/A	N/A	N/A	N/A	-4.088	-3.375	N/A
mir-223	1	-1.342	N/A	N/A	0.626	-1.871	-2.364	-1.257
TYK2	1	N/A	N/A	N/A	-0.277	3.703	3.479	0
TMEM175	2	N/A	0.577	N/A	N/A	3.58	3.299	N/A
IGFBP2	2	N/A	N/A	N/A	1.119	-4.333	-1.847	0.15
glyoxal	3	-1.709	N/A	N/A	N/A	3.606	2.132	N/A
IL10	1	N/A	-0.603	N/A	-0.152	-2.681	-1.716	-2.292
ENDOTHELIN RECEPTOR (family)	2	N/A	N/A	N/A	N/A	-4.081	-3.352	N/A
RSK (family)	2	N/A	N/A	N/A	-0.78	-3.709	-1.744	-1.199
TLR4	1	N/A	0.822	N/A	N/A	N/A	6.609	N/A
SOX17:TFAP2C:PRDM1:NANOS3 gene	2	N/A	N/A	-0.816	N/A	-3.373	-3.235	N/A
SOX17:TFAP2C:PRDM1 gene	2	N/A	N/A	-0.816	N/A	-3.373	-3.235	N/A
PRDM1	2	N/A	N/A	N/A	N/A	-3.795	-3.624	N/A
2'3'-cyclic guanosine monophosphate-adenosine monophosphate	1	N/A	N/A	N/A	N/A	3.771	3.638	N/A
oxophenylarsine	2	N/A	N/A	N/A	3.528	N/A	-1.176	2.704
1,5-dihydroxyisoquinoline	3	N/A	N/A	N/A	-3.518	N/A	N/A	-3.881
TGFBR1	1	-2.268	-1.964	N/A	N/A	-3.162	N/A	N/A
ATP2B2	3	N/A	N/A	N/A	N/A	-2.866	-4.525	N/A
TLN1	1	N/A	0	N/A	N/A	2.828	2.828	1.732
VOLUME REGULATED ANION CHANNEL (complex)	3	N/A	N/A	N/A	N/A	2.886	4.501	N/A
ARL6IP1	1	1.414	N/A	N/A	N/A	-2.183	-2.524	-1.265
BECN1	2	N/A	N/A	N/A	2.866	-2.648	-0.115	1.756
BUB1B	2	N/A	N/A	N/A	3.575	-0.374	N/A	3.432
TP53 Tetramer:TNFRSF10A,TNFRSF10B,TNFRSF10C,TNFRSF10D Genes	2	N/A	N/A	N/A	3.823	N/A	N/A	3.547
veratridine	2	N/A	N/A	N/A	N/A	-4.079	-3.284	N/A
GP9	2	N/A	N/A	N/A	N/A	-4.079	-3.284	N/A
IFNA1/IFNA13	1	N/A	N/A	N/A	N/A	3.4	3.962	N/A
3-deoxy-2-octulosonic acid(2)-lipid A	1	N/A	0	N/A	-1	3	3.357	N/A
MARK1	2	-0.535	-0.535	N/A	-1.732	1.512	2.353	0.688
LTBR	2	3.345	2.469	N/A	-1.175	N/A	N/A	0.364
IC261	2	N/A	N/A	N/A	-3.575	N/A	N/A	-3.775
barasertib	2	N/A	N/A	N/A	3.857	0.109	N/A	3.382
benzo(a)pyrene	1	N/A	N/A	N/A	3.638	N/A	N/A	3.71
formoterol	2	N/A	N/A	N/A	N/A	3.133	2.313	1.891
MAPT	1	-0.277	-0.277	N/A	-1.508	1.732	2.6	0.943
2,2'-dipyridyl disulfide	2	N/A	N/A	N/A	0.577	-3.888	-2.861	N/A
Pla2g5	2	N/A	N/A	N/A	N/A	-4.04	-3.284	N/A
Samsn1	2	N/A	N/A	N/A	N/A	3.656	3.667	N/A
pemetrexed	2	N/A	N/A	N/A	N/A	N/A	7.318	N/A
Birc3	2	1.812	2.047	N/A	N/A	N/A	3.231	0.224
MLH1	2	N/A	N/A	N/A	3.638	0.264	N/A	3.41
MAOA	2	N/A	N/A	N/A	N/A	-3.305	-1.671	2.335
NEK7	2	N/A	-0.539	N/A	1.46	1.162	1.673	2.475
TRIM2	2	N/A	N/A	N/A	1.897	N/A	2.524	2.887
IL17RA	2	N/A	N/A	N/A	0.99	-4.222	-1.667	0.424
Cxcl2	1	-1.89	-1.633	N/A	-1	1.387	1.387	N/A
KDR	2	N/A	N/A	N/A	3.621	N/A	-0.413	3.256
ROBO1/2 (family)	3	-1.114	-0.77	N/A	N/A	3.201	1.866	-0.338
DLK2	3	N/A	N/A	N/A	-2.467	1.904	N/A	-2.914
GRM4	2	N/A	N/A	N/A	N/A	-3.392	-3.892	N/A
PARP1	2	N/A	N/A	N/A	3.456	N/A	N/A	3.827
ADRA1B	2	0.097	N/A	N/A	2.8	-3.188	-1.185	N/A
MCC950	1	-0.277	-0.577	N/A	N/A	-3.273	-3.128	N/A
manoalide	2	N/A	N/A	N/A	N/A	3.961	3.284	N/A
Irgm1	2	N/A	N/A	N/A	N/A	-1.296	-3.425	2.515
sincalide	2	N/A	N/A	N/A	2.109	-2.494	-1.085	1.528
JAK1	2	1.22	3.293	N/A	1.038	-1.524	N/A	-0.139
fluzoparib	3	N/A	N/A	N/A	-3.361	N/A	N/A	-3.852
TQB3823	3	N/A	N/A	N/A	-3.361	N/A	N/A	-3.852
SC10914	3	N/A	N/A	N/A	-3.361	N/A	N/A	-3.852
ABT-767	3	N/A	N/A	N/A	-3.361	N/A	N/A	-3.852
RP12146	3	N/A	N/A	N/A	-3.361	N/A	N/A	-3.852
IDX-1197	3	N/A	N/A	N/A	-3.361	N/A	N/A	-3.852
CEP-9722	3	N/A	N/A	N/A	-3.361	N/A	N/A	-3.852
simmiparib	3	N/A	N/A	N/A	-3.361	N/A	N/A	-3.852
[L2Zn3]6+ trimetallic cryptand	2	N/A	N/A	N/A	N/A	-2.663	-2.745	-1.802
ODN-A151	2	0	N/A	N/A	N/A	N/A	-7.203	N/A
ganglioside GM1	2	-0.183	N/A	N/A	N/A	3.463	3.556	N/A
JAK1	1	N/A	N/A	N/A	N/A	3.4	3.8	N/A
immethridine	1	-0.816	N/A	N/A	2.449	-1.604	-1.941	0.378
1G244	3	N/A	N/A	N/A	N/A	3.647	3.539	N/A
LTBR	1	3.162	1.667	N/A	N/A	N/A	2.357	N/A
UBE2E1	2	N/A	N/A	N/A	N/A	3.703	3.479	N/A
TCF7	1	-0.438	-0.801	N/A	2.121	0.87	1.141	1.809
CNGA2	3	1.037	1.331	N/A	1.558	-0.938	0.495	1.813
isosorbide-5-mononitrate	2	-1.279	-1.213	N/A	N/A	-2.556	-2.121	N/A
DNMT3A	2	N/A	N/A	N/A	-3.727	-0.21	N/A	-3.231
NOTCH3 coactivator complex:WWC1 gene	2	0.651	N/A	N/A	N/A	3.055	3.459	N/A
PDCL3	3	N/A	N/A	N/A	3.525	N/A	-0.464	3.175
IRF5	2	-0.232	0.372	N/A	0	3.298	3.26	N/A
NFKBIZ	2	-1.364	-2.066	N/A	N/A	N/A	-3.729	N/A
ferric nitrilotriacetate	2	2.255	N/A	N/A	N/A	N/A	4.9	N/A
PARP (family)	2	N/A	N/A	N/A	N/A	3.576	3.576	N/A
TCF12	3	N/A	N/A	N/A	N/A	-3.757	-3.392	N/A
nitroprusside	2	N/A	N/A	N/A	3.482	N/A	N/A	3.667
PLCD4	2	N/A	N/A	N/A	N/A	-3.934	-3.213	N/A
UNC93B1	2	N/A	N/A	N/A	N/A	N/A	7.143	N/A
XAF1	2	N/A	N/A	N/A	3.714	N/A	N/A	3.429
CYP2J2	2	-2.251	N/A	N/A	N/A	N/A	-4.891	N/A
NLRC4	2	N/A	2.54	N/A	N/A	N/A	4.599	N/A
FZD9	1	0	N/A	0.577	-2.236	2	2.324	N/A
N-propyl bromide	1	N/A	N/A	N/A	2.236	N/A	2.449	2.449
NFAT (family)	2	1.543	2.011	N/A	-1.026	-0.272	0.848	-1.432
FOSL1	2	0.69	N/A	N/A	-3.942	N/A	-2.49	N/A
imiquimod	2	2.499	N/A	N/A	N/A	4.623	N/A	N/A
cathinone	2	N/A	N/A	N/A	-3.461	N/A	N/A	-3.659
CXXC4	3	-0.926	N/A	N/A	-1.265	-2.497	-2.43	N/A
SOCS2	2	N/A	N/A	N/A	N/A	-4.493	N/A	-2.611
TRA@/TRB@ (complex)	2	3.543	3.556	N/A	N/A	N/A	N/A	N/A
PHF1	2	N/A	N/A	N/A	3.336	0.518	N/A	3.231
IL15	2	3.226	N/A	N/A	N/A	1.017	2.824	N/A
MYOF	3	N/A	N/A	N/A	3.525	N/A	-0.308	3.223
RAB7B	2	N/A	N/A	N/A	N/A	-2.175	-4.88	N/A
NOLC1	2	N/A	N/A	N/A	-2.219	N/A	-3.453	-1.376
HLX	2	N/A	-1.732	N/A	N/A	-2.213	-3.101	N/A
argatroban	2	0.577	-1.153	N/A	N/A	3.906	1.408	N/A
SAE1	3	-1.536	-1.678	N/A	N/A	N/A	-3.826	N/A
5-O-mycolyl-beta-araf-(1->2)-5-O-mycolyl-alpha-araf-(1->1')-glycerol	1	0.775	N/A	N/A	N/A	1.915	3.053	1.291
TH2 CYTOKINE (family)	2	N/A	4.699	N/A	N/A	-0.533	1.802	N/A
cyanidin	2	N/A	N/A	N/A	-3.684	N/A	N/A	-3.348
LYMPHOTOXIN (complex)	2	3.362	3.667	N/A	N/A	N/A	N/A	N/A
PTPN21	3	N/A	N/A	N/A	3.267	N/A	N/A	3.759
PADI4	2	N/A	N/A	N/A	N/A	7.024	N/A	N/A
TET2	1	0.626	-0.688	N/A	N/A	-2.598	-2.534	-0.577
COL5A1	2	0.18	N/A	N/A	N/A	3.85	2.982	N/A
NRIP1:NR1H2,3:RXR:NR1H2,3 ligand:SREBF1 gene	3	N/A	1.128	N/A	2.828	-1.083	-0.632	1.34
MELK	2	N/A	N/A	N/A	3.628	N/A	N/A	3.382
MTNR1A	2	-0.263	-1	N/A	-0.152	3.087	2.377	-0.126
MTNR1B	2	-0.263	-1	N/A	-0.152	3.087	2.377	-0.126
pterostilbene	2	-1.648	-2.354	N/A	-3	N/A	N/A	N/A
MAPKAP1	2	N/A	N/A	N/A	N/A	7	N/A	N/A
denosumab	2	-3.317	-2.722	N/A	N/A	0.107	-0.853	N/A
BBS1	3	N/A	2.75	N/A	N/A	N/A	4.246	N/A
GIPR	3	N/A	1.192	N/A	-0.581	1.482	2.519	1.217
1beta,25-dihydroxyvitamin D3	2	N/A	N/A	N/A	N/A	4.034	2.952	N/A
ADAR	2	N/A	N/A	N/A	N/A	-6.98	N/A	N/A
latrunculin A	2	N/A	N/A	N/A	N/A	3.299	3.654	N/A
momelotinib	2	N/A	N/A	N/A	-2.566	-0.071	-1.818	-2.495
CD1 (family)	1	N/A	1.342	N/A	N/A	-2.887	-2.714	N/A
ABCA4	3	N/A	N/A	N/A	N/A	-3.509	-3.43	N/A
IL12A	1	N/A	N/A	N/A	N/A	3.3	3.638	N/A
CENPJ	2	1.643	2.157	N/A	N/A	N/A	3.137	N/A
CYTOKINE (family)	2	2.286	N/A	N/A	N/A	N/A	3.352	1.296
PRDM16	1	N/A	N/A	N/A	N/A	-3.53	-3.4	N/A
IL10R (family)	2	-0.713	1.192	N/A	N/A	N/A	-3.785	1.237
TNK1	1	0.447	N/A	N/A	N/A	3.162	3.317	N/A
RUNX1:CBFB:GATA3-TAL1 core complex:MYB gene	2	-0.209	0.57	N/A	1.068	-2.806	-1.969	0.302
NTRK2	2	N/A	N/A	N/A	4.226	0.534	2.164	N/A
ISGF3 (complex)	1	N/A	N/A	N/A	N/A	3.606	3.317	N/A
MAFF	1	N/A	N/A	N/A	2.236	N/A	2.449	2.236
TAL1	2	2.02	2.778	N/A	-0.819	N/A	1.089	0.2
tiagabine	3	N/A	1.929	N/A	N/A	4.976	N/A	N/A
DOCK8	2	N/A	N/A	N/A	N/A	3.518	3.386	N/A
ZDHHC12	3	N/A	N/A	N/A	N/A	N/A	-6.902	N/A
SEMA4A	2	1.628	2.36	N/A	N/A	N/A	2.911	N/A
veliparib	2	N/A	N/A	N/A	N/A	-3.501	-3.394	N/A
PI4K (family)	3	N/A	N/A	N/A	N/A	3.289	3.601	N/A
TRAF6/TAB2/TAK1 (complex)	2	N/A	N/A	N/A	N/A	3.333	3.55	N/A
G PROTEIN ALPHA (family)	2	N/A	N/A	N/A	0.57	-4.092	-2.22	N/A
dobutamine	2	N/A	N/A	N/A	N/A	-3.964	-2.915	N/A
paraquat	1	N/A	N/A	N/A	3.742	N/A	N/A	3.13
TPSD1	2	N/A	N/A	N/A	N/A	-4.036	-2.83	N/A
MAGI1	1	N/A	N/A	N/A	1.5	2.466	1.372	1.528
MITF-M dimer:MET gene	2	N/A	N/A	1.633	N/A	-3.302	-1.929	N/A
GNG13	3	N/A	N/A	N/A	N/A	-3.851	-3.012	N/A
laquinimod	1	2.714	2.887	N/A	N/A	-0.186	1.061	N/A
MAP4K1	2	2.155	N/A	N/A	N/A	N/A	4.691	N/A
TNRC6A	2	N/A	N/A	N/A	3.434	N/A	N/A	3.41
E2F6	2	N/A	N/A	N/A	N/A	-3.565	-3.266	N/A
HSPA12B	2	N/A	N/A	N/A	N/A	3.877	2.946	N/A
FOXF2	2	N/A	N/A	N/A	-3.464	N/A	N/A	-3.357
CHUK	1	N/A	N/A	N/A	-0.853	2.109	2.668	1.183
kenpaullone	2	-1.373	-2.385	N/A	N/A	N/A	-3.053	N/A
BMAL1:CLOCK,NPAS2:PER1 gene	3	N/A	N/A	N/A	4.21	N/A	2.594	N/A
CX-6258	2	N/A	N/A	N/A	N/A	N/A	6.803	N/A
PLX5622	1	1.761	1.667	N/A	N/A	1.78	1.588	N/A
fenoterol	2	-0.119	N/A	N/A	0.516	-3.769	-2.371	N/A
TCF7	2	0	-0.422	N/A	1.026	2.423	2.424	0.479
LHPP	3	N/A	N/A	N/A	-0.718	-6.052	N/A	N/A
TRADD	2	N/A	N/A	N/A	N/A	N/A	6.765	N/A
PLX5622	2	1.043	1.234	N/A	N/A	2.393	2.092	N/A
CERS2	2	N/A	N/A	N/A	3.286	0.268	N/A	3.203
volasertib	1	N/A	N/A	N/A	N/A	2.138	2.496	2.121
MMP15	3	N/A	N/A	N/A	N/A	-3.536	-3.214	N/A
DDR1-IN-1	3	N/A	N/A	N/A	N/A	-3.536	-3.214	N/A
MMP16	3	N/A	N/A	N/A	N/A	-3.536	-3.214	N/A
NCOR/LXR/RXR/OXYSTEROL/9 CIS RA (complex)	2	-1.837	-0.887	N/A	N/A	N/A	-4.025	N/A
RGS12	2	N/A	N/A	N/A	0	N/A	3.952	2.795
S100A6	2	N/A	N/A	N/A	-3.336	N/A	N/A	-3.41
STAT2	1	N/A	N/A	N/A	N/A	3.441	3.3	N/A
CLR457	2	N/A	N/A	0.816	N/A	3.273	2.495	0.156
MPG	2	N/A	N/A	N/A	-3.559	-0.054	N/A	-3.124
NC410	1	-1.789	-1.886	N/A	N/A	1.581	1.48	N/A
SDC2	2	N/A	N/A	N/A	-1.245	-2.88	-2.594	N/A
PGR	2	N/A	N/A	N/A	N/A	-3.138	-3.581	N/A
INTEGRIN ALPHA L BETA 2 (complex)	2	-0.302	0.53	N/A	3.889	N/A	1.996	N/A
Erbb2-Erbb3 dimer	2	N/A	N/A	N/A	-0.728	3.046	2.94	N/A
PPIF	1	0.894	1.789	-0.447	N/A	1.667	1.372	0.535
LAMA4	1	N/A	N/A	N/A	-3.153	N/A	N/A	-3.545
N-carbamyl-L-glutamate	2	N/A	N/A	N/A	2.869	-0.211	1.299	2.319
IL33	1	2.1	1.852	N/A	N/A	N/A	2.744	N/A
CCL20	1	1	1.265	N/A	N/A	2.065	2.357	N/A
ammonia	2	0.143	1.067	N/A	N/A	N/A	5.473	N/A
CLEC12A	2	N/A	N/A	N/A	N/A	6.678	N/A	N/A
MITF-M dimer:DICER1 gene	2	N/A	N/A	N/A	N/A	-3.79	-2.887	N/A
DIAPH3	2	N/A	N/A	N/A	0.801	N/A	-3.459	-2.412
SUMO1	2	N/A	N/A	N/A	N/A	-2.83	-3.836	N/A
phenylpropanolamine	3	N/A	N/A	N/A	N/A	-4.529	-2.137	N/A
ZBTB16	2	N/A	-2.287	N/A	N/A	2.267	1.901	0.209
pegintron	3	N/A	N/A	N/A	N/A	2.903	3.758	N/A
MAPKAP1	1	N/A	N/A	N/A	-1	2.828	2.828	N/A
CAST	2	N/A	N/A	N/A	3.682	N/A	N/A	2.972
9-keto-12-oxo-10-dodecenoic acid 2-lyso-phosphocholine ester	2	0.962	-0.626	N/A	N/A	-2.357	-2.708	N/A
ritlecitinib	2	N/A	N/A	N/A	N/A	-2.302	-4.35	N/A
GLYCINE RECEPTOR (complex)	3	0.671	0.775	N/A	2.155	-0.814	N/A	2.231
PRKD2	2	0.724	1.493	N/A	0.299	1.125	2.999	0
KDM5B	1	N/A	N/A	N/A	1.069	3.087	2.475	N/A
ARID1A	1	-1.54	N/A	N/A	2.846	-1.818	-0.422	0
FOXM1	1	N/A	N/A	N/A	N/A	-3.96	-2.654	N/A
dydrogesterone	3	N/A	N/A	N/A	N/A	-3.085	-3.527	N/A
IDR-1002	1	-1.155	-0.577	N/A	N/A	-1.807	-1.807	-1.265
CREB3	2	N/A	N/A	N/A	1.1	2.65	2.053	0.808
aldesleukin	2	N/A	N/A	N/A	N/A	3.479	3.124	N/A
NEK2	2	N/A	N/A	N/A	3.236	-0.372	N/A	2.991
SMARCB1	1	N/A	N/A	N/A	N/A	2.143	2.654	1.8
JAB-8263	2	-0.707	-1.8	N/A	0.186	-1.364	-2.357	0.18
GW 9508	2	N/A	N/A	N/A	N/A	-3.286	-3.308	N/A
RTN1	3	N/A	N/A	N/A	N/A	-2.67	-3.906	N/A
cephaloridine	1	N/A	N/A	N/A	-0.229	-2.646	-2.353	-1.347
SPRING1	1	N/A	2.828	N/A	N/A	-3.742	N/A	N/A
LPCAT3	2	0.4	0.508	N/A	-2.255	0.403	-0.617	-2.385
EGR1 gene:CREB:SRF	2	-0.549	1.395	N/A	0.391	-3.192	-1.038	0
bestatin	2	N/A	N/A	N/A	-3.258	N/A	N/A	-3.3
SOX9:NR5A1:GATA4:AMH gene	3	N/A	N/A	N/A	0.338	N/A	6.216	N/A
TGM2	1	0.557	0.816	N/A	N/A	2.75	2.425	N/A
NC9	2	-0.686	N/A	N/A	N/A	-3.077	-2.778	N/A
NOTCH3 coactivator complex:PBX1 gene	2	0.516	N/A	N/A	N/A	2.772	3.25	N/A
GPR174	1	1.342	1.877	0.577	N/A	-0.522	0.928	1.291
MEFV	2	N/A	-2.324	N/A	N/A	N/A	-4.21	N/A
NLRP2	2	N/A	-2.324	N/A	N/A	N/A	-4.21	N/A
LTB	2	2.772	3.761	N/A	N/A	N/A	N/A	N/A
DUSP1	1	-0.2	-0.816	N/A	N/A	-2.462	-2.853	-0.2
ACE	2	-1.675	0.933	N/A	N/A	-3.922	N/A	N/A
PGR	1	N/A	N/A	N/A	1.48	2.126	1.188	1.732
AP2M1	3	N/A	N/A	N/A	-4.127	-0.388	-2.01	N/A
TNFRSF14	2	1.223	2.654	N/A	N/A	N/A	2.646	N/A
DPP9	2	N/A	N/A	N/A	N/A	-3.317	-3.202	N/A
cystamine	2	0.137	N/A	N/A	-2.592	-1.699	-2.091	N/A
interferon alfa-n1	3	N/A	N/A	N/A	N/A	2.854	3.662	N/A
recombinant interferon	3	N/A	N/A	N/A	N/A	2.854	3.662	N/A
PEX5	1	N/A	N/A	N/A	1.897	N/A	2.5	2.111
HOXC9	2	N/A	N/A	N/A	N/A	4.9	N/A	1.606
BMAL1:CLOCK,NPAS2:CCRN4L gene	3	N/A	N/A	N/A	4.427	N/A	2.072	N/A
CEBPA gene: LEF1	2	0.62	0.516	N/A	2.177	-0.169	0.691	2.325
L-cystine	1	N/A	N/A	N/A	2.524	-0.853	0.816	2.294
indican	2	N/A	N/A	N/A	3.113	N/A	N/A	3.373
ZDHHC3	2	1.657	2.687	N/A	N/A	N/A	2.142	N/A
KEAP1	1	N/A	N/A	N/A	-2.111	N/A	-2.236	-2.138
11-ketotestosterone	2	N/A	N/A	N/A	-1.298	-2.155	-1.347	-1.664
oridonin	2	N/A	N/A	N/A	3.407	0.1	N/A	2.948
TF gene:EGR1	2	N/A	N/A	1.134	N/A	-5.317	N/A	N/A
TGFBR2	1	-1.206	N/A	N/A	N/A	-1.251	-2.385	-1.605
cyclic-di-AMP	3	N/A	N/A	N/A	N/A	6.445	N/A	N/A
PDGF-BB (complex)	1	1.286	1.581	N/A	0.333	-0.518	1.378	1.342
MAP2K7	2	N/A	N/A	N/A	3.729	0.449	2.24	N/A
HINT1	2	N/A	N/A	-1.134	N/A	2.971	2.309	N/A
DUB (family)	2	N/A	N/A	N/A	N/A	-3.546	-2.867	N/A
MITF-M dimer:CDKN2A gene	2	N/A	N/A	N/A	N/A	-2.828	-2.178	-1.406
THZ1	1	N/A	N/A	N/A	N/A	4.243	2.16	N/A
benzyl 2-acetamido-2-deoxy-alpha-D-galactopyranoside	3	1.461	N/A	N/A	N/A	-2.577	-2.365	N/A
radotinib	3	N/A	N/A	N/A	0	3.329	3.064	N/A
POMC	2	N/A	N/A	N/A	-0.653	-3.198	-2.537	N/A
GSKJ4	2	1.425	3.161	N/A	N/A	N/A	1.795	N/A
MYB	1	-0.816	-0.655	N/A	N/A	-2.359	-2.111	-0.426
UBD	2	N/A	N/A	N/A	N/A	-3.176	-3.191	N/A
N-ethyl-N-nitrosourea	2	N/A	N/A	N/A	N/A	3	3.363	N/A
sufentanil	3	N/A	N/A	N/A	N/A	3.022	3.335	N/A
OTUD1	2	-0.953	N/A	N/A	N/A	1.543	3.856	N/A
THRA	2	N/A	N/A	N/A	-1.686	1.551	N/A	-3.105
GW3965	1	1.414	1.706	N/A	1	-0.687	-1.342	-0.192
AGA	2	N/A	N/A	N/A	N/A	-3.051	-3.286	N/A
IBTK	2	-1.806	N/A	N/A	N/A	N/A	-4.528	N/A
IMMUNOGLOBULIN (complex)	1	0.508	0.105	N/A	N/A	3.141	2.568	N/A
PADI4	3	3.069	3.253	N/A	N/A	N/A	N/A	N/A
EPCAM	2	2.384	N/A	N/A	N/A	-2.355	-1.575	N/A
NKX2-3	3	N/A	N/A	N/A	3.382	-2.931	N/A	N/A
RUVBL2	2	1.612	N/A	N/A	N/A	N/A	4.7	N/A
Casp4	1	0.632	1.414	N/A	-0.378	1.342	1.147	1.387
palbociclib	1	N/A	N/A	N/A	N/A	2.846	3.452	N/A
STAT1 dimer:HEY1 gene	3	N/A	N/A	N/A	0.382	5.912	N/A	N/A
miR-145-5p (and other miRNAs w/seed UCCAGUU)	2	-1.897	N/A	N/A	N/A	1.474	2.919	N/A
mimosine	2	N/A	-2.84	N/A	1.807	N/A	1.2	0.442
IGE (complex)	1	1.786	2.832	N/A	N/A	0.213	0.976	0.48
NOTCH3 coactivator complex:HEYL gene	2	N/A	N/A	N/A	N/A	3	3.286	N/A
TY-2136b	3	N/A	N/A	N/A	-2.415	-1.433	-2.437	N/A
SIM1803-1A	3	N/A	N/A	N/A	-2.415	-1.433	-2.437	N/A
9-ethyl-9H-carbazole-3-carbaldehyde	2	N/A	N/A	N/A	3.333	N/A	N/A	2.949
TRIM32	2	1.45	2.741	N/A	N/A	-1.882	-0.192	N/A
agomelatine	3	N/A	N/A	N/A	-0.295	3.476	2.478	N/A
oxonic acid	2	N/A	3.13	N/A	N/A	1.172	1.941	N/A
gallium nitrate	2	-2.098	-2.2	-1.941	N/A	N/A	N/A	N/A
echinacoside	1	N/A	N/A	N/A	2	N/A	2.236	2
cinacalcet	3	-0.264	N/A	N/A	N/A	-2.845	-3.121	N/A
PGLYRP2	1	0.816	1.633	N/A	N/A	1.89	1.89	N/A
CCR2	1	1.8	3.13	N/A	N/A	0	1.298	N/A
PPIB	2	N/A	N/A	N/A	N/A	2.315	3.911	N/A
CAND1	2	N/A	N/A	N/A	N/A	-3.264	-1.301	1.66
CCND1	1	N/A	N/A	N/A	-3.578	N/A	N/A	-2.646
CFI-402257	3	N/A	N/A	N/A	N/A	6.214	N/A	N/A
cardiotoxin	1	0.816	0.943	N/A	-0.5	1.313	1.982	0.655
ME1 gene:NFE2L2	3	N/A	N/A	N/A	1.481	-2.385	-2.341	0
CYP19A1	2	N/A	N/A	N/A	N/A	3.413	2.724	-0.068
C4BP (complex)	1	N/A	1.732	N/A	N/A	-2.236	-2.236	N/A
RASD1	2	N/A	N/A	N/A	N/A	3.545	2.646	N/A
WRN	2	N/A	N/A	N/A	3	N/A	N/A	3.182
oltipraz	2	N/A	N/A	N/A	-3.035	0.679	N/A	-2.467
G PROTEIN I (complex)	2	N/A	N/A	N/A	N/A	-3.746	-2.433	N/A
NOTCH3 coactivator complex:PTCRA gene	2	N/A	N/A	N/A	N/A	2.886	3.286	N/A
calcitriol	1	N/A	N/A	N/A	2	N/A	1.48	2.683
fontolizumab	1	N/A	N/A	N/A	N/A	-3.162	-3	N/A
TAL1	1	N/A	N/A	N/A	-1.941	N/A	-2.611	-1.606
SPNS2	1	N/A	N/A	N/A	N/A	N/A	-3.153	-3
BI 894999	2	-0.707	-1.8	N/A	0	-1.25	-2.394	0
LILRB1	2	N/A	N/A	N/A	N/A	3.421	2.728	N/A
cinacalcet	2	N/A	N/A	N/A	N/A	-2.722	-2.38	-1.043
IL27	2	1.063	N/A	N/A	N/A	0.214	2.568	2.295
CRBN	2	N/A	N/A	-0.577	N/A	-4.392	N/A	1.166
E2F6:(TFDP1,TFDP2):CBX5 gene	2	N/A	N/A	N/A	N/A	2.714	2.271	1.147
TSPO	1	N/A	N/A	N/A	N/A	3	3.128	N/A
DNASE2	1	N/A	-0.447	N/A	N/A	-2.84	-2.84	N/A
EWSR1-FLI1	1	1.069	-0.302	N/A	N/A	2.117	1.732	0.905
CYP2B6	2	N/A	N/A	N/A	N/A	-3.31	-2.014	-0.788
sitosterol	3	N/A	-0.305	N/A	N/A	-2.593	-3.213	N/A
GPX1	1	2.333	2.828	N/A	0.707	N/A	-0.243	N/A
L-arginine	2	N/A	N/A	2.53	1.543	N/A	N/A	2.037
NOTCH3 coactivator complex:DLGAP5 gene	2	N/A	N/A	N/A	N/A	2.857	3.25	N/A
F10	2	N/A	N/A	N/A	0.549	1.965	1.905	1.686
centrinone	3	N/A	-0.333	N/A	-0.845	-1.378	-1.823	-1.718
FRS3	1	1.134	0.816	1	-1.732	-0.707	-0.707	0
DDB1	2	-0.832	0.745	N/A	N/A	1.464	2.069	0.98
SFRP (family)	2	-3.244	-2.846	N/A	N/A	N/A	N/A	N/A
RUNX1:CBFB:CREBBP:CSF2 gene	2	2.265	N/A	N/A	N/A	-2.351	-1.474	N/A
Btn2a2	2	N/A	N/A	N/A	N/A	3.419	2.668	N/A
SWI/SNF (complex)	2	-1.668	N/A	N/A	1.889	-1.823	0.335	0.371
RRAS2	1	-1.213	N/A	N/A	1.528	0	2	1.342
INSIG1	1	N/A	-2.353	N/A	-0.535	0.302	-1	-1.886
COLLAGENASE (family)	1	0.577	1.387	N/A	N/A	N/A	2	2.111
phenelzine	3	N/A	N/A	N/A	N/A	5.151	N/A	-0.91
Cyp2c23	1	-0.816	-1	N/A	N/A	-1.897	-1.897	-0.447
FADD	1	N/A	N/A	N/A	N/A	3.087	2.959	N/A
HYOU1	3	N/A	N/A	N/A	2.84	0.452	N/A	2.75
MEST	2	0	1.118	N/A	2.491	N/A	-0.142	2.289
NB-506	2	N/A	0	-1.633	N/A	2.495	1.912	N/A
RB1CC1	2	N/A	N/A	N/A	4.867	-1.168	N/A	N/A
recombinant interferon gamma	3	N/A	N/A	N/A	N/A	2.082	3.953	N/A
mannose	2	-1.166	N/A	N/A	N/A	N/A	-4.865	N/A
IDH1 gene:NFE2L2	3	N/A	N/A	N/A	3.704	N/A	N/A	2.324
Org 48762-0	1	1.342	1	N/A	1.414	-1.134	-1.134	N/A
(NPAS4:ARNTL,NPAS4:ARNT,NPAS4:ARNT2):GEM gene	3	N/A	N/A	N/A	3.366	N/A	N/A	2.656
SMAD1	2	N/A	N/A	N/A	3.157	N/A	N/A	2.863
1,5-bis-(dihexyl-N-nitrosoamino)-2,4-dinitrobenzene	3	N/A	0.5	N/A	N/A	N/A	5.516	N/A
GSK2816126	1	N/A	N/A	N/A	1	-2.746	-2.268	N/A
tyrphostin AG 127	2	N/A	N/A	N/A	N/A	3.413	2.6	N/A
SIN3 (family)	3	N/A	N/A	N/A	-2.764	N/A	N/A	-3.244
UFL1	2	N/A	N/A	N/A	N/A	1.411	2.306	2.287
HOXC8	1	2.828	N/A	N/A	-0.632	1.387	1.155	N/A
alpha-amino-beta-methylaminopropionate	2	N/A	N/A	N/A	N/A	2.593	2.869	-0.539
isoacteoside	1	N/A	N/A	N/A	2	N/A	2	2
chromium	1	N/A	N/A	N/A	-3	N/A	N/A	-3
MOAP1	1	N/A	N/A	N/A	-2	N/A	-2	-2
STAT6 DIMER (complex)	1	3	3	N/A	N/A	N/A	N/A	N/A
LINC00624	1	N/A	N/A	N/A	N/A	-3	-3	N/A
TXNDC17	1	N/A	N/A	N/A	-2	N/A	-2	-2
MGRN1	1	1	1	N/A	1	1	1	1
diquat	1	N/A	N/A	N/A	2	N/A	2	2
MAGI1	2	N/A	N/A	N/A	N/A	-2.195	-3.8	N/A
MECP2:SIN3A:HDAC1:HDAC2:GRIA2 gene	3	0.281	N/A	N/A	-2.857	N/A	N/A	-2.853
INF2	2	3.077	2.91	N/A	N/A	N/A	N/A	N/A
NUAK1	2	N/A	N/A	N/A	4.21	1.77	N/A	N/A
TOP1	3	N/A	N/A	N/A	N/A	-2.069	N/A	-3.905
ISG15	2	-2.157	N/A	N/A	N/A	N/A	-3.815	N/A
CEBPA gene: LEF1	3	-0.474	1.773	N/A	N/A	N/A	N/A	3.725
formestane	3	N/A	N/A	N/A	N/A	-3.488	-2.477	N/A
AIRE	1	N/A	N/A	N/A	N/A	-2.982	-2.982	N/A
sparsentan	3	N/A	N/A	N/A	N/A	-2.124	-3.839	N/A
lomefloxacin	3	N/A	N/A	N/A	N/A	2.407	3.555	N/A
ziritaxestat	1	0.333	1.414	N/A	0.707	N/A	-2.5	1
2,4-dinitrofluorobenzene	1	N/A	-0.707	N/A	0.378	1.604	2	1.265
butaprost	2	N/A	N/A	N/A	N/A	-2.761	-0.918	2.274
shikonin	2	-0.884	-1.008	N/A	N/A	1.427	0	-2.63
PTPRD	1	-2.449	-2.236	N/A	N/A	-0.632	-0.632	N/A
CG (complex)	1	N/A	N/A	N/A	1.809	-0.341	1.794	2
trinitrobenzenesulfonic acid	1	1.414	1.698	N/A	N/A	N/A	N/A	2.828
CYP2E1	1	N/A	N/A	N/A	1.414	1.387	2.138	1
promazine	3	-1.557	-2.213	N/A	N/A	N/A	N/A	-2.168
glycosphingolipid	3	1.34	2.167	N/A	N/A	N/A	2.431	N/A
CD3D	2	N/A	N/A	N/A	N/A	-3.19	-2.746	N/A
PLK (family)	2	N/A	N/A	N/A	N/A	-1.687	-1.884	-2.357
sodium arsenite	1	N/A	N/A	N/A	2.714	N/A	N/A	3.207
CREB1:MITF gene	3	N/A	0.923	N/A	N/A	-3.06	-0.983	0.953
H2AX	2	N/A	N/A	N/A	3.283	-2.634	N/A	N/A
phosphoenolpyruvate	3	0.927	1.286	N/A	0.316	-2.248	-0.862	0.272
HMG20A	1	-0.655	2.6	N/A	N/A	-1.852	0.801	N/A
IL6R	2	N/A	N/A	N/A	1.922	N/A	1.883	2.1
SIN3A:AcK685,Y705,STAT3 dimer:PRDM1 gene	2	N/A	N/A	N/A	N/A	-3.726	-2.176	N/A
NB115	1	N/A	N/A	N/A	N/A	1.941	1.508	2.449
RU.521	1	N/A	N/A	-1	N/A	-2.449	-2.449	N/A
NTF4	2	N/A	1.359	N/A	-0.465	-2.462	-1.604	N/A
C5AR1	2	N/A	N/A	N/A	-0.087	-4.005	-1.723	0.075
fluticasone propionate	2	N/A	N/A	N/A	N/A	N/A	-3.896	-1.994
IRF8	2	0	0.206	N/A	N/A	2.318	3.365	N/A
TKT gene:NFE2L2	2	N/A	N/A	N/A	4.745	-0.457	0.684	N/A
IFN LAMBDA (family)	3	N/A	N/A	N/A	N/A	2.015	3.863	N/A
POLI	2	N/A	N/A	N/A	N/A	-2.134	-3.738	N/A
MITF/P300/CBP (complex)	2	N/A	N/A	N/A	N/A	-3.517	-2.352	N/A
USP18	1	N/A	N/A	N/A	N/A	-2.6	-3.266	N/A
PDI (family)	3	N/A	N/A	N/A	1.234	N/A	-4.625	N/A
ZFTA-RELA	1	N/A	0.632	N/A	N/A	2.236	2.985	N/A
F2RL2	2	N/A	N/A	N/A	N/A	2.853	2.994	N/A
ethidium	3	N/A	N/A	N/A	N/A	-5.847	N/A	N/A
ELAVL1	1	N/A	0.707	N/A	N/A	1.746	2.209	-1.183
TNIP2	2	-1.546	-1.886	N/A	N/A	N/A	-2.412	0
MECP2:CREB1:SLC2A3 gene	3	N/A	N/A	N/A	1.808	-3.042	N/A	0.985
protectin D1	2	-3.03	-2.804	N/A	N/A	N/A	N/A	N/A
TRIM54	3	N/A	N/A	N/A	N/A	N/A	5.831	N/A
TNFRSF9	1	N/A	N/A	N/A	-2.53	N/A	N/A	-3.3
NBR1	2	N/A	N/A	N/A	-2.915	N/A	N/A	-2.914
nandrolone decanoate	2	N/A	N/A	N/A	N/A	-2.5	-1.715	1.606
ETV3	2	N/A	N/A	N/A	N/A	N/A	-5.817	N/A
KU-60019	2	N/A	N/A	N/A	N/A	5.814	N/A	N/A
isoquercitrin	1	N/A	N/A	N/A	N/A	-3.162	-2.646	N/A
FANCE	3	N/A	1.75	N/A	N/A	N/A	4.057	N/A
METTL3	2	-1.821	-2.108	N/A	N/A	-1.017	-0.775	0.081
capsaicin	2	-1.499	N/A	N/A	N/A	-4.302	N/A	N/A
bifonazole	3	N/A	N/A	N/A	N/A	3.223	2.578	N/A
INPP5F	3	-2.46	-3.336	N/A	N/A	N/A	N/A	N/A
TFCP2L1	2	N/A	N/A	N/A	-2.846	N/A	N/A	-2.949
IL33	2	2.24	2.198	N/A	-0.796	N/A	-0.559	N/A
oleic acid	2	N/A	N/A	N/A	N/A	-3.451	-2.335	N/A
GATA2	1	1.616	1.768	N/A	-0.408	N/A	1.26	0.73
CAMP-DEPENDENT PROTEIN KINASE (complex)	2	1.579	N/A	N/A	1.192	0.796	N/A	2.214
fluzoparib	2	N/A	N/A	N/A	N/A	-2.949	-2.832	N/A
TQB3823	2	N/A	N/A	N/A	N/A	-2.949	-2.832	N/A
SC10914	2	N/A	N/A	N/A	N/A	-2.949	-2.832	N/A
ABT-767	2	N/A	N/A	N/A	N/A	-2.949	-2.832	N/A
RP12146	2	N/A	N/A	N/A	N/A	-2.949	-2.832	N/A
IDX-1197	2	N/A	N/A	N/A	N/A	-2.949	-2.832	N/A
CEP-9722	2	N/A	N/A	N/A	N/A	-2.949	-2.832	N/A
simmiparib	2	N/A	N/A	N/A	N/A	-2.949	-2.832	N/A
3M-002	1	-0.229	0.258	N/A	0.277	2.043	1.826	1.147
NFATC (family)	2	N/A	N/A	N/A	N/A	2.558	3.222	N/A
GNA12	1	N/A	N/A	N/A	-0.535	N/A	-3.13	-2.111
EPM2A	2	N/A	N/A	0.378	2.043	1.179	1.053	1.121
HMGXB4	1	N/A	N/A	N/A	N/A	2.887	2.887	N/A
PIK-93	2	0.853	N/A	0.816	0	N/A	3.357	0.73
1-palmitoyl-2-arachidonyl-sn-glycero-3-phosphorylcholine	1	N/A	N/A	N/A	2.646	N/A	0.277	2.828
FOXF1	2	N/A	N/A	N/A	-2.309	N/A	N/A	-3.441
BMS-911543	2	N/A	N/A	N/A	N/A	-2.828	-2.921	N/A
RGS18	2	-0.365	0	N/A	N/A	2.63	2.75	N/A
PIWIL4	3	N/A	N/A	N/A	N/A	3.556	2.182	N/A
belimumab	2	N/A	N/A	N/A	N/A	-2.309	-3.429	N/A
SOX2	2	-1.332	-0.573	N/A	2.927	0.903	N/A	N/A
LEF1:CTNNB1:TBX6:DLL1 gene	3	-0.519	1.682	N/A	1.641	N/A	N/A	1.892
IL31RA	1	1.732	N/A	N/A	N/A	2	2	N/A
Nme1	1	N/A	N/A	N/A	-1.732	N/A	-2	-2
LOC124902114	1	1.732	N/A	N/A	N/A	2	2	N/A
parbendazole	1	N/A	N/A	N/A	-1.732	-2	-2	N/A
CARMN	1	-1.732	N/A	N/A	2	-2	N/A	N/A
MED28	1	1.732	N/A	N/A	-2	2	N/A	N/A
miR-223-3p (miRNAs w/seed GUCAGUU)	2	-0.408	-1.41	N/A	N/A	2.829	1.084	N/A
HNRNPK	2	N/A	N/A	N/A	2.954	2.771	N/A	N/A
LRP1B	1	N/A	N/A	N/A	N/A	-2.673	-3.051	N/A
STAT1 DIMER (complex)	1	N/A	N/A	N/A	N/A	2.673	3.051	N/A
cetrorelix	2	N/A	N/A	N/A	N/A	3.619	2.104	N/A
MEF2D	1	N/A	N/A	N/A	3.051	N/A	N/A	2.668
PLK2	1	N/A	0	N/A	N/A	2.668	3.051	N/A
RASGRF1	2	1.546	N/A	N/A	1.044	-0.933	1.115	1.08
DL glyceraldehyde	3	N/A	N/A	N/A	N/A	2.548	3.17	N/A
CAPN3	1	N/A	N/A	N/A	1.342	1.134	1.89	1.342
OGA	1	0.59	-0.447	N/A	N/A	2.887	1.782	N/A
SNX13	3	N/A	N/A	N/A	-0.581	1.434	2.472	1.217
PKMYT1	2	1.565	N/A	N/A	N/A	N/A	4.138	N/A
EBI3	1	N/A	N/A	N/A	N/A	2.985	2.711	N/A
24-hydroxycholesterol	1	N/A	N/A	N/A	N/A	-2.558	-3.13	N/A
RNASEH2B	3	N/A	N/A	N/A	-3.382	-0.394	-1.911	N/A
N-COR (family)	1	N/A	-3	N/A	N/A	-0.894	-1.789	N/A
C8 (complex)	2	N/A	N/A	N/A	N/A	5.682	N/A	N/A
C7	2	N/A	N/A	N/A	N/A	5.682	N/A	N/A
IKBKE	2	0.37	1.708	N/A	N/A	3.599	N/A	N/A
nandrolone	2	N/A	3.198	N/A	N/A	-1.533	-0.747	-0.196
ETNPPL	1	N/A	N/A	N/A	N/A	-3	-2.673	N/A
ferulic acid	3	N/A	N/A	N/A	3.251	N/A	N/A	2.42
CG (complex)	2	-0.147	N/A	N/A	N/A	-2.247	-1.03	2.242
E2F6	1	N/A	N/A	N/A	N/A	2.138	2.111	1.414
S-(2,3-bispalmitoyloxypropyl)-cysteine-GDPKHPKSF	1	0.333	0.707	N/A	N/A	2.309	2.309	N/A
IGHM	2	2.224	2.287	N/A	N/A	N/A	N/A	1.147
MPT0E028	2	0	N/A	N/A	2.255	N/A	-1.224	2.178
NLR (family)	2	N/A	N/A	N/A	N/A	N/A	5.657	N/A
salmonella typhimurium lipopolysaccharide	1	0	N/A	N/A	N/A	2.828	2.828	N/A
USP8-IN-22e	1	N/A	N/A	N/A	N/A	2.828	2.828	N/A
FFAR3	3	N/A	N/A	N/A	N/A	2.67	N/A	2.982
MNX1-AS1	2	0	1.572	N/A	N/A	-2.887	-1.192	N/A
NRIP1:NR1H3:RXR:NR1H3 ligand:PCK1 gene	3	N/A	N/A	-0.688	2.428	-0.858	-0.49	1.187
ZFA-fmk	2	-1.305	N/A	N/A	N/A	N/A	-4.342	N/A
vitamin A	3	N/A	N/A	N/A	N/A	-2.531	-3.108	N/A
tenocyclidine	2	-0.471	1.886	N/A	N/A	-3.28	N/A	N/A
repotrectinib	2	N/A	N/A	N/A	0.59	-2.396	-2.518	-0.132
CMTM4	1	0.577	0.577	N/A	N/A	2.236	2.236	N/A
GNAS	2	N/A	N/A	N/A	-0.667	1.386	2.424	1.149
PTPN3	2	N/A	N/A	N/A	1.043	2.977	1.606	N/A
GRB14	2	1.031	0.778	N/A	N/A	0	0	-3.816
CYP4A11	2	N/A	N/A	N/A	N/A	-3.464	-2.16	N/A
IFITM3	3	N/A	N/A	N/A	N/A	-5.623	N/A	N/A
SLA	2	N/A	N/A	N/A	-2.621	N/A	0.69	-2.312
N-[N-(3,5-difluorophenacetyl-L-Ala)]-S-phenylglycine t-butyl ester	1	2.858	2.449	N/A	N/A	-0.302	N/A	N/A
SH3TC2	1	N/A	2.646	N/A	N/A	-1.807	-1.155	N/A
isosorbide dinitrate	2	-0.756	-0.408	N/A	1.225	-1.692	-1.524	N/A
ardeparin	3	N/A	N/A	-0.775	N/A	-2.065	-2.762	N/A
mir-223	2	N/A	N/A	N/A	-1.32	2.248	0.354	-1.673
COP1	1	0	N/A	-0.577	N/A	-2.268	-2.2	-0.535
OSCAR	2	-0.302	0.542	N/A	N/A	-3.036	-1.697	N/A
piperine	2	-2.586	-2.714	-0.277	N/A	N/A	N/A	N/A
hemozoin	1	N/A	N/A	N/A	-1.134	1.807	2	0.632
chlormethiazole	2	N/A	N/A	N/A	N/A	-1.807	-2.5	-1.265
BAY1436032	3	N/A	N/A	N/A	N/A	2.558	3	N/A
ponesimod	3	1.182	2.352	N/A	N/A	-1.114	0.901	N/A
NR1H2,3:RXR:NR1H2,3 ligand:ABCG8 gene	3	N/A	N/A	N/A	2.758	-1.076	-0.914	0.796
NR1H2,3:RXR:NR1H2,3 ligand:EEPD1 gene	3	N/A	N/A	N/A	2.758	-1.076	-0.914	0.796
NR1H2,3:RXR:NR1H2,3 ligand:APOC4 gene	3	N/A	N/A	N/A	2.758	-1.076	-0.914	0.796
NR1H2,3:RXR:NR1H2,3 ligand:ABCG5 gene	3	N/A	N/A	N/A	2.758	-1.076	-0.914	0.796
NR1H2,3:RXR:NR1H2,3 ligand:FABP6 gene	3	N/A	N/A	N/A	2.758	-1.076	-0.914	0.796
C9	2	N/A	N/A	N/A	N/A	5.543	N/A	N/A
FZD7	1	N/A	0.447	0	2.449	N/A	N/A	2.646
RAB3A	3	N/A	N/A	N/A	0.798	2.032	2.709	N/A
GNB1	1	0.816	0.816	1.414	-0.378	1.732	N/A	0.378
GCA	2	2.331	3.2	N/A	N/A	N/A	N/A	N/A
ADCYAP1	2	N/A	0.385	N/A	N/A	-2.935	-2.211	N/A
3-methylcholanthrene	1	N/A	N/A	N/A	3	N/A	N/A	2.53
NR1H2,3:RXR:NR1H2,3 ligand:MYLIP gene	3	N/A	N/A	N/A	2.668	-1.124	-1.013	0.722
P1,P4-Di(adenosine-5') tetraphosphate	3	-0.196	-0.524	N/A	-2.491	0.461	-0.068	-1.782
catecholamine	2	-0.2	N/A	N/A	-1.46	-0.868	-1.033	-1.961
NR1H2,3:RXR:NR1H2,3 ligand:APOD gene	3	N/A	N/A	N/A	2.758	-1.028	-0.864	0.871
NR1H2,3:RXR:NR1H2,3 ligand:ARL4C gene	3	N/A	N/A	N/A	2.83	-1.079	-0.812	0.796
epiallopregnanolone	3	N/A	N/A	N/A	-1.732	1.134	1.961	0.688
mesoridazine	3	-1.306	-2.197	N/A	N/A	N/A	N/A	-2.007
HERC5	2	-1.225	-0.426	N/A	N/A	1.871	1.987	N/A
TAB2	2	1.96	3.132	N/A	N/A	N/A	N/A	0.41
Co2+	3	N/A	N/A	N/A	N/A	-2.953	-2.548	N/A
IFNE	1	N/A	N/A	N/A	N/A	2.5	3	N/A
TLR9	1	N/A	N/A	N/A	N/A	N/A	5.498	N/A
IL15	1	N/A	N/A	N/A	N/A	N/A	5.496	N/A
ribavirin	1	N/A	N/A	N/A	N/A	2.828	2.668	N/A
icilin	1	1.342	0.816	N/A	N/A	-1.667	-1.667	N/A
2-(N-myristoylamino)-1-phenyl-1-propanol	2	N/A	N/A	N/A	-2.959	N/A	N/A	-2.53
pralidoxime	3	1.237	0.421	N/A	N/A	2.429	1.402	N/A
PML	1	N/A	N/A	N/A	-1.342	4.143	N/A	N/A
IRF5/OCT (complex)	2	N/A	N/A	N/A	-2.142	-2.176	-1.167	N/A
HAVCR1	2	0.417	0.549	N/A	N/A	1.457	3.055	N/A
NR1H3 gene:LXR:RXR:LXR ligands	3	N/A	N/A	N/A	2.668	-1.124	-0.963	0.722
quinalphos	3	1.512	N/A	N/A	-0.843	3.121	N/A	N/A
TMEM120A	1	N/A	N/A	N/A	N/A	2.828	2.646	N/A
HEMOGLOBIN (complex)	1	N/A	N/A	N/A	2.646	N/A	N/A	2.828
ZNF366	2	N/A	N/A	N/A	N/A	-3.706	N/A	-1.767
EXO1	1	N/A	N/A	1	N/A	2.236	2.236	N/A
CHYMASE (family)	2	1.386	1.131	N/A	N/A	0.962	1.993	N/A
KLC1-ROS1	3	N/A	N/A	N/A	2.94	N/A	N/A	2.532
miR-1468-5p (miRNAs w/seed UCCGUUU)	3	N/A	N/A	N/A	2.94	N/A	N/A	2.532
CpG ODN D-19	3	N/A	N/A	N/A	2.94	N/A	N/A	2.532
miR-296-3p (miRNAs w/seed AGGGUUG)	3	N/A	N/A	N/A	2.94	N/A	N/A	2.532
LXM-10	3	N/A	N/A	N/A	-2.94	N/A	N/A	-2.532
SELP	2	N/A	N/A	N/A	-2.708	N/A	N/A	-2.761
AHR/ARNT (complex)	2	2.557	2.91	N/A	N/A	N/A	N/A	N/A
HECTD2	1	2.449	2.236	N/A	-0.447	N/A	0.333	N/A
CYP (family)	1	N/A	N/A	N/A	1.732	N/A	2	1.732
BACH1	2	N/A	N/A	N/A	N/A	0.057	-0.949	-4.455
5-N-ethylcarboxamido adenosine	1	1.147	1.789	N/A	N/A	N/A	N/A	2.524
SPIB	1	-1.291	-0.905	N/A	-1	0.426	0.447	-1.387
aminoquinuride	2	N/A	N/A	N/A	-0.124	-2.745	-2.357	0.224
E. coli B5 lipopolysaccharide	1	0.316	0.949	N/A	N/A	N/A	4.185	N/A
TRIM2	1	N/A	N/A	N/A	1.89	N/A	1.667	1.89
PLIN1 gene:NR1H2,3:RXR:NR1H2,3 ligand	3	N/A	N/A	N/A	2.758	-1.028	-0.864	0.796
Salmonella enterica serotype abortus equi lipopolysaccharide	1	-2.117	-1.091	N/A	N/A	N/A	2.236	N/A
MFAP5	1	N/A	1.134	1.414	1.89	N/A	N/A	1
DPP4	2	-1.925	-0.726	N/A	N/A	1.455	1.326	N/A
bleomycin	1	-1.387	0.603	0.816	N/A	-0.8	-0.104	1.718
colcemid	2	N/A	N/A	N/A	3.413	-2.014	N/A	N/A
ITGA11	1	-0.816	N/A	N/A	N/A	-2.714	-1.897	N/A
15-A2-cyclopentenone isoprostane	2	-2.224	-3.2	N/A	N/A	N/A	N/A	N/A
cyclopentenone	2	-2.224	-3.2	N/A	N/A	N/A	N/A	N/A
NR1H2,3:RXR:NR1H2,3 ligand:CETP gene	3	N/A	N/A	N/A	2.758	-0.883	-0.762	1.016
F3/F7 (complex)	2	N/A	1.622	N/A	N/A	0.322	2.209	1.265
KHDRBS1	2	2.376	3.04	N/A	N/A	N/A	N/A	N/A
CD79A	2	N/A	N/A	N/A	N/A	-2.678	-2.736	N/A
NR1H2,3:RXR:NR1H2,3 ligand:PLTP gene	3	-0.801	N/A	N/A	2.523	-1.874	N/A	-0.215
CLTC	2	2.458	2.954	N/A	N/A	N/A	N/A	N/A
UXT	2	N/A	3.162	N/A	N/A	N/A	N/A	2.248
NR1H2,3:RXR:NR1H2,3 ligand:APOE gene	3	N/A	N/A	-0.655	N/A	-2.531	-2.22	N/A
FKBP5	2	0.404	1.294	N/A	N/A	0.597	2.387	-0.711
NCR1	2	N/A	N/A	N/A	N/A	-2.858	-2.533	N/A
monophosphoryl lipid A	2	2.931	2.458	N/A	N/A	N/A	N/A	N/A
tecalcet	2	N/A	N/A	N/A	N/A	-2.785	-2.335	-0.267
XZP-5955	2	N/A	N/A	N/A	0.392	-2.209	-1.94	-0.845
ICP-723	2	N/A	N/A	N/A	0.392	-2.209	-1.94	-0.845
medorinone	3	N/A	N/A	N/A	3.944	-0.049	1.391	N/A
BACH1	1	N/A	N/A	N/A	-2.887	N/A	N/A	-2.496
CYP2B (family)	3	N/A	N/A	N/A	0.417	-2.521	-1.496	-0.945
FOXO4:MEF2C:NKX2-5:MYOCD gene	2	-2.333	-1.947	N/A	1.095	N/A	N/A	N/A
hericene A	2	N/A	N/A	N/A	-0.258	-2.636	-2.48	N/A
candesartan cilexetil	3	-0.771	-2.22	N/A	N/A	N/A	N/A	-2.379
cis-thiothixene	3	-1.374	-1.923	N/A	N/A	N/A	N/A	-2.064
KT5720	2	-0.088	N/A	N/A	-2.81	1.041	-1.422	N/A
puromycin aminonucleoside	2	1.818	3.538	N/A	N/A	N/A	N/A	N/A
NR1H2,3:RXR:NR1H2,3 ligand:APOC2 gene	3	N/A	N/A	N/A	2.758	-1.068	-0.808	0.722
dapansutrile	2	N/A	N/A	N/A	N/A	0.862	-0.737	-3.755
GNB2	2	0.99	1.919	0.577	N/A	N/A	1.868	N/A
tranexamic acid	2	N/A	-1.162	N/A	N/A	1.7	-0.151	-2.333
EXO1	2	N/A	N/A	N/A	N/A	2.673	2.673	N/A
DPP3	1	N/A	N/A	N/A	2	N/A	1.342	2
ribavirin	2	N/A	N/A	N/A	3.662	-1.48	-0.2	N/A
mir-182	1	2.84	2.5	N/A	N/A	N/A	N/A	N/A
MAP2K5	1	N/A	3.207	N/A	N/A	-2.132	N/A	N/A
RNF19A	2	N/A	N/A	N/A	N/A	2.889	2.449	N/A
DRD3	2	N/A	N/A	N/A	N/A	-5.337	N/A	N/A
ADAMTSL2	1	2.496	N/A	N/A	N/A	2.837	N/A	N/A
pristane	3	N/A	N/A	N/A	2.854	N/A	N/A	2.47
PDCD4	2	N/A	N/A	N/A	-2.751	N/A	N/A	-2.569
eptifibatide	2	N/A	N/A	N/A	N/A	-2.668	-2.648	N/A
UBA3	2	-2.173	-3.143	N/A	N/A	N/A	N/A	N/A
PTX3	1	-1	-0.535	N/A	N/A	-0.816	-0.426	2.53
CDH2	2	N/A	N/A	0.832	N/A	-2.53	-1.945	N/A
ZBED2	1	N/A	N/A	N/A	N/A	-2.646	-2.646	N/A
Gm20703	1	N/A	N/A	N/A	N/A	-2.646	-2.646	N/A
TRHR	2	N/A	N/A	N/A	N/A	-3.428	-1.863	N/A
RRAS2	2	-1.622	N/A	N/A	2.16	N/A	N/A	1.508
SCD5 gene:EGR2:SREBF2 dimer	3	N/A	N/A	N/A	N/A	-5.277	N/A	N/A
TPH1 gene:EGR1	2	0.632	1.521	1.89	N/A	-0.117	1.116	N/A
PDI (family)	2	-2.414	-1.89	N/A	N/A	N/A	N/A	-0.962
Pam3-Cys-Ser-Lys4	1	0	0.186	N/A	N/A	2.54	2.54	N/A
meds433	1	N/A	N/A	N/A	2.309	N/A	1.225	1.732
phenacetin	2	0.667	0.898	N/A	N/A	1.889	1.812	N/A
E2F6:(TFDP1,TFDP2):RBBP4 gene	2	N/A	N/A	N/A	N/A	2.294	2.065	0.905
NEK7	1	N/A	N/A	N/A	0.577	2.449	2.236	N/A
TAF4	2	0.687	1.474	N/A	0.309	-1.686	-0.192	0.911
HOXB4	3	N/A	N/A	N/A	-1.754	-1.506	0.322	-1.677
FDI6	1	N/A	N/A	N/A	N/A	2.714	2.53	N/A
muscimol	2	-2.222	N/A	N/A	N/A	N/A	-3.022	N/A
GSTM1	3	2.424	2.819	N/A	N/A	N/A	N/A	N/A
(-)-norephedrine	1	N/A	2.236	N/A	N/A	-3	N/A	N/A
INSIG2	1	N/A	-2.236	N/A	N/A	3	N/A	N/A
MFSD2A	1	N/A	-3.051	N/A	N/A	2.183	N/A	N/A
SNX13	2	N/A	N/A	N/A	N/A	0.745	2.287	2.2
CYCLOOXYGENASE (family)	2	0.493	0	N/A	N/A	-2.849	-1.886	N/A
adenine	3	0.688	1.801	N/A	N/A	N/A	-2.736	N/A
HISTONE (family)	2	N/A	N/A	N/A	N/A	N/A	5.22	N/A
YM-58483	3	N/A	N/A	N/A	2.168	0.204	-0.742	2.102
carmustine	2	N/A	N/A	N/A	2.949	N/A	N/A	2.263
GRIN2A	1	N/A	-1.667	N/A	N/A	3.545	N/A	N/A
DHX9	2	N/A	N/A	N/A	N/A	N/A	5.209	N/A
QKI	1	N/A	2.673	N/A	N/A	-2.535	N/A	N/A
tegaserod	2	N/A	1.543	N/A	-0.48	-2.09	-0.816	0.277
IL15RA	2	N/A	N/A	N/A	N/A	2.443	2.761	N/A
ezatiostat	1	N/A	N/A	N/A	1.732	N/A	1.732	1.732
heat-not-burn cigarette smoke extract	1	N/A	N/A	N/A	1.732	N/A	1.732	1.732
RDH8	1	1.732	1.732	N/A	1.732	N/A	N/A	N/A
IL12B	2	N/A	N/A	N/A	N/A	2.783	2.413	N/A
ACS84	1	N/A	N/A	N/A	1.732	N/A	1.732	1.732
diethylthiocarbamate	2	N/A	N/A	N/A	N/A	-1.604	-2.324	-1.265
CASP1/CASP5 (complex)	2	1.289	1.961	1.941	N/A	N/A	N/A	N/A
BMAL1:CLOCK,NPAS2:AVP gene	3	N/A	N/A	N/A	5.186	N/A	N/A	N/A
2,2',4,4'-tetrabromodiphenyl ether	3	-2.364	-2.819	N/A	N/A	N/A	N/A	N/A
ASXL1	3	2.364	2.819	N/A	N/A	N/A	N/A	N/A
hexachlorophene	2	N/A	N/A	N/A	N/A	-5.179	N/A	N/A
GNAI2	2	N/A	N/A	N/A	0.4	-3.096	-1.679	N/A
RBL2	2	N/A	N/A	N/A	2.778	N/A	N/A	2.395
FLNA	2	N/A	N/A	N/A	N/A	-2.04	-3.13	N/A
AZ-960	3	N/A	N/A	-0.756	-2.058	N/A	0.464	-1.89
potassium superoxide	2	0.985	N/A	N/A	N/A	N/A	4.178	N/A
HTR6	2	N/A	1.64	N/A	0.16	-2.074	-0.647	0.64
ALDH2	1	N/A	N/A	N/A	-2.828	N/A	N/A	-2.333
TRAF1	2	N/A	N/A	N/A	N/A	N/A	-5.154	N/A
GNGT1	2	0.956	2.142	-0.333	N/A	N/A	1.72	N/A
Clec4a2	1	0.632	1	N/A	N/A	-1.342	-1.342	-0.832
7HP349	3	N/A	N/A	N/A	4.619	N/A	0.529	N/A
CD247	2	N/A	N/A	N/A	N/A	-3.128	-2.018	N/A
cetirizine	3	N/A	N/A	N/A	N/A	3.258	1.887	N/A
SOX4	1	-0.577	0.447	N/A	N/A	-2.06	-2.06	N/A
DAPK1	2	N/A	N/A	N/A	1.2	1.814	N/A	2.123
NIK (family)	2	1.837	2.4	N/A	N/A	N/A	N/A	0.896
5-N-ethylcarboxamido adenosine	2	-0.636	N/A	N/A	N/A	-4.494	N/A	N/A
27-hydroxycholesterol	2	N/A	N/A	N/A	N/A	-3.471	-1.659	N/A
NOTCH4	2	N/A	N/A	N/A	N/A	N/A	-5.125	N/A
NRIP1:NR1H2,3:RXR:NR1H2,3 ligand:SCD gene	3	N/A	N/A	N/A	2.776	-0.672	-0.248	1.421
AP1 (complex)	2	N/A	N/A	N/A	-1.673	-1.51	0.323	-1.606
PIK3R (family)	2	2.138	2.967	N/A	N/A	N/A	N/A	N/A
NONO	2	N/A	N/A	N/A	N/A	2.038	3.064	N/A
anakinra	2	-2.316	-2.785	N/A	N/A	N/A	N/A	N/A
IFNL1	1	N/A	N/A	N/A	N/A	N/A	5.099	N/A
CHRNA1	2	-1.569	-1.706	N/A	N/A	0.516	0.516	0.784
TRPS1	1	N/A	N/A	N/A	1	1.4	1.177	1.508
PIAS1	2	N/A	N/A	N/A	-1.147	-3.937	N/A	N/A
NFAT5	3	N/A	N/A	N/A	N/A	-5.084	N/A	N/A
RXR (family)	2	-0.642	-0.368	N/A	N/A	N/A	-3.208	-0.864
4933425B07Rik	1	N/A	N/A	0	-0.816	1.941	1.508	-0.816
PI3KΓ (family)	2	N/A	N/A	N/A	N/A	-3.063	-2.018	N/A
bisindolylmaleimide I	2	N/A	N/A	N/A	-2.343	N/A	N/A	-2.733
ANKRD17	1	2	1.732	N/A	N/A	N/A	1.342	N/A
nonylphenol	2	N/A	N/A	N/A	N/A	N/A	-5.068	N/A
DPYD	3	-1.029	-2.921	N/A	N/A	1	0.115	N/A
2-mercaptoethylguanidine	3	-2.014	-2.132	N/A	N/A	N/A	-0.917	N/A
PPARG	2	-2.303	-2.758	N/A	N/A	N/A	N/A	N/A
GUCY1B1	1	-1	-0.905	N/A	N/A	-1.8	-1.347	N/A
RGS5	2	N/A	N/A	N/A	N/A	5.052	N/A	N/A
URMC-099	1	N/A	-0.577	N/A	N/A	-2.236	-2.236	N/A
MAPK7	1	1.147	2.746	N/A	N/A	-0.632	0.522	N/A
CTNNΒ/LEF1 (complex)	3	-0.394	1.497	N/A	1.374	N/A	N/A	1.774
NR1H2,3:RXR:NR1H2,3 ligand:ANGPTL3 gene	3	N/A	N/A	N/A	2.668	-0.928	-0.709	0.722
chromium	2	N/A	N/A	N/A	-2.714	N/A	N/A	-2.309
3,7-dimethyl-1-propargylxanthine	2	2.491	2.528	N/A	N/A	N/A	N/A	N/A
VGLL4	2	N/A	1.59	N/A	N/A	-3.428	N/A	N/A
mir-515 (includes others)	2	-1.231	N/A	N/A	N/A	N/A	-3.773	N/A
DIAP (family)	2	-3.657	N/A	N/A	1.347	N/A	N/A	N/A
tubastatin A	2	-1.425	-3.577	N/A	N/A	N/A	N/A	N/A
Rp-8-pCPT-cGMPS-triethylamine	2	N/A	N/A	N/A	-2.652	2.347	N/A	N/A
PPIF	3	N/A	N/A	N/A	N/A	N/A	N/A	-4.998
HMGCR gene:EGR2:SREBF2 dimer	2	N/A	1.313	N/A	N/A	-2.222	-1.46	N/A
TLR8	2	0.511	N/A	N/A	N/A	N/A	4.479	N/A
22(S)-hydroxycholesterol	2	N/A	-2.064	N/A	-2.92	N/A	N/A	N/A
allopregnanolone	2	2.132	2.849	N/A	N/A	N/A	N/A	N/A
ICMT	2	N/A	N/A	N/A	N/A	-4.887	N/A	0.092
DLK1	2	N/A	N/A	N/A	N/A	2.438	2.538	N/A
tegafur	2	N/A	4	N/A	N/A	0	0.973	N/A
CUL3/ROC1 (complex)	3	N/A	N/A	-1.46	-2.701	0.804	N/A	N/A
BCL2L1	2	N/A	N/A	N/A	N/A	2.345	2.615	N/A
NOD2	1	N/A	0.577	N/A	N/A	N/A	4.382	N/A
thiostrepton	1	N/A	N/A	N/A	N/A	1.508	1	2.449
SETX	3	-1.849	-2.209	N/A	-0.896	N/A	N/A	N/A
S100A8	2	N/A	N/A	N/A	N/A	N/A	4.95	N/A
FBN1	1	2.121	N/A	N/A	N/A	2.828	N/A	N/A
RXRB	3	-2.425	N/A	N/A	-1.591	0.921	N/A	N/A
USP8	2	N/A	N/A	N/A	N/A	-2.126	-2.807	N/A
MITF-M dimer:BCL2A1 gene	3	N/A	N/A	N/A	1.069	-2.043	-1.221	0.593
TNFRSF9	2	1.579	3.343	N/A	N/A	N/A	N/A	N/A
angustibalin	2	N/A	N/A	N/A	1.913	2.076	-0.068	0.862
TCF7L2	2	N/A	0.845	N/A	1.497	0.659	1.248	0.669
MITF-M dimer:SOX10:CREB1:LEF1:CTNNB1:DCT gene	3	-0.063	1.61	N/A	1.583	N/A	-0.308	1.354
CREB1:MIR132 gene	2	1	1.677	N/A	0.164	-1.084	0.305	0.687
APH-1 (family)	1	-1.414	N/A	N/A	N/A	1.147	0.688	1.667
adenosine dialdehyde	3	N/A	N/A	N/A	N/A	N/A	4.911	N/A
15-epi-lipoxin A4	2	-0.206	N/A	N/A	N/A	-4.702	N/A	N/A
SSRP1	2	N/A	N/A	N/A	3.834	-1.069	N/A	N/A
trans-stilbene oxide	1	N/A	N/A	N/A	2.449	N/A	N/A	2.449
emactuzumab	1	N/A	N/A	N/A	N/A	2.449	2.449	N/A
telaglenastat	1	-2.449	-2.449	N/A	N/A	N/A	N/A	N/A
tipiracil	1	N/A	N/A	N/A	N/A	-2.449	-2.449	N/A
diallyl trisulfide	1	N/A	N/A	N/A	2.449	N/A	N/A	2.449
5A apoA-I mimetic peptide	1	-2.449	-2.449	N/A	N/A	N/A	N/A	N/A
lactosylceramide	1	0	N/A	N/A	N/A	2.449	2.449	N/A
ETV6-NTRK3	1	N/A	N/A	N/A	N/A	2.449	2.449	N/A
alpha,beta-methyleneadenosine 5'-triphosphate	2	1.434	N/A	1.265	N/A	N/A	2.197	N/A
IMMUNOGLOBULIN LAMBDA LIGHT CHAIN (family)	2	1.394	N/A	N/A	N/A	N/A	3.079	0.417
IGK	2	1.394	N/A	N/A	N/A	N/A	3.079	0.417
EPOR	2	1.863	N/A	N/A	N/A	N/A	3.025	N/A
PTPN3	1	-2.121	-1.134	N/A	1.633	N/A	N/A	N/A
sulfasalazine	2	-2.466	-2.419	N/A	N/A	N/A	N/A	N/A
butylated hydroxytoluene	3	-0.606	N/A	N/A	1.935	N/A	N/A	2.344
PBI-200	2	N/A	N/A	N/A	0.845	-1.961	-1.782	-0.295
taletrectinib	2	N/A	N/A	N/A	0.845	-1.961	-1.782	-0.295
NOV1601	2	N/A	N/A	N/A	0.845	-1.961	-1.782	-0.295
larotrectinib	2	N/A	N/A	N/A	0.845	-1.961	-1.782	-0.295
diethylmaleate	2	N/A	N/A	N/A	1.806	N/A	-1.838	1.238
sulforafan	2	N/A	N/A	N/A	N/A	N/A	-4.881	N/A
lisinopril	3	0.775	-1.375	N/A	N/A	2.204	0.526	N/A
amlexanox	1	-1.069	-1.387	N/A	N/A	1.528	0.894	0
tyrphostin AG490	1	N/A	N/A	N/A	N/A	-2.402	-2.466	N/A
ESR2	1	N/A	N/A	N/A	N/A	-2.84	-2.025	N/A
HEMOGLOBIN (complex)	3	N/A	N/A	N/A	N/A	N/A	-4.864	N/A
CITCO	3	N/A	N/A	N/A	N/A	-3.015	-1.848	0
CTBP (family)	2	N/A	N/A	N/A	3.029	N/A	N/A	1.83
belizatinib	2	N/A	N/A	N/A	1.151	-1.943	-1.763	0
POR	1	N/A	-3.873	N/A	N/A	0.469	-0.507	N/A
dimethylnitrosamine	2	0.885	2.111	N/A	N/A	N/A	N/A	1.852
UGDH	3	2.162	2.685	N/A	N/A	N/A	N/A	N/A
4-nitrobenzoic acid	3	N/A	N/A	N/A	N/A	-1.789	-1.99	-1.067
mefenamic acid	2	0.343	0.378	N/A	N/A	2.425	1.698	N/A
lornoxicam	2	0.343	0.378	N/A	N/A	2.425	1.698	N/A
suprofen	2	0.343	0.378	N/A	N/A	2.425	1.698	N/A
noramidopyrine	2	0.343	0.378	N/A	N/A	2.425	1.698	N/A
licofelone	2	0.343	0.378	N/A	N/A	2.425	1.698	N/A
darbufelone	2	0.343	0.378	N/A	N/A	2.425	1.698	N/A
zomepirac	2	0.343	0.378	N/A	N/A	2.425	1.698	N/A
etoricoxib	2	0.343	0.378	N/A	N/A	2.425	1.698	N/A
Prl	2	N/A	N/A	N/A	N/A	-3.206	-1.638	N/A
tiaprofenic acid	2	0.343	0.378	N/A	N/A	2.425	1.698	N/A
bromfenac	2	0.343	0.378	N/A	N/A	2.425	1.698	N/A
menatetrenone	2	0.343	0.378	N/A	N/A	2.425	1.698	N/A
nitroarachidonic acid	2	0.343	0.378	N/A	N/A	2.425	1.698	N/A
10-(9Z-hexadecenoyloxy)-octadecanoic acid	1	1	0.577	N/A	N/A	-1.633	-1.633	N/A
5-stearic acid hydroxy stearic acid	1	1	0.577	N/A	N/A	-1.633	-1.633	N/A
9-palmitic acid hydroxy stearic acid	1	1	0.577	N/A	N/A	-1.633	-1.633	N/A
1-heptanol	3	-1.623	-2.098	N/A	N/A	0.218	-0.903	N/A
benfur	2	-1.627	-3.212	N/A	N/A	N/A	N/A	N/A
linagliptin	3	1.82	N/A	N/A	N/A	-1.571	-1.446	N/A
PLG	1	1.807	1.291	N/A	0.905	N/A	N/A	0.832
STAMBPL1	2	N/A	N/A	-0.816	N/A	-1.633	-2.385	N/A
lorlatinib	2	N/A	N/A	N/A	1.432	-3.055	N/A	0.346
NFKB1	1	2.137	2.694	N/A	N/A	N/A	N/A	N/A
SIRT1	1	N/A	N/A	N/A	N/A	N/A	-4.822	N/A
PRLH	2	-0.325	N/A	N/A	0.577	-2.66	-1.26	N/A
SPHINGOMYELINASE (family)	2	0.818	2.203	N/A	N/A	N/A	N/A	1.794
S1PR5	2	N/A	N/A	N/A	-1.067	-2.12	-1.623	N/A
3M-002	2	0.726	2.683	N/A	N/A	N/A	N/A	1.4
CSF3R	2	0.422	2.251	N/A	N/A	-1.713	0.422	N/A
ADK	2	N/A	N/A	N/A	N/A	4.808	N/A	N/A
IFNAR2	1	N/A	N/A	N/A	N/A	2.309	2.496	N/A
NEUROTROPHIN (family)	2	1.589	3.208	N/A	N/A	N/A	N/A	N/A
ETS (family)	3	N/A	N/A	N/A	N/A	-1.954	-2.84	N/A
CREB1	1	0.729	1.406	N/A	0.169	-1.429	0.209	0.849
NLRC5	2	N/A	N/A	N/A	N/A	N/A	-4.781	N/A
BIRC7gene:MITF-M dimer	2	N/A	N/A	N/A	N/A	-4.781	N/A	N/A
ZBTB16	1	-0.378	-0.392	N/A	N/A	-1.723	-1.576	0.707
neramexane	2	-1.633	0.626	N/A	N/A	-2.517	N/A	N/A
UK-240455	2	-1.633	0.626	N/A	N/A	-2.517	N/A	N/A
1-aminocyclopropane-1-carboxylic acid	2	1.633	-0.626	N/A	N/A	2.517	N/A	N/A
besonprodil	2	-1.633	0.626	N/A	N/A	-2.517	N/A	N/A
delucemine	2	-1.633	0.626	N/A	N/A	-2.517	N/A	N/A
SCD5 gene:EGR2:SREBF2 dimer	2	N/A	1.313	N/A	N/A	-2.111	-1.348	N/A
butylated hydroxyanisol	1	N/A	N/A	N/A	2.646	N/A	N/A	2.121
bardoxolone	1	N/A	N/A	N/A	2.121	N/A	N/A	2.646
GDF2	1	-1.46	-0.943	N/A	2.357	N/A	N/A	N/A
FKBP4	2	N/A	N/A	N/A	N/A	-3.262	N/A	-1.497
IL2	1	1.987	2.771	N/A	N/A	N/A	N/A	N/A
PLX7486	2	N/A	0.667	N/A	1.121	-1.54	-1.429	0
mir-326	2	1.236	0.802	N/A	-2.714	N/A	N/A	N/A
RASGRF2	2	1.572	N/A	N/A	N/A	-1.611	0	1.567
POU5F1:SOX2:NANOG:STAT3 gene	3	-0.374	0.451	N/A	N/A	N/A	N/A	3.925
trans-cinnamaldehyde	1	N/A	N/A	N/A	2.121	0	1.213	1.414
NRAS	1	N/A	N/A	N/A	-0.277	-1.664	-2.359	-0.447
UBE2V1	2	2.458	2.287	N/A	N/A	N/A	N/A	N/A
citarinostat	3	N/A	N/A	N/A	N/A	3.193	1.552	N/A
PLX7486	3	N/A	N/A	N/A	-1.23	-0.082	-1.314	-2.117
NTRK1	1	N/A	N/A	N/A	N/A	2.425	1.778	0.539
ZBP1	2	N/A	N/A	N/A	N/A	N/A	4.736	N/A
PARP2	2	N/A	N/A	N/A	N/A	N/A	4.724	N/A
triptolide	2	-1.193	-1.462	N/A	N/A	-0.717	N/A	1.348
daridorexant	3	N/A	N/A	N/A	N/A	N/A	4.72	N/A
Pick1	1	-2.828	N/A	N/A	N/A	N/A	N/A	-1.89
sulforafan	1	N/A	N/A	N/A	1.633	-1.673	-1.068	0.343
PPP2CA	2	-0.701	N/A	N/A	N/A	-1.36	-2.649	N/A
ATP7B	1	N/A	1.89	N/A	N/A	-1.528	-1.291	N/A
cation	2	0.962	N/A	N/A	N/A	-2.216	-1.524	N/A
ITPRIP	3	N/A	1.014	N/A	-1.263	-0.44	N/A	-1.985
SMYD2	2	N/A	N/A	N/A	-4.16	-0.541	N/A	N/A
CD38	1	N/A	2.357	N/A	N/A	N/A	2.343	N/A
cinnamyl-3,4-dihydroxy-alpha-cyanocinnamate	3	-0.169	-1.909	N/A	-2.622	N/A	N/A	N/A
CREB1:MIR132 gene	3	-0.426	0.671	N/A	2.294	N/A	N/A	1.307
RHOH	2	-0.704	-1.627	N/A	-1.238	N/A	N/A	-1.129
ETS/ELK1 (complex)	3	N/A	N/A	N/A	N/A	-2.238	-2.452	N/A
LEF1	1	0.845	0.707	N/A	1.414	0	0.602	1.121
NOTCH4	1	-1.667	N/A	1.414	N/A	-1.604	N/A	N/A
RHOJ	1	N/A	N/A	N/A	N/A	2.449	N/A	2.236
BMS-754807	1	N/A	N/A	N/A	2.236	N/A	N/A	2.449
ZC3H12B	1	N/A	N/A	N/A	N/A	2.449	2.236	N/A
CLEC12A	1	N/A	N/A	N/A	N/A	2.449	2.236	N/A
TAB2/TAB3 (family)	2	0.267	0.729	N/A	N/A	1.811	1.873	N/A
DOK1	2	N/A	N/A	N/A	0.097	2.504	2.072	N/A
(+)-fluprostenol	2	N/A	N/A	N/A	N/A	N/A	2.333	2.333
SLR14	1	0	N/A	N/A	N/A	2.333	2.333	N/A
haloperidol	2	1.678	N/A	N/A	N/A	2.984	N/A	N/A
MYH9	2	N/A	N/A	N/A	4.311	N/A	-0.35	N/A
MAF	2	N/A	N/A	N/A	-4.587	-0.073	N/A	N/A
oxymatrine	2	-1.464	N/A	N/A	N/A	2.609	0.587	N/A
3-amino-N-(carboxycarbonyl)-L-alanine	3	N/A	N/A	N/A	-1.567	-1.655	N/A	-1.436
jesterone dimer	2	-1.091	N/A	N/A	N/A	N/A	-3.144	-0.422
abrocitinib	3	-1.292	-3.363	N/A	N/A	N/A	N/A	N/A
IRAK3	2	N/A	N/A	N/A	N/A	3.293	1.358	N/A
FOS gene:SRF:ELK1	3	N/A	N/A	N/A	-0.894	N/A	-1.778	-1.978
E2F6:(TFDP1,TFDP2):APAF1 gene	2	N/A	N/A	N/A	N/A	2.132	1.886	0.632
ARID5A	2	-2.626	-2.021	N/A	N/A	N/A	N/A	N/A
PURA	3	N/A	N/A	N/A	N/A	-3.316	-1.329	N/A
PTPRJ	1	0	-0.302	N/A	0	2.4	N/A	1.941
FBXL20	2	N/A	N/A	N/A	N/A	-2.236	-2.4	N/A
ITGAV	1	-0.577	-0.577	0.577	N/A	0.756	1.569	0.577
SC144	2	0	-2.111	N/A	N/A	2.305	0.215	N/A
ETS1	2	N/A	N/A	N/A	N/A	2.521	2.109	N/A
PD 180970	2	-0.742	-1.913	N/A	N/A	1.26	-0.711	N/A
PC-PLC (family)	2	-1.155	N/A	N/A	2.469	N/A	N/A	1
CRHR (family)	3	0.566	1.917	N/A	N/A	N/A	2.139	N/A
MLN120B	1	N/A	N/A	N/A	N/A	-1.604	-1.604	-1.414
STAT2	2	N/A	N/A	N/A	N/A	N/A	4.621	N/A
LEF1,TCF7:CTNNB1	3	N/A	1.064	N/A	1.729	N/A	N/A	1.823
TCF3	1	N/A	N/A	N/A	N/A	2.151	2.462	N/A
barbiturate	3	N/A	N/A	N/A	1.715	N/A	N/A	2.897
scriptaid	3	N/A	N/A	N/A	N/A	3.048	1.561	N/A
procyclidine	3	1	0.256	N/A	N/A	2.2	1.153	N/A
pivalyloxymethyl butyrate	3	N/A	N/A	N/A	N/A	3.048	1.561	N/A
H. carbonum toxin	3	N/A	N/A	N/A	N/A	3.048	1.561	N/A
propantheline	3	1	0.256	N/A	N/A	2.2	1.153	N/A
let-7 (includes others)	2	N/A	N/A	N/A	N/A	3.324	1.284	N/A
NPB	2	N/A	N/A	N/A	-2.828	N/A	N/A	-1.78
fatostatin	1	N/A	N/A	N/A	N/A	2.496	2.111	N/A
ALOX12	2	0.173	2.145	N/A	2.288	N/A	N/A	N/A
TSC22D1	2	N/A	N/A	N/A	4.238	-0.366	N/A	N/A
moclobemide	3	N/A	N/A	N/A	-2.704	N/A	1.892	N/A
GRN	1	N/A	N/A	N/A	N/A	2.121	2.475	N/A
SIN3A:ACK685-STAT3 dimer:IL2RG gene	3	N/A	N/A	N/A	2.23	N/A	N/A	2.365
CASR	1	N/A	N/A	N/A	N/A	-2.48	-2.111	N/A
RUBCN	2	0.943	0.688	N/A	2.138	-0.822	N/A	N/A
BRD4	1	0.73	N/A	N/A	0.192	1.152	2.324	0.186
GS COUPLED RECEPTOR (family)	2	1.279	1.347	N/A	N/A	0.146	1.809	N/A
lumiracoxib	2	0.343	0.378	N/A	N/A	2.294	1.565	N/A
ITPR2	3	-0.229	-0.889	N/A	N/A	1.303	0.872	-1.286
sorafenib analog BB1	2	1.026	0.492	N/A	-1.673	0.075	-0.469	-0.843
Ctf2	2	N/A	N/A	N/A	N/A	-2.943	-1.631	N/A
fluticasone propionate	1	N/A	N/A	N/A	N/A	-2.263	-2.309	N/A
HNRNPAB	1	N/A	N/A	N/A	-0.816	-2.121	N/A	-1.633
PRKCZ	2	N/A	4.142	0.426	N/A	N/A	N/A	N/A
felbamate	2	-1.633	0.408	N/A	N/A	-2.517	N/A	N/A
NSD1	2	N/A	3.286	N/A	N/A	N/A	N/A	1.257
rofecoxib	2	-1.8	-2.741	N/A	N/A	N/A	N/A	N/A
PLK4	2	2.132	1.279	N/A	-0.243	0.885	N/A	N/A
CAMK2N2	2	N/A	N/A	N/A	N/A	4.538	N/A	N/A
WNT1	2	1.26	1.964	N/A	N/A	0.22	1.093	N/A
TBX21	2	-4.536	N/A	N/A	N/A	N/A	N/A	N/A
IRF9	2	N/A	N/A	N/A	N/A	-2.733	-1.8	N/A
ZNF768	2	N/A	N/A	N/A	-3.934	-0.596	N/A	N/A
TMF1	2	N/A	N/A	N/A	N/A	-0.921	-1.764	-1.841
NOTCH2 Coactivator Complex:HES5 gene	3	1.708	2.814	N/A	N/A	N/A	N/A	N/A
TXNRD1	2	N/A	N/A	N/A	1.678	N/A	N/A	2.832
PI3	2	-1.969	-2.54	N/A	N/A	N/A	N/A	N/A
BBS2	2	N/A	3.162	N/A	N/A	N/A	N/A	1.347
cycloleucine	2	N/A	N/A	N/A	1	1.069	1.807	0.632
ATG13	3	N/A	N/A	N/A	4.506	N/A	N/A	N/A
IL25	2	1.727	2.778	N/A	N/A	N/A	N/A	N/A
PLK2	2	N/A	-0.756	N/A	N/A	-2.014	-1.732	N/A
FLT4	2	N/A	N/A	N/A	4.5	N/A	N/A	N/A
1,4-bis[2-(3,5-dichloropyridyloxy)]benzene	2	N/A	N/A	N/A	N/A	-2.309	-2.183	N/A
miR-183-5p (miRNAs w/seed AUGGCAC)	3	0.776	N/A	N/A	N/A	1.215	2.496	N/A
UBE2E2	2	-1.756	-2.73	N/A	N/A	N/A	N/A	N/A
STOML2	2	0.976	N/A	N/A	N/A	N/A	3.192	0.314
oxybutynin	3	1.065	0.333	N/A	N/A	2.008	1.07	N/A
USP39	3	N/A	1.846	N/A	N/A	N/A	N/A	-2.63
pomegranate extract pill	1	N/A	N/A	N/A	-2.236	N/A	N/A	-2.236
MMP19	1	2.236	2.236	N/A	N/A	N/A	N/A	N/A
ANKIB1	1	N/A	N/A	N/A	N/A	-2.236	-2.236	N/A
morin	2	N/A	N/A	N/A	N/A	2.59	0.243	-1.639
PTPN18	2	N/A	N/A	N/A	N/A	4.467	N/A	N/A
GSTT1	1	N/A	N/A	N/A	-1.732	N/A	-1	-1.732
CD8 (complex)	2	1.756	2.708	N/A	N/A	N/A	N/A	N/A
KDM1A	1	N/A	N/A	N/A	N/A	-1.871	-2.592	N/A
USPL1	2	N/A	N/A	N/A	N/A	N/A	4.456	N/A
FGF3	2	N/A	N/A	N/A	-1.835	-2.62	N/A	N/A
RAP1GDS1	2	2.065	2.39	N/A	N/A	N/A	N/A	N/A
MDL 73811	1	N/A	0.447	N/A	N/A	1.897	2.111	N/A
mir-135 (includes others)	1	-2.333	-2.121	N/A	N/A	N/A	N/A	N/A
IKK-beta activation modulator 1	2	N/A	N/A	0.816	N/A	-1.348	N/A	-2.287
PDLIM2	1	0.577	N/A	N/A	N/A	1.633	2.236	N/A
N-methylscopolamine	3	0.986	0.169	N/A	N/A	2.142	1.147	N/A
2-mercaptoacetate	1	N/A	1	N/A	N/A	0.905	0.905	1.633
SPATA2	2	-0.479	N/A	N/A	N/A	-3.963	N/A	N/A
Usp17la (includes others)	2	2.201	2.236	N/A	N/A	N/A	N/A	N/A
NCOA/NR1I3/RXRA (complex)	2	-0.99	0.296	N/A	2.53	N/A	N/A	0.621
procarbazine	3	N/A	N/A	-1.134	N/A	N/A	-3.3	N/A
MIB2	2	2.137	2.294	N/A	N/A	N/A	N/A	N/A
3-O-methylglucose	2	N/A	N/A	N/A	N/A	-4.427	N/A	N/A
diazinon	3	N/A	N/A	N/A	2.776	N/A	N/A	1.647
nitroflurbiprofen	2	-1.947	-2.475	N/A	N/A	N/A	N/A	N/A
ADORA2A	2	N/A	N/A	N/A	N/A	-2.047	-2.375	N/A
mibolerone	2	N/A	N/A	N/A	N/A	-4.296	N/A	0.119
eugenol	2	-2.047	-2.357	N/A	N/A	N/A	N/A	N/A
ST-4 SEC2 mutant superantigen	2	1.673	2.593	N/A	-0.132	N/A	N/A	N/A
ganglioside	2	0.59	N/A	N/A	N/A	N/A	3.807	N/A
CBX4	2	N/A	2.525	N/A	N/A	-0.775	-0.608	0.488
CD24	2	N/A	N/A	N/A	N/A	-1.859	-0.058	2.478
GATA4:LEF1:CTNNB1:ISL1 gene	3	N/A	N/A	N/A	2.283	N/A	N/A	2.112
STX18	1	N/A	N/A	N/A	N/A	-2.502	-1.89	N/A
NLRP1	2	N/A	N/A	N/A	N/A	N/A	4.389	N/A
daporinad	1	0.632	N/A	N/A	2.121	-0.688	-0.943	N/A
palomid 529	3	N/A	N/A	N/A	N/A	N/A	N/A	4.383
heme	2	N/A	N/A	N/A	2.329	N/A	N/A	2.053
cinnamaldehyde	1	N/A	N/A	N/A	2.496	N/A	N/A	1.886
MW167	2	N/A	N/A	N/A	-3.934	-0.434	N/A	N/A
LTF	2	1.686	2.682	N/A	N/A	N/A	N/A	N/A
FANCE	1	N/A	N/A	N/A	-1	-1.633	N/A	-1.732
tamibarotene	2	-0.583	N/A	N/A	N/A	-2.625	-1.157	N/A
4-octyl itaconate	1	N/A	N/A	N/A	1.667	-1.155	-0.277	1.265
TBX1	3	N/A	N/A	N/A	4.364	N/A	N/A	N/A
ADCY5	2	N/A	N/A	N/A	N/A	-3.236	-1.126	N/A
ST14	2	0.864	N/A	N/A	-0.572	-2.019	0.574	0.327
promegestone	2	N/A	N/A	N/A	N/A	-4.355	N/A	N/A
MC5R	3	N/A	-1.706	1	-0.635	N/A	N/A	-1.014
MAP3K (family)	2	0.466	2.203	N/A	N/A	N/A	N/A	1.686
D-allose	3	N/A	N/A	N/A	0.986	0.834	-0.954	1.58
PNPT1	2	1.265	1.709	N/A	N/A	N/A	1.375	N/A
tiotropium	3	0.986	0.169	N/A	N/A	2.095	1.096	N/A
darifenacin	3	0.986	0.169	N/A	N/A	2.095	1.096	N/A
hyoscyamine	3	0.986	0.169	N/A	N/A	2.095	1.096	N/A
biperiden	3	0.986	0.169	N/A	N/A	2.095	1.096	N/A
mepenzolic acid	3	0.986	0.169	N/A	N/A	2.095	1.096	N/A
anisotropine methylbromide	3	0.986	0.169	N/A	N/A	2.095	1.096	N/A
cyclopentolate	3	0.986	0.169	N/A	N/A	2.095	1.096	N/A
cevimeline	3	-0.986	-0.169	N/A	N/A	-2.095	-1.096	N/A
flavoxate	3	0.986	0.169	N/A	N/A	2.095	1.096	N/A
revefenacin	3	0.986	0.169	N/A	N/A	2.095	1.096	N/A
protoveratrine derivative	3	0.986	0.169	N/A	N/A	2.095	1.096	N/A
tridihexethyl	3	0.986	0.169	N/A	N/A	2.095	1.096	N/A
bethanechol	3	-0.986	-0.169	N/A	N/A	-2.095	-1.096	N/A
fesoterodine	3	0.986	0.169	N/A	N/A	2.095	1.096	N/A
aclidinium	3	0.986	0.169	N/A	N/A	2.095	1.096	N/A
diphenidol	3	0.986	0.169	N/A	N/A	2.095	1.096	N/A
IZUMO1R	1	N/A	1.342	N/A	0	-1	-1	-1
DNM1L	2	N/A	N/A	N/A	N/A	N/A	4.342	N/A
IVNS1ABP	2	N/A	N/A	N/A	N/A	4.341	N/A	N/A
ZNF423:EBF2, EBF2:Blnc1 lncRNA:HNRNPU:PRDM16 gene	2	N/A	N/A	-1	N/A	-1.571	-1.769	N/A
RALBP1	2	-0.108	0.679	N/A	N/A	N/A	3.553	N/A
jaktinib	2	0.229	N/A	N/A	N/A	N/A	-4.11	N/A
INCB-16562	2	0.229	N/A	N/A	N/A	N/A	-4.11	N/A
ethoxyquin	1	N/A	N/A	N/A	2.449	N/A	N/A	1.89
TERF2	2	N/A	N/A	N/A	-3.264	-1.072	N/A	N/A
PLGRKT	2	0.845	0.539	N/A	1.279	-0.956	-0.361	0.354
methantheline	3	0.98	0.253	N/A	N/A	2.069	1.031	N/A
calpeptin	2	N/A	N/A	N/A	N/A	1.066	N/A	3.261
chondroitin sulfate A	2	-2.02	-2.305	N/A	N/A	N/A	N/A	N/A
trinitrobenzenesulfonic acid	2	N/A	1.461	N/A	0.192	N/A	N/A	2.667
2-hydroxyarachidonic acid	2	0.343	0.378	N/A	N/A	2.165	1.434	N/A
OPC-31260	3	N/A	N/A	N/A	N/A	4.315	N/A	N/A
NFATC1	2	N/A	N/A	N/A	N/A	-2.364	-1.951	N/A
N6AMT1	1	N/A	N/A	N/A	N/A	-1.982	-1.333	-1
ERVW-1	2	N/A	N/A	N/A	4.308	N/A	N/A	N/A
SH3BP4	3	N/A	N/A	N/A	N/A	-1.166	-3.141	N/A
CMKLR1	2	N/A	N/A	N/A	N/A	N/A	-4.304	N/A
PARD6A	2	0.149	N/A	N/A	0.48	-3.232	N/A	0.438
DLL4	2	0	1.493	N/A	N/A	N/A	2.805	N/A
MC-1568	2	-1.179	-3.118	N/A	N/A	N/A	N/A	N/A
ritonavir	2	0.659	N/A	N/A	1.643	N/A	0.541	1.452
LMO2	3	N/A	N/A	N/A	N/A	-1.926	-2.369	N/A
2-aminoethoxydiphenylborane	2	-1.291	N/A	N/A	N/A	2.489	0.512	N/A
ADRB (family)	1	0.218	-0.209	N/A	-1.528	-0.263	-0.544	-1.528
HG-9-91-01	3	N/A	N/A	N/A	1.688	-1.432	N/A	1.166
nafamostat	3	N/A	N/A	N/A	N/A	N/A	4.281	N/A
GRAMD4	2	N/A	N/A	N/A	N/A	N/A	-4.281	N/A
SLN	3	N/A	N/A	N/A	N/A	-2.212	-2.065	N/A
HUS1	2	N/A	N/A	N/A	N/A	-2.138	-2.138	N/A
FEM1A	1	1	0.447	N/A	N/A	-1.414	-1.414	N/A
indolepropionic acid	2	1	0	N/A	N/A	-1.414	-1.414	-0.447
ezetimibe	1	N/A	1	N/A	N/A	-3.273	N/A	N/A
Type-I IFN genes	3	N/A	N/A	N/A	N/A	4.262	N/A	N/A
MC5R	2	N/A	N/A	N/A	-2.286	1.828	0.148	N/A
9-(9Z-octadecenoyloxy)-octadecanoic acid	1	1	0.577	N/A	N/A	-1.342	-1.342	N/A
TNFSF18	2	1.726	2.53	N/A	N/A	N/A	N/A	N/A
IL5	2	2.287	N/A	N/A	N/A	-0.14	1.828	N/A
NKX2-5	3	1.633	1.136	N/A	-1.163	N/A	-0.32	N/A
POU3F1:SOX2 gene	3	-1.249	N/A	N/A	3	N/A	N/A	N/A
INF2	3	2.005	2.242	N/A	N/A	N/A	N/A	N/A
SOD (family)	2	N/A	N/A	N/A	2.35	N/A	N/A	1.896
SHARPIN	1	N/A	N/A	N/A	N/A	-2.121	-2.121	N/A
TNO155	1	N/A	N/A	N/A	N/A	1.414	1.414	1.414
KCNAB2	1	1.414	1.414	N/A	N/A	N/A	1.414	N/A
[truncated: 5,057 more rows]

## Sheet: Diseases and Functions
© 2000-2024 QIAGEN. All rights reserved.
Diseases and Bio Functions	LL2 WT CM_Vehicle vs Media_Vehicle_Limma_hits - 2024-10-25 09:00 AM	KEAP1 KO CM_Vehicle vs Media_Vehicle_Limma_hits - 2024-10-25 08:58 AM	NRF2 KO CM_Vehicle vs Media_Vehicle_Limma_hits - 2024-10-25 08:56 AM	Media_CDDO-ME vs Media_Vehicle_Limma_hits - 2024-10-25 09:01 AM	LL2 WT CM_CDDO-ME vs Media_Vehicle_Limma_hits - 2024-10-25 08:59 AM	KEAP1KO CM_CDDO-ME vs Media_Vehicle_Limma_hits - 2024-10-25 08:57 AM	NRF2KO CM_CDDO-ME vs Media_Vehicle_Limma_hits - 2024-10-25 08:55 AM
Migration of tumor cell lines	-0.987	2.535	2.087	-1.153	-6.148	-3.896	-1.943
Activation of blood cells	2.135	2.3	1.543	0.213	3.677	4.632	3.242
Cell movement of tumor cell lines	-0.316	3.137	2.363	-1.059	-5.26	-3.094	-1.711
Activation of leukocytes	1.869	2.082	1.17	0.048	3.543	4.471	3.271
Cell proliferation of tumor cell lines	-0.302	1.998	N/A	-1.812	-5.178	-4.477	-2.212
Activation of myeloid cells	1.914	2.24	0.727	-0.588	3.265	4.39	2.755
Infection of mammalia	-1.083	0.281	-0.99	-1.701	-4.539	-5.124	-2.133
Organismal death	0.555	-3.086	-2.472	-1.422	5.569	1.991	-0.587
Activation of phagocytes	2.003	2.008	0.766	-0.011	3.159	4.294	3.146
Invasion of tumor cell lines	-0.436	1.985	N/A	-1.322	-5.476	-3.863	-1.972
Chemotaxis of granulocytes	2.786	3.036	N/A	N/A	2.96	3.129	1.836
Chemotaxis of myeloid cells	1.74	2.615	1.179	0.171	2.984	3.112	1.901
Synthesis of lipid	2.43	4.159	N/A	2.797	0.541	1.62	1.941
Invasive cancer	-0.899	1.574	2.33	-0.929	-4.009	-2.553	-1.025
Inflammatory response	1.581	2.659	0.642	-0.599	3.006	3.418	1.279
Invasion of cells	-0.087	2.153	N/A	-1.06	-5.25	-3.359	-1.269
Leukocyte migration	1.318	2.105	2.041	-0.606	2.347	3.056	1.574
Advanced malignant tumor	-0.899	1.667	2.33	-0.915	-3.834	-2.351	-0.941
Immune response of phagocytes	1.247	1.766	1.575	-0.975	3.54	3.401	0.406
Activation of cells	1.695	1.862	1.171	-0.06	2.543	3.197	2.337
Metastasis	-0.887	1.684	2.33	-0.932	-3.784	-2.302	-0.941
Migration of cells	0.769	3.221	2.713	-1.084	-3.327	-1.269	-0.417
Cell movement of leukocytes	0.939	1.816	2.325	-0.163	2.348	3.129	1.987
Binding of professional phagocytic cells	1.539	2.144	1.996	-0.118	2.547	2.487	1.749
Cell movement of granulocytes	2.358	2.536	N/A	-0.672	2.888	2.979	1.122
Viral Infection	1.395	0.589	N/A	0.449	-5.268	-3.906	-0.733
Familial congenital malformation	3.246	0.803	N/A	0.777	2.988	2.672	1.761
Adhesion of myeloid cells	3.166	3.235	1.991	-0.745	N/A	2.046	1.03
Binding of myeloid cells	2.466	2.843	N/A	-0.321	2.41	2.189	1.764
Abnormal morphology of head	2.327	0.144	N/A	-1.193	4.438	2.906	-0.923
Activation of antigen presenting cells	1.094	1.082	-0.747	N/A	2.644	3.89	2.27
Migration of vascular cells	-2.576	-1.579	2.197	-1.003	-2.041	-1.573	-0.728
Cell movement of myeloid cells	1.21	1.712	1.975	-0.136	2.353	2.712	1.577
Cell movement of neutrophils	1.888	1.667	N/A	-0.584	3.17	3.018	1.134
Neuromuscular disease	2.433	2.433	N/A	N/A	3.348	2.688	0.557
Benign oral disorder	1.732	0.834	N/A	1.231	4.051	2.973	-0.625
Chemotaxis of leukocytes	1.536	2.419	1.369	-0.374	1.933	2.198	1.564
Cellular infiltration by granulocytes	1.53	2.052	0.762	-0.872	2.683	2.71	0.672
Autoimmune neurological disorder	1.768	1.787	N/A	-0.25	3.19	2.574	1.689
Cell movement of mononuclear leukocytes	0.579	1.711	1.709	0.715	1.974	2.144	2.426
Activation of macrophages	0.617	1.168	-1.067	N/A	2.778	3.793	1.788
Cell viability	-1.252	0.732	2.61	-0.207	-4.264	-1.605	0.42
Cell movement of phagocytes	1.128	1.312	1.965	0.088	2.156	2.494	1.725
Cellular homeostasis	1.35	1.862	0.304	0.645	2.447	3.214	1.003
Cell movement of blood cells	1.517	2.275	N/A	N/A	2.258	3.03	1.597
Cell movement	1.534	3.807	N/A	-0.907	-3.15	-0.969	-0.296
Cytotoxicity	N/A	N/A	N/A	N/A	5.551	4.49	0.554
Chemotaxis of phagocytes	1.655	2.146	1.187	-0.116	2.168	2.238	1.023
Neoplasia of cells	-1.029	1.423	1.474	-0.638	-3.27	-1.829	-0.816
Aneurysm	2.599	N/A	N/A	1.969	1.339	2.034	2.38
Toxicity of cells	N/A	N/A	N/A	N/A	5.261	4.346	0.705
Immune response of leukocytes	0.695	1.34	N/A	-1.327	3.282	3.018	0.551
Response of phagocytes	0.689	1.346	N/A	-1.106	3.483	3.495	0.084
Homing of leukocytes	1.558	2.598	N/A	-0.506	1.767	2.327	1.431
Inflammation of absolute anatomical region	1.773	1.358	-1.927	-1.993	1.285	1.196	-0.622
Activation of mononuclear leukocytes	0.268	0.602	N/A	N/A	3.421	3.707	2.057
Immune response of cells	0.877	0.82	1.441	-1.963	2.242	2.628	0.014
Cardiomyopathy	-0.315	-1.064	0.496	-2.379	2.55	1.44	-1.688
Homeostasis of leukocytes	-0.007	0.765	1.079	-2.496	2.13	2.768	-0.681
Chemotaxis of neutrophils	N/A	2.78	N/A	N/A	2.573	2.751	1.81
Microtubule dynamics	-1.29	0.478	1.609	1.455	-2.805	-1.132	1.138
Development of neurons	-0.603	0.364	2.265	0.481	-3.545	-1.381	1.262
Migration of lymphatic system cells	0.547	1.865	N/A	-0.116	2.549	3.135	1.681
Immune response of antigen presenting cells	0.193	0.947	1.176	-0.739	3.308	3.273	0.216
Cell movement of lymphatic system cells	0.753	1.948	N/A	-0.163	2.322	2.817	1.799
Leukopoiesis	0.144	0.57	0.446	-2.082	2.447	3.129	-0.91
Lymphocyte migration	0.463	1.849	N/A	0.045	2.474	3.06	1.804
Stimulation of cells	0.984	1.986	N/A	N/A	1.257	2.734	2.722
Cell proliferation of carcinoma cell lines	N/A	N/A	N/A	-1.031	-3.592	-3.306	-1.697
Cytotoxicity of cells	N/A	N/A	N/A	N/A	5.235	4.385	N/A
Formation of cellular protrusions	-1.438	0.32	1.792	1.178	-2.731	-0.708	1.446
Recruitment of leukocytes	1.302	1.984	N/A	-0.943	2.273	2.236	0.863
Growth of tumor	-1.735	0.603	0.579	1.702	-2.813	-2.08	0.038
Replication of virus	N/A	N/A	N/A	N/A	-4.723	-4.823	N/A
Nonhematologic malignant neoplasm	-3.12	-2.371	N/A	0.902	-0.736	-1.467	-0.901
Cell movement of lymphocytes	0.475	1.75	N/A	0.128	2.348	2.851	1.936
Lymphoma	2.019	0.953	N/A	-1.527	-1.88	-2.022	-1.053
Cell death of tumor cell lines	-1.379	-2.532	N/A	-1.465	1.832	0.637	-1.592
Migration of mononuclear leukocytes	0.73	1.766	N/A	0.203	2.101	2.487	2.1
Experimental autoimmune encephalomyelitis	1.306	1.521	N/A	-0.494	2.334	2.065	1.647
Carcinoma	-2.579	-2.363	N/A	1.19	-0.952	-1.48	-0.791
Necrosis	-1.269	-2.285	-0.209	-0.491	2.655	1.806	-0.61
Acute disease	-0.704	-0.308	N/A	0.044	3.651	3.124	1.492
T cell migration	1.093	2.813	N/A	N/A	2.43	2.977	N/A
Infiltration by neutrophils	1.211	1.075	N/A	-0.459	2.941	2.749	0.851
T cell development	-0.192	0.583	0.721	-2.493	1.874	2.561	-0.86
Malignant solid tumor	-2.796	-1.507	N/A	N/A	-1.881	-2.032	-1.062
Hematopoiesis of mononuclear leukocytes	0.116	0.615	N/A	-2.211	2.515	2.812	-0.955
Lymphopoiesis	0.025	0.463	1.046	-2.233	2.165	2.53	-0.753
Hypersensitive reaction	-0.706	0.338	N/A	0.542	2.78	2.783	2.064
Cancer of cells	-0.683	1.735	1.676	-0.329	-2.795	-1.653	-0.314
Cancer	-1.602	0.438	N/A	-0.982	-3.005	-2.285	-0.847
Interaction of phagocytes	1.367	1.942	N/A	-0.341	2.753	2.699	N/A
Chemotaxis	0.922	1.908	2.156	0.475	0.34	1.624	1.672
Abnormal morphology of body cavity	0.897	-0.885	-1.145	-3.097	0.172	-0.845	-1.997
Aortic aneurysm	2.408	N/A	N/A	1.98	0.972	1.662	1.976
Abnormal morphology of abdomen	1.206	-0.91	-1.539	-2.292	0.551	-0.469	-2.017
Cell transformation	-1.47	0.703	N/A	-0.67	-3.256	-1.961	-0.903
Dysmyelination	-0.64	-0.041	N/A	1.203	2.154	2.409	2.507
Limb defect	1.731	N/A	N/A	-1.049	3.671	2.467	N/A
Cell survival	-1.012	1.018	N/A	-0.26	-4.534	-1.886	0.207
Organization of cytoplasm	-1.18	0.405	N/A	2.081	-2.891	-1.034	1.306
Bleeding	0.634	-1.292	N/A	-2.323	1.718	0.615	-2.282
Lymphocyte homeostasis	-0.007	0.765	N/A	-2.496	2.13	2.768	-0.681
Homeostasis of blood cells	-0.007	0.765	N/A	-2.496	2.13	2.768	-0.681
Binding of blood cells	1.278	1.922	1.413	-0.573	1.06	1.735	0.812
Demyelination	-0.64	-0.041	N/A	1.147	2.182	2.44	2.332
Advanced malignant solid tumor	-1.472	-0.237	0.555	-1.543	-1.431	-1.32	-2.213
Activation of lymphatic system cells	N/A	N/A	N/A	N/A	3.144	3.325	2.299
Inflammation of organ	1.327	0.463	-1.432	-2.95	0.777	0.13	-1.669
Organization of cytoskeleton	-1.18	0.405	N/A	2	-2.895	-1.032	1.232
Cell movement of macrophages	-0.298	-0.27	1.512	0.614	1.756	2.344	1.923
Cell movement of T lymphocytes	0.915	2.742	N/A	N/A	2.16	2.884	N/A
Damage of digestive system	-1.022	-0.927	N/A	0.588	3.085	2.067	1.01
Immune response of myeloid cells	N/A	1.814	1.274	-0.52	2.214	2.554	0.317
Non-malignant disorder	2.667	0.802	N/A	-0.575	2.204	0.818	-1.591
Abnormal morphology of spleen	-2.538	-2.259	N/A	-1.32	-1.061	-1.475	N/A
Damage of kidney	0.373	0.356	N/A	N/A	3.447	3.599	0.843
Skin tumor	2.03	0.841	N/A	-1.667	-0.584	-1.919	-1.554
Cell death of myeloid cells	-2.022	-1.798	-0.053	N/A	2.473	1.91	-0.337
Metastatic solid tumor	-1.472	-0.237	0.555	-1.543	-1.339	-1.224	-2.213
Recruitment of myeloid cells	1.119	1.702	0.114	-0.879	2.158	2.143	0.443
Deterioration of connective tissue	1.432	1.192	N/A	N/A	2.633	2.299	0.956
Abnormal morphology of lymphoid organ	-1.638	-1.507	N/A	-1.373	-1.062	-1.864	-1.055
Development of neural cells	-0.907	0.141	1.375	0.332	-3.437	-1.123	1.168
Development of connective tissue cells	0.958	1.357	N/A	0.6	1.319	2.216	1.961
Recruitment of granulocytes	1.106	1.6	N/A	-1.022	2.129	1.811	0.732
Aplasia or hypoplasia	1.87	-0.481	N/A	N/A	3.247	1.818	-0.98
Tumorigenesis of reproductive tract	-1.463	-1.387	N/A	1.309	1.657	1.37	1.192
Female genital neoplasm	-1.463	-1.387	N/A	1.309	1.657	1.37	1.192
Neuritogenesis	-0.708	-0.132	2.248	0.556	-2.651	-0.849	1.206
Hematologic cancer of cells	1.946	0.97	N/A	-1.527	-1.278	-1.701	-0.916
Malignant connective or soft tissue neoplasm	-2.632	-1.814	N/A	-0.685	-1.934	-1.181	-0.086
Abnormality of cartilage tissue	2.242	1.014	N/A	0.366	2.046	1.845	0.8
Non rhabdoid tumor	1.073	0.192	-0.32	-1.437	-1.87	-2.257	-1.145
Apoptosis	-0.63	-1.272	-0.773	-0.23	2.928	1.917	-0.534
Quantity of myeloid cells	0.89	0.772	2.126	-0.509	-1.765	-1.212	1.007
Hereditary connective tissue disorder	0.647	0.761	N/A	1.067	2.23	1.854	1.709
Lymphatic system tumor	1.506	0.902	N/A	-1.718	-1.231	-1.755	-1.149
Adhesion of phagocytes	2.462	2.843	1.991	N/A	N/A	N/A	0.943
Differentiation of T lymphocytes	0.945	1.454	0.807	-1.44	1.338	1.972	0.279
Metastasis of tumor cell lines	-1.244	1.068	2.29	0.557	-2.666	N/A	0.406
Sepsis	-0.598	-0.087	N/A	0.885	2.8	2.562	1.226
Lung injury	0.412	0.852	1.969	-1.261	1.759	1.839	-0.051
Inflammation of body cavity	0.17	-0.048	-1.579	-3.284	0.423	0.395	-2.242
Adhesion of immune cells	0.811	1.695	1.519	-0.303	0.955	1.81	1.047
Skin cancer	-0.245	-0.579	N/A	-1.014	-2.045	-2.494	-1.693
Lymphoreticular neoplasm	1.337	-0.033	N/A	-1.014	-2.341	-2.27	-1.049
Advanced stage tumor	N/A	N/A	N/A	-0.915	-3.834	-2.351	-0.941
Growth of lesion	-1.575	N/A	N/A	1.705	-2.698	-1.974	0.088
Metastasis of cells	-1.073	1.259	1.734	0.14	-2.733	-0.974	-0.125
Dysgenesis	1.976	N/A	N/A	N/A	3.315	1.886	-0.86
Connective or soft tissue tumor	-1.646	-1.434	N/A	-0.646	-2.326	-1.651	-0.315
Proliferation of neural cells	-1.395	0.776	1.166	0.249	-2.542	-1.005	0.873
Advanced extracranial solid tumor	-0.388	0.658	0	-1.733	-1.783	-1.38	-2.049
Quantity of leukocytes	1.41	2.121	1.851	-0.902	0.169	0.322	1.216
Myelitis	N/A	1.554	N/A	-0.494	2.28	2.009	1.647
Systemic inflammatory response syndrome and/or sepsis	N/A	N/A	N/A	0.885	3.036	2.796	1.226
Migration of phagocytes	0.957	0.755	1.254	0.588	0.75	1.14	2.454
Encephalitis	1.171	1.386	N/A	-0.292	1.884	1.794	1.359
Hypoplasia	1.307	-0.798	N/A	N/A	3.172	1.791	-0.784
Response of myeloid cells	0.812	1.187	N/A	-0.912	2.24	2.597	-0.091
Migration of smooth muscle cells	-1.964	-1.032	1.992	-0.993	N/A	-1.339	-0.492
Proliferation of fibroblast cell lines	-0.105	N/A	N/A	-1.257	-2.268	-1.836	-2.337
Lung adenocarcinoma	N/A	-1.673	N/A	-0.896	-1.647	-1.647	-1.929
Nonsquamous non-small cell lung carcinoma	N/A	-1.673	N/A	-0.896	-1.647	-1.647	-1.929
Morphogenesis of nervous tissue	-0.814	-0.256	1.821	N/A	-2.72	-0.924	1.237
Development of body axis	-2.177	N/A	N/A	0.484	-3.149	-1.661	0.277
Proliferation of connective tissue cells	0.417	1.57	0.618	-0.557	-1.782	-1.703	-1.1
Metabolism of reactive oxygen species	-0.6	0.606	N/A	1.093	2.087	1.939	1.389
Quantity of T lymphocytes	1.545	1.45	N/A	-0.688	1.8	1.657	0.572
Cell death of blood cells	-1.195	-1.106	0.731	-0.19	2.127	1.898	0.46
Abnormal morphology of subcellular	N/A	N/A	N/A	-0.328	3.667	3.276	0.419
Solid tumor	-1.527	-0.248	N/A	N/A	-2.515	-2.063	-1.332
Damage of genitourinary system	0.201	0.177	N/A	N/A	3.306	3.41	0.585
Quantity of antigen presenting cells	1.18	0.463	2.219	0.205	-0.938	-0.543	2.111
Development of head	-2.177	N/A	N/A	0.312	-3.255	-1.767	0.137
Cellular infiltration by leukocytes	0.083	1.044	N/A	-0.827	2.353	2.708	0.607
Extrahepatic metastasis	-0.938	0.077	0	-1.792	-1.445	-1.129	-2.235
Fibrogenesis	1.586	1.611	N/A	1.895	0.6	0.458	1.465
Proliferation of lymphatic system cells	-1.061	-0.64	N/A	-1.919	1.763	1.911	-0.31
Inflammation of central nervous system	1.228	1.454	N/A	-0.037	1.749	1.727	1.399
Growth of organism	-0.237	N/A	-0.61	0.728	-3.288	-2.499	0.193
Binding of leukocytes	1.139	1.97	N/A	-0.638	1.093	1.788	0.874
Vascular lesion	1.605	1.515	0.577	0.598	0.684	1.483	1.039
Benign lesion	2.253	0.639	N/A	-1.411	-0.742	-1.222	-1.232
Non-central nervous system malignant neoplasm	-1.746	-0.826	N/A	0.243	-2.017	-1.779	-0.886
Liver Damage	-1.666	-1.095	N/A	0.502	2.21	1.139	0.875
Apoptosis of tumor cell lines	-0.649	-2.084	N/A	-0.609	2.418	1.28	-0.436
Cellular infiltration by myeloid cells	0.629	1.164	N/A	-0.645	2.012	2.185	0.837
Abdominal adenocarcinoma	-1.197	-1.479	N/A	2.131	1.47	0.671	0.517
Cellular infiltration	0.134	1.254	N/A	-0.723	2.269	2.563	0.515
Infection by RNA virus	0.892	0.009	N/A	-0.884	-2.822	-1.611	-1.234
Response of mononuclear leukocytes	0.189	0.669	N/A	N/A	2.74	2.811	1.04
Proliferation of tumor cells	-1.113	0.381	0.692	1.01	-2.097	-1.11	1.037
Allergy	-0.311	0.818	N/A	N/A	2.46	2.247	1.571
Recruitment of cells	0.854	1.32	N/A	N/A	2.427	2.242	0.556
Function of myeloid cells	-0.547	-0.254	N/A	N/A	2.733	2.733	1.131
Formation of vascular lesion	1.072	1.012	N/A	N/A	2.505	2.803	N/A
Response of lymphocytes	-0.269	-0.036	N/A	N/A	2.644	2.934	1.5
Proliferation of blood cells	-0.844	-0.018	-0.628	-1.667	1.951	1.97	-0.296
Quantity of cells	-0.035	1.359	1.797	-1.447	-1.687	-0.936	0.099
Gastrointestinal tumor	-0.865	0.472	N/A	-1.336	-1.57	-1.864	-1.245
Acute respiratory disorder	-1.195	0.141	N/A	-1.941	1.733	1.73	-0.61
Size of body	1.016	N/A	N/A	N/A	-4.726	-1.564	N/A
Vasculogenesis	-1.852	-0.911	0.609	0.44	-2.464	-0.684	0.338
Development of non-small cell lung carcinoma	N/A	-1.673	N/A	-0.896	-1.4	-1.4	-1.929
Proliferation of lymphocytes	-0.426	-0.33	N/A	-2.221	2.024	1.819	-0.432
Quantity of CD4+ T-lymphocytes	0.527	1.041	N/A	N/A	1.865	1.769	2.046
Genitourinary carcinoma	-1.127	-1.755	N/A	0.905	-0.949	-1.542	-0.893
Cellular infiltration by blood cells	0.164	1.124	N/A	N/A	2.392	2.748	0.739
Cell viability of tumor cell lines	N/A	N/A	N/A	-0.436	-3.988	-2.44	-0.291
Activation of lymphocytes	-0.012	0.435	N/A	N/A	3.204	3.494	N/A
Quantity of lymphatic system cells	0.803	1.778	N/A	-1.006	1.6	1.571	0.366
Quantity of granulocytes	-0.047	-0.611	1.528	-1.439	-1.338	-1.648	0.512
Non-melanoma solid tumor	-1.107	-1.802	N/A	0.201	-1.375	-1.728	-0.889
Response of macrophages	N/A	0.497	N/A	N/A	3.315	3.27	N/A
Recruitment of mononuclear leukocytes	0.315	0.868	N/A	N/A	2.807	3.049	N/A
Function of phagocytes	-0.216	-0.243	N/A	N/A	2.574	2.574	1.432
Migration of myeloid cells	1.402	1.568	N/A	-0.118	1.073	1.113	1.749
Recruitment of neutrophils	0.343	0.829	-0.243	-0.238	2.358	2.054	0.942
Proliferation of vascular cells	-2.289	-1.48	-0.386	-0.731	-1.215	-0.699	-0.205
Quantity of phagocytes	0.67	-0.046	2.121	-0.248	-1.301	-0.869	1.743
Malignant solid organ tumor	-0.579	-0.794	N/A	-0.195	-2.009	-2.196	-1.221
Quantity of lymphocytes	0.657	1.471	N/A	-0.995	1.558	1.517	0.794
Binding of granulocytes	3.014	2.967	N/A	N/A	N/A	N/A	0.975
Function of antigen presenting cells	-0.97	-0.651	N/A	N/A	2.164	2.164	1
Visceromegaly	-0.502	-0.651	0.128	-2.418	-0.844	-1.001	-1.398
Brain lesion	0.793	2.066	0.106	1.181	0.542	0.803	1.448
Tumorigenesis of lymphocytes	1.886	0.953	N/A	-1.285	-1.025	-1.41	-0.373
Malignant genitourinary solid tumor	-1.127	-1.785	N/A	1.121	-0.384	-1.45	-1.062
Growth of solid tumor	-2.074	-0.992	N/A	0.632	-1.935	-0.835	-0.43
Cell proliferation of fibroblasts	0.215	1.379	-0.651	-0.699	-1.677	-0.71	-1.562
Development of genitourinary system	-2.047	-0.669	-0.277	1.293	-0.839	-0.394	1.361
Lymphoid cancer	1.506	0.902	N/A	-1.472	-0.723	-1.303	-0.972
Recruitment of phagocytes	0.17	0.903	0.114	-0.315	2.347	2.298	0.727
Cell death of immune cells	-0.739	-0.513	1.191	-0.08	2.107	1.837	0.391
Subcutaneous tumor	N/A	N/A	N/A	-0.552	-3.059	-1.702	-1.528
Survival of organism	0.802	1.444	0.452	1.286	-1.276	-0.907	0.667
Benign Tumors	1.609	0.03	N/A	-0.989	-1.182	-1.465	-1.529
Quantity of protein in blood	-1.474	-0.456	0.018	-2.146	-0.909	-0.459	-1.281
Non-hematological solid tumor	-1.488	-1.532	N/A	N/A	-1.08	-1.396	-1.234
Activation of T lymphocytes	-0.021	0.354	N/A	N/A	2.903	3.449	N/A
Accumulation of blood cells	1.019	2.004	N/A	0.208	0.79	1.309	1.395
Ovarian tumor	N/A	N/A	N/A	1.039	2.179	2.313	1.192
Connective tissue tumor	-2.578	N/A	N/A	-0.646	-1.874	-1.358	-0.261
Response of antigen presenting cells	-0.134	N/A	N/A	N/A	3.296	3.284	N/A
Quantity of mononuclear leukocytes	0.622	1.47	N/A	-1.177	1.456	1.482	0.502
Neovascularization of organ	-1.519	-0.999	N/A	-1.511	-0.801	-1.038	-0.825
Angiogenesis	-1.58	-0.784	0.397	-0.005	-2.637	-1.107	0.182
Inflammation of joint	0.553	0.989	N/A	-0.625	1.913	2.06	0.54
Development of mononuclear leukocytes	N/A	0.438	N/A	N/A	2.447	2.744	-1.05
Experimentally-induced arthritis	0.797	1.222	N/A	-1.804	0.891	1.071	0.874
Immediate hypersensitivity	-0.552	0.664	N/A	N/A	1.378	2.048	2.01
Neoplasia of tumor cell lines	-1.096	1.274	N/A	0.173	-2.908	-1.053	-0.147
Antimicrobial response	N/A	N/A	N/A	N/A	3.266	3.38	N/A
Necrosis of kidney	N/A	0.605	N/A	1.012	2.719	2.29	N/A
Homing of cells	0.778	1.988	N/A	0.314	0.249	1.723	1.564
Development of abdomen	-2.121	-0.73	N/A	1.45	0.049	0.728	1.517
Rheumatic Disease	0.381	1.057	N/A	-0.908	1.827	1.888	0.532
Proliferation of immune cells	-0.335	0.033	0.036	-1.94	1.887	1.987	-0.373
Cell death of antigen presenting cells	N/A	N/A	N/A	N/A	3.592	2.998	N/A
Function of leukocytes	-0.441	0.073	N/A	-1.237	1.142	1.473	2.218
Cell movement of antigen presenting cells	0.473	0.46	1.502	0.249	0.821	1.609	1.462
Lymphocytic cancer	1.661	0.714	N/A	-1.285	-0.866	-1.407	-0.639
Malignant lymphocytic neoplasm	1.661	0.714	N/A	-1.285	-0.866	-1.407	-0.639
Tumorigenesis of tissue	-1.241	-1.723	N/A	N/A	-1.17	-1.598	-0.835
Accumulation of phagocytes	0.744	1.137	N/A	0.594	1.473	1.608	1.006
Quantity of neutrophils	-0.62	-1.465	N/A	-0.599	-1.086	-1.394	1.38
Hashimotos encephalitis	N/A	N/A	N/A	-0.494	2.334	2.065	1.647
Quantity of progenitor cells	0.392	1.283	N/A	-0.839	-1.214	-1.081	-1.731
Aggregation of cells	-0.701	0.037	0.09	0.615	1.879	2.8	0.392
Function of blood cells	-0.053	0.532	N/A	-1.237	0.975	1.443	2.218
Cell movement of connective tissue cells	0.365	1.491	1.491	1.233	-1.662	0.16	N/A
Synthesis of nitric oxide	0.469	0.018	N/A	0.69	1.63	1.998	1.54
Colony formation of cells	-0.634	0.69	0.013	-0.898	-1.907	-1.358	0.844
Head and neck tumor	0.911	1.941	N/A	0.766	-1.069	-1.201	0.455
Adhesion of granulocytes	2.943	2.654	N/A	N/A	N/A	N/A	0.746
Cell death of phagocytes	N/A	-1.073	N/A	N/A	2.834	2.355	0.073
Migration of muscle cells	-2.075	-1.157	N/A	-1.16	N/A	-1.44	-0.481
Inflammation of gastrointestinal tract	0.658	-0.237	N/A	-1.975	1.668	1.154	-0.612
Quantity of lesion	N/A	N/A	N/A	-1.56	-1.608	-1.83	-1.267
Mediastinal lesion	1.249	1.068	N/A	-2.211	-0.488	0.049	-1.188
Growth failure or short stature	N/A	N/A	N/A	-0.678	4.315	N/A	-1.246
Response of lymphatic system cells	-0.45	-0.239	N/A	N/A	2.574	2.962	N/A
Respiratory system tumor	-1.253	0.531	N/A	-0.849	-1.953	-1.173	-0.463
Osteoclastogenesis	N/A	0.378	N/A	1.464	N/A	2.367	2.006
Differentiation of bone cells	-0.958	1.003	N/A	0.701	-1.582	-0.776	1.187
Primary neoplasm	0.777	1.1	N/A	-0.585	-1.574	-1.574	-0.585
Diabetes mellitus	-0.641	-0.748	N/A	-1.473	1.185	0.755	-1.389
Adenocarcinoma	-1.494	-2.259	N/A	1.036	-0.12	-0.429	-0.83
Sprouting	-0.023	1.098	2.149	0.029	-1.724	-0.675	0.468
Expansion of cells	0.616	0.321	0.97	-1.265	-1.588	-0.91	-0.496
Migration of antigen presenting cells	0.563	0.56	N/A	0.448	0.699	1.593	2.299
Arterial lesion	1.506	1.41	0.577	0.57	0.368	1.181	0.549
Metabolism of carbohydrate	-0.654	0.845	N/A	0.671	-2.082	-1.333	-0.576
Antiviral response	N/A	N/A	N/A	N/A	3.01	3.14	N/A
Gastroenteritis	0.889	0.01	N/A	-2.04	1.673	1.107	-0.425
Movement Disorders	0.149	0.258	N/A	-2.781	1.938	0.803	0.214
Immune response of brain	N/A	1.537	N/A	N/A	1.625	1.531	1.447
Non-Hodgkin lymphoma	2.135	N/A	N/A	-1.231	-0.311	-0.576	-1.877
Cell death of macrophages	N/A	N/A	N/A	N/A	3.323	2.804	N/A
Growth of blood vessel	-1.786	-0.834	N/A	-0.16	-1.33	-1.406	-0.607
Cellular infiltration by phagocytes	0.357	0.357	N/A	-0.114	2.023	2.076	1.161
Cellular infiltration by mononuclear leukocytes	0.206	1.469	N/A	N/A	2.054	2.346	N/A
Quantity of tumor	N/A	N/A	N/A	-1.239	-1.741	-1.908	-1.179
Left ventricular heart disease	-1.233	-1.201	N/A	-0.823	0.709	1.081	-1.017
Abnormality of left ventricle	-1.233	-1.201	N/A	-0.823	0.709	1.081	-1.017
Synthesis of reactive oxygen species	-0.632	0.502	N/A	0.567	1.725	1.709	0.928
Asthma	0.292	1.532	N/A	1	0.583	1.067	1.584
Accumulation of cells	0.676	1.964	N/A	0.085	0.603	1.362	1.363
Proliferation of mononuclear leukocytes	N/A	-0.266	N/A	-1.735	2.03	1.818	-0.196
Cellular infiltration by lymphocytes	0.168	1.447	N/A	N/A	2.094	2.326	N/A
Skin lesion	2.236	0.581	N/A	-1.297	1	-0.553	-0.36
Differentiation of epithelial tissue	2.358	1.5	-0.56	-0.618	N/A	N/A	0.971
Apoptosis of epithelial cells	-1.403	-0.541	N/A	0.542	2.065	1.207	-0.228
Fibrosis of liver	-0.284	0.224	N/A	-1.934	0.765	-0.278	-2.499
Visceral metastasis	-0.586	0.464	0.152	-1.54	-0.955	-0.73	-1.547
Migration of granulocytes	0.772	0.935	N/A	0.299	1.259	0.94	1.751
Abnormality of heart ventricle	0.217	-0.828	-0.106	-1.516	1.191	1.386	-0.661
Adhesion of blood cells	0.93	1.653	N/A	-0.353	0.679	1.591	0.698
Hematological or lymphatic system tumor	0.582	-0.225	N/A	-1.577	-1.156	-1.311	-1.051
Cell spreading	1.267	0.864	0.468	0.757	-0.956	-0.774	0.794
Transport of molecule	-1.058	-0.636	N/A	1.806	-0.035	0.456	1.856
Breast cancer	-1.134	-0.896	N/A	0.103	-1.006	-1.075	-1.622
Lipolysis	-0.493	0.601	N/A	2.674	N/A	N/A	2.067
T cell homeostasis	N/A	0.71	N/A	N/A	1.901	2.65	-0.564
Breast carcinoma	-1.134	-0.896	N/A	0.083	-1.133	-0.948	-1.622
Cell death of kidney cells	N/A	0.998	N/A	N/A	2.615	2.191	N/A
Enteritis	0.972	0.146	N/A	-1.82	1.59	1.138	-0.138
Infection by DNA virus	N/A	1.418	N/A	1.568	N/A	-1.599	1.216
Disorder of pregnancy	-0.371	-0.2	N/A	0	2.571	2.416	0.24
Cell death of epithelial cells	-0.503	-0.195	N/A	0.813	2.476	1.675	0.135
Development of body trunk	-1.793	-0.901	-0.083	0.607	-1.262	-0.715	0.404
Metabolism of macromolecule	N/A	N/A	N/A	0.54	-2.128	-1.45	-1.646
Recruitment of blood cells	N/A	N/A	0.431	N/A	2.258	2.22	0.831
Interphase	N/A	N/A	N/A	-2.475	-0.942	-0.706	-1.605
Cell movement of muscle cells	-1.761	-0.85	N/A	-0.997	N/A	-1.617	-0.476
Systemic autoimmune syndrome	-1.465	-0.953	N/A	-1.799	0.096	-0.461	-0.918
Disease of retina	0.393	0.175	-1.067	-1.746	0.74	-0.253	-1.308
Perinatal death	N/A	N/A	N/A	-2.079	3.204	0.391	N/A
Homeostasis of mononuclear leukocytes	-0.007	0.765	N/A	N/A	2.13	2.768	N/A
Malignant neoplasm of respiratory system	-1.02	0.117	N/A	-1.25	-1.348	-0.754	-1.174
Growth of connective tissue	-0.224	1.224	N/A	-0.315	-1.676	-1.482	-0.735
Lung tumor	-1.253	0.531	N/A	-0.522	-1.953	-1.091	-0.304
Formation of filaments	1.535	N/A	N/A	2.32	0.138	0.024	1.632
Development of adenocarcinoma	-0.927	-1.759	N/A	0.412	-0.763	-0.739	-1.046
Abnormal morphology of nervous system	N/A	-0.014	N/A	-1.954	3.083	N/A	0.59
Breast or gynecological cancer	-1.706	-1.51	N/A	0.739	-0.084	-0.362	-1.234
Abnormal morphology of digestive system	1.707	0.277	N/A	-0.323	1.751	1.573	N/A
Extracranial solid tumor	-0.582	0.878	N/A	0.002	-1.854	-1.556	-0.746
Phosphorylation of protein	-0.84	0.887	N/A	-1.385	-1.631	-0.503	0.368
Chronic inflammatory disorder	-1.768	-1.296	N/A	-1.29	0.51	0.183	-0.566
Inflammation of respiratory system component	-0.752	-0.072	N/A	-2.53	0.802	0.662	-0.777
Morphogenesis of neurons	N/A	N/A	N/A	0.735	-2.651	-0.849	1.355
Interaction of blood cells	1.136	1.77	N/A	N/A	1.036	1.648	N/A
Benign solid tumor	1.475	-0.066	N/A	-0.989	-0.633	-1.12	-1.303
Interaction of leukocytes	0.994	1.811	N/A	N/A	1.074	1.7	N/A
Parasitic Infection	-0.85	-0.354	N/A	N/A	-2.137	-2.235	N/A
Intracranial lesion	N/A	1.706	N/A	1.904	0.169	0.403	1.391
Phagocytosis	N/A	0.638	N/A	-0.208	1.851	2.289	0.563
Hypertension	1.033	0.936	N/A	-1.708	0.649	0.183	-1.038
Non-small cell lung carcinoma	-1.452	-1.362	N/A	0.508	-0.589	-0.642	-0.987
Development of epithelial tissue	-1.211	-0.961	-0.33	0.307	-0.292	1.598	0.822
Hepatic steatosis	N/A	-1.928	N/A	N/A	-1.152	-1.181	-1.26
Quantity of macrophages	1.276	0.613	N/A	0.673	-0.767	-0.281	1.882
Abnormal morphology of cardiovascular system	0.033	-0.318	N/A	-2.96	-0.347	-0.393	-1.436
Neoplasia of leukocytes	1.29	0.648	N/A	-1.066	-0.775	-1.249	-0.455
Attachment of cells	N/A	-0.391	2.19	N/A	-1.055	N/A	1.839
Growth of epithelial tissue	-0.621	-0.529	0.938	0.933	-0.314	0.793	1.341
Epithelial neoplasm	-1.145	-1.529	N/A	N/A	-1.155	-1.64	N/A
Quantity of interleukin	-1.635	-1.129	0.914	N/A	-0.674	-1.1	0.016
Branching of cells	-0.236	0.782	2.171	0.739	N/A	-0.616	0.922
Infarction	-0.3	1.467	N/A	-2.386	0.91	0.265	0.136
Lymphohematopoietic cancer	0.78	0.128	N/A	-0.907	-1.244	-1.521	-0.876
Quantity of blood cells	1.048	2.105	N/A	-0.827	0.122	0.478	0.875
Cell movement of carcinoma cell lines	N/A	N/A	N/A	N/A	-3.812	N/A	-1.622
Abdominal carcinoma	-0.824	-1.514	N/A	2.007	0.28	-0.24	0.536
Soft tissue lesion	0.574	1.699	N/A	1.268	-0.341	0.304	1.204
Interaction of DNA	N/A	N/A	N/A	-2.275	-1.384	-0.763	-0.968
Damage of lung	0.273	0.948	N/A	-1.567	0.964	1.015	-0.622
Cell proliferation of breast cancer cell lines	N/A	N/A	N/A	-1.132	-2.234	N/A	-2.021
Colitis	1.042	0.086	N/A	-1.66	1.106	0.854	-0.635
Growth of vessel	-1.118	-0.215	N/A	-0.082	-1.673	-1.816	-0.47
Abnormal abdomen morphology	N/A	N/A	-1.972	N/A	1.613	0.554	-1.233
Assembly of cells	-1.623	-0.933	N/A	0.043	-0.695	1.254	0.821
Migration of blood cells	N/A	N/A	N/A	N/A	2.314	3.039	N/A
Antibody response	-0.107	0.245	N/A	N/A	2.863	2.132	N/A
Vaso-occlusion	0.828	0.986	N/A	-0.862	0.873	1.671	-0.127
Inflammation of lung	-1.018	-0.371	N/A	-2.211	0.521	0.566	-0.654
Cell cycle progression	-1.083	-0.461	N/A	-0.382	-1.953	-1.097	-0.356
Intracranial neoplasm	N/A	1.706	N/A	1.904	0.299	0.206	1.191
Development of carcinoma	-1.25	-2.157	N/A	0.849	0.14	-0.445	-0.464
Development of endothelial tissue	-1.47	-1.066	N/A	-0.054	-0.848	1.215	0.647
Cell death of cancer cells	N/A	N/A	N/A	N/A	2.54	1.947	0.804
Abnormal morphology of thoracic cavity	-0.199	-0.396	N/A	-2.674	-0.28	-0.603	-1.108
Ductal adenocarcinoma	-0.2	-0.524	N/A	1.331	1.846	1.235	-0.12
Ductal carcinoma	-0.2	-0.524	N/A	1.331	1.846	1.235	-0.12
Cell proliferation of T lymphocytes	0.216	0.138	N/A	-1.009	1.625	1.623	0.64
Neovascularization of choroid	0.829	0.829	N/A	-2.2	0.937	0.178	-0.277
Myeloid or lymphoid neoplasm	0.655	-0.349	N/A	-1.052	-1.076	-1.451	-0.664
Infection by mycobacteria	N/A	N/A	N/A	N/A	-2.621	-2.621	N/A
Apoptosis of antigen presenting cells	N/A	N/A	N/A	N/A	2.766	2.474	N/A
Hematologic cancer	0.849	-0.097	N/A	-0.725	-1.388	-1.619	-0.556
Pancreaticobiliary carcinoma	0.096	-0.2	N/A	1.331	2.047	1.431	0.124
Endothelial cell development	-1.581	-0.933	N/A	-0.16	-0.607	1.238	0.684
Neovascularization	-1.207	-0.63	N/A	-1.084	-0.844	-0.798	-0.635
Cell viability of blood cells	0.717	1.061	N/A	-0.901	N/A	1.84	0.651
Migration of connective tissue cells	-0.33	1.146	1.131	1.203	-1.006	0.35	N/A
Proliferation of smooth muscle cells	-1.731	-0.07	N/A	-0.102	-1.769	-1.314	-0.178
Abnormality of large intestine	0.872	-0.156	N/A	-1.175	1.51	1.271	-0.18
Occlusion of artery	1.031	1.189	N/A	-0.862	0.566	1.385	-0.129
Disorder of blood pressure	0.943	1.243	N/A	-1.745	0.381	0.081	-0.764
Pancreatobiliary adenocarcinoma	N/A	-0.524	N/A	1.331	1.902	1.275	0.124
Binding of endothelial cells	-0.065	1.279	1.849	-0.274	0.326	0.548	0.811
Atherosclerosis	0.764	1.341	N/A	-1.04	0.376	1.208	-0.408
Quantity of hematopoietic progenitor cells	0.431	1.394	N/A	-0.702	-0.621	-0.561	-1.427
Transmigration of cells	0.752	1.122	0.762	-0.611	0.412	0.656	0.817
Gastrointestinal carcinoma	-1.408	N/A	N/A	-0.342	-1.181	-1.547	-0.647
Abnormal morphology of heart	-0.072	-0.307	N/A	-2.822	-0.251	-0.312	-1.339
Thoracic neoplasm	-1.09	N/A	N/A	-0.522	-2.018	-1.164	-0.304
Melanoma	-1.905	-1.447	N/A	-0.633	-0.099	-0.459	-0.54
Progressive neuromuscular disease	N/A	N/A	N/A	N/A	2.63	2.449	N/A
Inflammatory demyelinating disease	N/A	N/A	N/A	N/A	2.63	2.449	N/A
Multiple Sclerosis	N/A	N/A	N/A	N/A	2.63	2.449	N/A
Neuromuscular disease with neuropathy	N/A	N/A	N/A	N/A	2.63	2.449	N/A
Lung cancer	-1.02	0.117	N/A	-0.908	-1.348	-0.661	-1.01
Accumulation of leukocytes	0.544	1.673	N/A	0.238	0.512	0.966	1.128
Progressive neurological disorder	0.447	N/A	N/A	N/A	2.206	1.387	-1
Necrosis of liver	-2.22	-2.272	N/A	N/A	0.52	-0.021	N/A
Non-traumatic arthropathy	-0.165	-0.237	N/A	-0.437	2.01	2.044	-0.14
Lymphoproliferative disorder	1.844	0.977	N/A	N/A	-0.793	-1.417	N/A
Hypoplasia of organ	N/A	N/A	N/A	N/A	2.991	2.029	N/A
Development of malignant tumor	-1.441	-1.404	N/A	0.09	-0.91	-1.156	0.008
Pancreaticobiliary neoplasm	1.095	1.139	N/A	0.61	1.225	0.616	-0.303
Stomach tumor	N/A	N/A	N/A	N/A	1.937	1.664	1.387
Migration of vascular smooth muscle cells	-2.107	-1.69	N/A	-1.177	N/A	N/A	N/A
Stimulation of blood cells	1.164	1.762	N/A	N/A	N/A	2.039	N/A
Neurological signs	0.863	0.128	N/A	-0.788	1.161	1.426	-0.588
Inflammation of the large intestine	1.01	0.076	N/A	-1.4	1.157	0.814	-0.486
Malignant neoplasm of aerodigestive tract	N/A	N/A	N/A	-1.067	-1.709	-2.156	N/A
Concentration of lipid	-1.184	0.421	N/A	0.852	-0.893	-0.589	0.985
Neurogenic lesion	0.54	1.873	N/A	0.85	0.105	0.511	1.043
High grade glioma	-0.816	-0.447	N/A	N/A	-0.816	-0.816	-2
Glioma cancer	-0.816	-0.447	N/A	N/A	-0.816	-0.816	-2
Breast or ovarian cancer	-1.134	-0.896	N/A	0.485	-0.539	-0.606	-1.234
Proliferation of progenitor cells	-0.321	0.309	-2.219	-1.625	-0.346	N/A	-0.064
Abnormal morphology of mediastinum	-0.072	-0.307	N/A	-2.822	-0.132	-0.388	-1.155
Breast or ovarian carcinoma	-1.134	-0.896	N/A	0.46	-0.679	-0.473	-1.234
Proliferation of muscle cells	-1.492	0.108	N/A	-0.013	-1.797	-1.327	0.133
Metabolism of eicosanoid	N/A	1.538	N/A	0.34	0.561	1.366	1.051
Expression of RNA	-0.76	-0.689	N/A	0.563	-0.548	-0.495	1.769
Production of reactive oxygen species	-0.065	1.34	N/A	0.272	1.151	1.369	0.624
Proliferation of neuronal cells	-1.369	N/A	N/A	0.535	-2.435	N/A	0.464
Abnormal morphology of bone	N/A	N/A	N/A	N/A	3.056	1.74	N/A
Maturation of cells	-0.903	-1.083	N/A	-1.073	0.36	1.07	-0.296
Differentiation of connective tissue cells	-0.587	1.119	N/A	0.413	-1.94	-0.675	0.044
Neoplasia of blood cells	0.655	-0.362	N/A	-0.845	-1.011	-1.384	-0.5
Concentration of triacylglycerol	N/A	-1.487	N/A	-0.996	N/A	-1.068	-1.189
Transcription	-0.658	-0.457	-0.045	0.034	-1.203	-1.222	1.117
Accumulation of myeloid cells	1.321	1.772	N/A	0.065	0.26	0.589	0.728
Extrapulmonary secondary neoplasm	-1.066	-0.788	N/A	-1.461	0.244	N/A	-1.145
Glucose metabolism disorder	-0.272	-0.389	-0.017	-2.052	0.667	-0.217	-1.089
Binding of neutrophils	2.414	2.276	N/A	N/A	N/A	N/A	N/A
Occlusion of blood vessel	0.785	0.943	N/A	-0.689	0.664	1.47	-0.129
Binding of DNA	0.067	0.654	N/A	-1.396	-1.325	-0.685	-0.547
Cytolysis	N/A	N/A	N/A	-1.253	N/A	2.31	-1.097
Neovascularization of eye	-1.191	-0.309	N/A	-1.292	-0.362	-0.752	-0.754
Extrapancreatic malignant tumor	-0.494	-0.401	N/A	-0.078	-1.254	-1.633	-0.794
Quantity of metal	0.172	1.278	N/A	-1.259	0.734	1.105	-0.103
Pancreaticobiliary cancer	0.089	0.096	N/A	1.331	1.756	1.174	0.201
Pelvic cancer	-0.16	-1.504	N/A	1.463	1.023	-0.381	0.113
Lung carcinoma	-1.016	-1.009	N/A	0.094	-0.667	-0.615	-1.243
Proliferation of vascular smooth muscle cells	-1.455	-0.857	N/A	N/A	-1.089	-1.24	N/A
Synthesis of fatty acid	N/A	1.854	N/A	0.266	0.082	1.214	1.215
Replication of RNA virus	N/A	N/A	N/A	N/A	N/A	-4.624	N/A
Ion homeostasis of cells	1.973	1.479	N/A	-0.208	-0.433	0.204	0.322
Metabolism of peptide	N/A	N/A	N/A	2.728	N/A	N/A	1.884
Necrosis of epithelial tissue	-0.12	-0.342	N/A	1.165	1.905	0.993	-0.087
Lung lesion	-1.414	0.121	N/A	-1.027	-1.14	-0.637	-0.263
Enlargement of heart	-0.089	-0.349	N/A	-2.822	N/A	N/A	-1.339
Migration of neutrophils	0.227	0.464	N/A	0.024	1.44	1.088	1.354
Binding of tumor cell lines	-0.695	-0.108	-0.441	1.448	-0.398	0.404	1.08
Hematopoietic neoplasm	0.615	-0.428	N/A	-1.187	-0.755	-0.988	-0.595
Intrathoracic malignant tumor	-0.839	N/A	N/A	-0.908	-1.242	-0.562	-1.01
Multiple cancers	-1.414	-0.896	N/A	0.485	-0.364	-0.424	-0.977
Obesity	-1.591	-0.249	N/A	1.224	-0.065	1.203	-0.224
Abnormal morphology of Nucleus	N/A	N/A	N/A	2.008	N/A	N/A	2.547
Migration of endothelial cells	-0.553	0.29	0.749	N/A	-1.305	0.376	1.281
Tumorigenesis of epithelial neoplasm	-0.531	-2.031	N/A	0.499	-0.222	-0.75	-0.51
Formation of epithelial neoplasm	-0.531	-2.031	N/A	0.499	-0.222	-0.75	-0.51
Cerebrovascular dysfunction	1.042	N/A	N/A	-1.786	-0.744	N/A	-0.956
Cell-cell contact	-1.266	0.135	N/A	N/A	-2.106	-0.133	0.885
Polyarthritis	0.332	1.044	N/A	-1.234	N/A	0.427	1.446
Pancreatic tumor	1.38	1.69	N/A	0.309	0.599	0.437	0.054
Maturation of blood cells	-0.419	-0.231	N/A	N/A	1.721	2.094	N/A
Upper gastrointestinal carcinoma	N/A	N/A	N/A	-1.067	-1.452	-1.942	N/A
Upper aerodigestive tract carcinoma	N/A	N/A	N/A	-1.067	-1.452	-1.942	N/A
Proliferation of endothelial cells	-0.987	-0.729	-0.156	-0.531	-0.548	0.888	0.616
Genitourinary tumor	-1.147	-0.647	N/A	0.365	-0.717	-0.922	-0.639
Advanced lung cancer	N/A	N/A	N/A	-1.733	-1.555	-1.136	N/A
Gastrointestinal tract cancer	-0.718	0.863	N/A	-0.673	-0.875	-0.97	-0.32
Apoptosis of phagocytes	-0.416	-0.837	N/A	N/A	1.683	1.269	-0.208
Cell-mediated response	-0.936	0.421	N/A	N/A	1.278	1.778	N/A
Fibrosis of lung	0.374	0.69	N/A	1.45	-0.114	-0.409	1.375
Lower respiratory tract disorder	-0.802	0.727	N/A	0.597	-0.047	-0.907	1.329
Female genital tract cancer	N/A	N/A	N/A	N/A	2.425	1.98	N/A
Transmigration of leukocytes	0.861	1.2	N/A	-0.884	0.381	0.496	0.574
Abnormal metabolism	N/A	-0.931	N/A	N/A	2.465	0.997	N/A
Accumulation of granulocytes	1.074	2.035	N/A	N/A	-0.39	-0.177	0.716
Size of lesion	0.185	1.586	0.324	-1.139	-0.563	-0.271	-0.324
Renal lesion	N/A	N/A	N/A	0.158	1.801	1.6	0.828
Anemia	N/A	-1.106	N/A	-1.282	0.671	0.472	-0.852
Aortic dilatation	2.188	N/A	N/A	N/A	N/A	N/A	2.184
Synthesis of eicosanoid	N/A	1.537	N/A	0.053	0.561	1.367	0.845
Infection by coronavirus	-0.387	0.415	N/A	N/A	-1.242	-1.242	-1.067
Gonadal tumor	-0.816	N/A	N/A	0.2	1.7	1.396	0.221
Lymphohematopoietic neoplasia	0.582	N/A	N/A	-1.35	-0.631	-0.899	-0.857
Abnormal morphology of embryonic tissue	N/A	N/A	-1.951	N/A	2.362	N/A	N/A
Development of genital tumor	N/A	-1.067	N/A	1.455	-0.17	-0.26	1.348
Cell movement of fibroblasts	1.692	2.606	N/A	N/A	N/A	N/A	N/A
Left ventricular dysfunction	-1.137	-1.183	N/A	-0.568	0.373	N/A	-1.037
Quantity of IgG	-1.613	-1.654	N/A	0.351	0.413	-0.261	N/A
Adhesion of neutrophils	2.242	2.05	N/A	N/A	N/A	N/A	N/A
Proliferation of epithelial cells	0.345	0.154	N/A	1.636	-0.407	-0.18	1.568
Encephalomyelitis	N/A	N/A	N/A	N/A	2.28	2.009	N/A
Pulmonary fibrosis or aplastic anemia	0.374	0.493	N/A	1.609	0.002	-0.283	1.51
Extraadrenal retroperitoneal tumor	0.979	1.41	N/A	0.666	0.607	0.331	0.27
Quantity of cytokine	-1.044	N/A	N/A	-2.123	-0.315	-0.624	-0.149
Atopic disease	-0.436	1.067	N/A	N/A	1.157	1.59	N/A
Apoptosis of macrophages	N/A	N/A	N/A	N/A	2.284	1.953	N/A
Immune response of macrophages	N/A	0.918	N/A	N/A	N/A	3.083	0.21
Cell death of tumor	N/A	N/A	N/A	-0.219	2.173	1.546	0.27
Cellular infiltration by lymphoid cells	N/A	N/A	N/A	N/A	1.99	2.216	N/A
Expansion of lymphatic system cells	1.661	N/A	N/A	N/A	-1.559	-0.986	N/A
B-cell lymphoma	N/A	N/A	N/A	N/A	-1.755	-1.755	-0.686
Mammary tumor	-1.165	-0.056	N/A	0.12	-1.267	-0.771	-0.806
Psoriasis	N/A	N/A	N/A	N/A	1.977	1.756	-0.447
Cell viability of leukocytes	N/A	N/A	N/A	-0.901	N/A	2.232	1.039
Peripheral vascular disease	0.323	0.812	N/A	-1.089	-0.692	-0.195	-1.054
Metabolism of polysaccharide	N/A	N/A	N/A	N/A	N/A	-3.267	-0.893
Hypertrophy	0.166	0.404	N/A	-1.968	-1.257	N/A	-0.364
Pancreatic lesion	1.186	1.467	N/A	0.309	0.599	0.297	0.291
Abnormality of limb	0.583	-0.198	N/A	N/A	2.049	1.317	N/A
Pelvic carcinoma	0	-1.664	N/A	0.896	0.246	-0.847	0.478
Formation of actin filaments	1.538	1.03	N/A	1.549	N/A	N/A	N/A
Metabolism of terpenoid	N/A	2.705	N/A	1.41	N/A	N/A	N/A
Brain tumor	1.091	N/A	N/A	1.489	-0.069	-0.484	0.981
Cell movement of dendritic cells	1.193	1.052	N/A	-1.283	-0.581	-0.003	N/A
Growth of neurites	-1.094	N/A	N/A	N/A	-2.708	N/A	0.301
Mitosis	N/A	N/A	1.432	-0.068	-1.349	-1.095	0.148
Engulfment of phagocytes	N/A	0.87	N/A	-0.475	N/A	2.742	N/A
Frequency of tumor	-0.213	-0.667	N/A	-0.04	-1.36	-1.514	-0.286
Organ Degeneration	-1.098	-1.016	N/A	-0.836	N/A	N/A	-1.128
Cellular infiltration by macrophages	-0.687	-0.912	N/A	-0.16	0.839	1.204	0.274
Hepatic injury	-1.666	-1.488	0.655	-0.194	N/A	-0.042	N/A
Necrosis of tumor	N/A	N/A	N/A	-0.051	2.185	1.639	0.168
Maturation of leukocytes	-0.419	-0.231	N/A	-0.759	N/A	1.967	0.657
T-cell non-Hodgkin lymphoma	1.91	N/A	N/A	N/A	-0.923	-1.196	N/A
Head and neck cancer	N/A	N/A	N/A	-0.35	-1.462	-2.164	-0.048
Expansion of leukocytes	2.364	N/A	1.131	N/A	-0.433	-0.092	N/A
Progressive neuropathy	N/A	N/A	N/A	N/A	2.345	1.667	N/A
Progressive motor neuropathy	N/A	N/A	N/A	N/A	2.345	1.667	N/A
Uveal or cutaneous melanoma	0.138	0.138	N/A	N/A	-1.619	-1.619	-0.498
Cutaneous melanoma	0.138	0.138	N/A	N/A	-1.619	-1.619	-0.498
Abnormality of skin morphology	0.784	0.513	N/A	-0.152	-0.942	-1.173	0.447
Development of cardiovascular tissue	N/A	-1.204	N/A	-0.305	-0.919	1.12	0.462
Enlargement of spleen	N/A	-1.881	N/A	-0.788	-0.463	-0.877	N/A
Retinal vasculopathy	0.289	-0.429	N/A	-1.706	1.086	0.157	-0.335
Engulfment of leukocytes	N/A	0.732	N/A	-0.265	N/A	2.986	N/A
Atopy	-0.552	N/A	N/A	N/A	1.378	2.048	N/A
Differentiation of progenitor cells	-0.458	0.054	N/A	N/A	1.376	0.948	1.142
Urinary tract cancer	N/A	-1.452	N/A	N/A	-0.536	-1.07	-0.9
Wound	0.588	0.378	N/A	0.342	0.423	1.051	1.161
Growth of malignant tumor	-1.378	-0.605	N/A	0.392	-0.74	-0.153	0.659
Apoptosis of myeloid cells	-1.366	N/A	N/A	N/A	1.334	0.787	-0.422
Formation of neointima	1.97	1.938	N/A	N/A	N/A	N/A	N/A
Secretion of molecule	0.019	N/A	N/A	1.995	0.182	N/A	1.705
Polarization of leukocytes	0.477	1.519	N/A	N/A	0.464	1.439	N/A
Damage of cartilage tissue	2.046	1.024	N/A	N/A	N/A	N/A	0.824
Large intestine neoplasm	-0.514	0.266	N/A	-0.213	-0.951	-0.933	-1.015
Colorectal tumor	-0.514	0.266	N/A	-0.213	-0.951	-0.933	-1.015
Insulin-dependent diabetes mellitus	-1.246	-0.84	N/A	-0.455	-0.152	-0.059	-1.139
Formation of muscle	-0.835	0.84	N/A	-0.901	-1.29	N/A	N/A
Proliferation of cancer cells	-0.732	-0.105	0.6	N/A	-0.733	N/A	1.692
Cell death of tumor cells	N/A	N/A	N/A	-0.051	2.089	1.538	0.168
Adhesion of tumor cell lines	-1.553	-0.834	-0.981	N/A	N/A	0.473	N/A
Function of macrophages	N/A	N/A	N/A	N/A	1.912	1.912	N/A
Head and neck carcinoma	N/A	N/A	N/A	-0.555	-1.58	-1.534	-0.152
Phagocytosis of cells	N/A	N/A	N/A	-0.435	1.332	1.819	0.221
Hepatocellular carcinoma	0.086	0.616	N/A	1.192	-0.424	-0.124	1.362
Delayed hypersensitive reaction	N/A	N/A	N/A	N/A	1.751	2.046	N/A
Destruction of connective tissue	N/A	N/A	N/A	0.629	N/A	2.153	1.003
Fibrosis	0.285	0.938	N/A	-0.804	0.835	0.617	-0.303
Apoptosis of tumor cells	0.04	N/A	N/A	-0.392	1.948	1.107	-0.278
Myocardial infarction	-0.092	1.067	N/A	-1.671	N/A	N/A	-0.93
Expansion of lymphocytes	2.231	N/A	N/A	N/A	-1.045	-0.482	N/A
Central nervous system solid tumor	0.55	0.494	N/A	1.6	0.484	0.439	0.19
Genital carcinoma	0	-1	N/A	0.896	0.389	-0.563	0.896
Non-ocular melanoma	N/A	N/A	N/A	N/A	-1.619	-1.619	-0.498
Airway hyperresponsiveness	0.385	1.18	N/A	N/A	0.743	1.162	-0.258
Inflammation of nervous system	N/A	N/A	N/A	N/A	1.869	1.85	N/A
Hepato-pancreato-biliary cancer	-0.03	0.391	N/A	1.03	0.61	0.611	1.044
Incidence of tumor	0.68	0.28	N/A	0.018	-1.127	-1.216	0.379
Abdominal aortic aneurysm	N/A	N/A	N/A	1.982	N/A	N/A	1.706
Fatty lesion	N/A	N/A	N/A	1.982	N/A	N/A	1.706
Quantity of B lymphocytes	0.946	1.476	N/A	N/A	0.802	0.462	N/A
Cancer of head	N/A	N/A	N/A	0.715	-0.786	-1.557	0.626
Aggregation of blood cells	-0.229	0.143	N/A	0.35	1.208	1.681	0.071
Formation of cytoskeleton	1.088	0.683	N/A	1.586	N/A	N/A	0.319
Cancer of secretory structure	0.73	0.392	N/A	0.928	0.309	-0.473	0.822
Breast or colorectal cancer	-0.573	0.341	N/A	0.457	-0.832	-0.431	-1.018
Quantity of helper T lymphocytes	1.402	1.344	N/A	N/A	N/A	0.888	N/A
Interaction of endothelial cells	0.071	1.54	N/A	N/A	0.327	0.647	1.047
Apoptosis of cancer cells	N/A	N/A	N/A	N/A	2.294	1.333	N/A
Atherosclerotic lesion	0.446	1.371	N/A	-0.386	-0.362	0.671	-0.39
Sclerotic lesion	0.446	1.371	N/A	-0.386	-0.362	0.671	-0.39
Chronic bowel disorder	-2	N/A	N/A	N/A	1.166	0.456	N/A
Tubulation of endothelial cells	-0.997	-0.354	1.312	N/A	N/A	N/A	0.952
Differentiation of neural cells	N/A	N/A	1.709	N/A	N/A	N/A	1.899
Upper abdominal cancer	-0.432	0.077	N/A	1.236	0.426	0.348	1.083
Cell movement of endothelial cells	-0.441	0.239	N/A	N/A	-1.338	0.496	1.063
Structural renal abnormality	1.381	0.483	N/A	N/A	N/A	N/A	-1.711
Cardiac lesion	N/A	N/A	N/A	-2.211	N/A	0.156	-1.188
Myocardial dysfunction	-0.742	-0.517	N/A	-0.623	1.05	N/A	-0.622
Breast or gastric cancer	-1.134	-0.896	N/A	0.194	0.025	-0.371	-0.92
Dextran sodium sulfate-induced colitis	-0.666	-0.326	N/A	N/A	0.285	0.663	-1.596
Phagocytosis of leukocytes	N/A	0.824	N/A	-0.253	N/A	2.44	N/A
Generation of tumor	-0.931	-1.246	N/A	0.131	-0.36	-0.641	-0.202
Mineralization of connective tissue	N/A	N/A	N/A	N/A	-2.084	-1.423	N/A
Activation of lymphoid cells	0.091	N/A	N/A	N/A	N/A	3.413	N/A
Quantity of Ca2+	0.31	1.337	N/A	-1.139	N/A	N/A	-0.705
Production of protein	-1.351	-0.888	N/A	0.451	-0.342	-0.456	N/A
Differentiation of phagocytes	0.681	1.034	N/A	N/A	N/A	1.773	N/A
Expansion of blood cells	1.586	1.096	N/A	N/A	-0.685	-0.104	N/A
Development of lung tumor	N/A	-0.762	N/A	-0.095	-1.081	-1.121	-0.412
Assembly of organelle	N/A	N/A	N/A	2.076	0.094	N/A	1.299
Function of lymphatic system cells	-0.318	0.235	N/A	N/A	0.18	0.521	2.213
Formation of solid tumor	0.569	-0.679	N/A	0.159	-0.811	-0.889	-0.353
Pancreatic carcinoma	0.391	0.391	N/A	N/A	1.331	1.331	N/A
Function of lymphocytes	-0.284	0.287	N/A	N/A	0.154	0.497	2.213
Tubulation of cells	-1.408	-0.24	0.94	N/A	N/A	N/A	0.84
Non-colon gastrointestinal cancer	N/A	N/A	N/A	-1.387	-0.501	-1.537	0
Stimulation of leukocytes	1.133	N/A	N/A	N/A	N/A	2.284	N/A
Apoptosis of blood cells	-1.004	-1.11	N/A	N/A	0.833	0.132	0.326
Phagocytosis of phagocytes	N/A	0.8	N/A	-0.474	N/A	2.125	N/A
Function of mononuclear leukocytes	N/A	N/A	N/A	N/A	0.31	0.655	2.425
Liquid tumor	-0.831	-0.971	N/A	0.849	0.374	0.032	-0.322
Genital tract cancer	0.168	-0.647	N/A	0.923	1.088	-0.194	0.342
Engulfment of antigen presenting cells	N/A	0.625	N/A	N/A	N/A	2.725	N/A
Vascularization of absolute anatomical region	-0.634	-0.789	N/A	-1.006	0.09	0.109	-0.711
Growth of lymphoid tissue	0.61	0.202	N/A	-1.371	0.65	N/A	0.502
Nonsquamous tumor	N/A	-1.673	N/A	N/A	-1.647	N/A	N/A
Quantity of Th17 cells	1.677	N/A	N/A	N/A	N/A	N/A	1.642
Inflammatory Bowel Disease	-1.559	-1.32	N/A	N/A	0.326	0.107	0
Migration of fibroblasts	1.096	2.215	N/A	N/A	N/A	N/A	N/A
Cell movement of vascular smooth muscle cells	-1.866	-1.443	N/A	N/A	N/A	N/A	N/A
Upper gastrointestinal tract cancer	N/A	N/A	N/A	-1.387	-0.426	-1.491	0
Colon tumor	-0.396	-0.243	N/A	-0.222	-0.419	-0.912	-1.1
Nervous system neoplasm	0.236	0.407	N/A	1.459	0.46	0.544	0.177
Interaction of tumor cell lines	N/A	-0.205	N/A	1.273	-0.349	0.505	0.95
Tuberculosis	N/A	1.067	N/A	N/A	N/A	-2.213	N/A
Localization of blood cells	-1.64	-1.64	N/A	N/A	N/A	N/A	N/A
Accumulation of mononuclear leukocytes	0.111	1.297	N/A	N/A	N/A	1.871	N/A
Blood pressure	-0.578	-0.437	N/A	-0.745	0.371	0.274	-0.87
Breast or ovarian neoplasm	-1.406	-0.251	N/A	0.068	-0.615	-0.255	-0.68
Chronic respiratory disorder	N/A	N/A	N/A	N/A	1.315	N/A	1.951
Papillary neoplasm	1.664	N/A	N/A	-0.388	0.316	-0.705	-0.186
Hypertrophy of tissue	0.269	0.499	N/A	-1.982	N/A	N/A	-0.507
Quantity of eosinophils	N/A	N/A	N/A	N/A	-1.749	-1.502	N/A
Blood clot	0.53	0.811	N/A	0.392	N/A	-0.752	0.763
Abdominal neoplasm	0.479	0.537	N/A	N/A	-0.719	-1.092	-0.417
Orientation of cells	0.201	1.511	N/A	N/A	0.442	1.089	N/A
Digestive organ tumor	0.096	1.233	N/A	N/A	-0.858	-1.05	N/A
Prostatic carcinoma	N/A	N/A	N/A	0.447	-0.707	-1.633	0.447
Hepatobiliary carcinoma	-0.113	-0.077	N/A	1.635	0.383	0.143	0.851
Abnormality of limb bone	1.6	N/A	N/A	N/A	1.512	0.089	N/A
Leukemia	-0.721	-0.881	N/A	1.067	-0.017	-0.161	-0.346
Formation of vessel component	1.616	1.571	N/A	N/A	N/A	N/A	N/A
Intrathoracic organ tumor	N/A	N/A	N/A	N/A	-2.018	-1.164	N/A
Malignant hepatobiliary neoplasm	-0.104	0.141	N/A	0.948	0.487	0.484	1.013
Hepatobiliary system cancer	-0.104	0.141	N/A	0.948	0.487	0.484	1.013
Amyloidosis	N/A	N/A	N/A	N/A	1.886	1.29	N/A
Development of sensory organ	-1.514	N/A	N/A	N/A	-0.793	N/A	0.869
Quantity of connective tissue cells	0.328	0.333	N/A	N/A	-0.363	-0.815	-1.331
Polarization of cells	-0.314	1.014	N/A	N/A	0.586	1.251	N/A
Differentiation of osteoclasts	0.396	1.156	N/A	N/A	0.656	0.954	N/A
Abnormal morphology of heart ventricle	0.283	-0.619	N/A	-2.071	-0.171	N/A	N/A
Squamous-cell carcinoma	-1.103	-0.492	N/A	0.369	-0.087	-0.512	-0.578
Homing of blood cells	N/A	N/A	N/A	N/A	1.58	N/A	1.559
Quantity of immunoglobulin	-1.03	-0.669	N/A	0.621	-0.287	-0.517	N/A
Quantity of connective tissue	-0.499	0.095	N/A	-0.462	0.248	0.997	-0.809
Attraction of cells	N/A	N/A	1.941	N/A	N/A	N/A	1.169
Skin carcinoma	N/A	N/A	N/A	N/A	-0.287	-1.105	-1.715
Abdominal cancer	-0.377	-0.528	N/A	1.446	0.254	0.002	0.488
Intraabdominal organ tumor	-0.453	0.15	N/A	0.496	-0.645	-0.933	-0.413
Mineralization of bone	N/A	N/A	N/A	N/A	-1.844	-1.151	-0.086
Pancreatic cancer	0.342	0.728	N/A	N/A	1.004	1.004	N/A
Infarction of heart	N/A	N/A	N/A	-1.915	N/A	N/A	-1.162
B-cell neoplasm	1.13	N/A	N/A	0.2	0.217	-0.217	1.302
Colony formation	N/A	N/A	N/A	N/A	-1.809	-1.249	N/A
Cell movement of eosinophils	1.001	2.052	N/A	N/A	N/A	N/A	N/A
Epithelial-mesenchymal transition	-1.744	N/A	1.307	N/A	N/A	N/A	N/A
Tubulation of vascular endothelial cells	-1.1	N/A	1.935	N/A	N/A	N/A	N/A
Hemostasis	1.064	0.992	0.973	N/A	N/A	N/A	N/A
Neuronal cell death	-0.29	0.242	0.015	-1.433	-0.182	-0.406	0.434
Oral tumor	N/A	N/A	N/A	N/A	-1.498	-1.498	N/A
Oral lesion	N/A	N/A	N/A	N/A	-1.498	-1.498	N/A
Demyelination of central nervous system	N/A	-0.898	N/A	N/A	N/A	1.545	0.543
Enlargement of cells	0.272	N/A	N/A	-1.306	-1.394	N/A	0.012
Motor dysfunction or movement disorder	N/A	N/A	N/A	N/A	2.136	0.836	N/A
Liver tumor	-0.359	0.562	N/A	0.729	-0.201	-0.518	0.598
Immune response of lymphocytes	N/A	N/A	N/A	N/A	1.611	1.353	N/A
Mature B-cell neoplasm	N/A	N/A	N/A	N/A	1.609	1.353	N/A
Toxemia	N/A	0.734	N/A	1.137	N/A	N/A	1.088
Cell proliferation of vascular endothelial cells	-1.242	-1.029	-0.437	N/A	N/A	N/A	0.25
Synthesis of DNA	0.493	N/A	N/A	0.443	-1.014	N/A	-1.004
Transmigration of mononuclear leukocytes	1.196	1.729	N/A	N/A	N/A	N/A	N/A
Extrapulmonary squamous cell carcinoma	N/A	N/A	N/A	-0.283	-0.765	-1.222	-0.651
Growth of melanoma	-1.63	-0.847	N/A	N/A	N/A	N/A	0.443
Neuroendocrine tumor	N/A	N/A	N/A	N/A	-1.041	-1.041	-0.837
Liver carcinoma	-0.237	-0.077	N/A	1.561	-0.031	-0.296	0.714
Upper gastrointestinal tract tumor	0.369	0.762	N/A	N/A	-0.327	-0.976	0.436
Heart rate	0.963	-0.537	N/A	-1.362	N/A	N/A	N/A
Quantity of carbohydrate	0.039	1.545	N/A	0.144	-0.368	-0.564	-0.188
Inflammation of muscle	-0.863	-1.129	N/A	N/A	0.714	0.142	N/A
Synthesis of terpenoid	N/A	2.847	N/A	N/A	N/A	N/A	N/A
Growth of lymphoid organ	-0.016	N/A	N/A	-1.73	1.101	N/A	N/A
Abnormality of endometrium	-0.805	N/A	N/A	N/A	1.201	0.841	N/A
Quantity of metal ion	N/A	1.242	N/A	-1.144	N/A	N/A	-0.458
Pelvic adenocarcinoma	N/A	N/A	N/A	1.067	0.555	0.152	1.067
Endocrine gland tumor	N/A	N/A	N/A	N/A	-1.265	-0.738	-0.837
Recruitment of lymphocytes	0.003	0.557	N/A	N/A	N/A	2.267	N/A
Adenoma	N/A	N/A	N/A	-0.792	-0.269	-0.269	-1.497
Granuloma	-0.842	-1.446	N/A	N/A	-0.326	-0.21	N/A
Reduced kidney function	N/A	-1.189	N/A	N/A	N/A	N/A	-1.632
Vascularization	-1.199	-1.281	N/A	0.047	-0.116	0.089	-0.077
Cognition	N/A	N/A	N/A	1.044	N/A	N/A	1.763
Cell proliferation of lymphoma cell lines	1.305	1.496	N/A	N/A	N/A	N/A	N/A
Degradation of connective tissue	N/A	N/A	N/A	0.126	N/A	1.842	0.824
Accumulation of lymphocytes	-0.224	0.795	N/A	N/A	N/A	1.758	N/A
Cardiogenesis	-0.173	-0.379	N/A	N/A	-2.225	N/A	N/A
Pneumonia	-1.387	-1.387	N/A	N/A	N/A	N/A	N/A
Arteriosclerosis	0.764	N/A	N/A	N/A	0.378	1.208	-0.408
Mobilization of Ca2+	0.026	0.74	0.651	-0.69	N/A	N/A	-0.632
Proliferation of liver cells	1.026	N/A	N/A	N/A	-0.163	N/A	1.548
Sarcoma	N/A	N/A	N/A	-0.26	-1.343	-0.694	0.44
Genitourinary adenocarcinoma	N/A	-1.264	N/A	0.736	0.29	0.046	-0.381
Progression of tumor	N/A	N/A	N/A	-0.718	-0.698	-1.16	0.131
Proliferation of lung cancer cell lines	N/A	N/A	N/A	0.568	-1.786	N/A	-0.348
Systemic lupus erythematosus	-0.832	N/A	N/A	N/A	-0.455	-1.414	N/A
Vasoconstriction	-1.31	0.085	N/A	0.71	N/A	N/A	-0.591
Colorectal cancer	0.216	1.254	N/A	0.57	-0.294	0.276	0.079
Malignant neoplasm of large intestine	0.216	1.254	N/A	0.57	-0.294	0.276	0.079
Septic shock	-0.109	0.589	N/A	0.748	N/A	N/A	1.238
Quantity of reactive oxygen species	N/A	N/A	N/A	-1.88	N/A	N/A	-0.801
Collagen-induced arthritis	N/A	N/A	N/A	-1.234	N/A	N/A	1.446
T cell response	N/A	N/A	N/A	N/A	1.125	1.553	N/A
M2 polarization	1.126	1.546	N/A	N/A	N/A	N/A	N/A
Neoplasia of lymphoid organ	N/A	N/A	N/A	N/A	-1.365	-1.303	N/A
Synthesis of steroid	N/A	2.667	N/A	N/A	N/A	N/A	N/A
Mature lymphocytic neoplasm	N/A	N/A	N/A	N/A	1.455	1.211	N/A
Pancreatic ductal carcinoma	N/A	N/A	N/A	N/A	1.331	1.331	N/A
Pancreatic ductal adenocarcinoma	N/A	N/A	N/A	N/A	1.331	1.331	N/A
Pancreatic adenocarcinoma	N/A	N/A	N/A	N/A	1.331	1.331	N/A
Allergy of skin	1.195	1.463	N/A	N/A	N/A	N/A	N/A
Dermatitis	-0.169	-0.489	N/A	-0.711	0.452	-0.612	-0.211
Quantity of IgG2a	-1.201	-1.438	N/A	N/A	N/A	N/A	N/A
Development of benign tumor	N/A	-0.082	N/A	-0.511	-0.276	-0.643	-1.121
Cell movement of smooth muscle cells	-1.777	-0.849	N/A	N/A	N/A	N/A	N/A
Quantity of CD8+ T lymphocyte	1.07	N/A	N/A	N/A	N/A	1.554	N/A
Permeability of vascular system	0.531	-0.099	0.042	-0.162	0.665	1.02	0.102
Engulfment of cells	-0.093	0.556	N/A	-0.423	0.255	1.266	-0.026
Thoracic carcinoma	N/A	N/A	N/A	0.094	-0.667	-0.615	-1.243
Liver cancer	-0.221	0.141	N/A	0.943	0.176	0.158	0.979
Upper aero-digestive squamous cell carcinoma	N/A	N/A	N/A	N/A	-1.165	-1.452	N/A
Liver lesion	-0.857	0.015	N/A	-0.606	0.247	-0.11	-0.776
B cell cancer	1.13	N/A	N/A	0.2	0.217	0	1.055
Differentiation of osteoblasts	-1.553	N/A	N/A	N/A	N/A	N/A	1.044
Familial cardiovascular disease	2.592	N/A	N/A	N/A	N/A	N/A	N/A
Urinary tract tumor	N/A	-0.714	N/A	N/A	-0.661	-1.112	-0.092
Central nervous system cancer	-0.378	0	N/A	-0.179	-0.264	-1.023	-0.728
Abnormal morphology of appendicular skeleton	N/A	N/A	N/A	N/A	1.631	0.926	N/A
Immune mediated inflammatory disease	-0.485	0.174	N/A	-1.512	-0.091	-0.268	-0.025
Endotoxemia	N/A	0.528	0	0.924	N/A	N/A	1.088
Fibrosis of tissue	1.066	1.463	N/A	N/A	N/A	N/A	N/A
Sclerosis	N/A	N/A	N/A	N/A	1.091	1.432	N/A
Hepatobiliary neoplasm	-0.261	0.562	N/A	0.742	0.077	-0.221	0.65
Colony formation of tumor cell lines	N/A	1.562	-0.192	-0.75	N/A	N/A	N/A
Differentiation of helper T lymphocytes	0.847	N/A	N/A	N/A	N/A	1.643	N/A
Cell death of lymphocytes	-0.78	N/A	N/A	N/A	0.634	-0.218	0.831
Differentiation of mononuclear leukocytes	N/A	N/A	N/A	N/A	2.462	N/A	N/A
Fertility	N/A	N/A	N/A	N/A	N/A	N/A	2.455
Glioma	0.071	-0.645	N/A	0.048	0.437	0.344	-0.909
Intracranial hemorrhage	2.449	N/A	N/A	N/A	N/A	N/A	N/A
Migration of cancer cells	-1.578	-0.866	N/A	N/A	N/A	N/A	N/A
Quantity of regulatory T lymphocytes	-0.638	-0.489	N/A	N/A	N/A	1.305	N/A
Cell death of connective tissue cells	-0.173	-0.142	N/A	0.413	0.989	0.649	-0.064
Invasion of tumor cells	N/A	N/A	1.154	1.276	N/A	N/A	N/A
Synthesis of sterol	N/A	2.425	N/A	N/A	N/A	N/A	N/A
Mature B cell malignant tumor	N/A	N/A	N/A	N/A	1.353	1.069	N/A
Experimental colitis	-0.404	-0.045	N/A	N/A	0.375	0.347	-1.25
Production of antibody	-1.036	-0.64	N/A	N/A	-0.253	-0.491	N/A
Infection by Bacilli	1.075	1.342	N/A	N/A	N/A	N/A	N/A
Recruitment of antigen presenting cells	0.029	0.446	N/A	N/A	0.942	0.996	N/A
Fatty acid metabolism	N/A	0.334	N/A	0.638	-0.981	-0.127	0.331
Segregation of chromosomes	N/A	N/A	N/A	N/A	-1.208	-1.201	N/A
Urinary tract carcinoma	N/A	-1.165	N/A	N/A	-0.328	-0.91	N/A
Pelvic tumor	0.49	-0.561	N/A	0.533	0.478	-0.324	-0.017
Familial vascular disease	2.393	N/A	N/A	N/A	N/A	N/A	N/A
Quantity of fibroblasts	1.32	1.066	N/A	N/A	N/A	N/A	N/A
Breast or pancreatic cancer	-0.507	-0.088	N/A	0.837	0.092	0.056	-0.801
Abnormal morphology of lymph node	N/A	0.927	N/A	N/A	N/A	-1.445	N/A
Migration of tumor cells	-1.53	-0.828	N/A	0.014	N/A	N/A	N/A
Vascularization of eye	N/A	N/A	N/A	-1.64	-0.092	-0.632	N/A
Abnormal morphology of embryo	N/A	N/A	N/A	N/A	2.362	N/A	N/A
Recruitment of macrophages	0.208	0.552	N/A	N/A	0.635	0.959	N/A
Cell death of mononuclear leukocytes	-0.816	N/A	N/A	N/A	0.729	-0.1	0.695
Non-astrocytoma brain tumor	N/A	N/A	N/A	0.228	-0.85	-1.069	0.192
Oral cancer	N/A	N/A	N/A	N/A	-1.165	-1.165	N/A
Abnormal morphology of immune system	0.176	0.237	N/A	N/A	-0.039	-0.16	1.717
Abnormal morphology of leukocytes	0.176	0.237	N/A	N/A	-0.039	-0.16	1.717
Formation of epithelial tissue	-1.283	-1.041	N/A	N/A	N/A	N/A	N/A
Endocytosis	0.114	1	N/A	N/A	-0.178	1.03	N/A
Expansion of T lymphocytes	2.083	N/A	N/A	N/A	-0.198	-0.031	N/A
Cell death of lymphatic system cells	-0.822	N/A	N/A	N/A	0.56	-0.274	0.655
Intestinal tumor	N/A	N/A	N/A	N/A	-1.163	-1.147	N/A
Cell movement of tumor cells	-1.412	-0.665	N/A	-0.226	N/A	N/A	N/A
Blue round small cell tumor	N/A	N/A	N/A	0.896	0.447	0.478	0.478
Binding of mononuclear leukocytes	0.778	1.516	N/A	N/A	N/A	N/A	N/A
Cell viability of tumor cells	N/A	N/A	N/A	0.659	N/A	N/A	1.632
Apoptosis of endothelial cells	N/A	-0.594	N/A	1.164	0.533	N/A	N/A
Eosinophilia	0.827	1.454	N/A	N/A	N/A	N/A	N/A
Formation of filopodia	-2.28	N/A	N/A	N/A	N/A	N/A	N/A
Congenital anomaly of cardiovascular system	2.275	N/A	N/A	N/A	N/A	N/A	N/A
Formation of actin stress fibers	0.851	N/A	N/A	1.208	N/A	N/A	0.212
Abnormal morphology of muscle	0.528	0.627	N/A	N/A	-1.111	N/A	N/A
Growth Failure	N/A	N/A	N/A	-0.871	N/A	N/A	-1.384
Abnormal morphology of limb	N/A	N/A	N/A	N/A	1.59	0.66	N/A
Development of sarcoma	N/A	N/A	N/A	-0.837	-1.412	N/A	N/A
Embryonal tumor	-0.218	0.785	N/A	-0.097	0.212	-0.581	-0.346
Proliferation of B lymphocytes	-0.609	-0.619	N/A	N/A	N/A	1.01	N/A
Invasion of tissue	-0.641	-0.716	0.447	-0.414	N/A	N/A	-0.005
Abnormal growth in endometrium	N/A	N/A	N/A	N/A	1.276	0.94	N/A
Hemolytic anemia	N/A	N/A	N/A	-2.213	N/A	N/A	N/A
Synthesis of carbohydrate	N/A	1.167	N/A	N/A	N/A	-0.537	-0.506
Uptake of monosaccharide	N/A	N/A	N/A	-0.658	N/A	N/A	1.551
Metastasis of breast cancer cell lines	N/A	N/A	N/A	1.039	N/A	N/A	1.166
Migration of vascular endothelial cells	N/A	N/A	2.202	N/A	N/A	N/A	N/A
Digestive system cancer	-0.27	0.805	N/A	0.377	-0.116	-0.067	0.558
Enlargement of heart ventricle	0.113	N/A	N/A	-2.071	N/A	N/A	N/A
Injury of kidney	0.695	0.417	N/A	N/A	N/A	N/A	1.068
Protein kinase cascade	-0.562	0.497	N/A	N/A	N/A	1.12	N/A
Breast adenocarcinoma	N/A	N/A	N/A	-0.391	0.298	0.235	-1.254
Binding of antigen presenting cells	-1.25	-0.838	N/A	-0.077	N/A	N/A	N/A
Rheumatoid arthritis	N/A	N/A	N/A	N/A	1.214	0.874	-0.068
Shape change of blood cells	0.8	1.348	N/A	N/A	N/A	N/A	N/A
Differentiation of vasculature	0.152	N/A	N/A	N/A	N/A	N/A	1.993
Genital tumor	0.695	-0.066	N/A	0.46	0.703	-0.1	0.117
Muscle contraction	1.327	0.583	N/A	0.227	N/A	N/A	N/A
Damage of connective tissue	N/A	N/A	N/A	0.914	N/A	N/A	1.222
Myelodysplastic syndrome or leukemia	-0.721	-0.881	N/A	N/A	-0.017	-0.161	-0.346
Response of neutrophils	N/A	N/A	N/A	-0.447	N/A	N/A	1.675
Flux of ion	N/A	1.787	N/A	N/A	N/A	N/A	0.335
Polarization of blood cells	N/A	N/A	N/A	N/A	0.573	1.546	N/A
Interaction of antigen presenting cells	-1.097	-0.703	N/A	-0.317	N/A	N/A	N/A
Biosynthesis of polyunsaturated fatty acids	N/A	1.554	N/A	N/A	0.561	N/A	N/A
Embryonal tumor of brain	N/A	N/A	N/A	N/A	-0.327	-1.561	-0.208
Apoptosis of leukocytes	-0.655	-0.615	N/A	N/A	0.663	-0.125	0.025
Astrocytoma	-0.447	0	N/A	N/A	-0.816	-0.816	N/A
Glioblastoma	-0.447	0	N/A	N/A	-0.816	-0.816	N/A
Cell movement of sarcoma cell lines	N/A	N/A	0.762	-1.313	N/A	N/A	N/A
Prostate cancer	N/A	N/A	N/A	0.447	0.078	-1.098	0.447
Chemotaxis of mononuclear leukocytes	-0.225	0.783	1.061	N/A	N/A	N/A	N/A
Binding of lymphatic system cells	0.592	1.459	N/A	N/A	N/A	N/A	N/A
Neoplasia of breast cancer cell lines	N/A	N/A	N/A	1.131	N/A	N/A	0.919
Internalization of cells	N/A	N/A	N/A	-0.313	N/A	1.736	N/A
Abnormality of adipose tissue	N/A	N/A	N/A	0.293	N/A	0.98	0.768
Chronic colitis	N/A	N/A	N/A	N/A	1.166	0.868	N/A
Brain cancer	N/A	N/A	N/A	0.623	0.227	-0.647	0.537
Senescence of cells	N/A	N/A	N/A	0.444	N/A	N/A	1.589
Muscle tumor	N/A	N/A	N/A	N/A	-1.421	-0.543	-0.068
Head and neck squamous cell carcinoma	N/A	N/A	N/A	N/A	-1.016	-1.016	N/A
Male genital neoplasm	N/A	N/A	N/A	-0.397	-0.186	-0.883	-0.563
Pulmonary Hypertension	1.129	0.896	N/A	N/A	N/A	N/A	N/A
Dilated cardiomyopathy	N/A	N/A	N/A	-2.021	N/A	N/A	N/A
Angiogenesis of lesion	N/A	-0.164	N/A	0.079	0.356	1.056	0.351
Abnormal morphology of thorax	N/A	N/A	N/A	N/A	-0.28	-0.603	-1.108
Cell movement of mast cells	N/A	1.985	N/A	N/A	N/A	N/A	N/A
Sphere formation of tumor cell lines	N/A	N/A	1.982	N/A	N/A	N/A	N/A
Ovarian cancer	N/A	N/A	N/A	N/A	1.982	N/A	N/A
Invasion of malignant tumor	N/A	N/A	1.982	N/A	N/A	N/A	N/A
Invasion of cancer cells	N/A	N/A	1.982	N/A	N/A	N/A	N/A
Bone lesion	-1.342	N/A	N/A	N/A	0.637	N/A	N/A
Activation of granulocytes	0.784	1.193	N/A	N/A	N/A	N/A	N/A
Endocytosis by eukaryotic cells	N/A	0.907	N/A	N/A	-0.911	0.155	N/A
Migration of hepatoma cell lines	N/A	N/A	1.97	N/A	N/A	N/A	N/A
Clearance of Haemophilus influenzae	N/A	-1.964	N/A	N/A	N/A	N/A	N/A
Dysfunction of heart	-0.877	-0.475	0.152	-0.096	N/A	N/A	-0.362
Invasion of tumor	N/A	0.164	N/A	1.797	N/A	N/A	N/A
Mitogenesis	-1.288	-0.664	N/A	N/A	N/A	N/A	N/A
Chronic pulmonary disease	N/A	N/A	N/A	N/A	N/A	N/A	1.951
Cell death of malignant tumor	N/A	N/A	N/A	N/A	N/A	1.942	N/A
Acute lung injury	N/A	N/A	N/A	-1.941	N/A	N/A	N/A
Esophageal lesion	N/A	N/A	N/A	N/A	-0.762	-1.172	N/A
Metabolism of DNA	N/A	N/A	N/A	N/A	N/A	N/A	-1.924
Development of cytoplasm	1.411	N/A	N/A	N/A	N/A	N/A	0.512
Valvulopathy	0.369	-0.337	N/A	-1.217	N/A	N/A	N/A
Abnormal morphology of germinal center	-0.961	-0.961	N/A	N/A	N/A	N/A	N/A
Inflammation of airway	0.062	1.129	N/A	-0.308	0.186	0.057	0.177
Cellular infiltration by inflammatory leukocytes	N/A	0.06	N/A	N/A	1.096	0.762	N/A
Flux of Ca2+	N/A	1.509	N/A	N/A	N/A	N/A	0.407
Cleft palate	N/A	N/A	N/A	N/A	N/A	N/A	-1.901
Polarization of myeloid cells	0.603	1.298	N/A	N/A	N/A	N/A	N/A
Synthesis of glycosaminoglycan	-1.194	N/A	N/A	N/A	N/A	N/A	0.7
Damage of mice	N/A	N/A	N/A	0.302	N/A	N/A	1.581
Binding of protein binding site	1.877	N/A	N/A	N/A	N/A	N/A	N/A
Development of digestive organ tumor	-0.063	-0.348	N/A	0.805	-0.013	-0.6	0.044
Lupus erythematosus	-0.471	N/A	N/A	N/A	-0.301	-1.093	N/A
Cell death of carcinoma cell lines	N/A	N/A	N/A	-0.745	N/A	N/A	-1.116
Angiogenesis in tumor	N/A	N/A	N/A	0.28	N/A	1.22	0.361
Release of lipid	-0.644	N/A	N/A	N/A	N/A	N/A	1.211
Abnormal morphology of respiratory system	N/A	N/A	N/A	-1.026	-0.085	-0.74	N/A
Cell death of endothelial cells	N/A	-0.517	N/A	0.761	0.456	0.114	N/A
Abnormal morphology of skeleton	N/A	N/A	N/A	N/A	1.848	N/A	N/A
Failure of heart	N/A	N/A	N/A	-1.844	N/A	N/A	N/A
Immune response of T lymphocytes	N/A	N/A	N/A	N/A	0.915	0.928	N/A
Activation of connective tissue cells	-0.9	-0.652	N/A	N/A	N/A	-0.29	N/A
Inflammation of liver	-1.047	N/A	N/A	N/A	0.234	0.408	-0.147
Development of tumor cell lines	N/A	0.655	N/A	-0.283	N/A	-0.2	0.697
Hyperesthesia	-1.155	-0.679	N/A	N/A	N/A	N/A	N/A
Malignant neoplasm of male genital organ	N/A	N/A	N/A	-0.128	-0.208	-1.364	-0.128
Atopic dermatitis	N/A	N/A	N/A	N/A	0.907	0.907	N/A
Insulin resistance	N/A	-0.512	N/A	-1.298	N/A	N/A	N/A
Coagulation of blood	N/A	1.801	N/A	N/A	N/A	N/A	N/A
Disorder of basal ganglia	0.521	N/A	N/A	N/A	-0.401	-0.585	-0.29
Apoptosis of carcinoma cell lines	N/A	N/A	-0.589	-1.207	N/A	N/A	N/A
Morphogenesis of epithelial tissue	-1.787	N/A	N/A	N/A	N/A	N/A	N/A
Pancreatic mass	1.186	N/A	N/A	N/A	0.599	N/A	N/A
Edema	0.859	0.235	N/A	N/A	N/A	N/A	-0.687
Transport of metal	N/A	N/A	N/A	0.656	N/A	N/A	1.124
Regeneration of cells	N/A	1.777	N/A	N/A	N/A	N/A	N/A
Homing of lymphatic system cells	0.334	1.44	N/A	N/A	N/A	N/A	N/A
Synthesis of leukotriene	N/A	N/A	N/A	0.561	N/A	N/A	1.207
T-cell malignant neoplasm	N/A	N/A	N/A	N/A	-0.632	-1.13	N/A
Modification of reactive oxygen species	N/A	N/A	N/A	1.761	N/A	N/A	N/A
Osteoarthritis	0.478	N/A	N/A	0.728	N/A	N/A	-0.555
Outgrowth of cells	N/A	N/A	0.769	N/A	N/A	N/A	0.987
Senescence of fibroblast cell lines	N/A	N/A	N/A	N/A	N/A	N/A	1.754
Gastric lesion	N/A	N/A	N/A	N/A	1.744	N/A	N/A
Formation of blood vessel	-0.772	-0.958	N/A	N/A	N/A	N/A	N/A
Cell movement of cancer cells	-1.114	-0.603	N/A	N/A	N/A	N/A	N/A
Mobilization of cells	N/A	-0.696	N/A	N/A	N/A	N/A	1.016
Polarization of phagocytes	0.412	1.298	N/A	N/A	N/A	N/A	N/A
Cell movement of neurons	N/A	N/A	1.709	N/A	N/A	N/A	N/A
Tyrosine phosphorylation of protein	N/A	-0.16	N/A	-0.662	N/A	N/A	0.887
Abnormal morphology of reproductive system	N/A	N/A	N/A	-1.707	N/A	N/A	N/A
Familial neurological disorder	1	N/A	N/A	N/A	-0.555	-0.152	N/A
Migration of carcinoma cell lines	N/A	N/A	N/A	N/A	N/A	N/A	-1.702
Apoptosis of neurons	N/A	N/A	N/A	-1.37	N/A	N/A	0.328
Malignant neoplasm of retroperitoneum	-0.127	0.174	N/A	N/A	0.584	0.39	0.421
Adhesion of leukemia cell lines	N/A	-1.695	N/A	N/A	N/A	N/A	N/A
Respiratory burst	N/A	1.692	N/A	N/A	N/A	N/A	N/A
Degranulation	0.286	0.288	N/A	N/A	N/A	N/A	1.117
Abdominal lesion	0.262	0.554	N/A	N/A	0.221	-0.018	-0.633
Fibrosis of heart	N/A	N/A	N/A	N/A	N/A	0.671	-1.014
Quantity of dendritic cells	0.476	0.297	N/A	N/A	N/A	-0.131	0.779
Growth of smooth muscle	N/A	N/A	N/A	N/A	-1.678	N/A	N/A
Concentration of acylglycerol	N/A	-0.836	N/A	N/A	N/A	N/A	-0.826
Nonpituitary endocrine tumor	N/A	N/A	N/A	N/A	-0.738	-0.084	-0.837
Proliferation of myeloid cells	0.406	1.09	-0.159	N/A	N/A	N/A	N/A
Cell death of cardiomyocytes	N/A	N/A	N/A	-1.654	N/A	N/A	N/A
Formation of gland	-1.559	N/A	N/A	N/A	N/A	N/A	0.089
Cell proliferation of hepatoma cell lines	N/A	N/A	0.638	0.295	N/A	N/A	0.701
Inflammation of secretory structure	N/A	N/A	N/A	0.052	N/A	0.546	-1.026
Myeloid neoplasm	N/A	N/A	N/A	0	-0.371	0.047	-1.195
Colon carcinoma	0	N/A	N/A	N/A	-0.306	-0.306	-1
Hypertension of blood vessel	0.943	0.655	N/A	N/A	N/A	N/A	N/A
Binding of lymphocytes	0.336	1.247	N/A	N/A	N/A	N/A	N/A
Injury of mice	N/A	N/A	N/A	N/A	N/A	N/A	1.581
MAPKKK cascade	-1.266	-0.31	N/A	N/A	N/A	N/A	N/A
Chemotaxis of tumor cell lines	0.575	1	N/A	N/A	N/A	N/A	N/A
Colon cancer	0.555	N/A	N/A	N/A	0.445	0.445	0.128
Tumorigenesis of T lymphocytes	N/A	N/A	N/A	N/A	-0.645	-0.927	N/A
Side effect	N/A	N/A	N/A	-1.091	N/A	N/A	-0.479
Contraction of heart	N/A	N/A	N/A	-1.554	N/A	N/A	N/A
Migration of sarcoma cell lines	N/A	N/A	N/A	-1.552	N/A	N/A	N/A
Squamous cell tumor	-0.625	-0.492	N/A	N/A	-0.434	N/A	N/A
Development of reproductive system	N/A	N/A	-0.577	N/A	N/A	N/A	0.964
Bone marrow neoplasm	N/A	N/A	N/A	N/A	-0.388	-0.243	-0.908
Survival of neural cells	N/A	N/A	N/A	N/A	N/A	-0.939	0.599
Abnormal morphology of vasculature	N/A	N/A	N/A	N/A	-1.534	N/A	N/A
Tyrosine phosphorylation	N/A	-0.201	N/A	-0.62	N/A	N/A	0.712
Binding of leukemia cell lines	N/A	-1.524	N/A	N/A	N/A	N/A	N/A
Coagulation	N/A	1.524	N/A	N/A	N/A	N/A	N/A
Permeability of vasculature	0.337	-0.377	N/A	N/A	N/A	N/A	0.808
Nephritis	-0.211	0	N/A	N/A	-0.415	-0.888	N/A
Abnormal morphology of limb bone	N/A	N/A	N/A	N/A	1.143	0.371	N/A
Ulcer	N/A	N/A	N/A	N/A	1.508	N/A	N/A
Release of fatty acid	N/A	N/A	N/A	N/A	N/A	N/A	1.503
Export of metal	N/A	N/A	N/A	1.502	N/A	N/A	N/A
Abnormality of lower limb	N/A	N/A	N/A	N/A	1.498	N/A	N/A
Overweight disorder	N/A	N/A	N/A	N/A	-0.065	1.203	-0.224
Response of liver	-0.702	N/A	N/A	N/A	-0.422	-0.16	-0.207
Function of T lymphocytes	-0.983	-0.216	N/A	N/A	-0.139	0.144	N/A
Secretion of lipid	N/A	N/A	N/A	0.717	N/A	N/A	0.762
Migration of macrophages	N/A	N/A	N/A	1.478	N/A	N/A	N/A
Primary solid tumor	N/A	N/A	N/A	N/A	N/A	-1.477	N/A
Uptake of D-glucose	N/A	N/A	N/A	-1.472	N/A	N/A	N/A
Hematopoiesis of phagocytes	0.643	0.825	N/A	N/A	N/A	N/A	N/A
Formation of reactive oxygen species	N/A	N/A	N/A	N/A	N/A	N/A	1.461
Calcinosis	N/A	-1.432	N/A	-0.025	N/A	N/A	N/A
Seizure disorder	0.101	0.895	N/A	N/A	N/A	N/A	-0.46
Extravasation of leukocytes	0.706	0.742	N/A	N/A	N/A	N/A	N/A
Transmigration of T lymphocytes	0.505	0.913	N/A	N/A	N/A	N/A	N/A
Development of colorectal tumor	N/A	N/A	N/A	0.391	-0.341	-0.341	-0.342
Granulation tissue	N/A	N/A	N/A	N/A	N/A	N/A	1.414
Cell death of neutrophils	N/A	N/A	N/A	N/A	N/A	N/A	1.391
Cell death of T lymphocytes	-0.346	N/A	N/A	N/A	0.662	-0.382	N/A
Reduction of hydrogen peroxide	N/A	N/A	N/A	1.387	N/A	N/A	N/A
Gastric cancer	N/A	N/A	N/A	N/A	1.387	N/A	N/A
Fibrous tissue tumor	N/A	N/A	N/A	-1.387	N/A	N/A	N/A
Catabolism of hydrogen peroxide	N/A	N/A	N/A	1.387	N/A	N/A	N/A
Mesenchymal tumor	N/A	N/A	N/A	-1.387	N/A	N/A	N/A
Disorder of coronary artery	N/A	N/A	N/A	N/A	0.316	1.067	N/A
Discomfort	0.335	N/A	N/A	N/A	N/A	N/A	1.046
Bladder cancer	N/A	N/A	N/A	N/A	-0.478	-0.896	N/A
Formation of mammary gland	-1.366	N/A	N/A	N/A	N/A	N/A	N/A
Transmigration of lymphocytes	0.217	1.145	N/A	N/A	N/A	N/A	N/A
Transmigration of lymphatic system cells	0.217	1.145	N/A	N/A	N/A	N/A	N/A
Extraintestinal functional disorder	1.089	0.272	N/A	N/A	N/A	N/A	N/A
Proliferation of T lymphocytes in spleen	-0.476	-0.268	N/A	N/A	N/A	-0.606	N/A
Lymphocytic leukemia	N/A	N/A	N/A	N/A	1.346	N/A	N/A
Fibrosis of respiratory system component	0.274	0.786	N/A	N/A	0.05	-0.235	N/A
Formation of vessel	-0.578	-0.763	N/A	N/A	N/A	N/A	N/A
Autophagy of cells	N/A	N/A	N/A	1.33	N/A	N/A	N/A
Neonatal death	N/A	N/A	-1.329	N/A	N/A	N/A	N/A
Gastroesophageal cancer	N/A	N/A	N/A	N/A	0.896	-0.277	0.152
Proteinuria	0.167	1.158	N/A	N/A	N/A	N/A	N/A
Cardiac contractility	N/A	N/A	N/A	-1.322	N/A	N/A	N/A
Cell movement of epithelial cells	0.173	-0.757	-0.391	N/A	N/A	N/A	N/A
Chemotaxis of lymphatic system cells	0.205	1.107	N/A	N/A	N/A	N/A	N/A
Release of eicosanoid	N/A	N/A	N/A	N/A	N/A	N/A	1.308
Uterine tumor	N/A	N/A	N/A	N/A	-0.376	-0.928	N/A
Acute leukemia	N/A	N/A	N/A	N/A	0.766	0.536	N/A
Formation of lymphoid tissue	-0.008	0.122	N/A	N/A	0.217	0.955	N/A
Congenital anomaly of eye	N/A	N/A	N/A	-1.302	N/A	N/A	N/A
Myeloid leukemia	N/A	N/A	N/A	N/A	-0.91	-0.384	N/A
Bone marrow cancer	N/A	N/A	N/A	N/A	-0.91	-0.384	N/A
Development of progenitor cells	0.21	N/A	N/A	N/A	-0.757	-0.293	-0.027
Hypertrophy of cells	0.602	N/A	N/A	N/A	N/A	N/A	-0.677
Binding of vascular endothelial cells	-0.445	0.441	N/A	N/A	N/A	N/A	0.39
Inhibition of leukocytes	1.274	N/A	N/A	N/A	N/A	N/A	N/A
Expansion of mononuclear leukocytes	N/A	N/A	N/A	N/A	-0.833	-0.44	N/A
Cell movement of bone marrow cells	N/A	1.272	N/A	N/A	N/A	N/A	N/A
Interaction of T lymphocytes	-1.052	-0.211	N/A	N/A	N/A	N/A	N/A
Blastoma	-0.447	0	N/A	N/A	-0.816	N/A	N/A
Generation of progenitor cells	0.346	N/A	N/A	N/A	-0.641	-0.265	N/A
Cell movement of monocytes	-0.044	0.275	0.931	N/A	N/A	N/A	N/A
Quantity of tumor cell lines	N/A	0.105	N/A	-0.555	N/A	N/A	-0.585
Ulcerative colitis	N/A	N/A	N/A	N/A	-1.238	N/A	N/A
Weight loss	-1.231	N/A	N/A	N/A	N/A	N/A	N/A
Sensory system development	-0.679	N/A	N/A	N/A	N/A	N/A	0.551
Quantity of neurons	-0.539	0.305	N/A	N/A	N/A	N/A	0.38
Dyskinesia	1.067	N/A	N/A	N/A	N/A	-0.152	N/A
Concentration of fatty acid	N/A	0.762	N/A	N/A	N/A	0.452	N/A
Outgrowth of neurites	N/A	N/A	1.213	N/A	N/A	N/A	N/A
Transmigration of phagocytes	0.701	N/A	N/A	N/A	N/A	-0.511	N/A
Enlargement of lymphoid organ	N/A	N/A	N/A	N/A	-0.308	-0.898	N/A
Pulmonary vascular disease	0.577	0.102	N/A	-0.522	N/A	N/A	N/A
Accumulation of T lymphocytes	0.116	1.083	N/A	N/A	N/A	N/A	N/A
Differentiation of hematopoietic progenitor cells	-0.052	N/A	N/A	N/A	0.791	0.356	N/A
Degeneration of connective tissue	N/A	1.196	N/A	N/A	N/A	N/A	N/A
Quantity of carcinoma	N/A	N/A	N/A	1.195	N/A	N/A	N/A
Adhesion of lymphocytes	N/A	1.193	N/A	N/A	N/A	N/A	N/A
Paralysis	N/A	N/A	N/A	-1.188	N/A	N/A	N/A
Differentiation of adipocytes	1.101	0.08	N/A	N/A	N/A	N/A	N/A
Homing of mononuclear leukocytes	-0.074	1.099	N/A	N/A	N/A	N/A	N/A
Organization of plasma membrane	N/A	N/A	N/A	-1.172	N/A	N/A	N/A
Priming of T lymphocytes	N/A	1.163	N/A	N/A	N/A	N/A	N/A
Activation of hepatic stellate cells	-0.686	0.475	N/A	N/A	N/A	N/A	N/A
Upper urinary tract tumor	N/A	N/A	N/A	N/A	0.363	0.107	0.689
Renal tumor	N/A	N/A	N/A	N/A	0.363	0.107	0.689
Chemotaxis of monocytes	N/A	N/A	1.154	N/A	N/A	N/A	N/A
Myeloproliferative neoplasm	N/A	N/A	N/A	N/A	-0.119	-0.204	-0.831
Cytosis of blood cells	-1.152	N/A	N/A	N/A	N/A	N/A	N/A
Shape change of vascular endothelial cells	N/A	1.152	N/A	N/A	N/A	N/A	N/A
Leukocytosis	-1.152	N/A	N/A	N/A	N/A	N/A	N/A
Concentration of hormone	N/A	N/A	N/A	0.64	N/A	N/A	0.506
DNA damage	N/A	N/A	N/A	0.578	N/A	N/A	0.564
Activation of innate lymphoid cells	-1.142	N/A	N/A	N/A	N/A	N/A	N/A
Release of heavy metal	N/A	N/A	N/A	1.14	N/A	N/A	N/A
Ventricular dysfunction	N/A	N/A	N/A	N/A	0.692	N/A	-0.443
Secondary neoplasm of digestive system	N/A	N/A	N/A	-1.134	N/A	N/A	0
Internalization of leukemia cell lines	N/A	N/A	N/A	1.134	N/A	N/A	N/A
Liver metastasis	N/A	N/A	N/A	-1.134	N/A	N/A	N/A
Loss of leukocytes	N/A	-1.13	N/A	N/A	N/A	N/A	N/A
Contraction of cells	-1.127	N/A	N/A	N/A	N/A	N/A	N/A
Dyslipidemia	N/A	-1.124	N/A	N/A	N/A	N/A	N/A
Vasoconstriction of blood vessel	N/A	-0.199	N/A	0.924	N/A	N/A	N/A
Cell movement of peripheral blood leukocytes	N/A	1.12	N/A	N/A	N/A	N/A	N/A
Cell death of liver cells	N/A	N/A	N/A	N/A	N/A	1.116	N/A
Quantity of IgE	0.438	0.673	N/A	N/A	N/A	N/A	N/A
Abnormal aortic valve physiology	N/A	-1.109	N/A	N/A	N/A	N/A	N/A
Extravasation of myeloid cells	N/A	1.108	N/A	N/A	N/A	N/A	N/A
Morphogenesis of cardiovascular system	-1.108	N/A	N/A	N/A	N/A	N/A	N/A
Response of myeloid leukocytes	N/A	N/A	N/A	-1.086	N/A	N/A	-0.019
Inhibition of blood cells	1.1	N/A	N/A	N/A	N/A	N/A	N/A
Pulmonary metastasis	-0.468	0.627	0	N/A	N/A	N/A	N/A
Colony formation of breast cancer cell lines	N/A	N/A	-1.091	N/A	N/A	N/A	N/A
Binding of progenitor cells	N/A	N/A	N/A	1.091	N/A	N/A	N/A
Metabolism of hydrogen peroxide	N/A	N/A	N/A	1.091	N/A	N/A	N/A
Connective tissue cancer	N/A	N/A	N/A	-0.528	-0.56	N/A	N/A
Outgrowth of blood vessel	N/A	N/A	N/A	0.8	N/A	N/A	-0.287
Cell viability of neurons	N/A	N/A	N/A	N/A	N/A	N/A	1.086
Metastatic potential	N/A	N/A	N/A	1.086	N/A	N/A	N/A
Development of muscle tissue	-0.297	N/A	N/A	-0.788	N/A	N/A	N/A
Nodule	N/A	N/A	N/A	0.893	N/A	N/A	0.19
Learning	N/A	N/A	N/A	1.081	N/A	N/A	N/A
Bone deformity	N/A	N/A	N/A	N/A	1.08	N/A	N/A
Binding of connective tissue cells	N/A	N/A	N/A	N/A	-1.08	N/A	N/A
Progression of malignant tumor	N/A	N/A	N/A	N/A	-0.419	-0.659	N/A
Plasma cell neoplasm	N/A	N/A	N/A	N/A	1.067	N/A	N/A
Sphere formation of breast cancer cell lines	N/A	N/A	1.067	N/A	N/A	N/A	N/A
Metabolism of hormone	N/A	N/A	N/A	0.846	N/A	N/A	0.218
Homing of lymphocytes	-0.004	1.05	N/A	N/A	N/A	N/A	N/A
Hemorrhagic disease	0.829	N/A	N/A	N/A	N/A	-0.193	N/A
Differentiation of bone	N/A	N/A	N/A	N/A	N/A	N/A	1.022
Growth of skin	0.34	N/A	N/A	-0.672	N/A	N/A	N/A
DNA replication	N/A	N/A	N/A	N/A	N/A	N/A	-1.006
Extravasation	-0.423	0.58	N/A	N/A	N/A	N/A	N/A
Outgrowth of vessel	N/A	N/A	N/A	0.736	N/A	N/A	-0.266
Aggregation of leukocytes	N/A	-1.002	N/A	N/A	N/A	N/A	N/A
Progressive encephalopathy	N/A	N/A	N/A	N/A	N/A	-1	N/A
Invasion of solid tumor	N/A	N/A	1	N/A	N/A	N/A	N/A
Mucosal lesion	N/A	N/A	N/A	-1	N/A	N/A	N/A
Apoptosis of lymphatic system cells	-0.367	N/A	N/A	N/A	0.182	-0.451	N/A
Proliferation of prostate cancer cell lines	N/A	N/A	N/A	0.99	N/A	N/A	N/A
Quantity of lymphoid organ	0.402	0.006	N/A	N/A	0.395	0.186	N/A
Migration of epithelial cells	0.452	-0.384	0.152	N/A	N/A	N/A	N/A
Rheumatic disease of joint	-0.489	N/A	N/A	-0.339	N/A	N/A	0.16
Interstitial lung disease	N/A	N/A	N/A	-0.152	-0.707	N/A	-0.128
Growth of liver	0.782	N/A	N/A	N/A	-0.203	N/A	N/A
Internalization by tumor cell lines	N/A	N/A	N/A	0.985	N/A	N/A	N/A
Damage of vascular system	N/A	N/A	0.625	N/A	N/A	N/A	0.358
Apoptosis of mononuclear leukocytes	-0.349	N/A	N/A	N/A	0.407	-0.223	N/A
Degranulation of cells	-0.089	N/A	N/A	N/A	N/A	N/A	0.888
Arterial aneurysm	N/A	N/A	N/A	N/A	0.972	N/A	N/A
Rearrangement of cytoskeleton	N/A	-0.971	N/A	N/A	N/A	N/A	N/A
Cholangiocarcinoma	N/A	N/A	N/A	0.97	N/A	N/A	0
Development of respiratory system tumor	N/A	N/A	N/A	-0.365	N/A	N/A	-0.605
Bile duct carcinoma	N/A	N/A	N/A	0.97	N/A	N/A	N/A
Biliary tract cancer	N/A	N/A	N/A	0.97	N/A	N/A	N/A
Signal transduction	0.96	N/A	N/A	N/A	N/A	N/A	N/A
Transactivation	-0.958	N/A	N/A	N/A	N/A	N/A	N/A
Sprouting of vascular cells	N/A	0.958	N/A	N/A	N/A	N/A	N/A
Apoptosis of lymphocytes	-0.305	N/A	N/A	N/A	0.3	-0.353	N/A
PKB signaling	-0.774	-0.182	N/A	N/A	N/A	N/A	N/A
Inflammation of pancreas	N/A	N/A	N/A	-0.054	N/A	N/A	-0.893
Differentiation of antigen presenting cells	0.937	N/A	N/A	N/A	N/A	N/A	N/A
Renal cancer	N/A	N/A	N/A	N/A	-0.293	-0.64	N/A
Upper renal tract carcinoma	N/A	N/A	N/A	N/A	-0.293	-0.64	N/A
Kidney carcinoma	N/A	N/A	N/A	N/A	-0.293	-0.64	N/A
Infection by Herpesviridae	N/A	0.931	N/A	N/A	N/A	N/A	N/A
Myelopoiesis of leukocytes	0.437	0.488	N/A	N/A	N/A	N/A	N/A
Proliferation of hematopoietic progenitor cells	-0.474	0.451	N/A	N/A	N/A	N/A	N/A
Proliferation of CD8+ T lymphocyte	-0.922	N/A	N/A	N/A	N/A	N/A	N/A
Movement of vascular endothelial cells	-0.568	0.135	N/A	N/A	N/A	N/A	-0.217
Immunodeficiency	N/A	N/A	N/A	N/A	-0.64	-0.277	N/A
Differentiation of muscle	N/A	N/A	N/A	N/A	N/A	N/A	0.908
Thrombus	0.245	0.352	N/A	0	N/A	N/A	0.308
Activation of microglia	N/A	0.901	N/A	N/A	N/A	N/A	N/A
Mass of organism	0.894	N/A	N/A	N/A	N/A	N/A	N/A
Activation of neutrophils	N/A	0.886	N/A	N/A	N/A	N/A	N/A
Primary tumor	N/A	N/A	N/A	N/A	N/A	-0.883	N/A
Interaction of vascular endothelial cells	-0.257	0.626	N/A	N/A	N/A	N/A	N/A
Abnormal morphology of epithelial tissue	-0.882	N/A	N/A	N/A	N/A	N/A	N/A
Chemotaxis of antigen presenting cells	0.188	0.354	N/A	N/A	N/A	0.334	N/A
Colorectal lesion	N/A	N/A	N/A	N/A	N/A	-0.871	N/A
Differentiation of Th2 cells	0.863	N/A	N/A	N/A	N/A	N/A	N/A
Apoptosis of muscle cells	N/A	N/A	N/A	-0.524	N/A	N/A	0.335
Scar tissue	N/A	N/A	N/A	N/A	-0.853	N/A	N/A
Apoptosis of T lymphocytes	0.163	N/A	N/A	N/A	0.468	-0.219	N/A
Chemotaxis of lymphocytes	-0.181	0.66	N/A	N/A	N/A	N/A	N/A
Colon lesion	N/A	N/A	N/A	N/A	N/A	-0.836	N/A
Proliferation of embryonic cells	N/A	N/A	-0.6	N/A	N/A	N/A	0.234
Proliferation of hematopoietic cells	-0.158	0.672	N/A	N/A	N/A	N/A	N/A
Maturation of mononuclear leukocytes	0.368	0.449	N/A	N/A	N/A	N/A	N/A
Proliferation of stem cells	N/A	N/A	N/A	N/A	N/A	N/A	0.814
Adhesion of endothelial cells	N/A	N/A	N/A	0.048	N/A	N/A	0.761
Abnormal morphology of T lymphocytes	-0.404	-0.404	N/A	N/A	N/A	N/A	N/A
Tubulation of epithelial tissue	-0.804	N/A	N/A	N/A	N/A	N/A	N/A
Development of central nervous system	N/A	N/A	0.714	-0.089	N/A	N/A	N/A
Atherogenesis	0.239	0.563	N/A	N/A	N/A	N/A	N/A
Polarization of mononuclear leukocytes	-0.333	0.46	N/A	N/A	N/A	N/A	N/A
Growth of mammary tumor	-0.792	N/A	N/A	N/A	N/A	N/A	N/A
Formation of muscle cells	N/A	N/A	N/A	-0.788	N/A	N/A	N/A
Damage of epithelial tissue	N/A	N/A	N/A	-0.277	N/A	N/A	-0.509
Function of muscle	0.427	-0.201	N/A	0.153	N/A	N/A	N/A
Necrosis of prostate cancer cell lines	N/A	N/A	N/A	-0.773	N/A	N/A	N/A
Remodeling of bone	N/A	N/A	N/A	N/A	-0.231	0.541	N/A
Prostatic tumor	N/A	N/A	N/A	0.184	0.074	-0.477	-0.021
Release of metal	N/A	N/A	N/A	0.28	N/A	N/A	0.474
Differentiation of myeloid leukocytes	0.275	0.477	N/A	N/A	N/A	N/A	N/A
Endotoxin shock response	N/A	N/A	N/A	0.748	N/A	N/A	N/A
Seizures	N/A	0.748	N/A	N/A	N/A	N/A	N/A
Movement of keratinocyte cancer cell lines	N/A	N/A	-0.747	N/A	N/A	N/A	N/A
Activation of neuroglia	0.221	0.525	N/A	N/A	N/A	N/A	N/A
Communication of cells	-0.592	-0.151	N/A	N/A	N/A	N/A	N/A
Cell death of muscle cells	N/A	N/A	N/A	-0.736	N/A	N/A	N/A
Concentration of cholesterol	N/A	0.736	N/A	N/A	N/A	N/A	N/A
Abnormal morphology of lymphocytes	-0.06	-0.295	N/A	N/A	N/A	-0.379	N/A
Interaction of mononuclear leukocytes	0.121	0.612	N/A	N/A	N/A	N/A	N/A
Emotional behavior	N/A	N/A	N/A	-0.729	N/A	N/A	N/A
Acute colitis	N/A	N/A	N/A	N/A	-0.728	N/A	N/A
Inhibition of cells	0.726	N/A	N/A	N/A	N/A	N/A	N/A
Cell death of neuroglia	N/A	-0.721	N/A	N/A	N/A	N/A	N/A
Contact hypersensitivity	N/A	0.718	N/A	N/A	N/A	N/A	N/A
Development of urinary tract tumor	N/A	N/A	N/A	N/A	-0.211	-0.507	N/A
Damage of nervous system	-0.122	0.595	N/A	N/A	N/A	N/A	N/A
Polarization of lymphocytes	N/A	0.709	N/A	N/A	N/A	N/A	N/A
Damage of endothelial tissue	N/A	N/A	N/A	-0.467	N/A	N/A	-0.241
Formation of lymphoid structure	-0.7	N/A	N/A	N/A	N/A	N/A	N/A
Frequency of phagocytes	N/A	-0.699	N/A	N/A	N/A	N/A	N/A
Weight gain	N/A	N/A	N/A	-0.693	N/A	N/A	N/A
Biosynthesis of reactive oxygen species	N/A	N/A	N/A	0.692	N/A	N/A	N/A
Aggregation of blood platelets	-0.068	0.466	N/A	0.155	N/A	N/A	N/A
Size of tumor	N/A	N/A	N/A	0.683	N/A	N/A	N/A
Development of hematopoietic progenitor cells	0.682	N/A	N/A	N/A	N/A	N/A	N/A
Shock Response	-0.595	0.087	N/A	N/A	N/A	N/A	N/A
Quantity of malignant tumor	N/A	N/A	N/A	-0.673	N/A	N/A	N/A
Chemotaxis of dendritic cells	N/A	0.668	N/A	N/A	N/A	N/A	N/A
Brain damage	0.008	0.655	N/A	N/A	N/A	N/A	N/A
Lipolysis of adipose tissue	N/A	-0.659	N/A	N/A	N/A	N/A	N/A
Differentiation of muscle cells	N/A	N/A	N/A	N/A	N/A	N/A	0.657
Renal cell carcinoma	N/A	N/A	N/A	N/A	-0.328	-0.328	N/A
Apoptosis of lymphoid cells	N/A	N/A	N/A	N/A	0.193	-0.46	N/A
Interaction of lymphocytes	-0.204	0.448	N/A	N/A	N/A	N/A	N/A
Growth of embryo	N/A	N/A	N/A	0.209	N/A	N/A	0.44
Export of molecule	N/A	N/A	N/A	0.649	N/A	N/A	N/A
Recruitment of inflammatory leukocytes	N/A	-0.647	N/A	N/A	N/A	N/A	N/A
Trafficking of leukocytes	-0.631	0.01	N/A	N/A	N/A	N/A	N/A
Contraction of smooth muscle	N/A	N/A	N/A	0.64	N/A	N/A	N/A
Binding of blood platelets	N/A	0.625	N/A	N/A	N/A	N/A	N/A
Differentiation of hematopoietic cells	-0.284	N/A	N/A	N/A	N/A	0.338	N/A
Formation of skin	N/A	N/A	N/A	N/A	N/A	N/A	0.62
Cell viability of endothelial cells	0.62	N/A	N/A	N/A	N/A	N/A	N/A
Histiocytosis	N/A	N/A	N/A	N/A	-0.478	0.141	N/A
Differentiation of tumor cell lines	-0.612	N/A	N/A	N/A	N/A	N/A	N/A
Trafficking of cells	-0.46	0.152	N/A	N/A	N/A	N/A	N/A
Hyperplasia of tissue	-0.61	N/A	N/A	N/A	N/A	N/A	N/A
Migration of embryonic cell lines	N/A	N/A	N/A	N/A	N/A	N/A	-0.604
Recruitment of natural killer cells	N/A	0.6	N/A	N/A	N/A	N/A	N/A
Migration of pancreatic cancer cell lines	N/A	N/A	N/A	-0.597	N/A	N/A	N/A
Cell death of liver	N/A	N/A	N/A	N/A	0.567	0.026	N/A
Large intestine carcinoma	-0.277	N/A	N/A	N/A	-0.018	-0.018	-0.277
Colorectal carcinoma	-0.277	N/A	N/A	N/A	-0.018	-0.018	-0.277
Phagocytosis of blood cells	N/A	N/A	N/A	-0.589	N/A	N/A	N/A
Cell movement of natural killer cells	N/A	0.589	N/A	N/A	N/A	N/A	N/A
Abnormal morphology of mononuclear leukocytes	-0.06	-0.295	N/A	N/A	N/A	-0.233	N/A
Cell movement of neuroglia	-0.12	-0.467	N/A	N/A	N/A	N/A	N/A
Development of phagocytes	-0.141	0.445	N/A	N/A	N/A	N/A	N/A
Migration of monocytes	0.583	N/A	N/A	N/A	N/A	N/A	N/A
Quantity of gonad	N/A	N/A	0.58	N/A	N/A	N/A	N/A
Cell death of leukemia cell lines	N/A	N/A	N/A	-0.35	N/A	N/A	-0.228
Function of immune system	0.577	N/A	N/A	N/A	N/A	N/A	N/A
Cell movement of PBMCs	N/A	0.57	N/A	N/A	N/A	N/A	N/A
Quantity of bone cells	N/A	-0.101	N/A	N/A	N/A	0.465	N/A
Heart conduction disorder	N/A	N/A	N/A	0.555	N/A	N/A	N/A
Soft tissue sarcoma	N/A	N/A	N/A	N/A	N/A	N/A	0.555
Soft tissue neoplasm	N/A	N/A	N/A	N/A	N/A	N/A	0.555
Arrhythmia	N/A	N/A	N/A	0.555	N/A	N/A	N/A
Cell viability of lymphatic system cells	N/A	N/A	N/A	-0.552	N/A	N/A	N/A
Development of hematopoietic system	-0.192	0.035	N/A	N/A	-0.103	0.218	N/A
Concentration of sterol	N/A	0.546	N/A	N/A	N/A	N/A	N/A
Intestinal cancer	N/A	N/A	N/A	N/A	-0.438	0.106	N/A
Cellular infiltration by eosinophils	0.541	N/A	N/A	N/A	N/A	N/A	N/A
Branching of vasculature	-0.19	0.351	N/A	N/A	N/A	N/A	N/A
Systolic pressure	-0.131	-0.408	N/A	N/A	N/A	N/A	N/A
Cell death of leukocyte cell lines	-0.538	N/A	N/A	N/A	N/A	N/A	N/A
Adverse drug reaction	N/A	N/A	N/A	N/A	N/A	N/A	-0.537
Small GTPase mediated signal transduction	-0.535	N/A	N/A	N/A	N/A	N/A	N/A
Cell movement of embryonic cell lines	N/A	N/A	N/A	N/A	N/A	N/A	-0.535
Quantity of thymocytes	0.53	N/A	N/A	N/A	N/A	N/A	N/A
Quantity of osteoclasts	N/A	0.519	N/A	N/A	N/A	N/A	N/A
Binding of T lymphocytes	-0.518	N/A	N/A	N/A	N/A	N/A	N/A
Metabolism of membrane lipid derivative	N/A	N/A	N/A	N/A	0.517	N/A	N/A
Apoptosis of B-lymphocyte derived cell lines	-0.511	N/A	N/A	N/A	N/A	N/A	N/A
Cell death of breast cancer cell lines	N/A	N/A	N/A	-0.182	N/A	N/A	-0.328
Extension of neurites	N/A	N/A	-0.509	N/A	N/A	N/A	N/A
Cell death of fibroblast cell lines	N/A	N/A	N/A	-0.507	N/A	N/A	N/A
Quantity of lymphoid tissue	0.012	0.064	N/A	N/A	0.264	0.164	N/A
Emigration of cells	N/A	0.5	N/A	N/A	N/A	N/A	N/A
Necrosis of muscle	-0.491	N/A	N/A	N/A	N/A	N/A	N/A
Transcription of DNA	N/A	N/A	-0.491	N/A	N/A	N/A	N/A
Uptake of carbohydrate	N/A	N/A	N/A	-0.49	N/A	N/A	N/A
Response of granulocytes	N/A	N/A	N/A	-0.49	N/A	N/A	N/A
Phagocytosis of antigen presenting cells	N/A	N/A	N/A	-0.489	N/A	N/A	N/A
Migration of neural cells	0.046	N/A	0.436	N/A	N/A	N/A	N/A
Extravasation of cells	-0.057	0.424	N/A	N/A	N/A	N/A	N/A
Transmigration of myeloid cells	N/A	N/A	N/A	N/A	N/A	-0.479	N/A
Invasive carcinoma	N/A	N/A	N/A	N/A	-0.239	-0.239	N/A
Survival of vascular cells	-0.478	N/A	N/A	N/A	N/A	N/A	N/A
Migration of melanoma cell lines	N/A	N/A	0.471	N/A	N/A	N/A	N/A
Engulfment by macrophages	N/A	0.468	N/A	N/A	N/A	N/A	N/A
Influx of neutrophils	N/A	0.466	N/A	N/A	N/A	N/A	N/A
Migration of dendritic cells	N/A	N/A	N/A	N/A	N/A	0.44	N/A
Accumulation of macrophages	0.439	N/A	N/A	N/A	N/A	N/A	N/A
Inflammation of urinary tract	N/A	N/A	N/A	N/A	-0.435	N/A	N/A
Development of antigen presenting cells	-0.304	0.125	N/A	N/A	N/A	N/A	N/A
Phagocytosis by macrophages	N/A	0.428	N/A	N/A	N/A	N/A	N/A
Formation of renal lesion	N/A	N/A	N/A	N/A	-0.204	-0.204	N/A
Monocytopoiesis	N/A	0.405	N/A	N/A	N/A	N/A	N/A
Papilloma	N/A	N/A	N/A	-0.388	N/A	N/A	N/A
Flux of inorganic cation	N/A	N/A	N/A	N/A	N/A	N/A	0.384
Flux of cation	N/A	N/A	N/A	N/A	N/A	N/A	0.384
Hypertrophy of heart	0.217	-0.166	0	N/A	N/A	N/A	N/A
Maturation of lymphocytes	0.127	0.252	N/A	N/A	N/A	N/A	N/A
Neurotransmission	N/A	N/A	N/A	0.377	N/A	N/A	N/A
Degeneration of cells	N/A	-0.277	N/A	N/A	N/A	N/A	-0.1
Proliferation of activated T lymphocytes	-0.051	-0.269	N/A	N/A	N/A	0.043	N/A
Biosynthesis of hydrogen peroxide	N/A	N/A	N/A	0.356	N/A	N/A	N/A
Frequency of lymphocytes	-0.35	N/A	N/A	N/A	N/A	N/A	N/A
Atrophy of organ	N/A	-0.346	N/A	N/A	N/A	N/A	N/A
Transport of heavy metal	N/A	N/A	N/A	0.343	N/A	N/A	N/A
Migration of dermal cells	0.334	N/A	N/A	N/A	N/A	N/A	N/A
Homing of tumor cell lines	0.33	N/A	N/A	N/A	N/A	N/A	N/A
Transport of inorganic cation	N/A	N/A	N/A	0.204	N/A	N/A	0.118
Transport of metal ion	N/A	N/A	N/A	0.204	N/A	N/A	0.118
Bone mineral density	0.317	N/A	N/A	N/A	N/A	N/A	N/A
Cell death of central nervous system cells	N/A	-0.256	-0.055	N/A	N/A	N/A	N/A
Permeability of cells	N/A	N/A	N/A	N/A	N/A	N/A	-0.311
Degranulation of leukocytes	0.218	0.091	N/A	N/A	N/A	N/A	N/A
Transcription of RNA	0.049	0.035	N/A	N/A	-0.2	N/A	N/A
Cytostasis	N/A	N/A	N/A	-0.272	N/A	N/A	N/A
Trafficking of lymphocytes	N/A	0.271	N/A	N/A	N/A	N/A	N/A
Transmigration of blood cells	N/A	N/A	N/A	N/A	0.27	N/A	N/A
Formation of lamellipodia	-0.269	N/A	N/A	N/A	N/A	N/A	N/A
Injury of central nervous system	-0.244	0.021	N/A	N/A	N/A	N/A	N/A
Injury of nervous system	-0.258	N/A	N/A	N/A	N/A	N/A	N/A
Hyperalgesia	N/A	-0.25	N/A	N/A	N/A	N/A	N/A
Development of bone marrow	-0.246	N/A	N/A	N/A	N/A	N/A	N/A
Quantity of IgG1	-0.246	0	N/A	N/A	N/A	N/A	N/A
Quantity of bone	N/A	N/A	N/A	N/A	0.108	0.137	N/A
Quantity of TREG cells	0.242	N/A	N/A	N/A	N/A	N/A	N/A
Growth of axons	N/A	N/A	-0.218	N/A	N/A	N/A	N/A
Proliferation of neuroglia	-0.216	N/A	N/A	N/A	N/A	N/A	N/A
Apoptosis of skin	N/A	N/A	N/A	0.213	N/A	N/A	N/A
NK cell migration	N/A	0.212	N/A	N/A	N/A	N/A	N/A
Sensory loss	N/A	N/A	N/A	N/A	N/A	N/A	-0.211
Accumulation of lipid	N/A	N/A	N/A	N/A	N/A	N/A	0.207
Apoptosis of breast cancer cell lines	N/A	N/A	N/A	-0.207	N/A	N/A	N/A
Quantity of monocytes	N/A	N/A	N/A	N/A	N/A	-0.194	N/A
Degranulation of myeloid cells	-0.133	0.06	N/A	N/A	N/A	N/A	N/A
Degranulation of phagocytes	-0.133	0.06	N/A	N/A	N/A	N/A	N/A
Metabolism of nucleotide	N/A	N/A	N/A	N/A	N/A	N/A	0.191
Tumorigenesis of gastrointestinal tumor	N/A	N/A	N/A	N/A	-0.095	-0.095	N/A
Flux of divalent cations	N/A	N/A	N/A	N/A	N/A	N/A	0.19
Development of neuroepithelial tumor	N/A	N/A	N/A	N/A	0.14	0.048	N/A
Transport of divalent cations	N/A	N/A	N/A	0.18	N/A	N/A	N/A
Extension of cellular protrusions	N/A	N/A	-0.18	N/A	N/A	N/A	N/A
Neuroectodermal tumor	N/A	N/A	N/A	-0.179	N/A	N/A	N/A
Transport of cation	N/A	N/A	N/A	-0.06	N/A	N/A	0.118
Growth of digestive organ tumor	0.175	N/A	N/A	N/A	N/A	N/A	N/A
Inflammation of soft tissue	N/A	N/A	N/A	-0.164	N/A	N/A	N/A
Frequency of lymphatic system cells	-0.162	N/A	N/A	N/A	N/A	N/A	N/A
Cell death of epithelial cell lines	N/A	N/A	N/A	0.156	N/A	N/A	N/A
Permeability of blood vessel	0.154	N/A	N/A	N/A	N/A	N/A	N/A
Bladder carcinoma	N/A	N/A	N/A	N/A	-0.152	N/A	N/A
Degeneration of nervous system	N/A	N/A	N/A	N/A	N/A	N/A	0.151
Influx of inorganic cation	N/A	N/A	N/A	N/A	N/A	N/A	0.143
Cellular degradation	N/A	N/A	N/A	N/A	N/A	N/A	0.138
Cell movement of melanoma cell lines	N/A	N/A	-0.133	N/A	N/A	N/A	N/A
Activation of endothelial cells	N/A	N/A	N/A	N/A	N/A	N/A	0.132
Cellular infiltration of lung	0.124	N/A	N/A	N/A	N/A	N/A	N/A
Quantity of enzyme	N/A	N/A	N/A	0.123	N/A	N/A	N/A
Volume of lesion	N/A	N/A	0.106	N/A	N/A	N/A	N/A
Growth of embryonic tissue	N/A	N/A	N/A	N/A	N/A	N/A	0.104
Melanocytic lesion	N/A	N/A	N/A	N/A	-0.099	N/A	N/A
Binding of epithelial cells	-0.091	N/A	N/A	N/A	N/A	N/A	N/A
Development of bone marrow cells	-0.086	N/A	N/A	N/A	N/A	N/A	N/A
Adhesion of epithelial cells	-0.086	N/A	N/A	N/A	N/A	N/A	N/A
Differentiation of Th17 cells	N/A	N/A	-0.08	N/A	N/A	N/A	N/A
Adhesion of vascular endothelial cells	N/A	-0.075	N/A	N/A	N/A	N/A	N/A
Cell death of skin	N/A	N/A	N/A	-0.07	N/A	N/A	N/A
Adhesion of melanoma cell lines	N/A	N/A	0.068	N/A	N/A	N/A	N/A
Development of artery	-0.066	N/A	N/A	N/A	N/A	N/A	N/A
Quantity of steroid	N/A	-0.035	N/A	0.022	N/A	N/A	N/A
Synaptic transmission	N/A	N/A	N/A	0.053	N/A	N/A	N/A
COVID-19	N/A	N/A	N/A	N/A	0.025	0.025	N/A
Reperfusion injury	N/A	N/A	N/A	N/A	N/A	N/A	-0.032
Differentiation of fibroblast cell lines	N/A	N/A	N/A	N/A	N/A	N/A	-0.026
Size of infarct	N/A	N/A	N/A	N/A	N/A	N/A	0.023
Thermal hyperalgesia	N/A	-0.006	N/A	N/A	N/A	N/A	N/A
Septation of cloaca	N/A	N/A	N/A	N/A	N/A	N/A	N/A
Central nervous system amyloidosis	N/A	N/A	N/A	N/A	N/A	N/A	N/A
Arrest in late S/G2/M phase of multipotential hemopoietic progenitor cells	N/A	N/A	N/A	N/A	N/A	N/A	N/A
Adhesion of monocyte-derived macrophages	N/A	N/A	N/A	N/A	N/A	N/A	N/A
Quantity of embryonic tissue	N/A	N/A	N/A	N/A	N/A	N/A	N/A
Germ cell tumor	N/A	N/A	N/A	N/A	N/A	N/A	N/A
Estrogen receptor negative breast tumor	N/A	N/A	N/A	N/A	N/A	N/A	N/A
NUT midline carcinoma	N/A	N/A	N/A	N/A	N/A	N/A	N/A
Recurrent pulmonary embolism	N/A	N/A	N/A	N/A	N/A	N/A	N/A
Production of cardiomyocytes	N/A	N/A	N/A	N/A	N/A	N/A	N/A
Adrenal cortex carcinoma	N/A	N/A	N/A	N/A	N/A	N/A	N/A
Hirschsprung disease	N/A	N/A	N/A	N/A	N/A	N/A	N/A
Leakage of vasculature	N/A	N/A	N/A	N/A	N/A	N/A	N/A
Myosarcoma	N/A	N/A	N/A	N/A	N/A	N/A	N/A
Epithelial basal cell carcinoma	N/A	N/A	N/A	N/A	N/A	N/A	N/A
Familial psychiatric disease	N/A	N/A	N/A	N/A	N/A	N/A	N/A
Growth of neuromuscular junctions	N/A	N/A	N/A	N/A	N/A	N/A	N/A
Cytokine and chemokine mediated signaling pathway	N/A	N/A	N/A	N/A	N/A	N/A	N/A
Innervation of first molar	N/A	N/A	N/A	N/A	N/A	N/A	N/A
Thrombocytopenia	N/A	N/A	N/A	N/A	N/A	N/A	N/A
Developmental process of synapse	N/A	N/A	N/A	N/A	N/A	N/A	N/A
Abnormal morphology of lymph vessel	N/A	N/A	N/A	N/A	N/A	N/A	N/A
Deposition of extracellular matrix	N/A	N/A	N/A	N/A	N/A	N/A	N/A
Quantity of urea	N/A	N/A	N/A	N/A	N/A	N/A	N/A
Acinic cell carcinoma of salivary gland	N/A	N/A	N/A	N/A	N/A	N/A	N/A
Adhesion of melanocytes	N/A	N/A	N/A	N/A	N/A	N/A	N/A
Malignant neoplasm of connective or soft tissue of abdomen	N/A	N/A	N/A	N/A	N/A	N/A	N/A
Cell survival of vascular endothelial cells	N/A	N/A	N/A	N/A	N/A	N/A	N/A
Adhesion of T-cell hybrid cells	N/A	N/A	N/A	N/A	N/A	N/A	N/A
Atrophy of mesenteric fat	N/A	N/A	N/A	N/A	N/A	N/A	N/A
Descending colon/sigmoid colon adenocarcinoma	N/A	N/A	N/A	N/A	N/A	N/A	N/A
Tauopathy	N/A	N/A	N/A	N/A	N/A	N/A	N/A
Angiogenesis of chorioallantoic membrane	N/A	N/A	N/A	N/A	N/A	N/A	N/A
Esophageal squamous cell carcinoma	N/A	N/A	N/A	N/A	N/A	N/A	N/A
Neuroendocrine carcinoma	N/A	N/A	N/A	N/A	N/A	N/A	N/A
Hereditary cancer-predisposing syndrome	N/A	N/A	N/A	N/A	N/A	N/A	N/A
Interaction of mesenchyme	N/A	N/A	N/A	N/A	N/A	N/A	N/A
Transmembrane transport of tricarboxylic acids	N/A	N/A	N/A	N/A	N/A	N/A	N/A
Invasive breast cancer	N/A	N/A	N/A	N/A	N/A	N/A	N/A
Clustering of colorectal cancer cell lines	N/A	N/A	N/A	N/A	N/A	N/A	N/A
Conversion of Th2 cells	N/A	N/A	N/A	N/A	N/A	N/A	N/A
Organization of gonadal cell lines	N/A	N/A	N/A	N/A	N/A	N/A	N/A
Distal colorectal carcinoma	N/A	N/A	N/A	N/A	N/A	N/A	N/A
Quantity of bacteria	N/A	N/A	N/A	N/A	N/A	N/A	N/A
Healing of wound	N/A	N/A	N/A	N/A	N/A	N/A	N/A
Syndromic neurodevelopmental disorder	N/A	N/A	N/A	N/A	N/A	N/A	N/A
Polyarticular juvenile rheumatoid arthritis	N/A	N/A	N/A	N/A	N/A	N/A	N/A
Adenoid cystic carcinoma	N/A	N/A	N/A	N/A	N/A	N/A	N/A
Carpal tunnel syndrome	N/A	N/A	N/A	N/A	N/A	N/A	N/A
HER2 negative hormone receptor negative breast cancer	N/A	N/A	N/A	N/A	N/A	N/A	N/A
Development of colorectal adenocarcinoma	N/A	N/A	N/A	N/A	N/A	N/A	N/A
Large-cell diffuse lymphoma	N/A	N/A	N/A	N/A	N/A	N/A	N/A
Dengue hemorrhagic fever	N/A	N/A	N/A	N/A	N/A	N/A	N/A
Size of cells	N/A	N/A	N/A	N/A	N/A	N/A	N/A
Chemotaxis of peripheral B lymphocytes	N/A	N/A	N/A	N/A	N/A	N/A	N/A
Thoracic neuroendocrine neoplasm	N/A	N/A	N/A	N/A	N/A	N/A	N/A
Entry into S phase of HMEC cells	N/A	N/A	N/A	N/A	N/A	N/A	N/A
Abnormality of atrium	N/A	N/A	N/A	N/A	N/A	N/A	N/A
Endometrial carcinoma	N/A	N/A	N/A	N/A	N/A	N/A	N/A
Clonal expansion of T lymphocytes	N/A	N/A	N/A	N/A	N/A	N/A	N/A
Cardiac allograft vasculopathy	N/A	N/A	N/A	N/A	N/A	N/A	N/A
Leakiness of blood vessel tissue	N/A	N/A	N/A	N/A	N/A	N/A	N/A
Familial hypopituitarism	N/A	N/A	N/A	N/A	N/A	N/A	N/A
Internucleosomal DNA fragmentation of melanoma cell lines	N/A	N/A	N/A	N/A	N/A	N/A	N/A
Apoptosis of epithelial stem cells	N/A	N/A	N/A	N/A	N/A	N/A	N/A
Alveolar rhabdomyosarcoma	N/A	N/A	N/A	N/A	N/A	N/A	N/A
Urothelial cancer	N/A	N/A	N/A	N/A	N/A	N/A	N/A
Hypocapnia	N/A	N/A	N/A	N/A	N/A	N/A	N/A
Gastric adenocarcinoma	N/A	N/A	N/A	N/A	N/A	N/A	N/A
Killing of Toxoplasma gondii	N/A	N/A	N/A	N/A	N/A	N/A	N/A
Nonsyndromic cleft lip and palate	N/A	N/A	N/A	N/A	N/A	N/A	N/A
Transitional-cell carcinoma	N/A	N/A	N/A	N/A	N/A	N/A	N/A
Adhesion of fibronectin matrix	N/A	N/A	N/A	N/A	N/A	N/A	N/A
Abnormal morphology of trigeminal nerve	N/A	N/A	N/A	N/A	N/A	N/A	N/A
Ulceration of skin	N/A	N/A	N/A	N/A	N/A	N/A	N/A
Cell death of cortical neurons	N/A	N/A	0	N/A	N/A	N/A	N/A
Depletion of neural stem cells	N/A	N/A	N/A	N/A	N/A	N/A	N/A
Invasion by boundary cap cells	N/A	N/A	N/A	N/A	N/A	N/A	N/A
Activation of heparin	N/A	N/A	N/A	N/A	N/A	N/A	N/A
Intellectual disability with ataxia	N/A	N/A	N/A	N/A	N/A	N/A	N/A
Lack of granular layer of epidermis	N/A	N/A	N/A	N/A	N/A	N/A	N/A
Benign neoplasm of endocrine gland	N/A	N/A	N/A	N/A	N/A	N/A	N/A
Cell movement of glioma cells	N/A	N/A	N/A	N/A	N/A	N/A	N/A
Abnormal quantity of glycerol	N/A	N/A	N/A	N/A	N/A	N/A	N/A
Development of uterine epithelium	N/A	N/A	N/A	N/A	N/A	N/A	N/A
Uterine smooth muscle tumor	N/A	N/A	N/A	N/A	N/A	N/A	N/A
Congenital cystic adenomatoid malformation	N/A	N/A	N/A	N/A	N/A	N/A	N/A
Chemotaxis of macrophages	N/A	N/A	N/A	N/A	N/A	N/A	N/A
Interaction of mesoderm	N/A	N/A	N/A	N/A	N/A	N/A	N/A
Abnormal morphology of hindlimb	N/A	N/A	N/A	N/A	N/A	N/A	N/A
Morphology of head	N/A	N/A	N/A	N/A	N/A	N/A	N/A
Papillary adenocarcinoma	N/A	N/A	N/A	N/A	N/A	N/A	N/A
Shape change of blood platelets	N/A	N/A	N/A	N/A	N/A	N/A	N/A
Neurodevelopmental disorder with impaired intellectual development, hypotonia, and ataxia	N/A	N/A	N/A	N/A	N/A	N/A	N/A
Loss of trigeminal motor neurons	N/A	N/A	N/A	N/A	N/A	N/A	N/A
Adhesion of antigen presenting cells	N/A	N/A	N/A	N/A	N/A	N/A	N/A
Abnormal morphology of enteric nervous system	N/A	N/A	N/A	N/A	N/A	N/A	N/A
Crohn disease	N/A	N/A	N/A	N/A	N/A	N/A	N/A
Development of lobular breast adenocarcinoma	N/A	N/A	N/A	N/A	N/A	N/A	N/A
Inflammatory response of cerebral cortex	N/A	N/A	N/A	N/A	N/A	N/A	N/A
Elongation of skin cancer cell lines	N/A	N/A	N/A	N/A	N/A	N/A	N/A
Recurrent deep vein thrombosis	N/A	N/A	N/A	N/A	N/A	N/A	N/A
Remodeling of blood vessel	N/A	N/A	N/A	N/A	N/A	N/A	N/A
Endometrial adenocarcinoma	N/A	N/A	N/A	N/A	N/A	N/A	N/A
Small-cell carcinoma	N/A	N/A	N/A	N/A	N/A	N/A	N/A
Susceptibility to Kallmann syndrome type 16	N/A	N/A	N/A	N/A	N/A	N/A	N/A
Interaction of cancer cells	N/A	N/A	N/A	N/A	N/A	N/A	N/A
Metastatic gastrointestinal tract cancer	N/A	N/A	N/A	N/A	N/A	N/A	N/A
HER2-negative breast cancer	N/A	N/A	N/A	N/A	N/A	N/A	N/A
Colorectal adenocarcinoma	N/A	N/A	N/A	N/A	N/A	N/A	N/A
Binding of U46619	N/A	N/A	N/A	N/A	N/A	N/A	N/A
Formation of secondary tumor in lung	N/A	N/A	N/A	N/A	N/A	N/A	N/A
Morphology of lymphoid tissue	N/A	N/A	N/A	N/A	N/A	N/A	N/A
Nonsyndromic cleft lip with or without cleft palate	N/A	N/A	N/A	N/A	N/A	N/A	N/A
Cohesion of sister chromatids	N/A	N/A	N/A	N/A	N/A	N/A	N/A
Aggregation of sarcoma cell lines	N/A	N/A	N/A	N/A	N/A	N/A	N/A
Hereditary diffuse gastric adenocarcinoma	N/A	N/A	N/A	N/A	N/A	N/A	N/A
Proliferation of phagocytes	N/A	N/A	N/A	N/A	N/A	N/A	N/A
PV hole	N/A	N/A	N/A	N/A	N/A	N/A	N/A
Basal cell carcinoma	N/A	N/A	N/A	N/A	N/A	N/A	N/A
Advanced malignant gastrointestinal neoplasm	N/A	N/A	N/A	N/A	N/A	N/A	N/A
Gallbladder adenocarcinoma	N/A	N/A	N/A	N/A	N/A	N/A	N/A
Morphology of heart ventricle	N/A	N/A	N/A	N/A	N/A	N/A	N/A
Esophageal carcinoma	N/A	N/A	N/A	N/A	N/A	N/A	N/A
Quantity of cell-associated matrix	N/A	N/A	N/A	N/A	N/A	N/A	N/A
Sinonasal diffuse large B-cell lymphoma	N/A	N/A	N/A	N/A	N/A	N/A	N/A
Morphology of bone	N/A	N/A	N/A	N/A	N/A	N/A	N/A
Development of ovary	N/A	N/A	N/A	N/A	N/A	N/A	N/A
Radiohumeral fusions with other skeletal and craniofacial anomalies	N/A	N/A	N/A	N/A	N/A	N/A	N/A
Interaction of embryonic tissue	N/A	N/A	N/A	N/A	N/A	N/A	N/A
Depletion of hyaluronic acid	N/A	N/A	N/A	N/A	N/A	N/A	N/A
Polarization of Th1 effector cells	N/A	N/A	N/A	N/A	N/A	N/A	N/A
Metaplasia of squamous epithelium	N/A	N/A	N/A	N/A	N/A	N/A	N/A
Recurrent thromboembolism	N/A	N/A	N/A	N/A	N/A	N/A	N/A
Chronic myeloproliferative neoplasm	N/A	N/A	N/A	N/A	N/A	N/A	N/A
Release of lysophosphatidylserine	N/A	N/A	N/A	N/A	N/A	N/A	N/A
Size of ischemic lesion	N/A	N/A	N/A	N/A	N/A	N/A	N/A
Adhesion of fibroblasts	N/A	N/A	N/A	N/A	N/A	N/A	N/A
Hyperzincemia and hypercalprotectinemia autoinflammatory syndrome	N/A	N/A	N/A	N/A	N/A	N/A	N/A
Engulfment by Kupffer cells	N/A	N/A	N/A	N/A	N/A	N/A	N/A
Benign uterine disease	N/A	N/A	N/A	N/A	N/A	N/A	N/A
Healing of heart	N/A	N/A	N/A	N/A	N/A	N/A	N/A
Decidualization of uterus	N/A	N/A	N/A	N/A	N/A	N/A	N/A
Autosomal recessive immunological disorder	N/A	N/A	N/A	N/A	N/A	N/A	N/A
Abnormal morphology of stratum corneum	N/A	N/A	N/A	N/A	N/A	N/A	N/A
Invasion of kidney cell lines	N/A	N/A	N/A	N/A	N/A	N/A	N/A
Cell spreading of vascular endothelial cells	N/A	N/A	N/A	N/A	N/A	N/A	N/A
Function of basophils	N/A	N/A	N/A	N/A	N/A	N/A	N/A
Diffuse systemic sclerosis	N/A	N/A	N/A	N/A	N/A	N/A	N/A
Extension of focal adhesions	N/A	N/A	N/A	N/A	N/A	N/A	N/A
Abortion	N/A	N/A	N/A	N/A	N/A	N/A	N/A
Invasive mammary tumor	N/A	N/A	N/A	N/A	N/A	N/A	N/A
Area of lymphatic system cells	N/A	N/A	N/A	N/A	N/A	N/A	N/A
Cellular infiltration by endothelial cells	N/A	N/A	N/A	N/A	N/A	N/A	N/A
Function of brown adipocytes	N/A	N/A	N/A	N/A	N/A	N/A	N/A
Right colon cancer	N/A	N/A	N/A	N/A	N/A	N/A	N/A
Antagonization of heparin	N/A	N/A	N/A	N/A	N/A	N/A	N/A
Thrombosis of atrium	N/A	N/A	N/A	N/A	N/A	N/A	N/A
Cell spreading of muscle precursor cells	N/A	N/A	N/A	N/A	N/A	N/A	N/A
Colon cancer proximal to the splenic flexure	N/A	N/A	N/A	N/A	N/A	N/A	N/A
Low grade polymorphous salivary gland adenocarcinoma	N/A	N/A	N/A	N/A	N/A	N/A	N/A
Benign connective or soft tissue neoplasm	N/A	N/A	N/A	N/A	N/A	N/A	N/A
Leakage of microvasculature	N/A	N/A	N/A	N/A	N/A	N/A	N/A
Morphology of muscle	N/A	N/A	N/A	N/A	N/A	N/A	N/A
Distal colon cancer	N/A	N/A	N/A	N/A	N/A	N/A	N/A
Degenerative dementia	N/A	N/A	N/A	N/A	N/A	N/A	N/A
Invasion of embryonic tissue	N/A	N/A	N/A	N/A	N/A	N/A	N/A
Chemoattraction of GABAergic neurons	N/A	N/A	N/A	N/A	N/A	N/A	N/A
Hereditary myopathy	N/A	N/A	N/A	N/A	N/A	N/A	N/A
Placental infarction	N/A	N/A	N/A	N/A	N/A	N/A	N/A
Dengue fever	N/A	N/A	N/A	N/A	N/A	N/A	N/A
Proliferation of bladder cancer cell lines	N/A	N/A	N/A	N/A	N/A	N/A	N/A
Ascending colon adenocarcinoma	N/A	N/A	N/A	N/A	N/A	N/A	N/A
Prostatic adenocarcinoma	N/A	N/A	N/A	N/A	0	N/A	N/A
Proliferation of pregnancy-identified mammary epithelial cells	N/A	N/A	N/A	N/A	N/A	N/A	N/A
Infection of respiratory tract	N/A	0	N/A	N/A	N/A	N/A	N/A
Gastroesophageal adenocarcinoma	N/A	N/A	N/A	N/A	N/A	N/A	N/A
Extrapulmonary small cell carcinoma	N/A	N/A	N/A	N/A	N/A	N/A	N/A
Cell-cell adhesion of skin cancer cell lines	N/A	N/A	N/A	N/A	N/A	N/A	N/A
Area of blood vessel wall	N/A	N/A	N/A	N/A	N/A	N/A	N/A
Testicular germ cell tumor	N/A	N/A	N/A	N/A	N/A	N/A	N/A
Venous thrombus	N/A	N/A	N/A	N/A	N/A	N/A	N/A
Retraction of axon branches	N/A	N/A	N/A	N/A	N/A	N/A	N/A
S phase of vascular endothelial cells	N/A	N/A	N/A	N/A	N/A	N/A	N/A
Inflammation of perivascular tissue	N/A	N/A	N/A	N/A	N/A	N/A	N/A
Gastrointestinal adenocarcinoma	N/A	N/A	N/A	N/A	0	0	N/A
Laryngeal squamous cell carcinoma	N/A	N/A	N/A	N/A	N/A	N/A	N/A
Autoimmune thyroiditis	N/A	N/A	N/A	N/A	N/A	N/A	N/A
Uterine leiomyoma	N/A	N/A	N/A	N/A	N/A	N/A	N/A
Tendon rupture	N/A	N/A	N/A	N/A	N/A	N/A	N/A
Ischemic injury of white matter	N/A	N/A	N/A	N/A	N/A	N/A	N/A
Progesterone receptor-negative breast cancer	N/A	N/A	N/A	N/A	N/A	N/A	N/A
Situs inversus of lung	N/A	N/A	N/A	N/A	N/A	N/A	N/A
Re-entry into mitosis of germ cells	N/A	N/A	N/A	N/A	N/A	N/A	N/A
Autosomal dominant limb mammary syndrome	N/A	N/A	N/A	N/A	N/A	N/A	N/A
Exit from G0 phase of T lymphocytes	N/A	N/A	N/A	N/A	N/A	N/A	N/A
Infiltration by adenocarcinoma	N/A	N/A	N/A	N/A	N/A	N/A	N/A
Cytostasis of breast cancer cell lines	N/A	N/A	N/A	N/A	N/A	N/A	N/A
Acute ischemic stroke	N/A	N/A	N/A	N/A	N/A	N/A	N/A
Abnormal morphology of urinary bladder	N/A	N/A	N/A	N/A	N/A	N/A	N/A
Morphogenesis of apical ectodermal ridge	N/A	N/A	N/A	N/A	N/A	N/A	N/A
Morphogenesis of sympathetic trunk	N/A	N/A	N/A	N/A	N/A	N/A	N/A
Morphogenesis of hepatoma cell lines	N/A	N/A	N/A	N/A	N/A	N/A	N/A
Metastatic colorectal cancer	N/A	N/A	N/A	N/A	N/A	N/A	N/A
Differentiation of basal layer of epidermis	N/A	N/A	N/A	N/A	N/A	N/A	N/A
Replicative senescence of bladder cancer cell lines	N/A	N/A	N/A	N/A	N/A	N/A	N/A
Acute myeloid leukemia	N/A	N/A	N/A	N/A	0	N/A	N/A
Chemorepulsion of sympathetic neurites	N/A	N/A	N/A	N/A	N/A	N/A	N/A
Invasive breast carcinoma	N/A	N/A	N/A	N/A	N/A	N/A	N/A
Clear-cell adenocarcinoma	N/A	N/A	N/A	N/A	N/A	N/A	N/A
X-linked hereditary disease	N/A	N/A	N/A	N/A	N/A	N/A	N/A
Alzheimer disease or frontotemporal dementia	N/A	N/A	N/A	N/A	N/A	N/A	N/A
Proliferation of CD4+ T-lymphocytes	0	0	N/A	N/A	N/A	N/A	N/A
Recognition of synaptic membrane	N/A	N/A	N/A	N/A	N/A	N/A	N/A
Adhesion of carcinoma cells	N/A	N/A	N/A	N/A	N/A	N/A	N/A
Quantity of IFNG in blood	N/A	N/A	N/A	N/A	N/A	N/A	N/A
Area of aorta	N/A	N/A	N/A	N/A	N/A	N/A	N/A
Formation of vascular bundles	N/A	N/A	N/A	N/A	N/A	N/A	N/A
Epithelial-mesenchymal transition of malignant tumor	N/A	N/A	N/A	N/A	N/A	N/A	N/A
Hereditary neuromuscular disease	N/A	N/A	N/A	N/A	N/A	N/A	N/A
Adhesion of embryoblast	N/A	N/A	N/A	N/A	N/A	N/A	N/A
Brain glioma	N/A	N/A	N/A	N/A	N/A	N/A	N/A
Development of enteric nervous system	N/A	N/A	N/A	N/A	N/A	N/A	N/A
Development of colon tumor	N/A	N/A	N/A	N/A	N/A	N/A	N/A
Endometriosis	N/A	N/A	N/A	N/A	N/A	N/A	N/A
Lack of stratum spinosum	N/A	N/A	N/A	N/A	N/A	N/A	N/A
Mobilization of intracellular stores	N/A	N/A	N/A	N/A	N/A	N/A	N/A
Portopulmonary hypertension	N/A	N/A	N/A	N/A	N/A	N/A	N/A
Fibrosis of airway	N/A	N/A	N/A	N/A	N/A	N/A	N/A
Female genital tract serous carcinoma	N/A	N/A	N/A	N/A	N/A	N/A	N/A
Activation of enzyme	N/A	N/A	N/A	N/A	N/A	N/A	N/A
Lung squamous cell carcinoma	N/A	N/A	N/A	N/A	N/A	N/A	N/A
Premature ovarian failure type 21	N/A	N/A	N/A	N/A	N/A	N/A	N/A
Sprouting of neovessel	N/A	N/A	N/A	N/A	N/A	N/A	N/A
Quantity of olfactory glomeruli	N/A	N/A	N/A	N/A	N/A	N/A	N/A
Hypoxia of heart	N/A	N/A	N/A	N/A	N/A	N/A	N/A
Formation of hyaluronan cable-like structure	N/A	N/A	N/A	N/A	N/A	N/A	N/A
Epithelial-mesenchymal transition of papilloma	N/A	N/A	N/A	N/A	N/A	N/A	N/A
DNA damage checkpoint of breast cell lines	N/A	N/A	N/A	N/A	N/A	N/A	N/A
Skin squamous cell carcinoma	N/A	N/A	N/A	N/A	N/A	N/A	N/A
Transdifferentiation of AT2 cells	N/A	N/A	N/A	N/A	N/A	N/A	N/A
Development of tongue	N/A	N/A	N/A	N/A	N/A	N/A	N/A
Proliferation of rhabdomyosarcoma	N/A	N/A	N/A	N/A	N/A	N/A	N/A
Contractility of dermal fibroblasts	N/A	N/A	N/A	N/A	N/A	N/A	N/A
Cell-cell adhesion of carcinoma cell lines	N/A	N/A	N/A	N/A	N/A	N/A	N/A
Survival of dopaminergic neurons	N/A	N/A	N/A	N/A	N/A	N/A	N/A
Cell survival of keratinocytes	N/A	N/A	N/A	N/A	N/A	N/A	N/A
Size of embryo	N/A	N/A	N/A	N/A	N/A	N/A	N/A
Congenital neurological disorder	N/A	N/A	N/A	N/A	N/A	N/A	N/A
Lack of nephron	N/A	N/A	N/A	N/A	N/A	N/A	N/A
Establishment of neuromuscular synapse	N/A	N/A	N/A	N/A	N/A	N/A	N/A
Familial tumor	N/A	N/A	N/A	N/A	N/A	N/A	N/A
Phagocytosis of neutrophils	N/A	N/A	N/A	N/A	N/A	N/A	N/A
Medical complication	N/A	N/A	N/A	N/A	N/A	N/A	N/A
Quantity of neural stem cells	N/A	N/A	N/A	N/A	N/A	N/A	N/A
Response of B-1 lymphocytes	N/A	N/A	N/A	N/A	N/A	N/A	N/A
Guidance of olfactory glomeruli	N/A	N/A	N/A	N/A	N/A	N/A	N/A
Morphogenesis of blood vessel	N/A	N/A	N/A	N/A	N/A	N/A	N/A
Infiltrating duct and lobular carcinoma	N/A	N/A	N/A	N/A	N/A	N/A	N/A
Chemotaxis of breast cell lines	N/A	N/A	N/A	N/A	N/A	N/A	N/A
Uterine serous carcinoma	N/A	N/A	N/A	N/A	N/A	N/A	N/A
Metabolism of glutathione	N/A	N/A	N/A	N/A	N/A	N/A	N/A
Response of squamous cell carcinoma cell lines	N/A	N/A	N/A	N/A	N/A	N/A	N/A
Diabetic foot ulcer disorder	N/A	N/A	N/A	N/A	N/A	N/A	N/A
High grade lymphocytic cancer	N/A	N/A	N/A	N/A	N/A	N/A	N/A
Transmembrane transport of inorganic cation	N/A	N/A	N/A	N/A	N/A	N/A	N/A
Cell division of neurons	N/A	N/A	N/A	N/A	N/A	N/A	N/A
Ectrodactyly, ectodermal dysplasia, and cleft lip/palate syndrome type 3	N/A	N/A	N/A	N/A	N/A	N/A	N/A
Glucosephosphate dehydrogenase deficiency	N/A	N/A	N/A	N/A	N/A	N/A	N/A
Aggregation of melanoma cell lines	N/A	N/A	N/A	N/A	N/A	N/A	N/A
Quantity of IL-6 in blood	N/A	N/A	N/A	N/A	N/A	N/A	N/A
Ductal carcinoma in situ	N/A	N/A	N/A	N/A	N/A	N/A	N/A
Lung neuroendocrine carcinoma	N/A	N/A	N/A	N/A	N/A	N/A	N/A
Clearance of cells	N/A	N/A	N/A	N/A	N/A	N/A	N/A
Mean arterial pressure	N/A	N/A	N/A	N/A	N/A	N/A	N/A
Epithelioid trophoblastic tumor	N/A	N/A	N/A	N/A	N/A	N/A	N/A
Tetraploidy of bone cancer cell lines	N/A	N/A	N/A	N/A	N/A	N/A	N/A
Smooth muscle tumor	N/A	N/A	N/A	N/A	N/A	N/A	N/A
Size of limb bone	N/A	N/A	N/A	N/A	N/A	N/A	N/A
Familial central nervous system disease	N/A	N/A	N/A	N/A	0	N/A	N/A
Clearance of liver cell lines	N/A	N/A	N/A	N/A	N/A	N/A	N/A
Secondary neoplasm of large intestine	N/A	N/A	N/A	N/A	N/A	N/A	N/A
Polarization of embryo	N/A	N/A	N/A	N/A	N/A	N/A	N/A
Arrest in late S/G2/M phase of hematopoietic stem cells	N/A	N/A	N/A	N/A	N/A	N/A	N/A
Mature B-cell lymphoma	N/A	N/A	N/A	N/A	N/A	N/A	N/A
Rectosigmoid neoplasm	N/A	N/A	N/A	N/A	N/A	N/A	N/A
Formation of microvessel	N/A	N/A	N/A	N/A	N/A	N/A	N/A
Development of internal genitalia	N/A	N/A	N/A	N/A	N/A	N/A	N/A
Susceptibility to Budd-Chiari syndrome	N/A	N/A	N/A	N/A	N/A	N/A	N/A
Thyroid lesion	N/A	N/A	N/A	N/A	0	N/A	N/A
Mixed ductal lobular breast carcinoma in situ	N/A	N/A	N/A	N/A	N/A	N/A	N/A
Delay in thrombosis of carotid artery	N/A	N/A	N/A	N/A	N/A	N/A	N/A
Migration of chondrocytes	N/A	N/A	N/A	N/A	N/A	N/A	N/A
Clear cell neoplasm	N/A	N/A	N/A	N/A	N/A	N/A	N/A
Hyperplasia of vasculature	N/A	N/A	N/A	N/A	N/A	N/A	N/A
Scattering of tumor cell lines	N/A	N/A	N/A	N/A	N/A	N/A	N/A
Anoikis	N/A	N/A	N/A	N/A	N/A	N/A	N/A
Growth of stomach tissue	N/A	N/A	N/A	N/A	N/A	N/A	N/A
Interaction of ectoderm	N/A	N/A	N/A	N/A	N/A	N/A	N/A
Susceptibility to Hirschsprung disease type 2	N/A	N/A	N/A	N/A	N/A	N/A	N/A
Autosomal dominant diffuse gastric and lobular breast cancer syndrome	N/A	N/A	N/A	N/A	N/A	N/A	N/A
Abnormal morphology of intestinal mucosa	N/A	N/A	N/A	N/A	N/A	N/A	N/A
Experimentally-induced diabetes	N/A	N/A	N/A	N/A	0	N/A	N/A
Hyperplasia of ovary	N/A	N/A	N/A	N/A	N/A	N/A	N/A
Exit from G0 phase of germ cells	N/A	N/A	N/A	N/A	N/A	N/A	N/A
Senescence of epithelial cells	N/A	N/A	N/A	N/A	N/A	N/A	N/A
Regeneration of pulmonary alveolus	N/A	N/A	N/A	N/A	N/A	N/A	N/A
Arrest in pachytene of male germ cells	N/A	N/A	N/A	N/A	N/A	N/A	N/A
Cirrhosis	N/A	N/A	N/A	N/A	N/A	N/A	N/A
Transmigration of tumor cell lines	N/A	N/A	N/A	N/A	N/A	N/A	N/A
Differentiation of oligodendrocytes	N/A	N/A	N/A	N/A	N/A	N/A	N/A
Adhesion of prostate cell lines	N/A	N/A	N/A	N/A	N/A	N/A	N/A
Elastogenesis of fibroblasts	N/A	N/A	N/A	N/A	N/A	N/A	N/A
Accumulation of carbohydrate	N/A	N/A	N/A	N/A	N/A	N/A	N/A
Susceptibility to systemic lupus erythematosus	N/A	N/A	N/A	N/A	N/A	N/A	N/A
Size of muscle cells	N/A	N/A	N/A	N/A	N/A	N/A	N/A
Lack of squamous epithelium in tongue	N/A	N/A	N/A	N/A	N/A	N/A	N/A
Hyperplasia of stromal cells	N/A	N/A	N/A	N/A	N/A	N/A	N/A
Serous ovarian adenocarcinoma	N/A	N/A	N/A	N/A	N/A	N/A	N/A
Aggregation of fibroblasts	N/A	N/A	N/A	N/A	N/A	N/A	N/A
Entry into S phase of kidney cell lines	N/A	N/A	N/A	N/A	N/A	N/A	N/A
Quantity of spindle cells	N/A	N/A	N/A	N/A	N/A	N/A	N/A
Biliary tract carcinoma	N/A	N/A	N/A	N/A	N/A	N/A	N/A
Staphylococcal infection	N/A	N/A	N/A	N/A	N/A	N/A	N/A
Proximal tubular toxicity	N/A	N/A	N/A	N/A	N/A	N/A	N/A
Formation of trophoectoderm	N/A	N/A	N/A	N/A	N/A	N/A	N/A
Coronary occlusion	N/A	N/A	N/A	N/A	N/A	N/A	N/A
Dedifferentiation of kidney cell lines	N/A	N/A	N/A	N/A	N/A	N/A	N/A
Chemotaxis of PBMCs	N/A	N/A	N/A	N/A	N/A	N/A	N/A
Aggregation of dendritic cells	N/A	N/A	N/A	N/A	N/A	N/A	N/A
Hereditary angioedema type V	N/A	N/A	N/A	N/A	N/A	N/A	N/A
Recessive Hirschsprung disease	N/A	N/A	N/A	N/A	N/A	N/A	N/A
Metabolism of aldosterone	N/A	N/A	N/A	N/A	N/A	N/A	N/A
Diabetic nephropathy	N/A	N/A	N/A	N/A	N/A	N/A	N/A
Cell division of epidermal cells	N/A	N/A	N/A	N/A	N/A	N/A	N/A
Esophageal cancer	N/A	N/A	N/A	N/A	N/A	N/A	N/A
Irregular pupil	N/A	N/A	N/A	N/A	N/A	N/A	N/A
Preterm preeclampsia	N/A	N/A	N/A	N/A	N/A	N/A	N/A
Retinopathy of prematurity	N/A	N/A	N/A	N/A	N/A	N/A	N/A
Scattering of lung cancer cell lines	N/A	N/A	N/A	N/A	N/A	N/A	N/A
Tetraploidy of sarcoma cell lines	N/A	N/A	N/A	N/A	N/A	N/A	N/A
Persistent fetal circulation syndrome	N/A	N/A	N/A	N/A	N/A	N/A	N/A
Huntington Disease	N/A	N/A	N/A	N/A	N/A	N/A	N/A
Invasion of epithelial cell lines	N/A	N/A	N/A	N/A	N/A	N/A	N/A
Hypoplasia of keratinocytes	N/A	N/A	N/A	N/A	N/A	N/A	N/A
Hemopericardium	N/A	N/A	N/A	N/A	N/A	N/A	N/A
Pseudohomozygous activated protein C resistance	N/A	N/A	N/A	N/A	N/A	N/A	N/A
Invasion of stomach cancer cell	N/A	N/A	N/A	N/A	N/A	N/A	N/A
Hydrolysis of phosphatidic acid	N/A	N/A	N/A	N/A	N/A	N/A	N/A
Size of artery	N/A	N/A	N/A	N/A	N/A	N/A	N/A
Benign pelvic disease	N/A	N/A	N/A	N/A	N/A	N/A	N/A
Aggregation of monocyte-derived dendritic cells	N/A	N/A	N/A	N/A	N/A	N/A	N/A
Entry into S phase of skin cancer cell lines	N/A	N/A	N/A	N/A	N/A	N/A	N/A
Abnormal morphology of skin	N/A	N/A	N/A	N/A	N/A	N/A	N/A
Differentiation of naive T lymphocytes	N/A	N/A	N/A	N/A	N/A	N/A	N/A
Aortic valve disease	N/A	N/A	N/A	N/A	N/A	N/A	N/A
Number of ependymal cells	N/A	N/A	N/A	N/A	N/A	N/A	N/A
Benign neoplasm of female genital organ	N/A	N/A	N/A	N/A	N/A	N/A	N/A
Binding of lymph node cells	N/A	N/A	N/A	N/A	N/A	N/A	N/A
Size of blood vessel	N/A	N/A	N/A	N/A	N/A	N/A	N/A
Urothelial transitional cell carcinoma	N/A	N/A	N/A	N/A	N/A	N/A	N/A
Adrenal cortex tumor	N/A	N/A	N/A	N/A	N/A	N/A	N/A
Activation of horizontal basal cells	N/A	N/A	N/A	N/A	N/A	N/A	N/A
Lysis of fibrin clot	N/A	N/A	N/A	N/A	N/A	N/A	N/A
Differentiation of oligodendrocyte precursor cells	N/A	N/A	N/A	N/A	N/A	N/A	N/A
Thyroid gland tumor	N/A	N/A	N/A	N/A	N/A	N/A	N/A
Testicular tumor	N/A	N/A	N/A	N/A	N/A	N/A	N/A
Right colon tumor	N/A	N/A	N/A	N/A	N/A	N/A	N/A
DNA damage checkpoint of epithelial cell lines	N/A	N/A	N/A	N/A	N/A	N/A	N/A
Peripheral arterial disease	N/A	N/A	N/A	N/A	N/A	N/A	N/A
Abnormal morphology of membrane tissue	N/A	N/A	N/A	N/A	N/A	N/A	N/A
S phase of endothelial cells	N/A	N/A	N/A	N/A	N/A	N/A	N/A
Mesothelioma	N/A	N/A	N/A	N/A	N/A	N/A	N/A
Laser induced choroidal neovascularization	N/A	N/A	N/A	N/A	N/A	N/A	N/A
Formation of intercellular junctions	N/A	N/A	N/A	N/A	N/A	N/A	N/A
Abnormal morphology of forelimb	N/A	N/A	N/A	N/A	N/A	N/A	N/A
Lack of tooth bud	N/A	N/A	N/A	N/A	N/A	N/A	N/A
Lack of epidermis	N/A	N/A	N/A	N/A	N/A	N/A	N/A
Uterine cancer	N/A	N/A	N/A	N/A	N/A	N/A	N/A
Abnormal morphology of intestine	N/A	N/A	N/A	N/A	N/A	N/A	N/A
High grade neuroepithelial tumor of brain	N/A	N/A	N/A	N/A	N/A	N/A	N/A
Neurodegeneration of spiral ganglion cells	N/A	N/A	N/A	N/A	N/A	N/A	N/A
Invasive adenocarcinoma	N/A	N/A	N/A	N/A	N/A	N/A	N/A
Cell movement of keratinocytes	N/A	N/A	N/A	N/A	N/A	N/A	N/A
Activation of stromal cells	N/A	N/A	N/A	N/A	N/A	N/A	N/A
Survival of vascular endothelial cells	N/A	N/A	N/A	N/A	N/A	N/A	N/A
Migration of skin cancer cell lines	N/A	N/A	N/A	N/A	N/A	N/A	N/A
Enlargement of right ventricle	N/A	N/A	N/A	N/A	N/A	N/A	N/A
Abnormal morphology of ovary	N/A	N/A	N/A	N/A	N/A	N/A	N/A
Adhesion of neural stem cells	N/A	N/A	N/A	N/A	N/A	N/A	N/A
Morphology of kidney cell lines	N/A	N/A	N/A	N/A	N/A	N/A	N/A
Migraines	N/A	N/A	N/A	N/A	N/A	N/A	N/A
Oral squamous cell carcinoma	N/A	N/A	N/A	N/A	N/A	N/A	N/A
Chronic skin disorder	N/A	N/A	N/A	N/A	N/A	N/A	N/A
Invasion of ovarian cancer cell lines	N/A	N/A	N/A	N/A	N/A	N/A	N/A
Nerve sheath tumor	N/A	N/A	N/A	N/A	N/A	N/A	N/A
Cell flattening of fibroblast cell lines	N/A	N/A	N/A	N/A	N/A	N/A	N/A
Quantity of apoptotic cells	N/A	N/A	N/A	N/A	N/A	N/A	N/A
Adenoid cystic carcinoma of salivary gland	N/A	N/A	N/A	N/A	N/A	N/A	N/A
Philadelphia chromosome negative hematological system tumor	N/A	N/A	N/A	N/A	N/A	N/A	N/A
Colon adenocarcinoma	N/A	N/A	N/A	N/A	N/A	N/A	N/A
Epithelial-mesenchymal transition of secondary tumor	N/A	N/A	N/A	N/A	N/A	N/A	N/A
Ovarian adenocarcinoma	N/A	N/A	N/A	N/A	N/A	N/A	N/A
Uterine serous papillary cancer	N/A	N/A	N/A	N/A	N/A	N/A	N/A
Drug toxicity	N/A	N/A	N/A	N/A	N/A	N/A	N/A
Progesterone receptor negative breast tumor	N/A	N/A	N/A	N/A	N/A	N/A	N/A
Abnormal morphology of lateral motor column	N/A	N/A	N/A	N/A	N/A	N/A	N/A
Lack of sebaceous glands	N/A	N/A	N/A	N/A	N/A	N/A	N/A
Salivary gland myoepithelial neoplasm	N/A	N/A	N/A	N/A	N/A	N/A	N/A
Development of hepatoma cell lines	N/A	N/A	N/A	N/A	N/A	N/A	N/A
Autosomal dominant Waardenburg-Shah syndrome	N/A	N/A	N/A	N/A	N/A	N/A	N/A
Growth of fibroblastoids	N/A	N/A	N/A	N/A	N/A	N/A	N/A
Chemotaxis of fibroblasts	N/A	N/A	N/A	N/A	N/A	N/A	N/A
Entry into meiosis of male germ cells	N/A	N/A	N/A	N/A	N/A	N/A	N/A
HER2 negative solid tumor	N/A	N/A	N/A	N/A	N/A	N/A	N/A
Abnormal morphology of internal genitalia	N/A	N/A	N/A	N/A	N/A	N/A	N/A
Hypercitraturia	N/A	N/A	N/A	N/A	N/A	N/A	N/A
Dementia	N/A	N/A	N/A	N/A	N/A	N/A	N/A
Healing of AT2 cells	N/A	N/A	N/A	N/A	N/A	N/A	N/A
Development of enamel	N/A	N/A	N/A	N/A	N/A	N/A	N/A
Trafficking of CD8 positive memory T lymphocytes	N/A	N/A	N/A	N/A	N/A	N/A	N/A
Primary myelofibrosis	N/A	N/A	N/A	N/A	N/A	N/A	N/A
Formation of tubulostromal ovarian tumor	N/A	N/A	N/A	N/A	N/A	N/A	N/A
Chemotaxis of neurons	N/A	N/A	N/A	N/A	N/A	N/A	N/A
Morphology of embryonic stem cell lines	N/A	N/A	N/A	N/A	N/A	N/A	N/A
Compaction of stomach cancer cell lines	N/A	N/A	N/A	N/A	N/A	N/A	N/A
Chronic cardiovascular disorder	N/A	N/A	N/A	N/A	N/A	N/A	N/A
Progressive epidermal hyperplasia	N/A	N/A	N/A	N/A	N/A	N/A	N/A
Split-hand/foot malformation type 4	N/A	N/A	N/A	N/A	N/A	N/A	N/A
Congenital anomaly of lung	N/A	N/A	N/A	N/A	N/A	N/A	N/A
Central venous catheter-associated thrombosis	N/A	N/A	N/A	N/A	N/A	N/A	N/A
Sinonasal undifferentiated carcinoma	N/A	N/A	N/A	N/A	N/A	N/A	N/A
Intestinal adenocarcinoma	N/A	N/A	N/A	N/A	0	0	N/A
Cerebral venous thrombosis	N/A	N/A	N/A	N/A	N/A	N/A	N/A
Recruitment of oligodendrocyte precursor cells	N/A	N/A	N/A	N/A	N/A	N/A	N/A
Advanced ovarian cancer	N/A	N/A	N/A	N/A	N/A	N/A	N/A
Diffuse lymphoma	N/A	N/A	N/A	N/A	N/A	N/A	N/A
Size of thalamocortical tract	N/A	N/A	N/A	N/A	N/A	N/A	N/A
Migration of melanoblasts	N/A	N/A	N/A	N/A	N/A	N/A	N/A
Severe inflammatory disorder	N/A	N/A	N/A	N/A	N/A	N/A	N/A
Development of gonadal tumor	N/A	N/A	N/A	N/A	N/A	N/A	N/A
Autoimmune thyroid disease	N/A	N/A	N/A	N/A	N/A	N/A	N/A
Formation of fistula in rectovaginal tissue	N/A	N/A	N/A	N/A	N/A	N/A	N/A
Apoptosis of cortical precursor cells	N/A	N/A	N/A	N/A	N/A	N/A	N/A
Shape change of plasma membrane	N/A	N/A	N/A	N/A	N/A	N/A	N/A
Deep vein thrombosis	N/A	N/A	N/A	N/A	N/A	N/A	N/A
Contraction of microvascular endothelial cells	N/A	N/A	N/A	N/A	N/A	N/A	N/A
Colony survival of CD34+ cells	N/A	N/A	N/A	N/A	N/A	N/A	N/A
Edema of brain	N/A	N/A	N/A	N/A	N/A	N/A	N/A
Size of nigrostriatum	N/A	N/A	N/A	N/A	N/A	N/A	N/A
Cell death of breast cell lines	N/A	N/A	N/A	N/A	N/A	N/A	N/A
Mature T-cell neoplasm	N/A	N/A	N/A	N/A	N/A	N/A	N/A
Engulfment of liver cell lines	N/A	N/A	N/A	N/A	N/A	N/A	N/A
Autosomal recessive deficiency of plasminogen activator inhibitor-1	N/A	N/A	N/A	N/A	N/A	N/A	N/A
Function of fibroblasts	N/A	N/A	N/A	N/A	N/A	N/A	N/A
Size of bone	N/A	N/A	N/A	N/A	N/A	N/A	N/A
Severe sepsis	N/A	N/A	N/A	N/A	N/A	N/A	N/A
Cell-cell adhesion of lung cancer cell lines	N/A	N/A	N/A	N/A	N/A	N/A	N/A
Pulmonary hypertension WHO functional class III heritable pulmonary artery hypertension	N/A	N/A	N/A	N/A	N/A	N/A	N/A
Ovarian carcinoma	N/A	N/A	N/A	N/A	N/A	N/A	N/A
Quantity of centromeric thread	N/A	N/A	N/A	N/A	N/A	N/A	N/A
Adhesion of skin cancer cell lines	N/A	N/A	N/A	N/A	N/A	N/A	N/A
Quantity of type B neural stem cells	N/A	N/A	N/A	N/A	N/A	N/A	N/A
Primary mediastinal large B-cell lymphoma	N/A	N/A	N/A	N/A	N/A	N/A	N/A
Ascending and transverse colon cancer	N/A	N/A	N/A	N/A	N/A	N/A	N/A
Oral cavity carcinoma	N/A	N/A	N/A	N/A	N/A	N/A	N/A
Proliferation of M2-like macrophages	N/A	N/A	N/A	N/A	N/A	N/A	N/A
Susceptibility to recurrent pregnancy loss 1	N/A	N/A	N/A	N/A	N/A	N/A	N/A
Chronic atrial and intestinal dysrhythmia	N/A	N/A	N/A	N/A	N/A	N/A	N/A
Clustering of Langerhans cells	N/A	N/A	N/A	N/A	N/A	N/A	N/A
Endometrium tumor	N/A	N/A	N/A	N/A	N/A	N/A	N/A
Abnormal morphology of salivary gland	N/A	N/A	N/A	N/A	N/A	N/A	N/A
Release of taurine	N/A	N/A	N/A	N/A	N/A	N/A	N/A
Transmembrane receptor protein tyrosine kinase signaling pathway	N/A	N/A	N/A	N/A	N/A	N/A	N/A
Hyperplasia of vascular endothelial cells	N/A	N/A	N/A	N/A	N/A	N/A	N/A
Hip osteoarthritis	N/A	N/A	N/A	N/A	N/A	N/A	N/A
Opening of carotid artery	N/A	N/A	N/A	N/A	N/A	N/A	N/A
Regeneration of dendrites	N/A	N/A	N/A	N/A	N/A	N/A	N/A
Symptomatic Huntington disease	N/A	N/A	N/A	N/A	N/A	N/A	N/A
Abnormal function of neutrophils	N/A	N/A	N/A	N/A	N/A	N/A	N/A
Migration of neuroglia	N/A	N/A	N/A	N/A	N/A	N/A	N/A
Morphogenesis of clitoris	N/A	N/A	N/A	N/A	N/A	N/A	N/A
Myxomatous tissue	N/A	N/A	N/A	N/A	N/A	N/A	N/A
Exit from G0 phase	N/A	N/A	N/A	N/A	N/A	N/A	N/A
HER2 negative cancer	N/A	N/A	N/A	N/A	N/A	N/A	N/A
Hydrolysis of lysophosphatidylserine	N/A	N/A	N/A	N/A	N/A	N/A	N/A
Disabling pansclerotic morphea of childhood	N/A	N/A	N/A	N/A	N/A	N/A	N/A
Dispersal of tumor cell lines	N/A	N/A	N/A	N/A	N/A	N/A	N/A
Juvenile rheumatoid arthritis	N/A	N/A	N/A	N/A	N/A	N/A	N/A
Development of sympathetic nervous system	N/A	N/A	N/A	N/A	N/A	N/A	N/A
Autoinflammatory disorder	N/A	N/A	N/A	N/A	0	0	N/A
Morphology of connective tissue cells	N/A	N/A	N/A	N/A	N/A	N/A	N/A
Early-onset preeclampsia	N/A	N/A	N/A	N/A	N/A	N/A	N/A
Glioblastoma multiforme of brain	N/A	N/A	N/A	N/A	N/A	N/A	N/A
Ulcer of lower extremity	N/A	N/A	N/A	N/A	N/A	N/A	N/A
Acute lymphoblastic leukemia	N/A	N/A	N/A	N/A	N/A	N/A	N/A
Cell division of Th1 cells	N/A	N/A	N/A	N/A	N/A	N/A	N/A
Arrest in cell cycle progression of mesothelioma cell lines	N/A	N/A	N/A	N/A	N/A	N/A	N/A
Elongation of colorectal cancer cell lines	N/A	N/A	N/A	N/A	N/A	N/A	N/A
Healing of gastric epithelial cells	N/A	N/A	N/A	N/A	N/A	N/A	N/A
Decidualization	N/A	N/A	N/A	N/A	N/A	N/A	N/A
Activation of skin cancer cell lines	N/A	N/A	N/A	N/A	N/A	N/A	N/A
Attraction of myeloid cells	N/A	N/A	N/A	N/A	N/A	N/A	N/A
Adhesion of muscle precursor cells	N/A	N/A	N/A	N/A	N/A	N/A	N/A
Testicular cancer	N/A	N/A	N/A	N/A	N/A	N/A	N/A
Epithelial-mesenchymal transition of liver cancer cells	N/A	N/A	N/A	N/A	N/A	N/A	N/A
Uterine carcinoma	N/A	N/A	N/A	N/A	N/A	N/A	N/A
Immunosuppression of T lymphocytes	N/A	N/A	N/A	N/A	N/A	N/A	N/A
Cell viability of squamous cell carcinoma cell lines	N/A	N/A	N/A	N/A	N/A	N/A	N/A
B-cell non-Hodgkin lymphoma	N/A	N/A	N/A	N/A	N/A	N/A	N/A
Abnormal morphology of sphenopalatine ganglion	N/A	N/A	N/A	N/A	N/A	N/A	N/A
Morphology of endometrial stromal cells	N/A	N/A	N/A	N/A	N/A	N/A	N/A
Cellular reprogramming of luminal epithelial cells	N/A	N/A	N/A	N/A	N/A	N/A	N/A
Phosphorylation of L-tyrosine	N/A	N/A	N/A	N/A	N/A	N/A	N/A
Cutaneous sarcoidosis	N/A	N/A	N/A	N/A	N/A	N/A	N/A
Folliculogenesis	N/A	N/A	N/A	N/A	N/A	N/A	N/A
Formation of collateral branches	N/A	N/A	N/A	N/A	N/A	N/A	N/A
Lack of hindlimb	N/A	N/A	N/A	N/A	N/A	N/A	N/A
Formation of hair follicle	N/A	N/A	N/A	N/A	N/A	N/A	N/A
Migration of neural crest cells	N/A	N/A	N/A	N/A	N/A	N/A	N/A
Congenital ataxia	N/A	N/A	N/A	N/A	N/A	N/A	N/A
Small cell lung carcinoma	N/A	N/A	N/A	N/A	N/A	N/A	N/A
Concentration of bicarbonate	N/A	N/A	N/A	N/A	N/A	N/A	N/A
Scattering of adenocarcinoma cell lines	N/A	N/A	N/A	N/A	N/A	N/A	N/A
Rearrangement of actin cytoskeleton	N/A	N/A	N/A	N/A	N/A	N/A	N/A
Diffuse large B-cell lymphoma	N/A	N/A	N/A	N/A	N/A	N/A	N/A
Abnormal morphology of blood vessel	N/A	N/A	N/A	N/A	N/A	N/A	N/A
Formation of inner root sheath	N/A	N/A	N/A	N/A	N/A	N/A	N/A
Attraction of phagocytes	N/A	N/A	N/A	N/A	N/A	N/A	N/A
Adhesion of prostate cancer cell lines	N/A	N/A	N/A	N/A	N/A	N/A	N/A
Calcification of aortic valve	N/A	N/A	N/A	N/A	N/A	N/A	N/A
Female genital carcinoma	N/A	N/A	N/A	N/A	N/A	N/A	N/A
Attachment of tumor cell lines	N/A	N/A	N/A	N/A	N/A	N/A	N/A
Morphology of neovasculature	N/A	N/A	N/A	N/A	N/A	N/A	N/A
Papillary carcinoma	N/A	N/A	N/A	N/A	N/A	N/A	N/A
Morphogenesis of endocardium	N/A	N/A	N/A	N/A	N/A	N/A	N/A
Congenital malformation of stellate ganglion	N/A	N/A	N/A	N/A	N/A	N/A	N/A
Inflammation of heart	N/A	N/A	N/A	N/A	N/A	N/A	N/A
Development of mammary tumor	N/A	N/A	N/A	N/A	N/A	N/A	N/A
Transepithelial migration of keratinocyte cancer cell lines	N/A	N/A	N/A	N/A	N/A	N/A	N/A
Cerebral hemorrhage	N/A	N/A	N/A	N/A	N/A	N/A	N/A
Transmembrane transport of cation	N/A	N/A	N/A	N/A	N/A	N/A	N/A
Ovarian serous tumor	N/A	N/A	N/A	N/A	N/A	N/A	N/A
Autosomal dominant hereditary activated protein C resistance	N/A	N/A	N/A	N/A	N/A	N/A	N/A
Release of iodide	N/A	N/A	N/A	N/A	N/A	N/A	N/A
Preeclampsia	N/A	N/A	N/A	N/A	N/A	N/A	N/A
Sinonasal alveolar rhabdomyosarcoma	N/A	N/A	N/A	N/A	N/A	N/A	N/A
Testicular seminoma	N/A	N/A	N/A	N/A	N/A	N/A	N/A
Neuroendocrine lung tumor	N/A	N/A	N/A	N/A	N/A	N/A	N/A
Familial autoimmune disease	N/A	N/A	N/A	N/A	N/A	N/A	N/A
Remodeling of artery	N/A	N/A	N/A	N/A	N/A	N/A	N/A
Atrial cardiopathy	N/A	N/A	N/A	N/A	N/A	N/A	N/A
Abnormal morphology of spinal nerve	N/A	N/A	N/A	N/A	N/A	N/A	N/A
Morphology of muscle cells	N/A	N/A	N/A	N/A	N/A	N/A	N/A
Invasion of enterocytes	N/A	N/A	N/A	N/A	N/A	N/A	N/A
Endometrial cancer	N/A	N/A	N/A	N/A	N/A	N/A	N/A
Growth of tunica intima	N/A	N/A	N/A	N/A	N/A	N/A	N/A
Lung squamous cell tumor	N/A	N/A	N/A	N/A	N/A	N/A	N/A
Quantity of subependymal cells	N/A	N/A	N/A	N/A	N/A	N/A	N/A
Adenolymphoma	N/A	N/A	N/A	N/A	N/A	N/A	N/A
Serous adenocarcinoma	N/A	N/A	N/A	N/A	N/A	N/A	N/A
Endometrioid carcinoma	N/A	N/A	N/A	N/A	N/A	N/A	N/A
Lack of apical ectodermal ridge	N/A	N/A	N/A	N/A	N/A	N/A	N/A
Chemorepulsion of sympathetic neuron	N/A	N/A	N/A	N/A	N/A	N/A	N/A
Weiss-Kruszka syndrome	N/A	N/A	N/A	N/A	N/A	N/A	N/A
Idiopathic cerebral vein thrombosis	N/A	N/A	N/A	N/A	N/A	N/A	N/A
Non-germinomatous germ cell tumor	N/A	N/A	N/A	N/A	N/A	N/A	N/A
Cell movement of cerebral cortex cells	N/A	N/A	N/A	N/A	N/A	N/A	N/A
Relocalization of marginal-zone B lymphocytes	N/A	N/A	N/A	N/A	N/A	N/A	N/A
Metabolism of pyrimidine 5'-nucleotide	N/A	N/A	N/A	N/A	N/A	N/A	N/A
RHS and AEC-like syndrome	N/A	N/A	N/A	N/A	N/A	N/A	N/A
Chronic leukemia	N/A	N/A	N/A	N/A	N/A	N/A	N/A
Uveal melanoma	N/A	N/A	N/A	N/A	N/A	N/A	N/A
Autosomal dominant acro-dermato-ungual-lacrimal-tooth syndrome	N/A	N/A	N/A	N/A	N/A	N/A	N/A
Pelvic serous carcinoma	N/A	N/A	N/A	N/A	N/A	N/A	N/A
Large-cell lymphoma	N/A	N/A	N/A	N/A	N/A	N/A	N/A
Turnover of T lymphocytes	N/A	N/A	N/A	N/A	N/A	N/A	N/A
Aggressive mature B-cell lymphoma	N/A	N/A	N/A	N/A	N/A	N/A	N/A
Infection by Rubella virus	N/A	N/A	N/A	N/A	N/A	N/A	N/A
Cirrhosis of liver	N/A	N/A	N/A	N/A	N/A	N/A	N/A
Proximal colorectal carcinoma	N/A	N/A	N/A	N/A	N/A	N/A	N/A
Branching of breast cancer cell lines	N/A	N/A	N/A	N/A	N/A	N/A	N/A
Degranulation of dendritic epidermal T cells	N/A	N/A	N/A	N/A	N/A	N/A	N/A
Inflammation of cervix	N/A	N/A	N/A	N/A	N/A	N/A	N/A
Carcinoma in situ of breast and genitourinary system	N/A	N/A	N/A	N/A	N/A	N/A	N/A
Survival of peripheral blood monocytes	N/A	N/A	N/A	N/A	N/A	N/A	N/A
Extrapancreatic neuroendocrine tumor	N/A	N/A	N/A	N/A	N/A	N/A	N/A
Cell movement of bladder cancer cell lines	N/A	N/A	N/A	N/A	N/A	N/A	N/A
Development of gastrointestinal tract	N/A	N/A	N/A	N/A	N/A	N/A	N/A
Oculomotor-abducens synkinesis	N/A	N/A	N/A	N/A	N/A	N/A	N/A
Ectodermal dysplasia	N/A	N/A	N/A	N/A	N/A	N/A	N/A
HER2 negative breast neoplasm	N/A	N/A	N/A	N/A	N/A	N/A	N/A
Development of hair cuticle	N/A	N/A	N/A	N/A	N/A	N/A	N/A
Rupture of myocardium	N/A	N/A	N/A	N/A	N/A	N/A	N/A
Migration of gonadal cell lines	N/A	N/A	N/A	N/A	N/A	N/A	N/A
Urothelial carcinoma	N/A	N/A	N/A	N/A	N/A	N/A	N/A
Differentiation of gdT17 cells	N/A	N/A	N/A	N/A	N/A	N/A	N/A
Disassembly of cell-cell adherens junctions	N/A	N/A	N/A	N/A	N/A	N/A	N/A
Attachment of bone cancer cell lines	N/A	N/A	N/A	N/A	N/A	N/A	N/A
Morphogenesis of breast cancer cell lines	N/A	N/A	N/A	N/A	N/A	N/A	N/A
Autosomal recessive microcephaly	N/A	N/A	N/A	N/A	N/A	N/A	N/A
Olfactory esthesioneuroblastoma	N/A	N/A	N/A	N/A	N/A	N/A	N/A
Hydrolysis of phosphoinositide	N/A	N/A	N/A	N/A	N/A	N/A	N/A
Quantity of ovarian follicle	N/A	N/A	N/A	N/A	N/A	N/A	N/A
[truncated: 344 more rows]

## Sheet: Upstream Regulators
© 2000-2024 QIAGEN. All rights reserved.
Upstream Regulators	LL2 WT CM_Vehicle vs Media_Vehicle_Limma_hits - 2024-10-25 09:00 AM	KEAP1 KO CM_Vehicle vs Media_Vehicle_Limma_hits - 2024-10-25 08:58 AM	NRF2 KO CM_Vehicle vs Media_Vehicle_Limma_hits - 2024-10-25 08:56 AM	Media_CDDO-ME vs Media_Vehicle_Limma_hits - 2024-10-25 09:01 AM	LL2 WT CM_CDDO-ME vs Media_Vehicle_Limma_hits - 2024-10-25 08:59 AM	KEAP1KO CM_CDDO-ME vs Media_Vehicle_Limma_hits - 2024-10-25 08:57 AM	NRF2KO CM_CDDO-ME vs Media_Vehicle_Limma_hits - 2024-10-25 08:55 AM
IFNG	3.172	2.202	2.228	-0.344	12.107	13.062	2.446
lipopolysaccharide	0.851	1.76	3.024	1.67	9.208	11.743	2.475
poly rI:rC-RNA	1.905	2.022	2.184	-1.717	9.282	9.612	0.901
l-asparaginase	N/A	-2.111	N/A	4.412	7.965	7.07	5.814
IL10RA	-0.966	0.225	-0.928	0.178	-9.667	-9.849	-1.622
Eldr	N/A	2	N/A	-3.873	-6.448	-6.137	-4.656
TNF	0.653	2.328	1.631	1.321	5.269	7.889	3.714
TFEB	1.104	2.584	N/A	-4.461	-5.015	-4.477	-5.12
BHLHE40	2.707	1.869	N/A	1.584	6.212	7.349	3.04
CITED2	-0.644	0.684	N/A	2.06	-9.532	-9.594	0.093
IL1B	1.711	2.176	1.72	1.064	5.027	7.056	3.768
TBX3	-1.25	1.769	N/A	-2.121	-7.081	-6.583	-2.795
STAT1	1.019	0.641	N/A	-0.418	8.852	8.925	1.336
STAT6	4.59	5.173	-0.969	-0.203	-4.574	-3.564	-2.08
IRF1	1.383	0.905	N/A	1.652	7.624	7.568	2.001
interferon alpha	1.239	1.195	1.461	-2.482	6.129	6.999	-1.521
IFN beta	2.401	1.404	1.134	-1.339	6.975	7.34	-0.433
RABL6	1.342	1.342	N/A	-3.464	-4.707	-4.811	-4.243
IRF7	0.151	0.582	N/A	-1.163	8.739	8.56	0.57
dexamethasone	-0.143	1.512	-2.132	3.006	-5.728	-4.698	2.369
KLF6	0.009	0.214	N/A	2.796	5.141	6.916	3.797
IL4	5.887	6.07	-1.389	2.126	-1.268	0.496	1.566
IFNB1	1.689	0.661	0.784	-0.603	7.112	7.181	-0.721
IFNA2	2.209	1.405	N/A	0.964	6.967	6.945	0.251
PTGER4	-1.151	-0.179	N/A	2.28	-6.662	-6.455	2.013
IL17A	1.563	2.315	2.132	1.809	2.921	4.407	3.348
CKAP2L	N/A	N/A	N/A	-3.464	-5.657	-5.292	-3.873
IRF3	-0.035	0.38	N/A	-1.291	8.068	8.199	-0.194
ZBTB10	-0.563	-1.656	1.067	-1.586	6.192	6.613	-0.277
torkinib	1.559	0.193	N/A	2.168	4.911	5.078	4.028
IFNAR	0.75	0.632	N/A	-1.824	7.301	7.227	-0.177
Irgm1	0.736	0.51	-1.951	2.748	-4.912	-4.969	1.38
F3	-1.768	-1.377	-0.152	1.282	-6.098	-5.75	-0.66
benzo(a)pyrene	1.715	1.982	N/A	3.639	2.752	3.198	3.755
STING1	0.508	0.578	N/A	-1.719	6.7	7.162	-0.191
spermine	-0.64	-0.156	-2	2.066	-5.744	-5.664	-0.538
1,1-diarylethylene-diammonium derivative	N/A	N/A	N/A	2.236	6.164	6	2.333
TLR4	0.526	1.1	N/A	-1.564	5.835	6.536	1.13
APP	1.211	1.019	1.331	0.19	5.667	6.257	1.006
SN-011	-1.043	-0.174	N/A	1.093	-7.039	-6.822	-0.469
TRIM24	-0.535	-0.632	N/A	1.265	-6.938	-6.867	0.258
TBX2	0	0.447	N/A	-3.162	-4.73	-4.626	-3.5
RNASEH2B	-0.478	-0.128	N/A	-0.632	-6.844	-6.772	-1.554
arsenic trioxide	-1.121	-1.49	N/A	3.11	3.562	4.316	2.611
IFNAR1	0.717	0.77	N/A	0.268	6.962	7.143	0.288
CSF2	3.486	3.557	0.626	-2.562	-1.973	-1.458	-2.454
TTC39A-AS1	0.498	0.494	N/A	1.804	-6.207	-6.128	0.868
PNPT1	0.388	0.277	N/A	2.611	-5.251	-5.251	2.16
IL15	2.173	2.041	N/A	0.438	4.496	5.391	1.333
SRF	-3.011	-1.431	N/A	1.549	-4.53	-3.669	-1.583
TICAM1	0.399	1.057	N/A	-0.224	5.669	6.588	1.83
CCND1	1.212	2.35	N/A	-3.583	-3.19	-2.683	-2.711
cyclosporin A	-2.232	-1.503	-1.218	-2.597	-2.95	-2.3	-2.916
TREX1	0.511	-0.063	N/A	0.348	-6.817	-6.811	-1.156
IL21	-0.152	-1.444	N/A	-2.952	4.526	4.145	-2.168
NR1H	0.568	1.113	N/A	0.205	-5.872	-5.702	-1.877
RIPK2	0.452	0.601	N/A	-1.068	5.8	5.831	1.555
fulvestrant	1.264	0.994	N/A	1.486	4.856	3.949	2.733
OSM	1.048	2.366	N/A	1.232	3.781	5.129	1.699
TGFB1	-3.754	-1.13	-0.649	2.139	-4.18	-1.952	1.437
prostaglandin E2	2.952	2.028	-0.64	1.902	-3.289	-2.296	2.06
TLR9	0.385	0.743	N/A	1.321	4.946	5.387	2.382
TLR3	-0.063	0.975	N/A	0.74	4.824	5.443	3.046
SENP3	-0.333	-0.707	N/A	-2.449	4.706	4.603	-2.219
vidutolimod	1.732	1.414	N/A	-1.134	5.082	5.196	0.378
IFN alpha/beta	2.147	1.586	N/A	-0.412	5.268	5.1	0.392
IL6	2.734	3.228	0.132	0.519	2.084	4.003	2.151
BANF1	-1.633	-2.236	N/A	N/A	-5.091	-4.993	-0.816
USP8	-0.726	-1.195	N/A	0.849	-5.834	-6	-0.115
KDM1A	1.659	2.298	N/A	-2.697	-2.221	-2.734	-2.988
PRDM1	-0.795	-0.887	N/A	-1.619	-4.749	-4.667	-1.818
IL1A	1.041	2.097	0.375	1.091	3.272	4.646	1.984
IRF2BP2	-0.404	-0.093	-2.219	1.452	-4.5	-5.114	-0.72
MITF	N/A	-0.219	1.342	-1.508	-4.541	-3.69	-3.18
E. coli serotype 0127B8 lipopolysaccharide	0.541	0.746	N/A	0.675	5.197	5.587	1.655
Samsn1	0.471	0.471	N/A	-1.414	5.397	5.642	1
E. coli B4 lipopolysaccharide	-0.137	0.527	2.213	-0.65	4.026	4.885	1.944
imiquimod	1.701	1.277	N/A	0.373	4.417	4.497	2.035
NFkB (complex)	1.374	2.011	1.432	-0.32	3.417	4.611	1.084
TNFRSF9	1.038	1.342	N/A	-2.538	-3.147	-2.872	-3.293
MYD88	-0.372	-0.191	N/A	1.617	3.826	5.228	2.901
1,2-dithiole-3-thione	N/A	N/A	N/A	4.081	2.601	3.692	3.693
IFNA1/IFNA13	1.589	1.254	N/A	-1.633	3.544	4.032	-2
SASH1	-0.277	-0.577	N/A	0	5.642	5.84	1.667
E2F3	-0.128	N/A	N/A	-2.596	-4.183	-4.081	-2.909
MRTFB	-2.491	-0.17	N/A	2.578	-4.733	-3.467	-0.448
SIRT1	-2.149	-0.819	0.14	2.183	-3.851	-4.561	0.183
RARA	-0.607	0	N/A	-2.685	-3.839	-3.536	-3.184
DIO3	-2.079	-3.268	N/A	-2.596	-2.399	-2.065	-1.395
IRF5	-0.92	-0.622	N/A	0.025	5.229	4.854	2.138
MYOD1	-1.039	1.39	N/A	-1.796	-3.604	-2.901	-3.001
PRL	2.1	3.226	N/A	N/A	3.843	4.097	0.457
PML	-1.195	-2.45	N/A	-1.481	3.929	2.757	-1.834
ERBB3	-0.945	-1.485	N/A	-1.857	-3.476	-3.015	-2.864
doxorubicin	1.085	0.892	1.969	0.912	3.289	3.921	1.558
cytokine	1.435	2.526	N/A	2.336	2.673	3.311	1.326
E. coli lipopolysaccharide	0.882	1.89	N/A	N/A	4.1	4.285	2.438
NUPR1	-1.012	-0.2	N/A	3.527	2.826	2.686	3.317
ESR1	0.102	1.423	N/A	-0.554	-5.815	-4.751	-0.919
IL5	3.29	2.369	N/A	0.958	2.654	3.323	0.966
GIP	0.451	-0.619	1.969	-2.789	3.489	3.592	0.625
GSR	N/A	N/A	N/A	-3.769	-2.891	-3.357	-3.499
CDKN1A	-0.131	-1.003	N/A	2.937	3.612	3.221	2.575
RORA	1.023	1.621	N/A	-2.137	-3.116	-2.98	-2.592
G protein alpha i	0.792	-0.243	N/A	-1.51	4.781	5.557	0.559
CD38	3.197	2.225	N/A	1.382	2.144	2.565	1.877
MRTFA	-3.109	-0.474	N/A	2.582	-4.128	-3.07	0.025
LATS1	1.134	0.447	N/A	2.121	3.742	3.606	2.333
TGFB3	-2.941	-1.511	N/A	2.148	-3.133	-3.031	-0.588
KMT2D	-0.059	1.028	N/A	1.873	-5.15	-4.75	0.466
filgrastim	1.966	2.935	-1.387	1.832	-1.197	-1.073	2.875
SOCS1	-1.643	-0.891	N/A	0.797	-4.611	-5.031	-0.256
SNCA	0.421	0.691	N/A	1.467	4.266	3.862	2.521
TLR7	1.062	1.062	N/A	-0.873	4.819	5.087	0.285
CSF1	1.838	1.856	-0.152	-2.154	-3.001	-2.699	-1.396
E2F	N/A	0.333	N/A	-2.401	-3.834	-3.575	-2.948
ZNF768	1.067	1.387	N/A	-2.63	-2.848	-2.685	-2.449
RB1	0.547	-0.533	N/A	3.335	2.679	2.08	3.889
MYBL2	1.066	1.528	N/A	-2.182	-3.042	-2.538	-2.614
tyrphostin AG490	-3.176	-2.511	N/A	1.579	-2.478	-2.6	-0.577
IL13	3.782	4.545	1.387	0.914	0.238	0.728	1.253
fluticasone propionate	1.165	0.444	N/A	3.5	-2.122	-2.16	3.444
PCLAF	N/A	N/A	N/A	-2.183	-4.151	-3.915	-2.586
beta-estradiol	-1.485	0.048	0.747	1.37	-4.877	-3.698	-0.6
L-triiodothyronine	2.455	2.606	N/A	-0.869	-3.027	-2.277	-1.586
TGFBR1	-2.238	-2.027	N/A	2.722	-3.128	-2.675	0
SMARCAL1	-0.378	2.673	N/A	1.414	-4.536	-3.4	0.333
HGF	-0.167	0.901	1.93	-1.185	-4.603	-3.411	-0.535
PARP1	1.338	0.062	1.987	-1.328	3.675	3.563	0.762
ARHGAP21	-0.378	-0.707	N/A	-1	4.583	4.69	1.342
CGAS	-0.043	-0.464	N/A	-1.283	4.884	4.96	1.03
CD40LG	1.43	1.558	N/A	-0.288	4.115	3.959	1.303
GCN2iB	N/A	-1.951	N/A	1.195	3.594	3.887	2
salmonella minnesota R595 lipopolysaccharides	-0.521	0.448	N/A	-0.456	4.514	5.2	1.383
TOR1AIP1	N/A	N/A	N/A	-2	-3.838	-3.838	-2.828
BNIP3L	N/A	-1	N/A	2.646	2.834	2.794	3.208
CHROMR	2.138	1.912	N/A	0	4.428	3.692	-0.302
resiquimod	-1.588	-1.7	N/A	-1.3	3.472	4.27	0.132
E2F1	1.714	1.697	N/A	-0.721	-3.131	-2.56	-2.631
CEBPB	-0.74	-0.018	N/A	-2.541	-4.48	-3.343	-1.328
BCR (complex)	2.393	1.649	N/A	0.978	2.817	3.022	1.547
estrogen	1.626	1.397	N/A	-1.635	-3.276	-2.557	-1.874
LAMA4	-1.255	-2.872	N/A	-3.236	0.383	-1	-3.615
laquinimod	2.728	2.897	N/A	2.121	-0.168	1.144	3.286
S100A9	1.603	1.806	N/A	0.826	2.673	3.434	1.985
TLR	1.325	1.966	N/A	-0.44	3.586	3.889	1.114
TSPO	1.134	0.333	N/A	2	3.138	3.266	2.449
cadmium chloride	-0.883	-0.492	N/A	2.175	2.351	3.372	3.044
IL12 (complex)	-0.196	-0.032	N/A	0.63	4.437	4.567	2.448
BMP4	-3.656	-2.197	N/A	0.747	-2.999	-2.636	0.064
CCN2	-2.903	-2.568	N/A	0.922	-2.996	-1.647	-1.257
IL27	1.597	1.138	N/A	N/A	4.346	4.682	0.515
TP53	-1.628	-0.922	0	4.12	0.258	1.834	3.499
NFE2L2	0.152	0.75	0.376	5.342	-0.41	1.001	4.226
pyridostatin	-0.186	N/A	N/A	N/A	6.077	5.994	N/A
DOCK8	0.714	0.447	N/A	-1.89	3.954	4.162	-1.011
dextran sulfate	0.353	1.072	N/A	1.678	2.684	2.953	3.438
N-ethyl-N-nitrosourea	0.853	1.117	N/A	-0.97	3.82	4.279	1.134
paclitaxel	1.433	0.643	N/A	1.615	3.1	3.293	2.073
RIGI	-0.073	-0.011	N/A	-1.322	4.742	4.684	1.309
QKI	0.947	2.698	N/A	2.189	-2.723	-1.586	1.964
PF4	2.081	1.862	N/A	N/A	3.349	3.536	1.264
FAM117B	N/A	N/A	N/A	3.464	2.111	3.051	3.464
PIK3CG	-0.623	0.45	-1.964	0.816	-4.025	-3.761	-0.443
ACOD1	1.166	0.943	N/A	0.707	-4.384	-3.93	-0.943
WWTR1	-1.372	-2.415	N/A	0.557	-2.265	-2.852	-2.612
cigarette smoke	-0.773	0.449	N/A	2.214	2.563	3.178	2.884
C1QA	1.005	0.475	N/A	-2.414	3.913	4.021	0.174
tert-butyl-hydroquinone	-1.644	-0.728	N/A	4.102	-0.054	1.654	3.764
chromium	N/A	N/A	N/A	-3	-2.63	-3.302	-3
10E,12Z-octadecadienoic acid	-1.021	-0.769	N/A	-2.017	-3.352	-2.485	-2.278
NKX2-3	-0.512	-1.215	N/A	0.577	-4.824	-4.219	0.563
etoposide	0.542	0.91	N/A	1.237	3.257	3.948	1.929
Fcgr3	-0.293	0.816	N/A	1.091	3.343	3.48	2.789
RB	N/A	-1.067	N/A	2.646	2.507	2.141	3.45
ADAR	0.849	N/A	N/A	N/A	-4.589	-4.371	2
mir-29 (includes others)	1.98	N/A	N/A	1.611	3.263	2.793	2.112
CpG ODN 2006	1.249	-0.114	N/A	-1.982	4.262	4.143	N/A
TGM2	0.917	1.057	N/A	2.385	2.842	2.453	2.065
FOXM1	0.278	0.845	N/A	-1.629	-4.279	-3.279	-1.392
IL33	2.061	1.98	N/A	-0.906	1.998	2.92	1.816
FCGR2A	-1	-0.692	N/A	1.131	3.368	3.5	1.965
entinostat	-0.761	-0.986	N/A	1.943	2.965	2.457	2.535
RBPJ	0.744	1.223	N/A	0.461	4.308	4.72	0.177
NOD2	-0.032	0.436	N/A	-1.182	3.912	4.368	1.687
TNFSF13B	-0.25	1.232	N/A	1.845	2.454	3.516	2.319
NOTCH	-1.986	-1.518	N/A	2.071	-3.472	-2.43	-0.113
NSUN6	-1.342	-0.816	N/A	-0.816	-3.606	-2.887	-2.121
IL18	-0.891	0.23	N/A	-0.379	3.838	4.345	1.871
Pick1	-2.828	-2.236	N/A	N/A	-2.333	-2.236	-1.89
SPDEF	2.828	2	N/A	N/A	3.564	3.118	N/A
DUSP11	0	1.131	N/A	1.98	-3.97	-3.843	0.555
ARVib-31	N/A	N/A	N/A	2.121	3.578	3.441	2.333
ARVib-7	N/A	N/A	N/A	2.121	3.578	3.441	2.333
tetradecanoylphorbol acetate	1.706	2.1	0.955	1.192	0.476	3.039	1.998
MEF2D	-0.812	-1.093	N/A	3.058	1.309	2.424	2.708
EWSR1	N/A	1	N/A	-2.236	-3.162	-2.525	-2.449
IL1	1.309	2.694	N/A	0.898	1.281	2.489	2.697
RNF31	-2.254	-2.689	N/A	0.342	-2.56	-2.658	-0.853
RPSA	-0.557	0	N/A	N/A	-4.679	-4.574	-1.534
metribolone	0.74	2.668	N/A	1.788	-3.342	-1.543	1.241
CpG ODN 1826	-0.867	-0.587	N/A	-2.009	3.855	3.952	0.033
CARD9	-1.503	-1.256	N/A	-1.664	2.833	2.833	1.208
Immunoglobulin	0.589	0.213	0.335	-2.851	3.209	2.585	-1.497
MPT0B291	N/A	N/A	N/A	2.638	3.09	2.399	3.151
MEF2A	-0.861	-0.963	N/A	-0.665	4.071	4.204	0.513
NONO	N/A	N/A	N/A	-0.943	5.04	5.288	N/A
IL1RN	0.229	0.416	N/A	0.598	-4.198	-4.485	-1.318
CHUK	1.401	2.691	N/A	-0.728	2.398	2.814	1.209
CBR-470-1	N/A	N/A	N/A	3.138	1.982	2.975	3.138
1-methyl-4-phenyl-1,2,3,6-tetrahydropyridine	0.934	1.105	N/A	1.471	2.417	2.921	2.352
IL17RA	2.138	2.158	N/A	N/A	1.928	2.397	2.57
PDGF-DD	-1.342	-1	N/A	N/A	-3.606	-3	-2.236
acetaminophen	-1.071	-0.442	N/A	1.07	3.411	2.934	2.231
CD3 (complex)	2.15	1.764	N/A	0.289	3.228	3.176	0.533
ACKR2	0	0	N/A	1.463	-4.826	-4.725	0.113
TNFRSF1A	0.644	0.04	N/A	2.184	2.637	2.811	2.806
dopamine	0.242	-0.776	N/A	1.744	-3.843	-3.538	-0.978
AR	1.146	2.234	0.811	0.074	-3.346	-2.678	0.83
Scd2	-0.896	0.555	N/A	0.128	-4.572	-4.463	-0.485
TSH	1.271	1.922	N/A	N/A	2.493	2.972	2.425
TBX21	-1.995	-1.582	N/A	-1.982	2.039	2.493	-0.991
SPNS2	N/A	N/A	N/A	-1.982	-2.915	-3.196	-2.97
KDM3A	-0.749	1.132	N/A	2.784	-2.92	-2.053	1.387
CDKN2A	-2.263	-2.474	N/A	2.236	1.482	1.204	1.357
VEGF	-0.612	-0.336	0.277	-0.42	-5.218	-3.348	-0.8
Il22/Il22b	2.209	2.05	N/A	1.744	1.79	1.79	1.414
IL2	1.553	2.191	N/A	0.047	3.136	3.852	0.208
bexarotene	-2.573	-1.258	N/A	N/A	-2.706	-2.222	-2.214
ruxolitinib	-1.478	-1.941	N/A	1.726	-2.788	-2.951	-0.083
E. coli B5 lipopolysaccharide	0.188	0.789	0.447	-1.376	3.661	4.253	0.241
molybdenum disulfide	2.324	1.134	N/A	-2.524	2.714	2	-0.258
methylprednisolone	0.665	1.531	-1.777	-0.881	-2.451	-2.424	-1.203
aflatoxin B1	-0.359	0.229	N/A	-0.137	-4.856	-3.682	-1.664
STAG2	-1.357	-0.958	N/A	N/A	-4.356	-4.241	N/A
IFN	0.129	0.868	N/A	0.096	4.879	4.89	0.045
EP400	N/A	N/A	N/A	-2	-2.882	-3.034	-2.985
PLK4	1.134	0.378	N/A	-2	2.828	3.207	-1.342
CD44	0.998	2.278	N/A	2.127	0.706	1.683	3.093
SOX11	-0.276	0.042	N/A	-2.433	-3.467	-2.914	-1.668
ZC3H12C	-1.331	0.222	N/A	0.6	-3.271	-3.271	-2.101
nitroprusside	-1.961	-1.961	N/A	2.427	0.823	1.166	2.427
IRF9	1.154	-0.647	N/A	0.239	4.059	3.855	0.798
ETV6-RUNX1	0.287	0.132	N/A	1.664	-3.903	-3.482	1.28
IFN type 1	-1.26	N/A	N/A	N/A	4.689	4.788	N/A
MYC	0.93	1.768	1.458	1.217	-2.823	-1.153	1.362
CDK19	-2.121	-2.673	N/A	-1.912	0.218	-1.824	-1.961
IL6R	1.908	1.789	N/A	1.744	1.608	2.377	1.28
TRIM21	1.658	0.968	N/A	N/A	-3.325	-3.576	-1.133
CD3E	0.937	1.237	N/A	-2.236	-2.309	-1.408	-2.53
RELA	1.214	0.913	N/A	-0.364	3.38	3.926	0.858
TAB1	-1.387	-1.387	N/A	N/A	-3.368	-3.368	-1.131
IFNL1	N/A	N/A	N/A	N/A	5.088	5.003	-0.528
USP18	-1.382	-1.153	N/A	1.172	-2.715	-3.406	-0.788
CD14	0.369	1.012	N/A	N/A	3.398	3.398	2.435
ADAMTS12	-1.195	-1.664	N/A	-1.387	-1.961	-1.961	-2.425
THPO	2.366	1.986	N/A	N/A	2.715	2.475	1.044
IFNE	2.219	2	N/A	0.555	2.387	2.864	0.555
TCF3	-1.601	-1.781	N/A	1.688	1.98	2.378	1.151
calcitriol	-1.234	-1.607	N/A	1.817	2.061	1.343	2.489
LATS2	1.195	0.555	N/A	1.667	2.688	2.514	1.929
H2AZ1	N/A	N/A	N/A	-2.449	-2.714	-2.714	-2.646
LTBR	3.13	1.556	N/A	-1.715	1.701	2.079	-0.339
PRKAA2	-0.475	-0.847	-0.555	-1.831	-2.024	-2.341	-2.437
TERT	1.195	1.195	N/A	-1.596	2.693	3.051	-0.767
mifepristone	-0.72	-0.483	-2	-2.902	-0.048	-1.409	-2.92
PKM	1.717	2.53	N/A	1.344	1.247	1.96	1.681
TGFBR2	-1.134	-2.329	N/A	-1.416	-1.331	-2.396	-1.84
aldesleukin	1.756	1.715	N/A	N/A	3.28	2.992	0.703
LLGL2	-2	-1	N/A	0	-3.317	-2.121	-2
POR	-2.891	-3.838	N/A	1.353	0.333	-0.616	1.387
palbociclib	0.104	-0.923	N/A	1.706	2.966	3.487	1.202
cholesterol	-0.804	-1.704	N/A	0.007	3.385	2.901	1.585
IL31	2.38	2.16	N/A	N/A	2.92	2.92	N/A
pristane	0.247	0.665	N/A	0.391	4.013	3.993	1.067
IRAK4	-2.196	-1.276	N/A	N/A	2.694	2.371	1.834
PEAR1	3	N/A	N/A	-1.633	4.472	1.265	N/A
DCN	-2.137	-2.114	N/A	-1.69	2.03	1.946	-0.433
nickel chloride	N/A	-0.336	N/A	2.323	1.564	2.877	3.235
ethanol	-2.413	-1.498	0.623	2.253	0.628	0.655	2.242
miR-29b-3p (and other miRNAs w/seed AGCACCA)	1.468	-0.032	N/A	0.63	3.789	2.835	1.551
IHH	0.629	1.297	N/A	-1.219	-3.222	-2.594	-1.342
mir-182	2.902	2.392	N/A	1.342	-0.835	-0.583	2.236
SCAP	0.117	3.268	N/A	N/A	-3.164	-1.731	2
paraquat	N/A	-1.153	N/A	3.675	0.436	1.912	3.062
2-deoxyglucose	-0.826	-0.942	N/A	-1.091	-2.88	-2.945	-1.55
insulin	1.781	2.805	N/A	2.076	-1.703	0.321	1.545
VDR	-0.506	1.103	N/A	-2.085	-2.703	-2.605	-1.216
vanillin	N/A	N/A	N/A	2.449	2.121	3	2.646
CD28	1.72	1.45	N/A	0.62	2.793	2.395	1.237
RAD51	N/A	2	N/A	-2.4	-2.117	-2.117	-1.58
PPP2CA	1.1	1.169	N/A	1.706	-2.192	-1.994	2.052
PPARG	-0.839	-0.237	-1.732	2.539	-2.41	-1.65	-0.786
carrageenan	-0.433	0.577	N/A	1.671	2.157	2.919	2.397
PDK4	-2.2	-1.4	N/A	N/A	1.908	2.428	2.214
3-methylcholanthrene	N/A	N/A	N/A	2.975	2.154	2.701	2.313
IRGM	N/A	N/A	N/A	N/A	-5.065	-5.065	N/A
N-CoR	-1.912	-2.97	N/A	-1.432	-1.002	-1.918	-0.895
curdlan	-1.982	-1.067	N/A	N/A	2.556	2.556	1.953
PHLDA1	N/A	-1.948	N/A	N/A	3.123	2.815	2.226
RIPK1	-0.454	0.537	N/A	2.168	1.792	2.176	2.979
TET3	-1.689	-2.333	N/A	1.547	-2.025	-1.648	0.862
SMARCB1	-1.702	-1.219	N/A	1.323	2.004	2.381	1.474
ADAMTSL2	2.537	1.195	N/A	-0.068	2.945	2.502	-0.853
ibuprofen	-0.069	-0.069	N/A	-1.732	-2.721	-2.535	-2.964
GDF11	-1.264	N/A	N/A	-1.798	-2.781	-2.936	-1.294
AHR	1.807	1.499	-1.457	0.066	2.414	2.497	-0.331
LDB1	1.091	1.789	N/A	2.138	-2.018	-1.75	1.279
USP47	N/A	N/A	N/A	2	2.714	2.887	2.449
EPHX2	2.335	1.877	N/A	-1.964	1.664	1.372	0.832
JAG1	-2.085	-1.29	N/A	1.65	-2.514	-1.608	0.895
nicotinamide-beta-riboside	2.2	1.964	N/A	2	-1.912	-1.693	0.265
N-Ac-Leu-Leu-norleucinal	-2.211	-1.974	N/A	-1.961	-1.433	-1.598	-0.841
actinomycin D	1.272	-0.532	N/A	-2.317	2.351	1.022	-2.511
mir-21 (includes others)	1.269	0.546	-0.415	2.73	-0.856	-1.133	3.051
NR1I3	N/A	-0.478	N/A	2.952	1.544	1.916	3.09
trichostatin A	-1.846	-1.204	-0.835	-0.818	-2.659	-1.124	-1.493
Sn50 peptide	-0.606	-0.606	N/A	-1.706	-2.277	-2.194	-2.59
trinitrobenzenesulfonic acid	0.992	1.41	N/A	0.248	1.823	2.627	2.878
CYP7A1	0.132	1.287	N/A	N/A	-3.432	-3.128	-1.993
mir-221 (includes others)	2.38	2.162	N/A	0.928	1.511	1.511	1.466
JAK1/2	0.333	0	N/A	N/A	3.79	3.929	1.89
ETV7	N/A	N/A	N/A	N/A	-3.976	-3.976	-1.987
SIRT6	1.684	-0.03	N/A	0.696	3.062	2.565	1.891
CD40	0.638	1.172	N/A	0.637	2.974	3.504	0.997
CLU	-0.818	N/A	-0.762	N/A	-3.432	-3.733	-1.164
CD24	N/A	0.585	N/A	-1.546	-2.998	-2.998	-1.782
CEACAM1	-1.342	-1.633	N/A	-2.213	-1.51	-1.51	-1.698
ETV6	N/A	N/A	N/A	-1.297	-4.163	-4.427	N/A
glucocorticoid	-0.721	-0.563	N/A	-0.929	-3.247	-2.712	-1.713
PIK3R1	1.516	0.67	N/A	-0.19	3.257	3.625	0.612
NFKB1	2.035	2.794	N/A	-1.456	1.218	1.689	0.668
MCC950	-0.247	-0.281	N/A	-0.781	-3.194	-3.173	-2.17
PLX5622	1.973	1.855	N/A	-0.447	1.998	1.867	1.699
volasertib	N/A	-1.969	N/A	1.982	1.906	2.138	1.842
NfkB1-RelA	0.455	0.803	N/A	N/A	3.168	3.402	1.988
alpha catenin	-1.264	-2.175	N/A	-1.787	0	-1.686	-2.902
ATP2B2	2.646	2.646	N/A	-0.447	2.183	1.886	0
NTN1	-0.849	-1.172	N/A	N/A	-2.791	-2.791	-2.2
ITPR2	0.384	-0.73	N/A	-1.213	3.337	3.619	-0.513
5-N-ethylcarboxamido adenosine	1.118	1.686	N/A	2.394	-0.711	1.186	2.694
BMP2	-2.221	-0.58	N/A	-1.144	-3.306	-2.35	0.182
PTGER2	-1.019	-0.501	2.213	-1.436	-2.383	-2.047	-0.166
eflornithine	0.447	0.816	N/A	1.068	2.915	3.191	1.326
IFNA4	0.493	-0.164	N/A	-0.277	4.05	4.299	0.478
DUSP1	-0.162	-0.851	-1	1.259	-2.889	-3.125	-0.469
MAPK1	-0.771	-0.861	N/A	0.081	-4.191	-3.667	0.178
RFX1	1.048	1.029	N/A	-0.552	2.962	2.805	1.346
lipid A	0.634	1.452	N/A	-0.254	3.003	3.003	1.396
OGA	0.634	-0.447	N/A	-2.694	2.843	1.75	-1.341
bee venom	1.677	0.805	N/A	0.887	1.877	3.187	1.269
NLRX1	0.879	0.208	N/A	-1.342	-2.442	-2.612	-2.214
CpG ODN 1668	-0.715	-0.774	N/A	-0.277	3.554	3.554	0.82
NOTCH2	-1.269	-0.266	N/A	2.205	-2.704	-2.177	-1.067
estrogen receptor	2.744	2.031	N/A	-1.117	0.932	1.326	1.537
mibolerone	1.093	1.093	N/A	-1.134	-3.235	-2.54	-0.577
tofacitinib	-1.449	-1.569	N/A	N/A	-3.179	-3.466	N/A
KDM3B	1.134	0.378	N/A	1	2.357	2.673	2.121
DETA-NONOate	-1.353	-1.069	N/A	2.905	0.428	1.472	2.434
troglitazone	0.287	-0.778	N/A	2.477	-2.466	-2.713	-0.939
PEX5	0.447	0.447	N/A	1.929	2.168	2.523	2.137
N-(1-carbamoyl-2-phenyl-ethyl) butyramide	2	1.342	N/A	N/A	-2.333	-2.333	-1.633
STAT3	0.534	1.238	N/A	3.339	-1.041	0.758	2.73
RPTOR	-0.076	1.549	N/A	-0.6	-3.162	-2.416	-1.835
SREBF2	-0.268	2.586	N/A	-0.522	-3.341	-2.404	0.511
ARL6IP1	1.414	1.134	N/A	-1	-2.214	-2.548	-1.32
PLAUR	-1.449	-1.569	N/A	-1.177	-1.867	-2.062	-1.506
COPS5	N/A	1.508	N/A	-0.853	-3.478	-2.889	-0.87
butaprost	0.823	1.328	N/A	1.008	2.117	2.117	2.203
FDI6	N/A	N/A	N/A	1.995	2.776	2.593	2.232
NLRP3	-0.995	-0.57	N/A	1.588	1.878	1.987	2.575
digoxin	-1.962	-0.785	N/A	N/A	-2.416	-2.431	-1.992
GW9662	-1.46	-1.254	N/A	-0.566	2.968	2.161	1.172
MAVS	-0.472	-0.627	N/A	N/A	4.413	4.04	0.026
PF-4878691	1.133	1.133	N/A	N/A	3.274	3.274	0.762
PI3K (complex)	0.759	1.404	N/A	2.711	-0.268	1.432	2.986
OSCAR	2.263	2.6	N/A	N/A	1.342	1.718	1.633
TLR8	1.185	1.421	N/A	N/A	2.922	2.922	1.098
THEM6	2	2.449	N/A	N/A	-2.646	-2.449	N/A
miR-30c-5p (and other miRNAs w/seed GUAAACA)	2.611	1.219	N/A	-1.763	2.309	0.927	-0.714
IKBKB	0.33	1.572	-1	0.439	1.999	2.278	1.917
tamoxifen	-0.511	-1.285	N/A	-1.255	3.421	2.446	0.613
MAPK	0.784	N/A	N/A	1.951	1.808	2.387	2.596
ELF4	1.328	1.328	N/A	N/A	-2.626	-2.256	-1.961
ocifisertib	0.562	0.225	N/A	1.432	2.885	2.659	1.732
ADM	-0.297	-0.678	N/A	N/A	-3.112	-3.227	-2.173
NOTCH3	-2.141	-1.824	N/A	0.689	-2.267	-1.865	0.698
PG3-Oc	N/A	-1	N/A	2.425	1.437	2.4	2.213
INS	-0.04	-0.618	N/A	1.355	2.41	2.562	2.485
let-7 (includes others)	1.191	-0.757	N/A	0.907	3.819	2.21	0.585
Wy 40905	-1.934	-2.029	N/A	1.698	0.799	1.044	1.951
bromodeoxyuridine	0.186	0.218	N/A	2	2.445	2.689	1.914
TGFB2	-2.435	-1.34	N/A	1.615	-2.107	-1.89	-0.063
PLK2	0.816	0	N/A	-2.219	2.231	2.515	-1.664
ceruletide	-0.392	0.324	N/A	1.219	1.964	3.145	2.401
ITGB1	-1.32	-1.431	N/A	-0.151	2.914	2.12	1.496
LDHA	-0.447	N/A	N/A	N/A	-3.13	-3.201	-2.646
ABCG1	1.153	1.177	N/A	1.487	-2.825	-2.546	0.234
THZ1	-0.114	-0.372	N/A	-1.117	4.163	2.178	-1.474
TNFSF12	0.739	1.516	N/A	0.493	1.334	2.004	3.328
SPRING1	N/A	2.771	N/A	N/A	-3.673	-2.952	N/A
ETV3	N/A	N/A	N/A	N/A	-4.6	-4.796	N/A
LIN9	N/A	N/A	N/A	N/A	-3.554	-3.415	-2.425
SOCS6	-2	-1.633	N/A	N/A	1.89	1.633	2.236
S-nitroso-N-acetyl-DL-penicillamine	-0.391	-0.243	N/A	1.812	2.214	2.542	2.181
GNA12	-1.4	N/A	N/A	-0.291	-2.653	-3.086	-1.943
YAP/TAZ	-1.693	-1.969	N/A	0.377	-2.341	-2.06	-0.93
NRG1	-1.465	-0.782	N/A	-0.72	-3.076	-1.561	-1.763
homocysteine	1.383	0.278	N/A	-1.001	2.287	2.715	1.703
ARID1A	-1.436	0.457	-2.219	2.886	-1.84	-0.527	0
mir-223	-1.389	-2.138	N/A	0.372	-1.774	-2.284	-1.404
TNFSF9	-2.009	-2.177	N/A	-1.98	1.275	1.275	0.64
sodium arsenite	0.447	0	N/A	2.737	1.06	1.909	3.192
Pam3-Cys	-1.905	-0.919	N/A	-0.447	1.942	2.642	1.486
resatorvid	1.652	0.292	N/A	-0.283	-2.45	-2.59	-2.063
pembrolizumab	-0.64	N/A	N/A	0.447	3.898	3.637	0.707
TAL1	0.093	0	N/A	-2.121	-2.834	-2.714	-1.566
hydrogen peroxide	-0.248	0.949	0.864	2.648	-1.124	0.881	2.604
5-O-mycolyl-beta-araf-(1->2)-5-O-mycolyl-alpha-araf-(1->1')-glycerol	0.839	1.437	N/A	0.632	2.007	3.106	1.291
TREM2	1.275	0.947	N/A	0.109	-2.118	-1.835	-3.014
HMGB1	0.655	0.968	N/A	N/A	2.947	2.493	2.227
TNF (family)	-0.103	0.778	N/A	-0.004	3.256	4.194	0.945
XRCC5	1.89	2.121	N/A	0.152	1.912	2.138	1.067
IL12A	-0.842	-0.436	N/A	N/A	3.238	3.672	1.067
cycloheximide	-1.133	-1.136	N/A	-2.092	1.38	-0.902	-2.611
FKBP10	0.333	-1.342	N/A	-1.89	2.524	0	-3.162
FZD9	0.2	1.477	N/A	-2.236	2.087	2.48	-0.762
LDL	-0.024	-0.173	N/A	2.905	1.575	2.14	2.425
MAP2K4	-1.477	-0.651	N/A	-0.728	2.442	2.594	1.342
JAG2	-1.407	-1.947	N/A	1.4	-1.972	-2.027	-0.478
CRH	-0.806	-0.717	N/A	1.474	1.719	2.563	1.95
2-aminopurine	N/A	N/A	N/A	-1	-2.925	-3.081	-2.213
temozolomide	-1.468	0.036	N/A	N/A	2.703	2.802	2.202
MAP3K14	1.221	1.555	N/A	0.522	1.225	2.329	2.356
3-deoxy-2-octulosonic acid(2)-lipid A	1	0.113	N/A	-1.067	3.011	3.357	0.64
PPARGC1A	-0.795	-0.981	-1.264	-0.102	-0.567	-2.632	-2.84
NFATC2	0.461	-0.696	N/A	-0.378	3.741	3.806	0.098
aspirin	-1.842	-1.818	N/A	-0.752	-0.954	-1.4	-2.41
norepinephrine	-1.846	-1.122	N/A	1.342	-2.865	-1.821	-0.177
imipramine blue	N/A	N/A	N/A	N/A	3.363	3.228	2.581
JAK2	0.379	0.127	N/A	0.333	3.364	3.525	1.444
BMS-754807	N/A	N/A	N/A	2.236	2.236	2.236	2.449
TXNRD1	N/A	N/A	N/A	-2.564	-2.073	-2.103	-2.416
STAT4	-0.16	0.881	N/A	0.759	2.205	2.895	2.256
MAP2K5	0.73	3.01	N/A	N/A	-2.166	-1.266	1.981
ALDH2	1.103	0.254	N/A	-2.828	-0.677	-1.933	-2.339
diethylstilbestrol	1.12	1.077	-0.975	-0.425	-2.8	-2.246	-0.489
ZNF750	-0.447	N/A	N/A	N/A	-4.391	-4.281	N/A
TLN1	-0.216	-0.216	N/A	-1.067	2.902	2.902	1.811
MVP	0	1.046	N/A	N/A	2.938	2.938	2.19
IL7	0.701	0.532	N/A	-0.394	3.251	3.44	0.786
FOXA1	-1.319	-1.648	N/A	-1.938	-0.418	-1.742	-2.035
elaidic acid	N/A	2.97	N/A	N/A	-3.556	-2.573	N/A
Bay 11-7082	0.907	0.343	N/A	0.813	-3.003	-2.972	-1.061
TRIM28	-0.795	-0.661	N/A	1	-2.854	-2.539	-1.244
ZNF281	-2	-1.5	N/A	1.667	-1.606	-1.414	-0.905
N-acetylmuramyl-L-alanyl-D-isoglutamine	1.063	1.617	N/A	N/A	2.532	2.532	1.345
N-acetyl-L-cysteine	-0.273	-1.07	N/A	-2.137	-1.134	-2.23	-2.242
TRIM26	-0.432	-1.197	N/A	-0.213	-2.331	-2.603	-2.295
ZC3H12A	-0.767	-1.252	N/A	-1.897	-1.528	-1.407	-2.218
epothilone B	N/A	N/A	N/A	1.982	2.433	2.433	2.219
EPCAM	0.127	0.159	N/A	-2.224	-1.954	-1.954	-2.626
CTBP1	-2.576	-1.709	N/A	0.776	-0.081	-1.92	-1.982
tetrachlorodibenzodioxin	0.831	0.179	N/A	1.539	2.081	2.935	1.475
eltanexor	N/A	N/A	N/A	2.449	1.994	1.585	3
ESR2	1.43	1.504	-0.264	0.712	-2.556	-1.853	0.708
SQSTM1	2.556	2.353	N/A	2.007	0.271	0.635	1.197
pioglitazone	1.82	1.654	N/A	0.49	-2.445	-1.634	-0.974
vitamin K3	N/A	N/A	N/A	1.89	2.137	2.333	2.646
IL22	1.593	2.425	N/A	N/A	2.186	1.428	1.369
palmitic acid	-2.245	-0.973	N/A	0.202	1.626	3.021	0.934
LCK	1.342	1.342	N/A	N/A	2.032	2.032	2.236
methyl-beta-cyclodextrin	-1.432	-1.254	N/A	N/A	-2.96	-2.204	-1.131
Sb202190	1.297	0.931	N/A	-2.008	-0.641	-1.303	-2.8
AGT	-1.845	0.555	-0.044	1.032	-3.359	-1.951	-0.187
MLX	1.342	2.756	N/A	-0.341	-1.736	-1.86	-0.93
EIF2AK2	N/A	N/A	N/A	N/A	3.874	3.874	1.203
PTPRD	-2.449	-2.236	N/A	2	-0.632	-0.632	1
SORL1	-2.524	1.155	N/A	0.832	-1.947	-0.18	2.294
GRIN2A	0.431	-1.8	N/A	N/A	3.574	1.992	1.134
HOXA10	-1.005	-0.037	N/A	-2.716	-1.854	-1.905	-1.411
cisplatin	-1.326	-0.607	N/A	1.302	1.328	2.441	1.906
OGT	0.537	0.33	N/A	N/A	-3.041	-2.439	-2.562
CLEC4G	0.426	1.066	N/A	N/A	-3.208	-2.535	-1.673
N-nitro-L-arginine methyl ester	-2.255	-1.722	N/A	0.536	1.653	2.156	0.577
10-nitrooleate	N/A	-1	N/A	N/A	-2.828	-2.828	-2.236
24-hydroxycholesterol	-0.223	-0.707	N/A	N/A	-2.489	-3.139	-2.333
FAS	1.218	0.705	N/A	-0.434	3.715	2.367	0.447
SLC16A2	1.523	1.222	N/A	-1.483	-1.789	-2.065	-0.792
LMO2	0.726	1.378	1	1.387	-1.787	-1.402	1.179
TNFAIP6	0.461	1.039	N/A	N/A	-2.578	-2.578	-2.2
IL3	1.951	2.715	N/A	-0.532	0.626	1.712	1.316
MNT	0	0.378	N/A	-2.236	-1.667	-2.333	-2.236
SAA	0.875	1.107	N/A	N/A	2.091	2.579	2.196
TLR2	0.812	1.089	N/A	-0.364	2.357	3.059	1.139
SN-38	N/A	N/A	N/A	2.153	1.948	2.563	2.153
CpG oligonucleotide	0.702	0.249	N/A	0.093	3.157	2.894	1.717
collagenase	0.466	1.257	N/A	-1	1.884	2.068	2.137
BTK	1.686	1.46	N/A	-0.314	2.786	2.565	N/A
cyclic AMP	-0.123	0.837	N/A	3.358	-0.626	1.085	2.769
mitoxantrone	N/A	2	N/A	1.982	1.246	1.129	2.425
TYK2	-0.137	0	1.265	-0.368	3.437	3.212	-0.35
puerarin	0.618	0.618	N/A	1.342	-2.873	-2.45	-0.865
NFATC1	2.566	1.768	N/A	1.964	-0.51	0.406	1.545
PDK2	-1.964	-1.964	N/A	N/A	2.414	2.414	N/A
hemoglobin	N/A	-0.064	N/A	2.573	1.211	2.15	2.755
alitretinoin	-0.265	0.873	N/A	-1.431	-2.211	-2.023	-1.947
cyanidin 3-O-glucoside	1.964	N/A	N/A	N/A	-2.408	-2.408	-1.969
MFGE8	0.447	0.277	N/A	N/A	2.813	2.985	2.219
decitabine	-1.214	-0.44	0.753	2.26	0.258	2.119	1.695
bardoxolone	N/A	N/A	N/A	2.157	1.546	2.415	2.621
TOX	0.573	1.41	N/A	-2.449	-1.632	-0.937	-1.732
rosuvastatin	1	2.345	N/A	N/A	-3.053	-2.335	N/A
MSB0011359C	-2.214	-2.034	N/A	0	1.835	1.742	-0.905
AKT	-1.931	-1.432	1.4	1.926	-0.461	-0.196	1.369
calyculin A	-1.633	-1.342	N/A	2	-1	-1	1.732
betaine	1.091	1.091	N/A	N/A	-2.561	-2.561	-1.4
tosylphenylalanyl chloromethyl ketone	0.742	-0.351	N/A	N/A	-2.621	-2.792	-2.194
SOCS3	-1.565	-1.194	N/A	N/A	-3.021	-2.893	N/A
PRDM16	0.69	0.42	N/A	-0.184	-3.666	-3.549	0.161
3-methyladenine	0.906	1.297	N/A	N/A	2.446	1.957	2.035
baicalin	0.692	0.463	N/A	1	-3.067	-2.198	-1.219
trovafloxacin	0.447	0.707	N/A	-0.447	2.985	3.674	0.378
KEAP1	0.762	N/A	N/A	-2.266	-1.492	-2.131	-1.979
ziritaxestat	0.333	1.414	N/A	0.707	-2.673	-2.5	1
CG	0.582	1.039	N/A	2.252	-0.173	2.077	2.501
enterotoxin B	0.533	1.092	N/A	-0.478	2.342	2.342	1.836
FABP4	0.845	0.845	N/A	0.762	2.247	2.202	1.719
latrunculin B	2.213	N/A	N/A	-1.98	2.213	2.213	N/A
CLDN7	-1.982	-1.982	N/A	N/A	-1.476	-2.314	-0.863
MALAT1	-1.72	-1.199	N/A	N/A	-2.929	-2.767	N/A
1-chloro-2,4-dinitrobenzene	-0.447	0	N/A	1.671	1.941	2.18	2.357
NOS2	0.477	-0.43	N/A	0.706	1.953	3.007	2.015
MAP2K6	-0.162	-0.831	N/A	1.702	2.044	1.879	1.969
IL10	-0.327	-0.365	-1.004	0.1	-2.756	-1.839	-2.195
ID1	-0.855	-0.618	-1.103	0.693	-2.091	-2.766	0.458
HSF1	-0.656	-0.566	1.982	0.096	-2.757	-1.964	-0.555
IFIH1	-0.133	0.234	N/A	0.048	3.177	3.299	1.673
IL1R1	-0.642	-0.341	N/A	1.941	1.279	1.972	2.376
UCP2	0.625	N/A	N/A	N/A	-2.929	-2.396	-2.596
pitavastatin	0.503	1.841	N/A	1.285	-1.672	-1.268	1.969
concanavalin a	0.034	0.38	N/A	0.211	3.181	3.354	1.378
GLIS3	0.143	1.89	N/A	1.938	0.211	1.709	2.646
immethridine	-0.816	-1.342	N/A	2.449	-1.604	-1.941	0.378
glycochenodeoxycholate	-2.333	-2.236	N/A	0.447	0.75	1.343	-1.414
PPARA:RXRA Coactivator	-1	-0.147	N/A	2.19	-2.452	-2.105	0.625
ezetimibe	1.154	1.046	N/A	-0.391	-3.042	-2.234	0.651
KLF5	-0.793	0.046	N/A	N/A	-3.497	-2.355	-1.822
FADD	0.492	0.194	N/A	1	3.119	2.994	-0.707
EOMES	-1.195	-0.933	N/A	-1.698	-0.416	-1.691	-2.563
eicosapentaenoic acid	-1.569	-2.313	N/A	1.055	-1.961	-1.313	-0.284
MAK683	N/A	N/A	N/A	1.993	2.164	2.328	2.008
NOTCH4	-2.152	-1.132	N/A	1.832	-1.982	-1.37	N/A
E2F2	N/A	1.091	N/A	N/A	-2.714	-2.714	-1.941
mir-127	-1.956	-1.956	N/A	N/A	1.998	1.756	0.794
GNAS	1.544	1.358	N/A	0.359	0.725	2.303	2.164
PKC	-1.602	-1.105	N/A	2.44	-0.98	0.559	1.765
BCL2L11	-1.387	-1.131	N/A	N/A	-1.686	-2.025	-2.216
mir-146 (includes others)	-0.212	-0.473	N/A	-0.686	-3.076	-3.031	-0.966
PAX5-ELN	-0.447	0.447	N/A	-1.633	-2.5	-2.138	-1.265
panobinostat	0.294	1	N/A	1.761	1.771	1.576	2.025
RBL1	0.916	-0.213	N/A	0.775	2.181	1.96	2.371
NfkB-RelA	-0.28	N/A	N/A	N/A	2.886	3.26	1.989
HOXC8	2.828	2.236	N/A	-0.336	1.505	1.29	0.218
ADORA2B	1.539	1.765	N/A	N/A	-2.663	-2.367	0.077
2'3'-cyclic guanosine monophosphate-adenosine monophosphate	-0.6	-0.307	N/A	N/A	3.812	3.679	N/A
D-glucose	-3.13	-0.787	N/A	2.259	-1.477	0.221	0.513
resolvin E1	1.276	0.6	N/A	1.408	-2.488	-2.211	-0.396
MAGI1	N/A	-1.508	N/A	1.5	2.466	1.372	1.528
MAPK8	-2.707	-1.534	N/A	1.466	-0.09	1.119	1.449
Fcgr2b	-0.469	0.174	N/A	N/A	2.417	2.885	2.414
SMAD4	-1.809	-1.421	N/A	2.556	0.403	1.036	1.12
EGLN1	1.499	1.216	N/A	1.842	1.423	0.955	1.406
ROR1	-1.172	-1.172	N/A	-0.6	-1.508	-1.667	-2.2
SMARCA5	-0.957	-1.187	N/A	-0.114	-2.668	-2.965	0.417
resolvin D1	0.357	0.13	N/A	N/A	-3.111	-2.669	-2.041
FBXO32	-1.709	-1.584	N/A	0.277	-1.697	-1.868	-1.172
alpha-tocopherol	-0.9	N/A	N/A	N/A	-2.407	-2.599	-2.401
SB203580	0.722	-0.636	-0.44	-1.684	-0.228	-2.215	-2.382
GSK3368715	0.378	-0.447	N/A	-1	3.317	3.162	N/A
PRNP	1.295	1.621	N/A	N/A	2.037	2.073	1.278
HIF1A-AS2	N/A	N/A	N/A	N/A	-3.116	-2.962	-2.213
OSMR	1.633	0.816	N/A	N/A	2.353	2.556	0.927
MAFF	N/A	N/A	N/A	2.236	1.342	2.449	2.236
OICR-9429	N/A	N/A	N/A	N/A	3.155	2.824	2.231
SB 216763	-2.157	-0.69	N/A	0.294	-2.703	-1.886	-0.479
VPC-220010	N/A	N/A	N/A	-1.342	3.207	2.84	-0.816
EGFR	-2.016	-1.266	-0.849	0.918	-1.929	-0.649	0.577
JAK1	-0.173	0.479	N/A	N/A	3.548	3.889	-0.114
LRP6	0.265	0.265	N/A	-0.469	-2.913	-2.894	-1.397
PSMD10	N/A	N/A	N/A	1.949	1.914	2.159	2.176
epicatechin	-1.043	-0.174	N/A	N/A	-2.503	-2.297	-2.177
mir-15 (includes others)	0.08	-0.045	N/A	0.565	3.047	2.892	1.559
CMTM3	-0.773	-1.588	N/A	0.447	-1.756	-1.457	-2.143
FOXF1	0.416	0.832	N/A	-0.359	-2.801	-2.622	-1.132
glutathione	-0.434	0.946	N/A	-1.909	-0.939	-1.615	-2.318
MAPK7	1.194	2.555	N/A	0.788	-0.54	0.493	2.584
CCM2	0.956	0.277	N/A	-1.912	1.89	1.134	-1.982
ETNPPL	N/A	2.449	N/A	N/A	-3.011	-2.688	N/A
SFLLRN (PAR1-activator)	1.715	1.715	N/A	N/A	1.268	2.621	0.818
PLA2G4A	-0.152	-0.152	N/A	N/A	2.749	2.92	2.164
KDM5B	0.468	-0.633	N/A	1.056	3.12	2.408	0.45
B4GALT6	-0.927	N/A	N/A	N/A	2.615	2.615	1.974
CXCL1	N/A	N/A	N/A	N/A	3.083	3.083	1.96
Scd1	-1.457	-1.045	N/A	-0.199	-1.545	-1.662	-2.206
NRF1	N/A	N/A	N/A	2.219	2.219	1.455	2.219
YTHDF1	-0.697	-1.547	N/A	2.418	-1.305	-1.433	-0.707
pentoxifylline	1.122	1.184	N/A	N/A	-2.12	-2.12	-1.551
RBL2	-1.067	-1.067	N/A	N/A	2.469	2.301	1.184
SIRT2	1.461	1.915	N/A	-1.964	1.434	1.313	N/A
STAT3/STAT3	1.081	1.706	N/A	1.698	1.432	1.432	0.726
PLCG2	0.688	-0.622	N/A	1.342	-2.427	-2.847	-0.143
ELOVL3	-1.982	-2.813	N/A	0.816	0.714	1.739	N/A
KLRK1	-1.627	-1.93	N/A	-0.776	1.41	1.613	-0.704
NFkB (family)	N/A	0.007	N/A	0.928	2.57	2.57	1.982
NOX4	0.168	0.168	N/A	2.6	0.68	1.839	2.6
NCOR1	-0.376	-0.128	N/A	N/A	-3.584	-3.967	N/A
EBI3	-1.193	-1.235	N/A	N/A	2.976	2.649	N/A
enalapril	2.111	1.718	N/A	-1.177	1.395	0.586	1.066
atorvastatin	0.676	1.927	N/A	-1.32	-2.182	-1.237	-0.705
chrysotile asbestos	2.4	2.186	N/A	N/A	-0.905	-0.605	1.949
GLI2	-1.36	-0.64	N/A	0.577	-2.939	-2.272	0.254
ARRB2	1.224	0.337	N/A	N/A	-1.904	-2.182	-2.393
CpG ODN 2216	1.358	1.116	N/A	N/A	2.669	2.669	0.225
ELAVL1	1.35	0.675	0.784	-0.632	1.448	1.941	-1.207
GDF2	-1.554	-0.819	N/A	2.268	-0.715	-0.29	2.391
ERBB2	1.013	1.195	0.396	-1.197	-1.521	-0.448	-2.262
SREBF1	1.157	2.103	N/A	0.8	-2.467	-1.413	-0.091
BACH1	-0.937	N/A	N/A	-2.639	1.506	0.593	-2.356
AMFR	N/A	2.449	N/A	N/A	-2.967	-2.611	N/A
SNAI1	-1.543	-1.581	N/A	0.198	-2.519	-1.785	-0.395
SND1	-1.32	-0.946	N/A	1.026	1.617	1.606	1.492
PTHLH	0.121	0.374	N/A	1.777	1.549	1.732	2.448
LRP1B	-2.236	N/A	N/A	N/A	-2.706	-3.053	N/A
N-[N-(3,5-difluorophenacetyl-L-Ala)]-S-phenylglycine t-butyl ester	3.017	2.601	N/A	-0.591	-0.05	-0.988	-0.743
EPO	2.661	1.958	N/A	-0.373	-1.317	-0.666	-1.015
stearic acid	-2.159	-2.159	N/A	-0.108	1.315	1.372	0.876
8-bromo-cAMP	-0.129	1.722	N/A	0.049	-3.35	-2.208	-0.527
diphenyleneiodonium	0.695	-0.324	N/A	-2.712	-0.252	-1.585	-2.417
Z-LLL-CHO	1.127	0.728	N/A	1.658	-2.229	-2.203	-0.035
pterostilbene	-0.655	-0.655	N/A	-0.152	-2.613	-2.423	-1.477
DNASE2	-0.391	-0.492	N/A	-0.152	-2.934	-2.934	-1.067
PAX7	-1.134	-0.447	N/A	2.72	-0.545	0.955	2.168
minocycline	1.025	0.21	N/A	N/A	-2.465	-2.191	-2.076
proteasome inhibitor PSI	N/A	N/A	N/A	-1.342	-2.335	-2.143	-2.137
peptidoglycan	-0.775	-0.517	N/A	-0.163	2.235	2.717	1.55
CREBBP	-1.682	-1.716	N/A	1.455	1.318	1.777	0
LIF	2.147	1.924	N/A	-1.276	1.077	1.504	0.019
STAT1 Dimer	-1.192	N/A	N/A	N/A	2.768	3.059	0.919
AIRE	-0.973	N/A	N/A	1.342	-2.588	-2.588	0.447
mir-130 (includes others)	-0.065	-0.696	N/A	N/A	2.899	2.874	1.402
NR3C1	1.544	0.134	N/A	-0.083	-3.043	-2.525	-0.604
EP4-D	0.378	1.633	N/A	0.447	-2.333	-1.508	1.633
GPR37	-1.787	-1.154	N/A	N/A	-1.937	-1.664	-1.387
POU2AF1	0.788	0.896	N/A	-0.64	1.642	2.292	1.664
BCAP31	2.076	1.289	N/A	1	-1.393	-1.268	-0.896
pyrrolidine dithiocarbamate	-0.842	-1.315	N/A	1.364	-2.056	-1.927	-0.416
ferric ammonium citrate	0.816	0.536	N/A	N/A	2.398	2.21	1.96
daunorubicin	N/A	N/A	N/A	N/A	2.769	2.769	2.376
BAY 61-3606	N/A	N/A	N/A	N/A	-3.117	-2.952	-1.843
CYP19A1	0.396	-0.57	N/A	0	2.39	3.216	1.338
APH-1	-1.414	-1.134	N/A	2	1.049	0.6	1.706
NEIL2	0.152	-0.277	N/A	N/A	-2.425	-2.425	-2.621
STX18	-2	N/A	N/A	0	-2.502	-1.89	-1.508
uric acid	-0.977	-0.575	N/A	0.482	1.946	1.932	1.973
IL23A	N/A	N/A	N/A	N/A	2.945	2.945	1.981
TNFSF11	3.405	2.75	N/A	-0.023	-0.4	0.45	0.842
mir-1 (includes others)	-2.201	-2.54	N/A	N/A	0.296	-0.823	-2.01
salmonella typhimurium lipopolysaccharide	-0.261	N/A	N/A	N/A	2.804	2.804	2
Mrgpra2a (includes others)	-0.535	-0.577	N/A	0.277	2.132	3.273	1.069
PTPRJ	-0.093	-0.389	N/A	0	2.429	3.011	1.941
RARG	-0.896	0	N/A	-2	-1.943	-1.89	-1.134
ZFTA-RELA	-0.333	0.632	N/A	-1.342	2.236	2.985	-0.333
NCOA3	-1.353	0.23	N/A	2.643	-2.337	-1.165	-0.133
SENP1	-0.218	0.115	N/A	N/A	-2.743	-2.547	-2.236
TSLP	2.158	2.158	N/A	N/A	1.49	1.49	0.562
CASR	0.336	1.554	N/A	-0.412	-2.432	-2.071	-1.053
glycocholic acid	-2.333	-2.236	N/A	N/A	0.5	1.155	-1.633
poly dA-dT	-0.916	N/A	N/A	N/A	3.542	3.399	N/A
UBAP1	N/A	N/A	N/A	N/A	-3.988	-3.86	N/A
IRF4	0.973	1.306	N/A	-0.389	-2.61	-2.208	-0.359
MLN120B	-1.253	-1.253	N/A	N/A	-1.882	-1.882	-1.572
PPIF	0.894	1.789	-0.447	-1.265	1.6	1.301	0.535
ANXA1	-1.219	-2.158	N/A	-1.692	-0.004	-0.815	-1.939
CDH11	1.373	1.744	N/A	0.849	-1.114	0.507	2.219
TNIK	N/A	N/A	N/A	N/A	3.965	3.838	N/A
erlotinib	-0.968	-0.954	N/A	1.454	1.993	2.174	-0.254
IL12B	-0.838	-0.431	N/A	-1.154	2.252	2.66	0.457
GSDMD	-0.711	0.213	N/A	1.414	1.346	1.408	2.695
3p-hpRNA	N/A	N/A	N/A	N/A	3.829	3.953	N/A
3M-011	0.927	0.927	N/A	N/A	2.96	2.96	N/A
TP63	1.308	1.325	-0.582	-0.415	-1.378	-2.094	-0.67
pimagedine	1.826	0.873	N/A	-2.433	1.015	0.35	-1.274
GCG	0.907	0.682	N/A	2.408	0.107	1.099	2.559
GRN	-1.643	-1.465	N/A	N/A	1.643	2.166	0.844
zymosan A	0.655	0.655	N/A	N/A	2.234	2.234	1.982
HMG20A	-0.655	2.6	N/A	0.632	-1.852	0.801	1.213
ATG5	-0.16	0.07	N/A	-1.21	-2.284	-2.641	-1.388
TNFAIP3	N/A	N/A	N/A	N/A	-2.438	-3.139	-2.169
LRBA	1.342	1.342	N/A	N/A	-2.53	-2.53	0
HMGXB4	2	N/A	N/A	N/A	2.867	2.867	N/A
C1QTNF6	-0.755	-0.679	N/A	N/A	2.289	1.826	2.184
SMAD2/3/SMAD4	-1.974	-1.074	N/A	1.199	-1.715	-1.316	-0.44
EIF6	-0.378	2.345	N/A	N/A	-3.018	-1.976	N/A
diallyl trisulfide	N/A	N/A	N/A	2.425	1.178	1.687	2.425
Casp4	0.745	1.543	N/A	-0.378	1.795	1.633	1.619
lovastatin	1.532	1.856	N/A	0.852	-0.314	1.343	1.811
CD274	-0.134	-0.971	N/A	N/A	-2.573	-2.491	-1.529
Cd200	2.173	1.581	N/A	N/A	-1.474	-1.474	-0.995
camptothecin	1.058	0.535	N/A	1.792	0.793	2.081	1.431
PD98059	0.656	-0.87	-1.674	-1.11	1.307	-0.179	-1.893
CL 316243	N/A	1.179	N/A	2.219	0.784	1.286	2.219
(-)-norephedrine	N/A	2.236	N/A	N/A	-3	-2.449	N/A
CORT	0.895	0.522	N/A	2	-2.099	-2.099	0.063
CCR2	1.708	2.944	N/A	-0.632	0.2	1.297	0.895
MAPT	-0.272	-0.272	N/A	-1.707	1.945	2.64	0.84
thyroid hormone	1.741	1.741	N/A	1.732	0	0.523	1.937
TEAD	-1.993	N/A	N/A	N/A	-2.983	-2.698	N/A
mir-17 (includes others)	1.254	0.211	N/A	-2.586	-0.868	-1.34	-1.415
STAT6 dimer	2.952	2.952	N/A	N/A	-1.164	-0.605	N/A
FUS-DDIT3	1.387	1.387	N/A	N/A	2.054	1.444	1.4
adavosertib	0.149	0.149	N/A	N/A	3.312	3.366	0.695
GHRL	-0.693	0.517	N/A	N/A	-1.959	-2.383	-2.112
MTORC1	0.816	1.145	N/A	N/A	1.227	2.053	2.423
ATF3	1.428	0.674	N/A	0.973	-1.373	-1.984	-1.228
UBR5	0.466	0	N/A	N/A	3.835	3.352	N/A
SOD2	2.198	2.198	N/A	-1.342	0.151	-0.059	-1.698
FOXF2	2.348	N/A	N/A	-2.224	1.854	1.212	N/A
fasudil	1.095	-0.149	N/A	-2.423	-0.908	-1.199	-1.859
NCF1	-1.239	-1.097	N/A	2.219	0.859	1.367	0.849
pomegranate extract pill	N/A	N/A	N/A	-2.233	-0.931	-2.233	-2.233
SCARB1	1.195	-0.239	N/A	N/A	1.944	1.702	2.548
BACE1	0	N/A	N/A	1.109	2.874	2.525	1.117
LTA	2.157	1.912	N/A	N/A	1.675	1.881	N/A
ROCK	-1.97	-1.501	N/A	2.157	-0.483	-0.483	1.026
IL36A	N/A	-0.1	N/A	N/A	2.643	2.643	2.232
PRKCSH	-0.632	N/A	N/A	2	N/A	2.53	2.449
tributyltin	-0.102	0.632	N/A	N/A	-2.912	-2.644	-1.32
D-galactosamine	-0.836	-0.444	N/A	-1.432	1.886	2.577	0.427
F2	0.408	1.498	N/A	2.088	-0.087	1.979	1.537
platelet activating factor	-1.975	-2.046	N/A	1.235	0.544	0.88	0.907
SU6656	-1.937	-2.621	N/A	N/A	-0.478	-2.55	N/A
taurocholic acid	-0.954	-0.194	N/A	1.941	1.682	2.231	0.583
BRD4	0.891	1.961	N/A	0.53	1.253	2.473	0.47
PGR	1.368	0.661	N/A	1.387	1.641	0.931	1.59
RUNX2	-0.918	-0.725	N/A	-3.07	-0.432	-0.729	-1.702
ethoxyquin	N/A	N/A	N/A	2.407	1.452	1.744	1.97
HIVEP1	0.928	0.164	N/A	N/A	-2.358	-2.206	-1.912
PD 123319	N/A	0.152	N/A	1.673	1.976	2.374	1.387
ADCYAP1	1.36	0.709	N/A	2.072	0.084	0.76	2.574
ML385	N/A	N/A	N/A	-2.393	-0.977	-2.006	-2.178
miR-182-5p (and other miRNAs w/seed UUGGCAA)	N/A	N/A	N/A	1.342	-2.728	-2.137	1.342
EHF	0.193	0.928	N/A	2.546	1.312	0.953	1.606
caffeic acid phenethyl ester	0.743	0.359	N/A	-0.913	-1.988	-2.165	-1.368
IKBKG	0.927	2.612	N/A	-0.061	1.194	2.052	0.689
ADAM10	1.947	2.2	N/A	1	-0.926	-0.59	0.87
BMPR1A	-2.045	-1.706	N/A	1.301	1.288	1.017	-0.173
cephaloridine	N/A	1.982	N/A	0.135	-2.42	-2.047	-0.936
TET2	0.626	-0.688	N/A	-0.179	-2.648	-2.65	-0.728
IKK (complex)	-1.964	-0.762	N/A	-2.213	0.575	0.937	-1.067
miR-338-3p (miRNAs w/seed CCAGCAU)	2.236	1	N/A	N/A	2.184	1.082	-1
mirdametinib	0.726	0.439	N/A	-1.897	-1.417	-1.221	-1.796
FFAR3	1.254	0	N/A	-0.896	3.014	2.021	0.308
triclosan	N/A	N/A	N/A	2.236	1.134	2.121	2
CYP2J2	N/A	N/A	N/A	N/A	-2.754	-2.754	-1.982
TRPV4	-0.48	0.712	N/A	0.2	1.568	2.581	1.947
SPI1	0.709	-0.333	N/A	-0.831	2.662	2.501	-0.45
etanercept	N/A	N/A	N/A	N/A	-2.786	-2.937	-1.755
IFN gamma	-0.032	-0.171	N/A	N/A	3.485	3.784	N/A
3-nitropropionic acid	N/A	N/A	N/A	1.038	2.225	2.016	2.191
CXCL8	-1.731	0.579	N/A	0.803	0.957	1.383	2.013
ESRRA	-2.357	-0.621	N/A	0.128	-2.299	-1.761	-0.286
melatonin	-0.54	-0.87	N/A	0.679	-2.837	-2.296	-0.227
TNFSF10	-0.567	-1.459	N/A	0.529	2.494	2.376	-0.023
CAV1	-2.445	-1.373	N/A	1.117	-1.22	-1.012	0.278
FOSL1	1.65	2.037	N/A	0.923	0.963	0.932	0.937
PPRC1	N/A	N/A	N/A	1.342	1.414	2.449	2.236
TRAF6	0.594	0.398	N/A	N/A	2.328	2.162	1.953
CD2	2.138	1.891	N/A	N/A	0.966	1.429	1
PIAS1	-1.118	-0.896	N/A	2.189	-0.814	0.202	2.2
MALP-2s	-0.597	-0.005	N/A	0.283	2.469	2.469	1.596
TGFB2-AS1	0.484	-1.342	N/A	N/A	3	1.775	0.816
SP110	-0.378	-0.707	N/A	-1.89	-1.732	-1.8	0.905
rosiglitazone	1.91	1.701	N/A	1.544	-0.415	-1.043	-0.798
TGF beta	-1.383	-0.361	N/A	2.042	-2.151	-0.679	0.786
AICAR	1.501	N/A	N/A	0.625	1.673	1.957	1.641
PPARA	-0.984	0.087	N/A	2.101	-2.119	-1.351	-0.748
RNF5	2.514	2.345	N/A	0	1.617	0.808	0.102
PAX6	N/A	N/A	N/A	1.812	1.189	1.618	2.765
Cdkn2a	0.381	1.48	N/A	0.113	1.404	2.375	1.624
Hbb-b2	0	-0.447	N/A	N/A	3.464	3.464	N/A
morphine	-0.216	0.345	N/A	0.335	2.576	2.495	1.405
NAMPT	-1.406	0.73	N/A	1.091	0.968	0.913	2.263
FOXC2	-1.988	-0.043	N/A	0.164	-2.864	-2.245	0.064
CLEC4E	-1.114	-0.73	N/A	N/A	2.247	2.247	1.029
PROM1	N/A	-2.646	N/A	N/A	2.828	1.89	N/A
chloroquine	-0.143	0.463	N/A	N/A	-3.211	-3.073	-0.473
LRP5	N/A	0.437	N/A	N/A	-2.563	-2.193	-2.164
Pam3-Cys-Ser-Lys4	-0.238	0.209	N/A	-0.536	2.93	2.961	0.478
MYB	-0.582	-0.511	N/A	-0.384	-2.798	-2.505	-0.567
IL1R	-0.324	-0.208	N/A	1.633	1.491	1.658	2.028
CGS 21680	0.969	1.709	N/A	-0.692	-1.616	-1.321	-1.026
ginkgolide B	-2	-2	N/A	N/A	-1.664	-1.664	N/A
genistein	0.78	-0.619	N/A	-1.459	-1.808	-1.298	-1.363
ZNF106	0.447	0.816	N/A	-0.927	-1.245	-1.904	-1.987
arsenite	-1.014	N/A	N/A	2.545	-0.58	0.627	2.545
CNTF	0.404	-0.633	N/A	-0.75	1.979	2.426	-1.117
ANGPT2	1.556	0.243	N/A	1.432	0.709	1.699	1.669
vadimezan	-1.954	N/A	N/A	N/A	2.754	2.596	N/A
chitin	1.41	1.731	N/A	N/A	2.078	2.078	N/A
PDPK1	1.934	N/A	N/A	-1.934	-0.651	-0.651	-2.123
zymosan	0.279	0.973	N/A	-0.417	2.115	2.422	1.087
SHH	-0.733	-0.556	N/A	-1.86	-1.623	-1.297	1.222
CCL20	0.812	1.063	N/A	N/A	2.177	2.448	0.788
cyclophosphamide	-0.119	0.691	N/A	0.735	1.237	2.243	2.261
BMS-690514	N/A	N/A	N/A	2	1.387	1.897	2
LINC00662	1.455	1.455	N/A	N/A	-2.186	-2.186	N/A
bisphenol A	-1.312	-1.447	N/A	1.168	-0.027	1.231	2.095
CFTR	-1.495	-1.706	N/A	-0.128	-1.228	-1.466	-1.254
FBN1	1.783	N/A	N/A	N/A	2.508	1.594	1.387
EWSR1-FLI1	0.869	-0.48	N/A	-1.303	2.068	1.583	0.964
SMAD7	1.576	1.526	N/A	-1.907	0.972	0.142	-1.138
galactosylceramide-alpha	0.282	-0.305	N/A	N/A	2.335	2.179	2.158
mir-22 (includes others)	2.401	1.664	N/A	N/A	-0.878	-0.878	-1.432
carbonyl cyanide m-chlorophenyl hydrazone	1.195	1.463	N/A	1.219	0.754	1.065	1.556
lithocholic acid	-1.221	-0.832	N/A	N/A	-2.589	-2.609	N/A
HEY2	1.071	N/A	N/A	-1.785	2.569	1.823	N/A
TIRAP	0.819	0.954	N/A	N/A	2.058	2.058	1.358
PRKD	-0.764	-0.033	N/A	-0.882	2.034	2.181	1.349
miR-139-5p (miRNAs w/seed CUACAGU)	N/A	N/A	N/A	N/A	2.818	2.635	1.784
REST	N/A	N/A	N/A	-2.216	-0.68	-2.355	-1.98
ML-193	N/A	N/A	N/A	N/A	-2.626	-2.626	-1.977
ERVW-1	N/A	N/A	N/A	N/A	2.619	2.613	1.982
Cxcl2	-1.708	-1.418	N/A	-1.214	1.347	1.347	0.179
CCN1	0.163	0.031	N/A	-1.076	2.131	2.329	1.483
mir-181 (includes others)	0.558	-0.647	N/A	N/A	-2.917	-2.436	-0.655
cytarabine	-1.544	-1.152	N/A	-0.577	1.964	1.878	0.084
NGLY1	N/A	N/A	N/A	1.067	-3.378	-2.75	N/A
CDK5R1	-0.378	-0.378	N/A	-1.633	-1.196	-1.489	-2.121
NC410	-1.828	-1.923	N/A	0	1.448	1.342	-0.653
bortezomib	0.832	0.8	N/A	2.313	1.147	0.9	1.201
MYCN	2.274	N/A	N/A	-0.947	2.14	1.268	-0.563
STAT2	0.166	0.571	N/A	N/A	3.29	3.163	N/A
INHA	1.485	0.596	N/A	-1.332	1.852	1.879	-0.043
SB-431542	1.673	0.419	N/A	0.122	2.562	1.774	0.628
tacrolimus	-1.471	-1.211	N/A	-0.537	-2.156	-1.323	-0.477
5-azacytidine	-0.613	-0.444	N/A	1.193	1.219	2.084	1.618
CPT1B	2.121	1.414	N/A	N/A	0.688	0.943	2
fontolizumab	N/A	N/A	N/A	N/A	-3.162	-3	-1
wortmannin	2.35	0.846	0.371	-0.381	1.977	0.901	0.33
pirfenidone	1.685	1.762	N/A	N/A	1.315	1.28	1.109
EPAS1	-1.114	-0.818	N/A	0.594	-2.466	-1.546	-0.603
MLT-827	N/A	N/A	N/A	N/A	-2.449	-2.449	-2.236
lysophosphatidylcholine	1.581	1.385	N/A	0.357	1.161	1.633	1.014
NGF	-1.219	-0.928	N/A	1.941	-1.05	-0.122	1.864
IKBKE	0.029	1.946	N/A	-0.463	1.283	1.52	1.881
N-propyl bromide	N/A	N/A	N/A	2.236	N/A	2.438	2.438
CYP2E1	-0.339	-0.192	N/A	1.567	1.526	2.272	1.212
MECP2	-1.021	-0.973	N/A	N/A	-1.967	-2.142	-1
TCF7L2	0.098	1.363	N/A	1.478	-1.564	-1.505	1.093
INHBA	-2.28	-1.373	N/A	1.96	-0.812	-0.675	N/A
pro-inflammatory cytokine	-0.447	0.128	N/A	N/A	2.18	2.396	1.948
FOXO1	-0.161	-0.038	1.067	1.418	-2.078	-1.168	1.16
GPBAR1	-0.528	-0.528	N/A	2.646	-1.826	-1.121	0.422
meds433	0	-0.707	N/A	2.309	1.091	1.225	1.732
ECSIT	N/A	N/A	N/A	N/A	2.012	3.08	1.969
p38 MAPK	0.296	1.026	N/A	1.32	0.846	2.557	1.004
ILKAP	-0.816	-0.378	N/A	N/A	-1.937	-1.937	-1.98
PDGF-BB	1.415	1.649	0.277	0.231	-0.371	1.667	1.431
FHL2	0.939	2.529	N/A	-1.127	-1.417	-0.916	0.093
SNAI2	-1.005	-1.765	N/A	-0.513	-1.072	-1.614	-1.052
TFAM	N/A	-1.342	N/A	-1	-1.291	-1.265	-2.121
AREG	N/A	N/A	N/A	-1.318	-2.617	-2.489	-0.589
TARDBP	0.64	1.585	N/A	N/A	-2.562	-2.095	-0.128
STAR	1	1.134	N/A	1.89	0.535	0	2.449
MMP8	0.655	0.655	N/A	N/A	1.976	1.751	1.969
E2F6	N/A	N/A	N/A	1.342	2.138	2.111	1.414
EHMT2	1.067	1.664	N/A	0.896	0.971	1.212	1.195
RAC1	-1.16	0.633	N/A	1.616	0.817	1.71	1.067
FOXO3	0.074	-0.837	-0.625	2.282	0.475	0.72	1.988
phosphoenolpyruvate	0.797	0.244	N/A	N/A	-2.725	-2.725	-0.509
dimethyl itaconate	1.114	N/A	N/A	2.376	-2.062	-0.841	0.604
POU5F1	0.687	1.796	0.937	-0.113	-1.092	0.665	1.702
A2M	1.767	2.182	N/A	0.943	-1.094	-0.807	0.199
JQ1	-0.713	-1.779	N/A	2.255	-0.81	-0.783	0.649
8-pCPT-2-O-Me-cAMP	1.981	N/A	N/A	N/A	1.448	1.448	2.111
NOTCH1	-2.392	-1.627	0.08	1.593	-0.051	1.146	0.099
TCF7	-0.574	-0.683	N/A	2.012	0.793	0.974	1.945
thapsigargin	0.45	0.752	N/A	-1.271	1.17	2.285	1.052
SMAD1	-1.928	-0.537	N/A	0.555	-2.103	-1.54	0.314
NR1H2	-1.153	1.267	N/A	-0.232	-1.766	-0.507	-2.049
IFNGR1	-1.463	-1.138	N/A	N/A	1.651	1.651	-1.069
SIGIRR	-0.064	-0.911	N/A	N/A	-2.079	-2.079	-1.831
let-7a-5p (and other miRNAs w/seed GAGGUAG)	2.198	-0.593	N/A	-0.517	2.573	0.801	-0.28
vorinostat	0.06	-0.456	N/A	2.66	1.851	0.907	1.027
3,4,5,3',4'-pentachlorobiphenyl	N/A	N/A	N/A	2.044	1.08	1.844	1.993
PSMB11	0.277	0.053	N/A	-1.414	-0.614	-1.718	-2.885
ID2	0.191	1.437	N/A	-0.128	1.727	2.449	1.026
HDAC6	-0.655	-1.477	N/A	-0.44	-1.462	-1.414	-1.506
salicylic acid	-1.296	-2.176	N/A	N/A	-0.855	-0.647	-1.975
RC3H1	0.447	N/A	N/A	N/A	-3.144	-3.357	N/A
ionomycin	1.002	-0.07	N/A	0.838	0.958	1.733	2.34
pevonedistat	-0.586	-0.713	N/A	N/A	-2.718	-2.023	-0.896
GUCY1B1	-0.796	-0.777	N/A	1.463	-1.839	-1.416	0.64
NR5A2	-1.201	-1.05	N/A	1.342	-1.73	-1.555	-0.051
TLR5	-0.64	0.294	N/A	N/A	2.261	2.261	1.473
LAS1L	N/A	N/A	N/A	-2.236	-1.069	-1.291	-2.333
taurodeoxycholic acid	-2.121	-2	N/A	N/A	-0.682	-0.208	-1.914
RCAN1	N/A	N/A	N/A	N/A	-2.393	-2.588	-1.944
RHOJ	N/A	N/A	N/A	N/A	2.449	2.236	2.236
hexane	N/A	N/A	N/A	N/A	-2.086	-2.623	-2.211
ADAM12	-1.661	-2.379	N/A	1.471	0.145	-0.218	1.044
fingolimod	1.437	0.278	N/A	-0.555	-1.635	-1.469	-1.537
PRKAA1	0.987	0.929	0	-1.884	-0.524	-0.962	-1.625
NR1H3	-0.357	1.466	N/A	0.455	-2.058	-0.996	-1.572
PIEZO1	-1.969	-1.446	N/A	N/A	1.742	1.742	N/A
oxalic acid	N/A	N/A	N/A	N/A	2.449	2.449	2
JMF3086	N/A	0	N/A	N/A	-2.449	-2.449	-2
SKIC2	-2	-2	N/A	N/A	-0.632	-1.265	-1
KLF3	-0.538	0.385	N/A	N/A	-2.718	-3.254	N/A
2-arachidonoylglycerol	N/A	N/A	N/A	N/A	-2.359	-2.359	-2.172
STAT	1.52	N/A	N/A	N/A	2.598	2.771	N/A
NORAD	-1.633	N/A	N/A	N/A	-3.357	-1.897	N/A
ursolic acid	0.13	-0.97	N/A	0.108	2.516	2.371	0.788
VIP	1.637	0.842	N/A	0.073	-2.054	-2.018	0.259
UNC5B	-1.067	-1.387	N/A	N/A	-2.213	-2.213	N/A
PAX3-FOXO1	1.408	0.714	N/A	0.901	1.65	1.452	0.75
butylated hydroxyanisol	N/A	N/A	N/A	2.606	0.79	1.187	2.287
GW3965	1.037	1.559	N/A	0.84	-1.246	-1.589	-0.596
cadmium	N/A	N/A	N/A	1.595	1.487	2.187	1.595
MEF2C	-1.306	-1.173	N/A	-0.863	-0.569	-1.037	-1.912
Y 27632	1.887	1.033	N/A	-1.034	-0.452	-1.142	-1.301
PTN	1.026	1.765	N/A	N/A	-2.384	-1.673	0
2,4-dinitrofluorobenzene	-0.832	-0.59	N/A	0.277	1.711	2.067	1.37
CRBN	N/A	N/A	N/A	N/A	-2.429	-2.429	-1.98
CTNNB1	-1.494	0.466	0.879	0.382	-2.015	-0.728	0.867
pinaverium	N/A	N/A	N/A	N/A	-2.425	-2.425	-1.98
CD1	N/A	1.342	N/A	N/A	-2.832	-2.655	N/A
MAS1	0.78	0.718	N/A	N/A	-1.916	-1.916	-1.498
cinnamaldehyde	N/A	N/A	N/A	2.427	1.002	1.519	1.878
TAC1	-0.432	-0.432	N/A	1.342	1.123	1.342	2.153
COP1	0.264	0.426	N/A	0.99	-2.204	-2.264	-0.676
DNMT1	-1.496	-1.776	N/A	-0.431	1.006	0.879	-1.232
GSK2816126	0.529	-0.357	N/A	1.339	-2.276	-1.728	-0.591
FASLG	-1.474	-0.756	N/A	-1.982	1.287	1.069	0.248
SMAD	-2.377	-1.929	N/A	N/A	-1.375	-1.134	N/A
MMP19	2.236	2.236	N/A	N/A	1	1.342	N/A
beta-carotene	N/A	-1.633	N/A	-2.646	-0.57	-0.898	-1.066
CLOCK	1.134	1.633	N/A	N/A	1.698	1.213	1.134
NCOA2	1.766	2.289	N/A	0.783	0.652	1.259	-0.057
TO-901317	-0.689	1.4	N/A	0.221	-2.671	-0.957	-0.868
KAT2B	N/A	N/A	N/A	N/A	2.296	2.775	1.732
ISGF3	N/A	N/A	N/A	N/A	3.543	3.255	N/A
EIF4EBP1	0.206	0.291	N/A	N/A	-1.644	-2.316	-2.34
IL12 (family)	0.685	0.951	N/A	N/A	2.546	2.614	N/A
PLG	2.077	1.529	N/A	1.057	-0.286	0.625	1.221
trans-stilbene oxide	N/A	N/A	N/A	2.412	N/A	1.969	2.412
folic acid	-0.084	1.331	N/A	N/A	2.418	1.973	0.977
FNDC5	N/A	N/A	N/A	N/A	-3.219	-2.913	-0.651
L-cystine	N/A	N/A	N/A	2.583	-0.869	0.886	2.444
dicarbethoxydihydrocollidine	-0.865	-0.686	N/A	N/A	2.183	2.009	1.039
USP19	1.02	1.02	N/A	N/A	-2.245	-1.592	-0.903
SERPINE1	-1.394	-1.271	N/A	-0.382	1.403	1.114	1.216
HSPA5	-2.209	-0.713	N/A	1.172	0.604	1.413	0.666
laduviglusib	-0.817	-1.586	N/A	1.915	0.461	0.698	1.294
MAP3K8	-0.977	-0.708	N/A	-0.322	1.294	1.192	2.271
FNIP1	-0.478	-1.387	N/A	N/A	-2.449	-2.449	N/A
PRKAA	1.285	0.767	N/A	1.154	-1.55	-1.314	-0.692
NEDD9	-2.538	-0.788	N/A	0	-1.828	-0.791	-0.816
AMBRA1	0.115	-1.103	N/A	1.23	1.873	1.096	1.342
POU2F2	0.816	2.121	N/A	0.816	0.602	0.981	1.414
MFAP5	0.577	1.026	N/A	1.673	1.257	1.36	0.853
dimethyl n-oxalyl-glycine	2.365	2.371	N/A	0.717	-0.671	-0.092	0.529
palmitoleic acid	2	1	N/A	N/A	-1.287	-1.287	-1.165
isobutylmethylxanthine	1.185	1.375	N/A	0.385	-1.973	-1.171	-0.645
F2RL1	-0.297	-0.297	N/A	-0.378	2.108	2.098	1.55
TNK1	0.277	N/A	N/A	N/A	3.148	3.302	N/A
Klra4 (includes others)	-1.257	-1.07	N/A	-2.1	-0.128	-0.308	-1.862
KDM6B	-1.015	-0.242	N/A	N/A	2.128	1.947	1.387
FLT3LG	0.98	0.57	N/A	-0.728	1.943	2.101	-0.396
LY294002	0.729	-0.383	-1.969	-0.387	0.977	-1.223	-1.049
HSPD1	N/A	N/A	N/A	N/A	1.997	2.758	1.96
tert-butyl hydroperoxide	N/A	N/A	N/A	2.219	1.04	1.455	2
ShK-223	-1.633	-2.236	N/A	N/A	1.134	0.2	-1.508
RUNX3	0.725	0.639	N/A	-0.946	2.348	1.383	-0.669
LGALS3	1.597	1.846	N/A	0.114	1.063	1.027	1.062
RARRES2	-0.11	0.581	N/A	N/A	-2.542	-2.365	-1.104
STAT5A/B	2.239	1.909	N/A	-1.664	0.172	0.601	-0.113
GPX1	2.377	2.789	N/A	0.558	-0.104	-0.104	0.761
SIK1	2.229	0.389	N/A	N/A	2.148	1.925	N/A
V-PYRRO/NO	N/A	N/A	N/A	N/A	-2.345	-2.345	-2
DAXX	1.387	1.698	N/A	N/A	-1.714	-1.891	N/A
FASN	1.372	1.507	N/A	1.929	0.027	0.719	1.129
heparin	1.645	1.78	N/A	0.031	-0.748	-1.421	-1.057
PPARGC1B	0.896	2.552	N/A	N/A	-1.437	-1.791	N/A
saikosaponin-D	N/A	N/A	N/A	N/A	-2.369	-2.369	-1.934
PTPN22	1.491	1.491	N/A	N/A	-1.845	-1.845	N/A
BAPTA-AM	0.912	0.667	N/A	N/A	-1.235	-1.493	-2.364
cannabidiol	N/A	N/A	N/A	N/A	-2.292	-2.419	-1.96
YBX1	-0.035	1.309	N/A	0.555	1.687	1.341	1.744
lipoteichoic acid	-1.827	-1.652	N/A	-0.02	0.632	1.593	0.945
IL17R	1.342	1	N/A	N/A	1.492	1.492	1.342
1-palmitoyl-2-oleoylphosphatidylserine	-2	-1.109	N/A	-1.342	-1.238	-0.213	-0.762
HFE	-0.976	-0.915	N/A	-1.761	-0.102	0.131	-2.778
GPER1	1.803	0.875	N/A	-0.505	-1.435	-0.965	-1.078
ZEB2	-2.027	-2.152	N/A	-1.342	N/A	N/A	-1.134
entolimod	-0.728	-0.728	N/A	-2	0.664	1.424	-1.109
DHCR24	N/A	N/A	N/A	N/A	2.121	2.53	2
E2F4	N/A	-1.982	N/A	N/A	2.333	2.333	N/A
NEUROG1	0	-0.816	N/A	1.633	2.065	1.5	0.632
MIR17HG	1.869	0.113	N/A	N/A	2.619	1.016	-1.026
ODN-A151	1.091	N/A	N/A	N/A	-2.773	-2.773	N/A
fatostatin	1.067	-0.849	N/A	N/A	2.557	2.164	N/A
cordycepin	-0.298	0.064	N/A	N/A	-2.6	-2.401	-1.268
UCP1	2.21	2.21	N/A	0.809	-0.501	-0.289	0.603
leukotriene B4	0.14	0.464	N/A	N/A	2.061	1.504	2.449
CREB	0.004	1.043	N/A	0.498	-2.788	-1.85	0.435
NCOA5	-1.342	-2.433	N/A	N/A	-1.077	-1.762	N/A
KU-60019	-1	-1	N/A	N/A	2.414	2.2	N/A
inosine	1.969	1.969	N/A	N/A	0.812	1.212	0.651
NLRC4	N/A	N/A	N/A	N/A	2.202	2.202	2.202
miR-199a-5p (and other miRNAs w/seed CCAGUGU)	-0.323	-0.822	N/A	-2.592	0.189	-0.092	-2.586
tunicamycin	0.623	0.35	N/A	1.935	0.59	1.483	1.617
triptolide	-0.303	-0.557	N/A	-1.47	0.304	-1.014	-2.946
F2R	-1.81	-0.622	N/A	0.564	-2.129	-1.33	0.136
SAA1	2.565	2.364	N/A	N/A	0.126	0.555	0.975
pravastatin	0.538	-1.026	N/A	N/A	-1.818	-1.884	-1.319
mir-135 (includes others)	-2.033	-1.794	N/A	N/A	-0.24	-0.552	-1.965
Salmonella enterica serotype abortus equi lipopolysaccharide	-2.055	-1.126	N/A	0.338	0.291	2.314	0.457
TNIP1	N/A	-0.218	N/A	N/A	-2.718	-2.718	-0.926
Cxcl1	-1.505	-1.018	N/A	N/A	1.77	1.77	0.516
diquat	N/A	N/A	N/A	2	0.577	2	2
ML290	1.342	N/A	N/A	N/A	2.345	1.89	1
1-palmitoyl-2-arachidonyl-sn-glycero-3-phosphorylcholine	0.346	0.346	N/A	2.607	0.03	0.538	2.706
YAP1	-1.368	0.035	N/A	-0.097	-2.372	-1.718	-0.977
STAT5B	1.548	1.154	-1.067	0.571	0.584	1.144	0.489
miR-155-5p (miRNAs w/seed UAAUGCU)	N/A	N/A	N/A	-1.318	-1.693	-1.866	-1.677
DYRK1A	N/A	N/A	N/A	N/A	2.381	2.172	2
coenzyme Q10	N/A	N/A	N/A	N/A	-2.186	-2.401	-1.96
meloxicam	N/A	N/A	N/A	N/A	-2.681	-3.011	-0.849
fatty acid	-1.977	-1.307	N/A	1.638	-0.612	-0.012	0.989
ammonium	-2.111	N/A	N/A	-1	-1.89	-1.528	N/A
3M-002	-0.368	0.116	N/A	0.262	2.359	2.168	1.25
ABCA1	0.711	1.727	N/A	0.243	-1.564	-1.517	-0.757
SOCS2	0.82	0.64	N/A	N/A	2.529	2.529	N/A
VCAN	-2.168	-2.068	N/A	0.18	0.014	0.738	-1.348
HNF4A	2.083	N/A	N/A	1.766	-0.368	0.925	1.372
CRKL	-1.067	N/A	N/A	N/A	2.63	2.813	N/A
ICAM1	-1.825	-0.449	N/A	0.555	1.373	1.527	0.78
HSPB1	-0.254	-1.188	N/A	N/A	-1.945	-1.945	-1.177
trastuzumab	N/A	N/A	N/A	N/A	2.804	2.63	1.067
galactose	-0.927	N/A	N/A	0.132	-2.629	-2.81	N/A
estradiol-17beta-benzoate	-1.5	0.258	-1	0.213	-1.71	-0.977	-0.839
Go 6976	0.617	0	N/A	0.239	-1.704	-2.192	-1.743
VTN	N/A	N/A	N/A	2.2	-1.478	-0.996	1.819
NRIP1	N/A	0.223	N/A	-0.44	2.456	2.27	1.104
TWIST1	0.121	1.136	N/A	2.142	0.579	0.846	1.668
diethylnitrosamine	1.254	1.254	N/A	-0.068	1.211	1.393	1.31
S-(2,3-bispalmitoyloxypropyl)-cysteine-GDPKHPKSF	0.625	0.913	N/A	N/A	2.476	2.476	N/A
LGALS9	0.53	0.152	N/A	1.131	1.322	1.575	1.777
P2RX7	N/A	N/A	N/A	N/A	2.153	2.374	1.959
mir-802	0.18	-0.653	0	-1.155	1.768	1.225	-1.5
TNFRSF1B	-0.429	0.187	N/A	2.129	0.18	1.159	2.395
GDF9	-1.899	-1.467	N/A	1.588	-0.544	0.311	0.665
LATS	0.552	-0.557	N/A	-0.426	2.581	2.357	N/A
sappanone A	N/A	N/A	N/A	N/A	-2.236	-2.236	-2
LTBP2	N/A	N/A	N/A	N/A	-2.236	-2.236	-2
emodin	-0.824	-1.724	N/A	1.114	-1.371	-1.371	-0.068
HEY1	1.408	0.656	N/A	-1.171	1.716	1.519	N/A
25-hydroxycholesterol	-0.518	-0.649	N/A	0.043	2.97	1.963	0.324
CRHR2	0.555	1	N/A	1.172	1.172	1.455	1.109
ACTL6A	N/A	N/A	N/A	-1.408	-1.89	-1.492	-1.673
TRIM2	N/A	N/A	N/A	1.992	0.6	1.878	1.992
MAPKAP1	N/A	N/A	N/A	-0.882	2.789	2.789	N/A
15-deoxy-delta-12,14 -PGJ 2	0.106	-0.388	N/A	3.268	-1.257	-0.945	0.496
ITGA11	-1	0.762	N/A	N/A	-2.724	-1.97	N/A
betamethasone	0	1.091	N/A	-1.671	-1.342	-0.87	-1.48
PTGIS	N/A	1	N/A	N/A	1.913	2.132	1.408
EP300	-1.447	-0.547	N/A	1.86	-0.587	0.55	1.456
PDGF (complex)	0.78	1.81	N/A	-0.469	-1.924	-0.087	-1.377
telmisartan	1.596	1.709	N/A	N/A	-1.602	-0.948	-0.589
BRCA1	-0.189	0.083	N/A	2.374	0.681	1.617	1.496
RUNX1-RUNX1T1	N/A	N/A	N/A	2	2.219	2.219	N/A
COL18A1	-1.048	-1.591	N/A	-1.348	-0.534	-0.825	-1.086
CK2 alpha	N/A	1.97	N/A	N/A	-2.231	-2.231	N/A
PTEN	-0.627	-1.387	-0.247	0.786	2.031	0.761	0.588
CD47	0.958	0.333	N/A	N/A	-2.484	-2.193	-0.456
activin (family)	-0.313	-0.123	N/A	0.517	-3.033	-2.017	-0.419
RIPK3	0.166	1.226	N/A	N/A	1.259	1.617	2.152
HRG	-0.426	-0.896	N/A	-2.646	0	0	-2.449
bleomycin	-1.395	0.342	0.533	1.482	-0.677	0.112	1.873
KPT-9274	N/A	N/A	N/A	N/A	2.216	2.216	1.98
TGFA	-0.529	0.218	N/A	1.553	0.104	1.054	2.947
MAP3K7	-0.869	-0.703	N/A	0.167	1.565	1.709	1.388
FABP3	1	N/A	N/A	1.172	1.412	1.362	1.455
SMAD3	-1.31	1.187	N/A	1.543	-1.784	-0.226	0.35
mir-183	N/A	N/A	N/A	N/A	3.276	3.123	N/A
mir-503 (includes others)	1.936	N/A	N/A	-1.067	1.698	1.698	0
WWOX	N/A	N/A	N/A	N/A	2.95	2.375	1.067
NPPB	N/A	-1	N/A	N/A	2.959	2.433	N/A
IL17C	N/A	N/A	N/A	N/A	2.207	2.207	1.973
CD276	-2.076	-2.076	N/A	0.243	-0.494	-1.381	0.115
MEN1	1.986	1.926	N/A	N/A	1.839	0.631	N/A
anakinra	N/A	N/A	N/A	N/A	-1.838	-2.377	-2.166
HMOX1	0.681	-0.026	N/A	0.154	-2.594	-1.479	-1.445
RNASE2	0.318	1.009	N/A	N/A	2.295	2.757	N/A
linsitinib	2.195	N/A	N/A	N/A	2.211	1.972	N/A
GPR174	1.16	1.68	N/A	0.707	-0.459	0.977	1.395
STK11	1.981	1.665	-1.172	0.756	0.043	-0.287	-0.469
romidepsin	-0.839	N/A	N/A	N/A	2.555	2.979	N/A
acetovanillone	0	N/A	N/A	-2.789	0.18	-0.989	-2.412
sodium iodate	N/A	N/A	N/A	N/A	2.309	2.714	1.342
MAP3K1	-1.937	-1	N/A	0.895	-0.023	0.976	1.532
crocidolite asbestos	0.053	N/A	N/A	1.605	1.003	1.271	2.431
losartan potassium	1.672	0.112	1.222	-0.279	1.704	0.716	0.654
AKT1	-0.108	0.583	0.025	1.151	1.989	2.242	0.258
GW501516	N/A	N/A	N/A	0.849	-2.293	-2.293	-0.918
MFSD2A	-0.128	-3.065	N/A	N/A	2.254	0.905	N/A
WNT16	-1.954	N/A	N/A	2.195	-1.448	-0.75	N/A
PRKCD	-1.258	-0.963	N/A	0.718	0.752	1.689	0.964
RTN4R	N/A	N/A	N/A	N/A	-2.191	-2.191	-1.961
glaucocalyxin A	N/A	N/A	N/A	N/A	-2.191	-2.191	-1.961
ALB	-0.64	-0.277	N/A	N/A	1.647	2.246	1.532
BCR-ABL1	0.437	1.593	N/A	-0.214	1.424	2.57	-0.104
sotorasib	-1.119	N/A	N/A	1	2.111	2.111	N/A
MUC1	0.839	0.642	N/A	1.257	1.193	1.331	1.074
dihydrotestosterone	1.617	1.72	0.961	0.814	-0.363	0.342	0.517
3'-O-(4-benzoyl)benzoyladenosine 5'-triphosphate	N/A	N/A	N/A	N/A	2.184	2.184	1.964
CGA	0.788	0.896	N/A	2.646	N/A	N/A	2
SERPINA1	0.922	0.785	N/A	N/A	-2.175	-1.787	-0.659
alpha-ketoglutaramate	-1.091	-0.44	N/A	-0.378	-0.672	-1.97	-1.775
HES1	1.2	1.587	N/A	0.468	0.884	0.955	1.231
seocalcitol	-1.4	-0.132	N/A	2.213	-0.36	0.787	1.432
MARK2	0.447	0.447	N/A	N/A	2.714	2.714	N/A
EIF4E	0.597	0.381	N/A	0	2.021	2.473	-0.839
LAMP2	0.6	0.126	N/A	N/A	-3.102	-2.483	N/A
IKZF2	-1.134	-1.134	N/A	N/A	-1.732	-2.309	N/A
SETD2	0.05	0.816	N/A	-2	-0.894	-1.414	-1.134
hemin	1.348	1.746	N/A	2.391	-0.101	0.178	0.544
RBM47	0.983	0.693	N/A	-2.449	0.528	-0.24	-1.414
HLX	-1.226	-1.58	N/A	1	-1.071	-1.425	N/A
levodopa	1.087	1.732	N/A	1.35	-0.753	0.046	1.333
EIF2AK4	N/A	1.072	N/A	-0.064	-1.504	-1.876	-1.784
stallimycin	0.6	N/A	N/A	N/A	2.229	2.479	0.99
SB 290157	-2	-2	N/A	N/A	-0.389	-0.711	-1.195
N-formyl-Met-Leu-Phe	-0.016	-0.016	N/A	1.101	1.613	1.613	1.933
ACE2	0.475	1.386	N/A	-1.231	1.525	1.332	-0.342
NFKBIZ	0.84	0.84	N/A	N/A	1.639	1.639	1.331
IRAK2	N/A	N/A	N/A	N/A	2.163	2.163	1.951
nelfinavir	0.102	1.937	N/A	0.69	1.508	1.801	0.237
LG100268	1.043	1.346	N/A	0.205	-2.675	-1	N/A
SRA1	-1.246	N/A	N/A	N/A	-2.209	-2.209	-0.6
semaxinib	1.127	1.242	N/A	0.644	0.816	1.21	1.209
SOST	-1.067	0.068	N/A	-0.152	-1.621	-1.621	-1.717
N4BP1	1.458	0.659	N/A	N/A	-1.88	-1.88	-0.368
miR-143-3p (and other miRNAs w/seed GAGAUGA)	0.762	N/A	N/A	N/A	2.911	2.571	N/A
RPL13A	-2.646	-2.646	N/A	N/A	0.525	-0.426	N/A
KLK5	N/A	N/A	N/A	N/A	2.121	2.121	2
budesonide	-0.382	-1.03	N/A	-0.97	0.863	0.129	-2.866
2-bromoethylamine	0.762	1.172	N/A	-2.219	-0.737	0.452	-0.896
glycodeoxycholic acid	-2.333	-2	N/A	N/A	0.636	1.268	N/A
MRPL35	N/A	N/A	N/A	N/A	-2.236	-2	-2
CKS2	-2	N/A	N/A	N/A	-1.997	-2.233	N/A
S100A8	1.484	0.804	N/A	0.142	1.399	1.899	0.501
PGLYRP2	0.816	1.633	N/A	N/A	1.89	1.89	N/A
ATG7	2.78	2.011	N/A	-0.746	-0.494	-0.007	-0.187
MAPK3	1.093	0.186	N/A	2.159	-0.011	-0.081	2.695
zinc sulfate	N/A	N/A	N/A	N/A	-2.385	-2.047	-1.789
KITLG	0.505	0.404	N/A	1.227	1.063	1.578	1.443
echinacoside	N/A	N/A	N/A	2	N/A	2.219	2
HBB	0.788	0	N/A	N/A	-1.846	-2.168	-1.414
FZD7	0	0.6	N/A	2.449	N/A	0.557	2.607
INSIG2	N/A	-2.183	N/A	N/A	2.939	1.091	N/A
IgE	1.743	2.64	N/A	0.076	0.272	0.988	0.493
IL27RA	1.005	1.507	N/A	1.71	-0.631	-0.631	-0.728
RBP4	0.68	0.68	N/A	N/A	2.638	2.213	N/A
FOXP3	1.432	1.131	N/A	N/A	1.76	1.76	-0.128
cardiotoxin	0.816	0.943	N/A	-0.5	1.313	1.982	0.655
LIN28A	-1.482	-0.456	N/A	N/A	-2.415	-1.854	N/A
SYK	0.262	0.66	N/A	-0.384	1.935	1.977	0.988
N(G)-monomethyl-D-arginine	N/A	N/A	N/A	-1.46	-1.347	-1.667	-1.732
Clec10a/Mgl2	0.555	0.128	N/A	N/A	-1.91	-1.91	-1.698
ribavirin	-0.352	-0.352	N/A	N/A	2.821	2.675	N/A
Bvht	-0.707	-0.447	N/A	1.134	-1.265	-1.508	1.134
17-alpha-ethinylestradiol	-0.546	-0.438	N/A	0.907	-2.13	-1.267	0.907
U73122	1.522	0.346	N/A	N/A	-0.885	-1.444	-1.987
PP2/AG1879 tyrosine kinase inhibitor	1.272	0.317	N/A	-1.103	-1.495	-1.606	-0.391
calcimycin	-0.013	0.574	N/A	0.633	1.922	1.998	1.043
LOXL1	-1.067	N/A	N/A	1.98	0.383	0.769	1.981
BAK1	-0.555	N/A	N/A	N/A	2.728	2.897	N/A
PRKCE	0	-0.447	N/A	1.117	1.156	1.739	1.719
SIRT3	0.358	-0.494	N/A	-1.802	-0.858	-1.198	-1.466
HDAC1	1.15	-0.011	N/A	1.499	0.453	0.322	2.737
CH25H	-0.447	-1.093	N/A	N/A	2.216	1.838	0.577
buparlisib	N/A	N/A	N/A	1.342	2.516	2.309	N/A
7(R)-maresin 1	0.174	0.378	N/A	1.964	-1.907	-1.657	-0.083
sucrose	N/A	1.387	N/A	N/A	0.847	1.709	2.219
SATB1	-1.016	-0.788	N/A	-1.385	-0.853	-1.579	-0.54
lysophosphatidylinositol	N/A	N/A	N/A	1	1.5	2.524	1.134
INSIG1	-0.209	-2.403	N/A	-0.535	0.617	-0.791	-1.601
TAFAZZIN	-2.349	-0.572	N/A	1.291	-1.057	0.077	0.803
PIK3CA	-0.816	-1	N/A	-1.671	-0.465	-0.916	-1.281
obeticholic acid	0.761	0	N/A	N/A	-1.206	-2.211	-1.97
PTPN11	-0.497	0.337	N/A	-0.004	-2.523	-2.244	-0.539
HIF1A	0.44	1.267	0.434	0.801	-0.751	0.786	1.665
FGF2	-1.049	-0.07	-0.382	-0.22	-2.694	-1.236	-0.491
PTX3	-0.921	-0.483	N/A	1.821	-0.44	-0.127	2.348
SDC1	N/A	N/A	N/A	N/A	-2.213	-1.937	-1.98
gemfibrozil	N/A	1.516	N/A	N/A	-2.21	-1.19	-1.212
vitamin K2	N/A	N/A	N/A	-0.849	-2.213	-2.213	-0.849
docosapentaenoic acid	N/A	N/A	N/A	N/A	-2.433	-1.709	-1.982
IL4R	1.632	1.406	N/A	N/A	1.146	1.511	0.426
linsidomine	-0.692	-0.692	N/A	N/A	1.299	1.856	1.579
cilostazol	-0.755	-0.755	N/A	-1.067	-1.92	-1.616	N/A
MSI2	-1.616	-1.343	N/A	N/A	-1.572	-1.58	N/A
STIM1	-0.213	-0.213	N/A	-2.813	0.377	-0.687	-1.808
SGK1	0.305	0.305	N/A	N/A	-2.217	-2.063	-1.211
NADPH oxidase	N/A	-0.228	N/A	2.219	-1.536	-0.776	1.342
L-methionine	N/A	N/A	N/A	0.2	-2.088	-2.637	-1.176
PLA2G6	-2	-1.673	N/A	N/A	0.378	0.707	1.342
ACSS2	-0.447	1.667	N/A	0.333	-1.886	-1.387	0.378
SOD3	-0.988	-0.988	N/A	N/A	-1.704	-2.415	N/A
oxazolone	-0.3	-0.02	N/A	-0.283	1.959	2.316	1.206
RRAS2	-1.213	0	N/A	1.528	0	2	1.342
NREP	-2.2	N/A	N/A	N/A	-1.941	-1.941	N/A
STMP1	N/A	N/A	N/A	N/A	3.116	2.96	N/A
taxifolin	N/A	N/A	N/A	N/A	-1.943	-2.132	-2
GFI1	-0.114	-0.345	N/A	-0.123	-1.847	-2.302	-1.342
trametinib	-1.5	-1.316	N/A	N/A	1.892	1.364	N/A
NOD1	N/A	N/A	N/A	N/A	1.778	2.367	1.919
TANK	1.677	2.177	N/A	N/A	-0.946	-0.674	-0.588
parthenolide	0.692	0.4	N/A	N/A	-2.575	-2.035	-0.346
CHD4	N/A	N/A	N/A	-1.342	-2.331	-1.732	-0.64
LPIN1	N/A	2.178	N/A	N/A	0.527	0.922	2.418
growth hormone	1.86	1.207	N/A	-0.449	0.688	1.003	0.834
IDR-1002	-1	-0.315	N/A	-0.447	-1.564	-1.564	-1.151
IRF6	-0.72	0.175	N/A	N/A	1.74	2.082	1.317
GATA2	1.64	1.817	N/A	-0.455	-0.37	1.147	0.602
Mir122a/b	-1.132	-1.222	N/A	-1.446	0.231	-0.631	-1.369
telaglenastat	-2.414	-2.414	N/A	N/A	-0.6	-0.6	N/A
CLPP	N/A	N/A	N/A	-0.2	-2.921	-2.906	N/A
UBE2E2	N/A	N/A	N/A	1.994	-0.035	1.994	1.994
TASL	-0.147	N/A	N/A	N/A	2.935	2.935	N/A
RMRP	-1.726	-0.919	N/A	N/A	-1.639	-1.729	N/A
ASCL1	N/A	N/A	N/A	-0.896	-1.326	-2.322	-1.463
tyrphostin AG 1478	-0.837	-0.495	N/A	-0.573	-1.669	-1.514	-0.913
coal tar	N/A	N/A	N/A	2	N/A	2	2
camostat	N/A	N/A	N/A	N/A	-2	-2	-2
aurothioglucose	N/A	N/A	N/A	2	N/A	2	2
isoacteoside	N/A	N/A	N/A	2	N/A	2	2
teichoic acid	N/A	N/A	N/A	N/A	2	2	2
epoxyeicosatrienoic acid	N/A	N/A	N/A	N/A	-2	-2	-2
EPRS1	-0.724	-0.792	N/A	0	-1.606	-1.625	-1.252
ABCD2	N/A	N/A	N/A	N/A	-1.999	-1.999	-1.999
halofuginone	-0.613	0.493	N/A	2	1.593	1.298	N/A
WR 1065	N/A	N/A	N/A	2	0.324	1.671	2
STAT1/3/5 dimer	1.342	N/A	N/A	N/A	2.219	2.433	N/A
PTPN3	-1.606	-0.659	N/A	1.718	-0.916	-0.468	0.625
SPRY2	-0.877	-0.323	N/A	-0.201	-1.298	-1.997	-1.296
methotrexate	0.66	1.67	N/A	1.387	-0.838	-1.265	0.167
PIK3C3	-1.091	-0.168	N/A	N/A	-2.328	-2.121	-0.275
SS18	-1	-1.342	N/A	N/A	-1.633	-1	-1
resolvin D2	-0.977	N/A	N/A	N/A	-2.802	-2.196	N/A
MSTN	-0.538	-1.154	N/A	1.845	0.403	1.007	1.028
VEGFA	-0.857	0.346	N/A	-0.161	-2.626	-1.104	-0.879
SP2509	0.822	-0.082	N/A	0.349	1.271	1.647	1.8
Chrna7	0.147	0.147	N/A	N/A	-1.664	-2.016	-1.997
H-151	0.391	N/A	N/A	N/A	-2.789	-2.789	N/A
GPSM1	-0.742	-0.742	N/A	N/A	1.818	1.818	0.849
KRAS	0.699	1.281	N/A	1.173	0.775	1.13	0.904
PSEN1	-1.741	-0.513	N/A	0.728	1.03	0.993	0.956
zVAD-FMK	1.673	1.673	N/A	N/A	-1.25	-0.915	-0.447
LRP1	0.816	1.661	N/A	1.765	-0.716	0.084	0.909
HMGCR	N/A	N/A	N/A	N/A	-1.982	-1.982	-1.982
MIR143-145a	-1.982	N/A	N/A	N/A	-1.982	-1.982	N/A
TXNDC17	N/A	N/A	N/A	-1.982	N/A	-1.982	-1.982
CD36	-1.006	-0.832	N/A	0.342	1.432	2.054	0.277
PIN1	-0.842	0.314	N/A	N/A	1.095	1.751	1.94
formaldehyde	-1.067	N/A	N/A	2	-0.461	-0.461	1.951
ebselen	N/A	N/A	N/A	N/A	-1.144	-2.596	-2.2
icilin	1.342	0.816	N/A	N/A	-1.667	-1.667	-0.447
hemozoin	-0.813	-0.309	N/A	-1.272	1.409	1.562	0.57
vinblastine	-0.816	0	N/A	N/A	2.282	2.282	0.555
APOA1	N/A	0.33	N/A	N/A	-2.021	-2.394	-1.189
C5	-0.494	0.319	N/A	0.895	1.593	2.126	0.504
RXRB	-1.732	-0.302	N/A	0.426	-1.4	-1.732	0.333
EGF	-0.317	1.065	0.42	-0.237	-2.6	-0.37	0.914
mir-133 (includes others)	0.816	N/A	N/A	-1.455	1.711	0.847	-1.091
Ccr5	-1.718	-0.899	N/A	-0.921	0.865	0.606	-0.908
ITK	0.17	0.106	N/A	0.761	1.761	1.971	1.144
CLEC7A	-0.3	-0.27	N/A	N/A	2.088	2.088	1.166
IGF2	0.529	1.299	N/A	1.041	0.853	1.387	0.8
FURIN	-1.741	-1.154	N/A	1.698	-0.515	0.799	N/A
TIMP1	0.518	1.172	N/A	N/A	1.515	1.756	0.946
MOAP1	N/A	N/A	N/A	-1.969	N/A	-1.969	-1.969
MIA-602	N/A	N/A	N/A	N/A	-1.798	-2.111	-1.998
mir-155	-1.221	-1.325	N/A	0.287	-1.135	-1.255	-0.682
AGER	-1.831	-0.498	N/A	0.602	1.284	1.043	0.646
Ifi204 (includes others)	N/A	N/A	N/A	N/A	2.95	2.95	N/A
LINC00624	N/A	N/A	N/A	N/A	-2.949	-2.949	N/A
NB115	N/A	N/A	N/A	N/A	1.941	1.508	2.449
GAST	0.785	1.103	N/A	1.124	0.596	0.786	1.502
ARNT2	0.971	1.32	N/A	1.265	-0.152	0.801	1.387
methylnitronitrosoguanidine	-1.568	-1.99	N/A	-0.373	0.863	1.1	N/A
Mir223hg	N/A	N/A	N/A	N/A	-1.698	-2.213	-1.982
TYROBP	0.618	-0.177	N/A	N/A	2.788	2.291	0.017
estriol	-0.466	-0.718	N/A	N/A	-1.649	-1.923	-1.134
levothyroxine	1.524	N/A	N/A	1.504	-0.306	0.948	1.608
SP600125	1.764	-0.001	N/A	-1.066	0.887	-0.365	-1.805
LEP	0.228	-0.026	N/A	0.202	1.223	2.292	1.917
RNF187	-1.134	-1.633	N/A	N/A	-0.706	-1.468	-0.946
nicotine	0.366	1.683	N/A	1.749	0.38	1.251	0.453
ID3	0.219	0.763	N/A	-0.256	1.364	1.692	1.583
IgA	-1.201	N/A	N/A	N/A	1.526	1.799	1.35
staurosporine	-0.124	1	N/A	-2.007	-0.479	-0.441	-1.823
GNB1	0.97	0.97	N/A	-0.57	1.673	1.348	0.342
EML4-ALK	1.258	1.342	N/A	-0.128	1.341	0.844	0.956
PDLIM2	0.577	0.333	N/A	-0.707	1.633	2.236	-0.378
ILF3	-0.503	-1.917	N/A	-1.006	-0.192	-1.383	-0.862
Am 580	N/A	-1.444	N/A	-2.025	0.17	0.968	-1.256
IL2RG	-0.655	-1	N/A	0	2.132	1.96	0.113
KN-62	N/A	N/A	N/A	N/A	-1.937	-1.937	-1.98
prostaglandin D2	1.204	0.937	N/A	1.204	-1.151	-0.387	0.97
SMPD1	0.508	0.378	N/A	N/A	2.212	2.168	0.585
CEP-1347	1.253	0.958	N/A	1.154	-0.896	-1.42	0.168
CIITA	N/A	N/A	N/A	N/A	3.064	2.781	N/A
EIF3E	N/A	N/A	N/A	-0.6	3.162	1.897	-0.186
VSIR	0.218	0.6	N/A	N/A	-2.611	-2.414	N/A
MALT1	N/A	-0.313	N/A	N/A	2.063	1.756	1.71
SALL4	0.277	-0.632	N/A	-2.111	1.061	0.686	-1.069
RGS10	0.973	0.973	N/A	N/A	-1.945	-1.945	N/A
ROCK2	-1.039	N/A	N/A	0.478	1.183	1.183	1.951
carbon tetrachloride	-0.456	-0.26	N/A	1.241	0.872	1.43	1.573
KU-55933	N/A	N/A	N/A	N/A	3	2.828	N/A
HSPB8	N/A	N/A	N/A	N/A	1.803	2.36	1.664
Hbb-b1	-0.555	-0.896	N/A	N/A	2.182	2.182	N/A
CDX1	N/A	N/A	N/A	N/A	-2.407	-2.407	-1
daporinad	0.711	-0.378	N/A	2.121	-0.75	-1	0.853
TNC	1.982	1.98	N/A	N/A	0.719	1.131	N/A
NCD-38	N/A	N/A	N/A	N/A	1.673	2.186	1.951
MAF	N/A	1.172	N/A	0	-2.404	-2.228	N/A
fenamic acid	0.492	0.808	N/A	-2.433	-0.78	0.643	-0.647
TET1	0.522	-0.647	N/A	1	1.53	1.764	-0.339
miR-17-5p (and other miRNAs w/seed AAAGUGC)	-1.106	-2.047	N/A	-0.705	-0.854	-0.693	-0.395
TRAF3IP2	0.302	1.415	N/A	N/A	0.88	1.392	1.808
isoquercitrin	N/A	N/A	N/A	N/A	-3.148	-2.646	N/A
IgG1	2	2	N/A	N/A	0.896	0.896	N/A
(1S,2R)-NCL-1	N/A	N/A	N/A	N/A	1.673	2.177	1.941
GSK3B	-2.134	-1.259	N/A	-0.958	0.522	0.286	0.63
NOG	1.387	1.387	N/A	-0.478	1.231	1.029	-0.277
sphingosine-1-phosphate	-1.819	-1.681	N/A	1.54	-0.226	-0.361	-0.161
SKI	1.961	N/A	N/A	-1.969	0.928	0.928	N/A
suramin	1.3	0.492	N/A	N/A	-1.927	-1.291	-0.776
edaravone	N/A	N/A	N/A	N/A	-1.89	-1.89	-2
manganese	1.398	0.594	N/A	-0.963	0.901	1.344	0.577
HSP90B1	0	0.336	N/A	N/A	2.72	2.72	N/A
WBP2	-1.706	N/A	N/A	-0.788	-1.962	-1.226	-0.093
herbimycin	0.822	0.164	N/A	-1.089	-1.226	-1.405	-1.056
NTRK1	0.15	-0.714	N/A	-0.218	2.419	1.788	0.473
SOX4	-0.596	0.541	N/A	0.32	-2.149	-1.979	-0.175
PRF1	N/A	0.218	N/A	N/A	-1.947	-2.191	-1.4
BCL6	0.125	0.702	N/A	0.113	-2.436	-1.695	-0.683
STAT5A	1.462	1.11	N/A	0.239	1.319	1.572	-0.051
CEBPE	0.387	-0.035	N/A	1.287	0.704	1.235	2.103
UXT	N/A	N/A	N/A	N/A	2.452	1.42	1.877
THRA	-1.387	-2.043	N/A	1.51	-0.57	0.084	-0.155
CCL2	0.618	0.67	N/A	-1.662	-0.959	-0.896	0.939
CSF3	0.87	0.804	N/A	-1.011	-1.374	-0.474	-1.208
HMGA1	-1.508	-2.245	N/A	1.012	-0.197	0	-0.777
U0126	-0.029	-1.879	N/A	0.129	0.862	-1.003	-1.83
VEGFB	N/A	1.091	N/A	1.582	-1.571	-0.77	0.715
STEAP3	0.923	-0.923	N/A	0.447	1.544	0.696	1.195
EPHB4	-0.939	0.259	N/A	-1.342	-1.533	-1.276	-0.378
NFAT5	0.435	1.027	N/A	0.809	-1.331	-0.525	1.598
TFE3	-0.327	-0.327	N/A	N/A	-2.372	-2.691	N/A
MIF	-0.494	0.673	N/A	-0.211	1.661	1.311	1.363
NFKB2	-1.296	-0.669	N/A	-1.567	-0.563	-0.106	-1.511
captopril	2	N/A	N/A	-1.504	-1.093	-0.092	-1.023
SOX1	0.378	-1	N/A	N/A	1.606	-0.277	-2.449
EHMT1	-0.64	-0.64	N/A	2.121	-1.091	-0.218	1
LUCAT1	0.946	1.406	N/A	0	0.758	1.256	1.342
CAPN3	N/A	N/A	N/A	1.342	1.134	1.89	1.342
CFHR3	N/A	N/A	N/A	N/A	1.901	1.901	1.901
F7	0.256	0.158	N/A	1.32	-2.266	-1.669	-0.033
GRIN1	2.646	2.236	N/A	0	-0.243	0.577	N/A
mir-10 (includes others)	0.981	0.981	N/A	-1.796	0.003	0.348	-1.592
ZMPSTE24	-0.249	-0.543	N/A	N/A	-1.419	-1.854	-1.633
streptozocin	-3.013	-1.641	N/A	0	0.09	-0.487	-0.467
JAK inhibitor I	N/A	N/A	N/A	N/A	-2.563	-3.132	N/A
SMARCA2	-0.109	-0.124	N/A	-1.091	-0.895	-1.276	-2.2
CHD8	-1.951	-1.951	N/A	N/A	-1.002	-0.79	N/A
amlexanox	-1.069	-1.387	N/A	-0.816	1.528	0.894	0
CpdX-D3	N/A	N/A	N/A	N/A	-1.751	-1.976	-1.961
EIF4G1	N/A	N/A	N/A	-2	-2.345	-1.342	N/A
IZUMO1R	1.192	1.522	N/A	-0.091	-0.94	-0.94	-1
reactive oxygen species	-1.511	-0.824	N/A	1.556	-0.235	0.04	1.516
EPHA2	-0.896	-0.816	N/A	N/A	-1.886	-1.48	-0.6
dasatinib	0.649	0.062	N/A	-1.698	2.01	1.258	N/A
EIF4EBP2	0.206	-0.078	N/A	N/A	-1.282	-1.985	-2.125
KLF15	-0.731	0.391	N/A	0.813	-1.107	-1.711	-0.922
ANGPT1	2	2	N/A	N/A	-1.673	N/A	N/A
IGF2BP1	-0.529	1.333	N/A	N/A	-2.871	-0.928	N/A
NLRP7	N/A	N/A	N/A	N/A	1.964	1.964	1.732
WNT1	-0.423	0.041	N/A	1.503	-1.834	-0.764	1.095
irbesartan	0.509	0.6	N/A	N/A	-1.281	-1.281	-1.987
MEOX2	-1.83	-1.947	N/A	N/A	0.081	-0.166	-1.633
hexachlorobenzene	1	1	N/A	-2	-1.058	0.15	-0.447
miR-125b-5p (and other miRNAs w/seed CCCUGAG)	N/A	N/A	N/A	-0.297	-1.445	-2.122	-1.79
leucine	N/A	0.371	N/A	N/A	-2.33	-2.322	0.631
RXRA	-0.361	1.364	N/A	0.348	-1.462	-1.043	-1.074
tripterine	N/A	0.254	N/A	N/A	-2.148	-2.148	-1.094
RNASE1	0.277	1	N/A	N/A	1.937	2.425	N/A
MED1	0.194	0.932	N/A	0.841	-1.881	-1.011	-0.778
PKNOX1	-2	-2	N/A	N/A	-0.816	-0.816	N/A
HDL	0.34	-0.388	N/A	N/A	-1.993	-2.535	-0.374
USP8-IN-22e	N/A	N/A	N/A	N/A	2.813	2.813	N/A
Clec4a2	0.392	0.853	N/A	-0.478	-1.456	-1.456	-0.989
rebemadlin	-0.87	N/A	N/A	1.102	1.706	1.943	N/A
rottlerin	-1.477	-0.152	N/A	0.709	-1.44	-1.54	0.3
IRS1	0.44	1.4	N/A	0	-1.508	-1.681	0.583
azithromycin	1.091	1.091	N/A	N/A	-1.715	-1.715	N/A
Siglecf	N/A	N/A	N/A	N/A	2.219	2.63	0.762
FLCN	-1.127	-1.729	N/A	-0.788	0.155	-0.349	-1.463
MTTP	N/A	N/A	N/A	1	1.432	1.195	1.982
CpdX	N/A	-1.067	N/A	N/A	-0.993	-1.588	-1.961
SH3TC2	N/A	2.646	N/A	N/A	-1.807	-1.155	N/A
diphtheria toxin	-0.686	-0.686	N/A	N/A	-2.111	-2.121	N/A
ITGB3	1.227	0.84	N/A	0.784	-1.998	-0.738	N/A
LMNA	1.414	1.195	N/A	-1.45	-0.707	-0.508	-0.313
WLS	N/A	-2	N/A	N/A	-2.236	-1.342	0
HAMP	N/A	N/A	N/A	N/A	-2.2	-1.964	-1.413
palmitoylethanolamide	N/A	N/A	N/A	N/A	-1.664	-1.912	-2
SOX10	1.97	1.584	N/A	N/A	-1.037	-0.984	N/A
MAP2K1	-1.185	-0.12	N/A	1.224	-1.689	-1.048	0.307
zinc	-2.084	-1.391	N/A	0.611	-0.108	0.7	-0.679
CTF1	1.504	1.504	N/A	N/A	0.912	1.653	N/A
ARNT	0.902	2.178	N/A	0.825	-0.873	0.175	0.612
CHD1	N/A	N/A	N/A	N/A	1.89	2.333	1.342
metformin	-0.081	-1.889	N/A	0.488	-0.917	-1.38	0.805
sorafenib	-0.378	0	N/A	1.394	-1.547	-1.452	0.788
Cyp2c23	-0.763	-0.883	N/A	N/A	-1.773	-1.773	-0.365
N6AMT1	N/A	N/A	N/A	-1.129	-1.915	-1.398	-1.114
Laminin (complex)	2.401	N/A	N/A	-0.816	1.282	1.05	N/A
STUB1	N/A	N/A	N/A	-1.067	1.812	1.883	0.785
SIAH2	-2.433	-2.219	N/A	N/A	-0.447	-0.447	N/A
FEM1A	0.784	0.365	N/A	N/A	-1.632	-1.632	-1.131
NR3C2	-0.01	0.355	N/A	1.235	1.118	1.546	1.276
TRAF4	-0.73	0.116	N/A	N/A	1.36	1.36	1.972
adenosine triphosphate	-1.431	-0.526	N/A	0.036	1.052	2.016	0.474
NMN	1	1	N/A	1.067	-0.956	-0.956	0.555
ABL1	0.128	1.633	N/A	N/A	-1.618	-1.624	-0.53
KMT2A	-0.895	-0.469	N/A	0.478	-1.63	-1.819	0.239
S100A6	N/A	N/A	N/A	N/A	-2.53	-3	N/A
ERBB4	1.136	0.05	N/A	-1.499	-0.737	-0.643	-1.464
FBXW7	-1.021	-2.243	N/A	-0.426	1.468	0.17	0.201
plicamycin	-0.699	-0.291	N/A	-2.184	1.335	-0.447	-0.569
C3	-0.012	0.908	N/A	-0.633	2.005	1.729	0.238
CYP1B1	1.585	1.414	N/A	-0.718	-0.632	0	-1.175
MAC	0.468	0	N/A	1.165	0.661	1.255	1.974
forskolin	0.113	0.697	N/A	1.246	-0.53	1.35	1.585
RAG2	2.121	1.342	N/A	-0.816	0.535	0	0.707
CREB1	0.738	1.753	N/A	0.27	-1.407	0.315	1.037
RAB7A	N/A	-0.896	N/A	-0.633	-1.869	-1.633	-0.487
DCAF1	-1.978	N/A	N/A	N/A	-1.678	-1.861	0
MBTD1	N/A	N/A	N/A	-1.982	-1.026	-0.508	-2
KRT17	-0.302	-0.168	N/A	-1.89	1.969	1.067	-0.117
azoxymethane	N/A	-0.152	N/A	0.404	1.496	1.496	1.964
SELP	0.853	0.64	N/A	0.625	1.34	1.34	0.712
ML323	-0.061	-0.841	N/A	N/A	1.411	1.203	1.993
apomorphine	-0.548	-0.948	N/A	-0.152	-2.275	-1.421	-0.164
alendronic acid	0.239	0.277	N/A	0	1.525	1.525	1.94
isoproterenol	-0.957	0.722	N/A	1.633	-1.066	0.323	0.804
JINK1/2	0	1.172	N/A	N/A	1.444	1.795	1.091
HECTD2	2.449	2.236	N/A	-0.277	0.113	0.426	N/A
CRNDE	-0.46	0.342	N/A	N/A	-2.54	-2.159	N/A
SELPLG	1.195	1.067	N/A	N/A	1.117	1.117	1
TEK	N/A	N/A	N/A	N/A	2.213	2.213	1.067
TCR (complex)	-0.96	-0.746	N/A	-0.55	1.453	1.686	-0.098
MAP4K1	1.89	0	N/A	-1	0.302	-0.632	-1.667
HDAC2	-0.133	-1.523	N/A	1.604	-0.367	-0.475	1.389
PF543	0.905	0.816	N/A	-0.816	1.342	0.471	-1.134
DDIT3	0.893	0.342	N/A	N/A	2.473	1.663	0.111
RGS1	N/A	-1	N/A	N/A	2.137	2.345	N/A
PTPRE	N/A	-1	N/A	N/A	1.134	1.342	2
REL	0.025	0.881	N/A	-1.127	1.393	1.428	-0.621
docetaxel	0.789	N/A	N/A	-0.269	1.704	1.833	0.879
CAMK4	N/A	N/A	N/A	N/A	1.546	1.546	2.382
Pycard	N/A	N/A	N/A	N/A	1.558	1.558	2.357
hydroxypropyl-beta-cyclodextrin	-1.18	-0.632	N/A	N/A	-1.524	-1.67	-0.466
PAX3	-2.383	N/A	N/A	N/A	-1.32	-1.473	-0.293
CHRNA1	-1.732	-1.732	N/A	N/A	1	1	N/A
ERK	-0.243	0.126	0.218	1.136	-2.41	-0.214	1.116
TYRO3	0.468	-0.689	N/A	-1.342	0.465	0.141	-2.357
mir-96	N/A	N/A	N/A	N/A	2.813	2.646	N/A
BCOR	0.447	-1	N/A	N/A	2.121	1.89	N/A
GSN	-0.882	N/A	N/A	N/A	-2.599	-1.977	N/A
NR4A2	0.6	1.4	N/A	1.399	0.312	0.501	1.245
2-(4-acetoxyphenyl)-2-chloro-N-methylethylamine	0.895	N/A	N/A	N/A	-2.278	-2.278	N/A
IGFBP5	-0.838	-0.841	N/A	1.35	-1.126	-1.176	-0.116
AMPK	1.713	1.271	N/A	0.954	-0.839	-0.61	0.059
INT-767	0.784	0.232	N/A	N/A	-2.214	-2.214	N/A
RNF138	N/A	1.026	N/A	N/A	1.157	1.9	1.36
baicalein	N/A	N/A	N/A	1.941	-2.249	-1.178	-0.074
LIPA	-2.401	-2	N/A	N/A	-0.189	-0.852	N/A
MAPK9	-0.797	-0.505	N/A	0.853	0.53	1.134	1.615
phospholipid	-1.342	-1	N/A	-0.88	0.849	0.849	-0.512
SEMA7A	-0.788	-0.478	N/A	N/A	-1.796	-1.026	-1.342
L-glutamic acid	-0.664	1.331	N/A	N/A	-1.332	-1.31	0.792
brusatol	N/A	N/A	N/A	N/A	-2.621	-2.804	N/A
pirinixic acid	-0.017	1.953	N/A	2.48	-0.605	0.159	0.204
pemetrexed	1.037	1.302	N/A	-0.239	0.563	1.459	-0.816
sphingomyelin	N/A	-1	N/A	N/A	2.433	1.982	N/A
WTAP	1.1	0.828	N/A	0.713	-0.904	-1.119	-0.749
CBL	N/A	1.195	N/A	N/A	-1.304	-1.521	-1.387
arotinoid acid	N/A	N/A	N/A	N/A	-2.21	-1.744	-1.452
HAVCR1	0.059	N/A	N/A	N/A	1.475	2.141	1.723
bezafibrate	N/A	0.818	N/A	1.849	-1.435	-1.294	0
BDNF	0.72	0.756	N/A	0.471	-0.224	1.056	2.168
olanzapine	N/A	N/A	N/A	N/A	0.775	1.807	2.813
AI-1	N/A	N/A	N/A	1.987	-0.132	1.287	1.987
101.10 peptide	N/A	N/A	N/A	N/A	-1.317	-2.078	-1.997
MAPK12	-1.987	-1.987	N/A	N/A	0.267	0.267	0.882
TRPM7	N/A	-0.254	N/A	N/A	2.03	1.824	1.279
n-3 fatty acids	1.319	-0.218	N/A	-0.447	-1.621	-1.621	-0.16
TMEM120A	N/A	N/A	N/A	N/A	2.786	2.6	N/A
RUNX1	-0.401	0.232	N/A	-0.078	-2.17	-1.846	-0.658
16,16-dimethylprostaglandin E2	N/A	N/A	N/A	N/A	-2.2	-1.992	-1.192
PTGFR	N/A	N/A	N/A	2.219	N/A	1.455	1.709
epigallocatechin-gallate	0.021	-0.514	-0.293	2.962	-0.007	0.071	1.512
CL097	0.669	N/A	N/A	N/A	2.355	2.355	N/A
ATP-gamma-S	1.253	1.516	N/A	N/A	0.371	0.997	1.241
BSG	-1.674	-0.855	N/A	N/A	-1.515	-1.334	N/A
ST6GAL1	-1.977	N/A	N/A	0.728	0.78	0.18	1.709
valproic acid	0.712	-0.363	N/A	1.52	-0.227	-0.917	1.633
mir-148 (includes others)	0.894	0.883	N/A	N/A	-0.638	-0.792	-2.16
RNY3	N/A	N/A	N/A	N/A	2.53	2.828	N/A
PCMT1	1	N/A	N/A	-1.342	N/A	-1.667	-1.342
lipoxin A4	0.284	-0.192	N/A	-0.732	-2.308	-1.224	-0.61
arimoclomol	N/A	N/A	N/A	-2.236	0.832	0.277	-2
mir-506 (includes others)	0.02	-1.237	N/A	N/A	-1.18	-1.382	-1.524
WWC1	2	N/A	N/A	N/A	1	1	1.342
HIRA	N/A	2	N/A	N/A	1.342	2	N/A
SLR14	0	N/A	N/A	N/A	2.343	2.343	0.655
ERN1	0.314	1.463	N/A	N/A	0.636	0.66	2.267
IL1RL2	N/A	N/A	N/A	N/A	1.942	1.942	1.452
IL32	N/A	N/A	N/A	0.243	1.848	2.141	1.104
medroxyprogesterone acetate	-0.074	0.703	-0.64	0.892	-1.701	-1.06	0.265
mir-27 (includes others)	0.61	N/A	N/A	0.115	1.773	2.108	0.727
IFNK	N/A	N/A	N/A	N/A	2.333	3	N/A
AGI-1067	N/A	N/A	N/A	N/A	-1.664	-1.664	-2
MACROH2A1	-1	-1.134	N/A	-0.447	1.528	1.213	0
EGLN	-1.215	-1.442	N/A	N/A	-0.217	-2.447	N/A
W7	-0.816	-1.342	N/A	N/A	-0.816	-1.342	-1
SLC16A3	N/A	N/A	N/A	N/A	2.743	2.571	N/A
quercetin	1.162	0.792	N/A	-0.511	-1.492	-1.22	-0.137
TCF4	-0.966	-1.058	N/A	-0.632	-0.948	-1.126	0.577
FOXA2	-1.345	-1.71	N/A	0.529	-0.923	0.318	-0.482
GATA1	-0.789	-0.844	N/A	1.414	-0.433	0.416	1.411
epinephrine	1.777	1.548	N/A	-0.391	-0.713	-0.689	-0.188
dalfampridine	-0.6	N/A	N/A	N/A	0.911	1.432	2.359
TNFRSF4	1	1	N/A	N/A	-1.65	-1.65	N/A
DDIT4	-0.669	0.808	N/A	N/A	1.577	2.24	N/A
Gm20703	N/A	N/A	N/A	N/A	-2.646	-2.646	N/A
APLN	1.795	0.99	N/A	-1.467	-0.247	0.106	0.684
5-hydroxytryptamine	-0.481	-0.5	-1.214	2.193	-0.04	-0.04	0.815
calcipotriene	0.618	1.195	N/A	0.882	0.187	0.423	1.976
Prl	0.662	-0.068	N/A	-0.222	-2.011	-1.412	-0.899
miR-21-5p (and other miRNAs w/seed AGCUUAU)	1.312	-0.097	N/A	-1.228	-0.62	-1.249	-0.767
sulforafan	-0.102	0.516	N/A	1.65	-1.694	-1.045	0.265
DPP3	N/A	N/A	N/A	1.956	N/A	1.359	1.956
MERTK	1.423	1.46	N/A	1.982	0.088	-0.144	-0.171
ABRAXAS2	-1.195	-1.195	N/A	N/A	1.203	1.203	0.469
GW-788388	1.442	1.101	N/A	N/A	1.338	1.383	N/A
MMP12	0.555	N/A	N/A	N/A	2.157	2.55	N/A
TP73	0.052	1.098	N/A	2.469	-0.735	-0.101	-0.807
ramipril	2	1	N/A	N/A	1.554	0.426	-0.277
mir-23 (includes others)	-0.277	-1	N/A	N/A	1.72	2.259	N/A
tetrabromobisphenol A	-1.807	0	N/A	N/A	-2.236	-1.213	N/A
NDUFA13	N/A	N/A	N/A	N/A	2.631	2.621	N/A
carboplatin	1.09	0.946	N/A	-1.387	-0.587	-0.343	-0.896
NR1I2	-1.103	1.248	N/A	1.78	-0.8	0.027	0.291
IL15RA	-1.091	N/A	N/A	N/A	2.193	1.961	N/A
NODAL	-0.632	0.378	N/A	N/A	-2.333	-1.897	N/A
CTTN	N/A	N/A	N/A	N/A	2.619	2.619	N/A
STAP2	0.259	0.625	N/A	N/A	2.176	2.176	N/A
ribociclib	N/A	N/A	N/A	N/A	1.995	1.995	1.246
LGALS1	-0.204	0.309	N/A	2.577	-0.235	0.109	1.798
monocrotaline	-0.218	-1.457	N/A	N/A	1.156	1.544	0.856
colchicine	N/A	N/A	N/A	1.809	0.966	1.197	1.256
AS1842856	-0.152	N/A	N/A	N/A	-2.271	-2.408	-0.391
MMP1	-1.482	-1.684	N/A	-0.018	-1	-0.767	0.267
BCL3	0.587	0.293	N/A	N/A	-1.813	-2.175	-0.35
MAPK14	-0.561	0.276	N/A	1.364	0.216	1.626	1.173
Ac-YVAD-CMK	N/A	N/A	N/A	N/A	-2.607	-2.607	N/A
mir-142 (includes others)	-1.407	-0.679	N/A	1.777	-0.381	-0.01	0.958
gentamicin C	0.447	0.816	N/A	-2.236	-0.846	0.489	-0.378
COLQ	-0.707	N/A	N/A	N/A	-1.678	-0.18	2.646
ADIPOQ	2.316	0.607	N/A	0.625	-0.177	-0.194	-1.292
SAFB	-1	N/A	N/A	N/A	-1.897	-2.309	N/A
progesterone	-0.073	0.453	-0.927	0.891	-1.088	-0.426	1.342
roscovitine	N/A	N/A	N/A	N/A	1.191	1.772	2.236
HOXA11-AS	-1.02	N/A	N/A	N/A	2.309	1.87	N/A
740 Y-P	-1.199	N/A	N/A	N/A	-2	-2	N/A
LETMD1	N/A	N/A	N/A	N/A	-2.599	-2.599	N/A
ritonavir	N/A	N/A	N/A	1.969	0.113	0.896	2.219
Casp1	-1.029	0.352	N/A	N/A	0.966	1.847	1.001
ADP	N/A	N/A	N/A	N/A	1.493	1.718	1.982
CNR1	-0.175	-0.244	N/A	-0.659	-2.178	-1.729	-0.208
T-5224	N/A	-1.508	N/A	-1.238	0.757	1.181	-0.508
GAB2	-0.272	0	N/A	-0.447	-1.938	-1.718	-0.816
TCF12	-1.778	-1.508	N/A	-0.881	-0.009	0.185	-0.824
cyclopiazonic acid	N/A	N/A	N/A	N/A	1.607	1.607	1.97
CSF	0	0	N/A	N/A	2.183	3	0
beta-1,3-glucan	-1.922	-1.922	N/A	N/A	0.669	0.669	N/A
PPARD	0.698	1.118	N/A	0.427	-1.126	-1.087	-0.725
CIDEC	0.728	1.178	N/A	N/A	-1.96	-1.311	N/A
FAT1	0.508	N/A	N/A	0.254	1.772	1.298	1.342
beta-naphthoflavone	N/A	N/A	N/A	2.186	0.449	1.266	1.266
BLK	N/A	N/A	N/A	0.108	1.755	1.871	1.432
acteoside	N/A	N/A	N/A	2.219	1.136	1.019	0.788
KDM8	-1	0.816	N/A	1.066	-0.302	0.603	1.373
VASP	-0.373	-0.373	N/A	N/A	-2.207	-2.207	N/A
SRC (family)	0.096	0.736	N/A	0.817	1.463	1.463	0.585
ssRNA40	N/A	N/A	N/A	N/A	2.58	2.58	N/A
26S proteasome	-0.549	-0.344	N/A	-1.992	-0.728	-0.362	-1.18
NFIL3	0.447	2.183	N/A	N/A	-1.425	-1.093	N/A
1-palmitoyl-2-(5-oxovaleroyl)-sn-glycero-3-phosphorylcholine	-0.141	-0.211	N/A	N/A	1.862	1.862	1.067
TRPS1	-0.555	N/A	N/A	1.066	1.148	0.865	1.508
MTA1	-1.427	-1.427	N/A	N/A	1.143	1.143	N/A
lithium chloride	-0.71	0.893	N/A	0.96	-1.182	-0.043	1.35
tranylcypromine	N/A	N/A	N/A	N/A	2.795	2.343	N/A
MDM4	N/A	N/A	N/A	N/A	-2.568	-2.568	N/A
TXNIP	N/A	N/A	N/A	N/A	2.17	1.808	1.156
LGR4	1.34	1.691	N/A	N/A	-1.041	-0.527	0.534
miR-34a-5p (and other miRNAs w/seed GGCAGUG)	-0.622	-1.643	N/A	-1.089	-0.364	-0.318	-1.096
SAHM1	-0.818	-1.342	N/A	N/A	1.265	-0.707	-1
ETV5	-0.784	0.282	N/A	-0.216	-2.301	-1.347	0.194
paricalcitol	N/A	N/A	N/A	0	-1.447	-2.146	-1.531
IPMK	1.342	1.48	N/A	1	-0.927	-0.372	N/A
SMAD2	-2.039	-1.001	N/A	0.71	0.245	0.499	-0.627
ZBED2	N/A	N/A	N/A	N/A	-2.56	-2.56	N/A
hydrocortisone	-1.442	-0.867	N/A	0.454	0.836	0.43	1.09
KCNJ10	-0.447	-1	N/A	-1	1	1.667	N/A
FcER1	0.364	0.784	N/A	-0.913	1.011	1.591	0.449
FGFR1	-1.691	-1.407	N/A	0.976	-0.778	0.022	0.238
napabucasin	0.213	-1.326	N/A	N/A	1.67	1.085	0.816
CAT	N/A	N/A	N/A	-2.01	0.071	-1.259	-1.769
miR-335-3p (miRNAs w/seed UUUUCAU)	1	1	N/A	N/A	2.236	0.87	0
KIF3A	N/A	-2.2	N/A	N/A	1.577	1.329	N/A
sulindac sulfide	N/A	N/A	N/A	1.982	0.198	0.711	2.213
22(R)-hydroxycholesterol	N/A	-0.492	N/A	N/A	-1.303	-1.339	-1.969
protectin D1	N/A	N/A	N/A	N/A	-2.207	-1.741	-1.154
methamphetamine	0.018	-0.422	N/A	1.489	0.915	1.383	0.874
AKT2	N/A	N/A	N/A	2	0.283	1.185	1.633
GAB1	0.896	1	N/A	N/A	1.724	1.48	N/A
tazemetostat	0.799	-0.239	N/A	1.044	0.073	1.201	1.742
propranolol	1.671	N/A	N/A	N/A	1.48	1.219	0.728
indomethacin	0.691	0.471	N/A	-1.541	-0.255	0.135	-2.003
B3GALT2	N/A	N/A	N/A	N/A	-2.646	-2.449	N/A
MCL1	N/A	N/A	N/A	N/A	2.646	2.449	N/A
RUBCN	N/A	N/A	N/A	N/A	-2.646	-2.449	N/A
HNF1A-AS1	N/A	N/A	N/A	N/A	-2.646	-2.449	N/A
ZC3H14	N/A	N/A	N/A	N/A	2.646	2.449	N/A
CNR2	0.365	0.365	N/A	N/A	1.18	1.18	2
ZFAS1	1.103	N/A	N/A	N/A	-1.993	-1.993	N/A
4933425B07Rik	0	0	N/A	-0.816	1.941	1.508	-0.816
carbon monoxide	-0.251	-0.176	N/A	-0.128	-2.15	-1.581	-0.795
PROCR	0.875	-0.109	1.706	N/A	0.699	1.177	-0.507
CCL11	N/A	N/A	N/A	0	1.538	1.538	1.993
Collagen type II	0.87	1	N/A	N/A	1.089	1.18	0.928
diallyl disulfide	N/A	N/A	N/A	2.205	-1.114	0.386	1.357
TSC22D3	1.588	1.292	N/A	N/A	-1.106	-0.996	0.075
IL6ST	1.446	1.154	N/A	N/A	1.394	1.062	N/A
ADAM17	0.785	1.489	N/A	N/A	0.932	1.849	N/A
RAS	-0.504	-0.564	N/A	1.767	-0.148	1.188	0.882
GPS2	-0.077	0.131	N/A	2.414	0.826	0.651	0.951
miR-9-5p (and other miRNAs w/seed CUUUGGU)	0.056	-1.56	N/A	N/A	-0.266	-1.166	-2
miR-218-5p (and other miRNAs w/seed UGUGCUU)	N/A	-0.762	N/A	N/A	-1.281	-1.937	-1.067
SELENOK	N/A	N/A	N/A	N/A	2.619	2.428	N/A
TIMP3	0	0.447	N/A	-1.195	-1.648	-1.183	-0.57
dimethyl fumarate	0.798	1.109	N/A	0.875	0.521	1.13	0.609
OPA1	N/A	N/A	N/A	N/A	-2.616	-2.423	N/A
HDAC5	2.401	N/A	N/A	0.447	0.425	0.785	0.979
KDM4A	N/A	N/A	N/A	N/A	-2.613	-2.423	N/A
SLC40A1	-0.324	0.617	N/A	0.87	-1.485	-1.456	-0.283
2,3,4,7,8-pentachlorodibenzofuran	N/A	N/A	N/A	1.463	0.653	1.212	1.706
PTC-209	N/A	-1	N/A	1.342	1.69	1	N/A
Ifnl2/Ifnl3	N/A	N/A	N/A	N/A	2.426	2.605	N/A
HRH3	N/A	N/A	N/A	-1.067	N/A	-1.982	-1.982
LAPTM5	1.414	0.577	N/A	1	0.626	0	1.414
mir-24 (includes others)	0.116	-0.447	N/A	N/A	0.852	1.631	1.982
SIX1	0	-1.016	N/A	-1.667	1.429	0.909	N/A
DACH1	0.555	1.067	N/A	-1.067	0.847	0.588	-0.896
PS-1145	N/A	N/A	N/A	N/A	-2.412	-2.607	N/A
SPIB	-1.066	-0.673	N/A	-1	0.473	0.494	-1.311
PRKCA	0.853	0.82	N/A	0.332	1.203	0.85	0.951
siponimod	1.342	1	N/A	N/A	-1.667	-1	N/A
IL36G	-1.103	0	N/A	N/A	1.951	1.951	N/A
methylene blue	N/A	N/A	N/A	2.213	-0.404	1.153	1.231
ralimetinib	-2	-2	N/A	N/A	1	N/A	N/A
aldosterone	-0.335	0.085	N/A	1.561	-1.621	0.551	0.845
MMP9	-1.136	-1.094	N/A	1.086	0.331	0.331	1.019
UPF2	0.283	-0.762	N/A	N/A	-1.732	-2.216	N/A
AGN194204	0.202	0.662	N/A	-1.127	-0.904	-0.134	-1.96
KRIT1	-1.982	N/A	N/A	N/A	-1.664	-1.342	N/A
prostaglandin E1	-1.131	-1.131	N/A	N/A	-1.363	-1.363	N/A
IGF1R	-0.921	N/A	N/A	1.152	-0.21	0.602	2.101
CD244	-1.474	-1.151	N/A	N/A	-1.18	-1.18	N/A
CALCA	-0.388	-0.632	N/A	1.343	0.592	1.071	0.958
KDM4C	1.342	1	N/A	N/A	0.508	1.134	1
NOX1	-1.387	-1.067	N/A	-1.109	-0.244	-0.532	-0.64
10-(6'-ubiquinonyl)decyltriphenylphosphonium	N/A	N/A	N/A	N/A	-1.977	-1.755	-1.246
RYK	N/A	N/A	N/A	N/A	-2.345	-2.63	N/A
PDK1	-0.378	-0.447	N/A	N/A	1.886	1.886	-0.378
PDCD5	-2	N/A	N/A	N/A	-1.633	-1.342	N/A
MEK	0.336	0.878	N/A	-0.451	-1.794	-1.362	-0.153
PLAU	-0.312	-0.082	N/A	-0.823	1.601	1.125	-1.03
CEBPD	-0.993	-1.407	N/A	0.85	-0.095	0.576	1.049
EGR1	-0.014	0.572	0.677	0.853	-0.344	0.83	1.68
BMP10	-1.285	-0.577	N/A	1.265	-0.598	0.347	0.894
SPHK1	-0.637	-0.424	N/A	2.404	-0.551	0.039	0.907
butyric acid	1.206	0.969	N/A	0.574	-0.617	-0.667	-0.928
EDN1	-1.465	0.606	0.493	0.74	-1.058	-0.013	-0.581
HPX	-0.577	N/A	N/A	N/A	-2.412	-1.964	N/A
DSCAML1	-0.905	-1	N/A	-0.447	-0.832	-1.387	-0.378
cuprizone	-1.159	-0.776	N/A	-1.343	0.323	-0.623	-0.722
SRC	-0.614	0.363	N/A	0.939	0.906	1.317	0.803
CFB	0.73	1.729	N/A	N/A	0.942	0.699	0.842
4-octyl itaconate	0.811	N/A	N/A	1.6	-1.158	-0.3	1.071
lactosylceramide	0.152	N/A	N/A	N/A	2.392	2.392	N/A
PP1	1.746	0.64	N/A	-1.387	0.196	-0.718	-0.239
FFAR1	N/A	N/A	N/A	N/A	-1.463	-1.463	-2
ELK1	0.817	0.128	N/A	-0.164	1.424	1.577	0.816
sodium selenite	N/A	N/A	N/A	N/A	-2.113	-2.807	N/A
CDX2	2.155	1.386	N/A	N/A	-1.378	N/A	N/A
TBK1	-1.812	-0.33	N/A	0.924	0.342	0.501	1.006
IRF8	-0.069	-0.136	N/A	0.681	1.837	1.362	0.826
monophosphoryl lipid A	-0.517	-0.072	N/A	N/A	1.899	2.42	N/A
TRADD	N/A	N/A	N/A	N/A	2.359	2.547	N/A
Alox15	-0.447	-1.387	N/A	0.339	-0.85	-0.354	-1.528
A-769662	0.849	0	N/A	-1.067	1.609	1.38	N/A
ethionine	1	1.342	N/A	-1.067	-0.676	0.542	0.277
puromycin aminonucleoside	N/A	0.378	N/A	-2.121	-1.294	-0.479	-0.632
neomycin	N/A	N/A	N/A	N/A	-2.449	-2.449	N/A
5A apoA-I mimetic peptide	-2.449	-2.449	N/A	N/A	N/A	N/A	N/A
misoprostol	N/A	N/A	N/A	N/A	2.449	2.449	N/A
ETV6-NTRK3	N/A	N/A	N/A	N/A	2.449	2.449	N/A
emactuzumab	N/A	N/A	N/A	N/A	2.449	2.449	N/A
tipiracil	N/A	N/A	N/A	N/A	-2.449	-2.449	N/A
RASSF1	-1.393	-0.583	N/A	-0.135	-1.528	-0.776	-0.482
NCX-4040	N/A	N/A	N/A	1.732	0.781	1.192	1.192
KLF4	0.039	0.533	0.388	0.585	-0.728	0.576	2.041
MARCHF2	1.225	N/A	N/A	N/A	-1.832	-1.832	N/A
Ccl11	N/A	-2	N/A	N/A	1.046	1.046	0.795
honokiol	1.109	0.762	N/A	-1.091	0.785	0.529	-0.6
miR-483-3p (miRNAs w/seed CACUCCU)	N/A	N/A	N/A	N/A	2.63	2.244	N/A
USP21	-1	N/A	N/A	N/A	-2.36	-1.51	N/A
MBOAT7	N/A	-2.236	N/A	N/A	1.633	1	N/A
RU.521	N/A	N/A	N/A	N/A	-2.433	-2.433	N/A
LEPR	1.294	-1.387	N/A	0.64	-0.033	0.827	0.684
PRKD1	-0.95	-0.342	N/A	-1.894	0.733	0.486	0.458
ATM	N/A	0.308	N/A	-1.259	-1.109	-0.632	-1.555
TSC2	-2.003	0	N/A	-1.428	1.003	0.404	0.02
UNC9995	N/A	N/A	N/A	N/A	-2.429	-2.429	N/A
Lymphotoxin	N/A	N/A	N/A	N/A	2.429	2.429	N/A
bempedoic acid	N/A	N/A	N/A	N/A	-2.425	-2.425	N/A
FOXL2	0.633	0.648	N/A	0.199	0.902	1.547	0.918
lysophosphatidic acid	-1.378	0.093	N/A	0.851	-0.448	0.538	1.538
MAPKAPK2	0.325	0.305	N/A	-0.97	1.275	1.15	0.818
TRAP1	N/A	N/A	N/A	-1.455	-1.086	-0.847	-1.455
irinotecan	N/A	N/A	N/A	0.371	1.354	1.674	1.444
XDH	0.845	0.392	N/A	-0.096	1.134	1.432	0.943
HNRNPAB	N/A	N/A	N/A	-0.478	-1.706	-1.463	-1.195
DLL1	-1.507	N/A	N/A	1.185	-2.147	N/A	N/A
TRAF3IP3	N/A	N/A	N/A	N/A	2.418	2.418	N/A
SIX2	N/A	-2	N/A	N/A	0.728	1.291	0.816
H-7	-0.762	N/A	N/A	-1.982	-1.118	-0.972	N/A
GMNN	0.707	-0.447	N/A	N/A	1.789	0	-1.89
NSC23766	N/A	N/A	N/A	-1.951	-0.705	-0.97	-1.206
lauric acid	0.159	0.159	N/A	N/A	1.789	1.789	0.936
CHADL	N/A	N/A	N/A	-1.633	0.243	-0.5	-2.449
miR-145-5p (and other miRNAs w/seed UCCAGUU)	0.472	-0.794	N/A	-2.338	-0.216	-1.004	N/A
TNF receptor	-1.982	-1.982	N/A	N/A	-0.503	-0.077	-0.277
GNA13	-1.091	N/A	N/A	2.2	-0.928	-0.6	N/A
NPM1	-0.518	0.707	N/A	1.726	-1.236	-0.07	0.557
ABCD1	N/A	N/A	N/A	N/A	-0.975	-1.84	-1.998
histone deacetylase inhibitor	N/A	N/A	N/A	N/A	2.611	2.2	N/A
ACVRL1	-0.255	1.982	N/A	0.728	0.922	0.922	N/A
NR4A1	0.962	-0.032	N/A	-1.55	0.892	0.163	-1.208
icariin	N/A	N/A	N/A	N/A	-2.401	-2.401	N/A
IgG	-0.566	-0.446	N/A	1.49	1.002	0.649	0.647
saracatinib	0.835	N/A	N/A	N/A	1.98	1.98	N/A
NR1D2	-1	N/A	N/A	N/A	-2.449	-1.342	N/A
TLR1	N/A	N/A	N/A	N/A	2.395	2.395	N/A
PHB2	0.447	0.447	N/A	N/A	1.557	1.339	1
IL24	0.301	0.301	N/A	N/A	2.185	2.002	N/A
Lilrb4a/Lilrb4b	-0.816	0.447	N/A	N/A	-1.89	-1.633	N/A
BAR501	N/A	N/A	N/A	N/A	-2.391	-2.391	N/A
curcumin	1.364	0.371	N/A	-1.044	0.78	0.32	-0.902
naringenin	1.478	-0.478	N/A	N/A	-0.895	-0.521	-1.408
mir-8 (includes others)	1.447	N/A	N/A	1.087	1.163	0.428	-0.654
INSR	0.198	1.029	N/A	-0.542	-1.752	-0.539	0.716
MET	0.175	0.229	N/A	-0.323	0.929	1.838	1.28
miR-503-5p (miRNAs w/seed AGCAGCG)	N/A	N/A	N/A	1	1.32	1.066	1.387
choline	-1.209	-1.097	N/A	0.555	-0.392	-0.751	-0.762
triamterene	N/A	1.287	N/A	-2.219	-0.069	1.077	-0.113
bromobenzene	N/A	N/A	N/A	1.31	0.578	1.295	1.577
SKIL	1.014	1.142	N/A	N/A	-1.536	-1.067	N/A
TF	-0.694	N/A	N/A	N/A	1.791	2.272	N/A
DLL4	0.716	1.133	N/A	1.621	-0.055	0.355	0.876
LCN2	-2.456	-1.368	N/A	-0.083	-0.02	0.499	0.33
H2AX	N/A	N/A	N/A	N/A	1.411	1.411	1.929
gamma-secretase inhibitor compound E	1.473	1.473	N/A	N/A	1.051	0.754	N/A
TNFAIP8L2	N/A	N/A	N/A	N/A	-2.419	-1.489	-0.842
CALC	1.091	1.091	N/A	N/A	1.567	1	N/A
silibinin	-0.556	-0.885	N/A	-0.077	1.473	1.281	-0.475
MGLL	-0.882	-0.882	N/A	N/A	1.491	1.491	N/A
leukotriene D4	-0.901	-1.35	N/A	1.016	-0.376	0.338	0.761
CCR1	1.066	1.195	N/A	N/A	-1.098	-1.383	0
LH	0.619	-0.197	N/A	0.628	-0.353	1.332	1.611
TCR (family)	-1.091	-1.091	N/A	N/A	-1.276	-1.276	N/A
tretinoin	0.594	1.927	-0.698	-0.524	-0.132	0.775	-0.084
REN	-1.072	-1.072	N/A	N/A	1.168	1.168	0.252
Fe2+	N/A	N/A	N/A	1	1.387	1.342	1
FOXO4	-1.116	-0.831	N/A	1.707	-0.287	0.214	0.572
verteporfin	0.666	-1.153	N/A	N/A	1.597	0.879	0.43
PAF1	-0.447	0	N/A	N/A	1.943	2.333	N/A
SUPT20H	N/A	N/A	N/A	N/A	-1.588	-1.976	-1.154
CHGA	N/A	N/A	N/A	N/A	-1.664	-1.664	-1.387
CR1L	1.92	0.94	N/A	N/A	0.903	-0.087	-0.865
ADRB3	N/A	N/A	N/A	N/A	1.739	1.739	1.235
COL5A1	N/A	N/A	N/A	N/A	2.853	1.706	0.152
ATP7B	N/A	1.89	N/A	N/A	-1.528	-1.291	N/A
FZD8	0.201	0.703	N/A	0.555	-1.111	-0.801	-1.338
(Z,E)-5-(4-ethylbenzylidine)-2-thioxothiazolidin-4-one	0.747	N/A	N/A	N/A	1.982	1.98	N/A
ZBP1	N/A	N/A	N/A	N/A	2.353	2.353	N/A
NCOA1	0.606	0.896	N/A	N/A	0.586	0.586	2.031
CBFB	0.248	0.97	N/A	1	0.685	0.362	1.432
Ro31-8220	-0.927	N/A	N/A	N/A	-0.672	-1.12	-1.977
SYVN1	-0.302	0.905	N/A	0.194	-1.7	-1.31	0.282
KCNJ2	N/A	N/A	N/A	2.333	-1.789	-0.57	N/A
C3AR1	0.817	0.954	N/A	0.762	-0.843	-0.337	0.978
MDK	-1.608	N/A	N/A	0.562	0.083	0.984	1.452
HGS	N/A	N/A	N/A	N/A	-2.449	-2.236	N/A
TNFAIP2	N/A	N/A	N/A	N/A	2.449	2.236	N/A
NEK7	N/A	N/A	N/A	N/A	2.449	2.236	N/A
ANKRD17	2	N/A	N/A	N/A	1.342	1.342	N/A
bisphenol A diglycidyl ether	-1.342	-1	N/A	N/A	-1	-1.342	N/A
STS	1	N/A	N/A	N/A	-1.342	-1.342	-1
CAMP	0.747	1.378	N/A	0.944	0.109	0.542	0.964
tanshinone II	-1.969	-1.982	N/A	N/A	-0.355	-0.372	N/A
CYP27B1	0.378	0.378	N/A	1.673	0.627	0.627	0.993
SIAH1	-2.449	-2	N/A	N/A	0.113	0.113	N/A
erythromycin	N/A	N/A	N/A	N/A	-2.236	-2.438	N/A
NME1	N/A	N/A	N/A	-2	0.576	-0.883	-1.212
CRP	-0.921	-0.518	N/A	1.29	-0.035	0.161	1.745
IKZF1	-0.308	-1.128	N/A	-0.428	-0.377	-2.023	-0.402
lactic acid	-0.249	-0.047	N/A	1.15	-0.27	0.895	2.052
IL9	2.099	2.419	N/A	N/A	0.072	0.072	N/A
ITCH	1.103	0.254	N/A	N/A	1.053	1.053	-1.199
DICER1	1.526	0.923	N/A	-0.606	-0.364	-0.351	-0.889
phenobarbital	N/A	N/A	N/A	2.232	N/A	N/A	2.426
PRKCI	N/A	0	N/A	N/A	-2.626	-2.032	N/A
2,3-bis(4-hydroxyphenyl)-propionitrile	N/A	1.869	N/A	N/A	-0.992	0.187	1.606
TUG1	-0.446	-0.437	N/A	N/A	-1.637	-1.094	-1.039
bryostatin 1	-0.365	0.218	N/A	N/A	1.725	2.343	N/A
YTHDC2	N/A	N/A	N/A	N/A	2.646	2	N/A
NX-13	N/A	-0.068	N/A	N/A	-1.588	-1.588	-1.4
CLEC12A	N/A	N/A	N/A	N/A	2.425	2.213	N/A
OTUD1	N/A	N/A	N/A	N/A	-2.425	-2.213	N/A
NRAS	0	0.447	N/A	0.04	-1.574	-2.311	-0.263
ARRB1	N/A	N/A	N/A	N/A	-1.929	-1.706	-1
PTGS2	-0.021	-0.094	N/A	0.605	-2.113	-1.349	0.449
GATA6	-1.329	0.598	N/A	0.106	-1.241	1.105	0.252
MAP2K3	0	0	N/A	N/A	1.239	1.666	1.725
PT1001B	-0.692	N/A	N/A	N/A	-1.969	-1.969	N/A
DPP4	-0.091	0.99	N/A	-0.052	1.435	1.354	0.707
ZBTB16	-0.132	-0.078	N/A	0.281	-1.834	-1.703	0.601
CEBPA	0.044	-0.173	-0.313	1.537	-0.219	0.328	2.012
FENDRR	N/A	N/A	N/A	N/A	2.42	2.204	N/A
HLCS	N/A	N/A	N/A	N/A	-2	-1.807	-0.816
ciprofibrate	N/A	1.671	N/A	0.128	-1.204	-0.821	-0.799
DBI	N/A	2.2	N/A	N/A	-1.601	-0.479	0.343
TFAP2A	-0.564	-1.432	N/A	-0.86	-0.251	0.215	-1.299
dorsomorphin	-0.816	-1.172	N/A	N/A	0.858	0.446	1.328
GSK583	N/A	N/A	N/A	N/A	-2.418	-2.201	N/A
bucladesine	0.892	0.403	N/A	-0.316	-1.968	-0.531	0.509
L-685,458	1.944	N/A	N/A	N/A	1.52	1.154	N/A
AZD8055	-1.067	-1.154	N/A	N/A	1.314	1.083	N/A
GNAI2	-1.172	-1.172	N/A	-0.351	1.054	0.736	0.132
NB73	N/A	1	N/A	1	0.349	0.6	1.667
SOX3	0.378	N/A	N/A	N/A	1.789	0	-2.449
ZC3H12B	N/A	N/A	N/A	N/A	2.414	2.201	N/A
Org 48762-0	1.342	1	N/A	N/A	-1.134	-1.134	0
phytohemagglutinin	-0.57	N/A	N/A	1.156	-0.279	0.687	1.916
ITGAV	-0.466	-0.466	N/A	-1.6	0.182	1.248	0.645
FPR2	N/A	N/A	N/A	N/A	-2.303	-2.303	N/A
PI3K (family)	0.237	1.572	N/A	0.458	0.121	1.383	0.835
ERK1/2	0.252	0.411	N/A	-0.094	-1.832	-0.674	1.341
5-fluorouracil	N/A	N/A	N/A	N/A	1.237	1.282	2.085
HCAR1	-0.692	-0.277	N/A	N/A	-1.709	-0.605	-1.32
MAPK11	N/A	N/A	N/A	1.331	0.57	1.129	1.572
AIP	1.091	-0.557	N/A	N/A	-1.343	-1.023	-0.579
ETS2	0.194	-0.218	N/A	1.387	0.696	1.197	0.896
Pla2g2d	0.391	1.067	N/A	N/A	-1.89	-1.238	N/A
SMOC2	N/A	N/A	N/A	N/A	-2.4	-2.186	N/A
sterol	N/A	-1.854	N/A	N/A	1.095	1.637	N/A
DAB2IP	0.882	0.882	N/A	N/A	1.41	1.41	N/A
FGF7	-0.728	0.99	N/A	N/A	-1.665	-0.788	-0.412
PNO1	-2.228	-1.992	N/A	N/A	-0.36	N/A	N/A
PAX5	0.478	-0.277	N/A	-1	0.156	-0.469	-2.2
TRAIP	-1.253	-1.253	N/A	N/A	-1.036	-1.036	N/A
oleic acid	0.513	-0.293	N/A	-0.172	-1.398	-1.172	-1.027
prednisolone	-0.368	0.058	N/A	0.412	-2.072	-1.468	-0.196
RORC	N/A	-0.283	N/A	N/A	1.237	1.107	1.947
RAF1	-1.244	0.247	N/A	1.03	-1.159	-0.37	0.515
PF-562271	0.239	0.239	N/A	N/A	-1.796	-1.474	-0.816
TMPRSS2-ERG	-1.247	-2.138	N/A	-0.069	0.089	-0.954	-0.064
gefitinib	0.341	0.129	N/A	-0.802	1.042	0.198	-2.045
MAFK	N/A	N/A	N/A	1.108	1.228	1.108	1.108
PTPN6	0.78	0.41	N/A	0.186	-1.183	-1.231	-0.759
Saa3	-1	-1	N/A	N/A	1.414	1.134	N/A
ZFP91	N/A	N/A	N/A	N/A	1.414	1.134	2
vincristine	N/A	N/A	N/A	1.982	0.925	1.641	N/A
XBP1	0.667	0.072	N/A	0.906	-0.15	0.571	2.181
MMP14	0.478	-2	N/A	1	0.275	-0.402	-0.389
GPX4	N/A	N/A	N/A	-0.555	-1.446	-1.154	-1.387
amphetamine	N/A	N/A	N/A	N/A	-2.377	-2.164	N/A
DKK1	1.369	1.109	N/A	0.2	1.121	0.654	0.088
NCOA4	-0.152	-0.152	N/A	N/A	-2.236	-2	N/A
CCL3	N/A	N/A	N/A	N/A	2.269	2.269	N/A
NPC1	-1.108	-0.933	N/A	-1.011	-0.024	-0.622	-0.838
doxycycline	1.406	0.6	N/A	-0.468	0.16	-0.057	-1.845
SP1	0.075	1.468	0.882	-0.042	-1.121	-0.463	-0.484
MM-589	N/A	-1	N/A	1.342	1.485	0.707	N/A
HYAL1	0.816	0.447	N/A	2.236	0.218	0	0.816
ITGAM	0.542	0.172	N/A	-1.009	1.235	1.015	0.556
MDL 73811	N/A	0.447	N/A	N/A	1.938	2.143	N/A
cantharidin	-0.781	-1.722	N/A	N/A	1.102	0.724	-0.194
luteolin	0.886	0.537	N/A	1.237	-0.97	-0.761	-0.132
PSMB8	N/A	N/A	N/A	N/A	1.29	1.29	1.941
GRB10	-1.067	-1.387	N/A	-0.555	-0.478	-0.478	-0.555
MAFB	1.212	0.478	N/A	-1.268	-0.547	-0.911	-0.093
CAPN6	0.707	1.134	N/A	0.447	-0.277	0.277	1.667
testosterone	-0.561	0.478	0.283	0.975	0.15	0.175	1.886
Fibrinogen	0	0	N/A	N/A	1.768	1.768	0.97
premarin	0.896	0.555	N/A	N/A	-1.664	-1.387	N/A
MAPK13	N/A	N/A	N/A	N/A	1.863	1.65	0.988
DIO2	0.44	0.686	N/A	N/A	-1.681	-0.818	-0.873
ZFP36	-1.004	-1.524	N/A	1.344	-0.011	-0.165	0.45
tributyrin	-0.333	-0.113	N/A	1.387	-0.8	0.265	1.6
TAF4B	-1.342	-1	N/A	N/A	-1.219	-0.928	N/A
mir-154 (includes others)	1.677	0.748	N/A	-0.168	0.963	0.6	-0.332
histamine	0.423	0.543	N/A	0.57	0.416	1.359	1.175
CYLD-AS1	N/A	N/A	N/A	-1.5	0.894	1	-1.091
oblimersen	N/A	N/A	N/A	N/A	2.137	2.345	N/A
IFNAR2	N/A	N/A	N/A	N/A	2.145	2.335	N/A
resveratrol	0.058	-0.341	N/A	0.426	-1.677	-1.494	-0.482
lipofermata	2.219	N/A	N/A	N/A	1.067	N/A	1.192
mocetinostat	-0.59	0.73	N/A	-0.254	-0.858	-0.599	-1.446
TGAL copolymer	N/A	N/A	N/A	N/A	-2.32	-2.156	N/A
diABZI STING agonist-3	N/A	N/A	N/A	N/A	2.236	2.236	N/A
C4BP	N/A	N/A	N/A	N/A	-2.236	-2.236	N/A
EXO1	N/A	N/A	N/A	N/A	2.236	2.236	N/A
CDKN2B-AS1	N/A	N/A	N/A	N/A	2.236	2.236	N/A
2-pentadecyl-2-oxazoline	N/A	N/A	N/A	N/A	-2.236	-2.236	N/A
CCL19	N/A	N/A	N/A	N/A	2.236	2.236	N/A
TM4SF5	N/A	N/A	N/A	N/A	-2.236	-2.236	N/A
filgotinib	N/A	N/A	N/A	N/A	-2.236	-2.236	N/A
saponaria officinalis extract, hexane sub-fraction 1	N/A	N/A	N/A	N/A	-2.236	-2.236	N/A
8-hydroxyeicosapentaenoic acid	N/A	N/A	N/A	N/A	-2.236	-2.236	N/A
IFIT2	N/A	N/A	N/A	N/A	2.236	2.236	N/A
HUWE1	N/A	0.5	N/A	1.254	-1.863	N/A	-0.853
MYH9	-1.406	-1.103	N/A	1.961	N/A	N/A	N/A
JAK	N/A	N/A	N/A	N/A	2.335	2.132	N/A
IFNL4	N/A	N/A	N/A	N/A	2.233	2.233	N/A
deferoxamine	0.364	0.761	N/A	-0.714	-0.641	0.545	1.438
CST5	N/A	N/A	N/A	-1.772	N/A	N/A	-2.688
IRAK3	-0.154	-0.007	N/A	N/A	-1.667	-1.299	-1.332
7-ketocholesterol	N/A	-2	N/A	N/A	1.495	0.963	N/A
ciprofloxacin	1.121	1.372	N/A	0.707	-0.426	-0.05	0.781
CD247	N/A	1.342	N/A	N/A	1.557	1.557	N/A
thiostrepton	N/A	N/A	N/A	N/A	1.271	0.814	2.369
2-mercaptoacetate	N/A	1	N/A	N/A	0.976	0.976	1.501
adenosine	1.461	0.73	N/A	0.463	0.407	0.994	0.397
CETP	N/A	N/A	N/A	N/A	2.449	2	N/A
GSDME	N/A	N/A	N/A	N/A	2.224	2.224	N/A
RAB2A	N/A	N/A	N/A	N/A	-2.224	-2.224	N/A
ZAP70	N/A	1	N/A	N/A	1.722	1.722	N/A
RV 538	N/A	N/A	N/A	N/A	-2.221	-2.221	N/A
DLX1	-1.066	0.239	N/A	0.194	-1.766	-0.629	0.547
phenyl-N-tert-butylnitrone	N/A	N/A	N/A	N/A	-2.412	-1.608	-0.421
PTPN1	-1.913	-1.414	N/A	N/A	0.336	-0.777	0
alectinib	N/A	N/A	N/A	N/A	-2.219	-2.219	N/A
batatasin I	N/A	N/A	N/A	N/A	-2.219	-2.219	N/A
GW2580	N/A	N/A	N/A	N/A	-2.219	-2.219	N/A
cytidylyl-3'-5'-guanosine	N/A	N/A	N/A	N/A	2.219	2.219	N/A
TASP1	N/A	N/A	N/A	N/A	-2.219	-2.219	N/A
[truncated: 6,602 more rows]
