# Supplementary material for: Synthetic Oleanane Triterpenoids Reduce Tumor Growth and Promote an Anti-Tumor Immune Response Independent of Cancer KEAP1 Mutational Status
Source: Antioxidants (Basel). 2025 Nov 26;14(12):1406. doi: 10.3390/antiox14121406 (PMC12729418; doi:10.3390/antiox14121406)
Supplement: Supplementary file 1 [file antioxidants-14-01406-s001.zip › Table S3 Differentially Expressed Genes KEAP1 KO vs WT.csv]

	GeneID	logFC	AveExpr	t	P.Value	adj.P.Val	B
1	Cr2	-6.261434429	-1.420261482	-9.233561439	1.97E-05	0.027578622	2.322074689
2	Gm48113	-6.184271288	-1.941949842	-6.779749701	0.000167657	0.043004504	0.688212321
3	Hmcn1	5.280954863	-2.80795224	4.875504027	0.00137348	0.092610761	-0.844133722
4	Gm49388	-4.950821899	-1.925389573	-3.61814591	0.007252378	0.195814215	-2.092118568
5	Gm6565	3.90525374	-1.78323725	1.246120289	0.249291547	0.728125347	-5.120820193
6	Gata3	-3.490909761	-1.255024722	-5.517835786	0.000641204	0.074860603	0.026701431
7	Gm49450	-2.656429687	-0.221689532	-4.925577144	0.001291603	0.091507561	-0.57610648
8	Gm14117	2.473937653	-1.746091286	1.502967855	0.172696994	0.652513789	-4.89153399
9	Car3	2.267920044	-1.46773041	1.939903671	0.089769914	0.532466498	-4.319418284
10	Zfp968	2.213009914	-0.165969422	1.38653544	0.204398753	0.679900561	-5.279298487
11	Gm2446	-2.041041832	-0.371573635	-3.412663499	0.009728235	0.220617478	-2.346719535
12	Gm10146	1.928102094	-1.324381226	1.955551854	0.087653551	0.530083272	-4.301996859
13	Cracd	-1.919874301	-0.266483481	-2.649059939	0.030288851	0.363704278	-3.408729875
14	Rps12-ps3	-1.908254795	0.636586112	-0.659449786	0.52882919	0.878205133	-6.238465978
15	Gm6361	-1.900261843	-1.258958001	-1.374153565	0.208054468	0.681517653	-5.242249069
16	Saa3	-1.881087613	-1.1621166	-1.265207287	0.242734642	0.720150847	-5.142806743
17	Gm20458	-1.786217836	-2.728223139	-0.486419459	0.640208896	0.922037992	-5.5829791
18	Khdrbs2	1.78067736	0.343027025	1.388161004	0.203923004	0.679330291	-5.289931456
19	Car7	-1.754767579	-0.047165719	-9.364478557	1.78E-05	0.027578622	2.733756391
20	Gm37240	1.730864567	-0.317910047	2.999763666	0.017841802	0.285129636	-2.876253022
21	Ptgs2	1.667474831	1.203938765	2.085799786	0.071822582	0.49862426	-4.431389193
22	Dnah14	-1.661892222	-0.614252469	-11.25027533	4.73E-06	0.019868204	3.314490542
23	Cd300ld5	-1.646781075	-0.348537527	-0.967936737	0.362486636	0.807382794	-5.567178752
24	Gm49391	1.642850375	1.25787382	2.428677883	0.042426233	0.417213177	-3.96163709
25	Bace2	1.633457346	-0.871655938	1.652512022	0.138497527	0.611454944	-4.75874203
26	Nipal1	1.578434468	-0.19245571	1.551333519	0.160876518	0.636475304	-4.942844256
27	Gm10288	-1.556498214	0.994695279	-7.341125803	9.78E-05	0.038201804	1.552562196
28	Zfp423	1.541583215	1.539056106	5.187527031	0.000941909	0.087974331	-0.236594771
29	Prr33	-1.531524505	0.146788629	-3.773583706	0.005830274	0.177569043	-1.919980072
30	Cxcl10	1.503444685	-2.523286801	2.047983589	0.076106149	0.5101661	-4.032634403
31	Mtcl1	1.500120736	0.569660287	6.345600826	0.000260323	0.049733461	0.788918652
32	Slc38a4	1.49392601	0.807277306	4.136209222	0.003551921	0.144471528	-1.493245154
33	Ephx2	1.480095066	-0.662134643	1.098877295	0.304984805	0.768529519	-5.408274761
34	Gm14434	1.476842793	-0.784143046	0.666477957	0.524564837	0.875531221	-5.817095434
35	Gm50253	1.471061189	0.940633233	4.307144598	0.002830977	0.132524447	-1.290783005
36	Slc43a1	1.469248967	-0.137559369	1.33482433	0.220046274	0.696339045	-5.251342332
37	Gpr137c	1.4399412	0.077772088	7.317715243	1.00E-04	0.038201804	1.620475565
38	Fbn2	-1.437355298	0.45354805	-1.293927057	0.233143989	0.709321743	-5.308127068
39	Slc4a8	1.427820629	-0.944400138	1.057098221	0.322495872	0.781972905	-5.375231588
40	Iqcg	-1.414394326	-0.39412201	-2.15995745	0.064099664	0.475734748	-4.118648513
41	Ctla2a	1.409250001	2.749937415	5.476115843	0.000672569	0.076400219	-0.028389217
42	Mterf2	1.403098181	0.486664493	4.178893833	0.003354929	0.143347235	-1.412350514
43	Cenpu	-1.402639184	2.562608121	-8.550068203	3.39E-05	0.033500005	2.940889226
44	Jaml	-1.395700284	-2.260145121	-0.529242236	0.611547626	0.910013882	-5.689148101
45	Radil	1.386054764	-0.592449989	3.139186955	0.014504793	0.263152422	-2.751504513
46	Epha4	1.364950204	-1.357954252	0.819864617	0.436930513	0.841309858	-5.438555691
47	Akr1c18	1.364110628	0.772416917	9.601058847	1.49E-05	0.026826162	2.888026429
48	Phf21b	-1.357814118	-0.344910485	-1.637340856	0.141659756	0.615793876	-4.866219853
49	Rpl14-ps1	-1.357009949	-1.905636819	-0.524997075	0.614358266	0.911385248	-5.530799928
50	Crlf1	1.353923366	1.794292662	5.297809527	0.000827043	0.081470173	-0.149167124
51	Smad9	1.348407033	0.620373334	6.483449714	0.000225856	0.046685575	1.013246745
52	Agt	1.340411405	1.003442223	2.017195284	0.079777426	0.516180897	-4.559567731
53	Hexim2	-1.337930338	1.027058402	-7.912470508	5.84E-05	0.034424436	2.336398173
54	Gm2223	-1.335963103	-2.906168018	-0.442911101	0.670006554	0.931901489	-5.569092894
55	Lamc2	1.331668351	-0.170538505	7.769409133	6.62E-05	0.034424436	1.842767193
56	Ccl5	1.328508802	-0.539822551	2.767477141	0.025302782	0.33654301	-3.233897721
57	Gm16042	-1.324854718	-1.074775916	-1.607498112	0.148075231	0.620772342	-4.873252486
58	Gpr84	1.321707622	-0.348702747	2.6602559	0.029776851	0.36349832	-3.314066033
59	Mkx	-1.318586736	0.318455617	-1.580433027	0.154123111	0.627288027	-4.9696348
60	Gfra1	1.317923305	-0.545117058	2.732775314	0.026669362	0.346342273	-3.265179691
61	Il1rl1	1.31458657	4.966819511	1.658814506	0.137203158	0.610442704	-5.788049024
62	Gm13597	1.300214606	-1.181741893	1.035120073	0.332020008	0.786466349	-5.316710722
63	Zfp459	-1.277276626	-0.327532745	-1.933827684	0.090604909	0.534540712	-4.450047356
64	Slc6a17	1.275192202	0.343968953	4.040446103	0.004040956	0.153155549	-1.605444243
65	Col2a1	1.261026391	4.657748135	3.742738639	0.006086679	0.179102806	-2.559765894
66	Gm18787	1.250829291	-0.613224617	1.389891609	0.203417577	0.679174649	-5.18774787
67	Gzmd	1.250144741	-0.6684525	1.967676913	0.086046963	0.525580612	-4.299710022
68	Tnn	1.248423738	2.603226309	1.776915416	0.114938729	0.579241578	-5.104568652
69	Galnt13	1.242081505	0.821444817	1.769514982	0.116227706	0.580442213	-4.746220832
70	Pgm5	-1.239823774	-0.727253897	-1.105678895	0.302207033	0.76542894	-5.291356946
71	Npnt	1.235155441	2.158273139	4.228065255	0.003142558	0.139064492	-1.496606584
72	Mcpt8	1.229872538	0.235324384	1.413112713	0.196741284	0.672826377	-5.092467763
73	Gm48270	-1.224963219	0.417172954	-5.617618606	0.00057253	0.069602527	0.173766872
74	Wnk3	1.221454073	-0.226103173	2.512454759	0.037314846	0.398118525	-3.641368186
75	Gzme	1.221113007	2.718692132	1.017542983	0.339793313	0.791683252	-6.010917556
76	Alpl	1.220189653	3.248433636	1.212429781	0.261228131	0.738532823	-5.954669428
77	Ankrd1	1.218076436	0.268224971	3.446014043	0.009271772	0.216897539	-2.372700347
78	Gm50388	1.217856579	-1.778875656	0.509462833	0.624701241	0.915062493	-5.711826025
79	Myzap	-1.21455998	-0.969454767	-3.312461171	0.01124924	0.234698909	-2.470757551
80	Pcdhga2	1.195381965	-0.303931339	3.057682518	0.016366969	0.273511747	-2.832502153
81	Pcdhgc5	1.187871271	1.000867209	2.367922787	0.046572282	0.434985113	-3.968264832
82	Col10a1	1.187165464	0.255783616	5.015284597	0.001157967	0.090128469	-0.467055588
83	Tnfrsf9	1.183729779	-0.282810798	3.476753813	0.008871202	0.211583346	-2.299156553
84	Fhod3	-1.183333825	1.030089818	-3.785908946	0.005731084	0.177356401	-2.019841674
85	Sytl5	1.17316675	-0.619372245	2.27740962	0.053518857	0.457814974	-3.88431171
86	Cd209c	-1.168399736	0.190333967	-6.388829703	0.000248924	0.049041876	0.957337993
87	Vnn1	1.165336068	-1.055880184	1.231845245	0.254292238	0.733052315	-5.144798876
88	Epha7	1.16448558	0.820150313	1.024729086	0.336598481	0.789799297	-5.705128215
89	Ldb3	1.162772437	1.018313844	3.535742775	0.008153262	0.202642232	-2.302519742
90	Styk1	1.158059438	0.130339868	5.171936742	0.000959517	0.088310589	-0.300925399
91	F8	1.153879915	0.119984761	6.632895056	0.000194102	0.044819729	0.986688754
92	Lgr6	1.14984146	0.575250298	1.277147309	0.238707499	0.715776444	-5.388060994
93	Plin4	1.14603296	3.318083444	1.38299156	0.205439298	0.681517653	-5.804874216
94	Smpd5	-1.139675098	-0.08623085	-5.06863709	0.00108573	0.089673481	-0.430733114
95	Slit3	1.134994262	1.99622562	4.537464778	0.00209971	0.117514704	-1.119178169
96	Htr1b	1.134731721	1.314927715	6.774314837	0.000168561	0.043004504	1.366349416
97	Cthrc1	1.131988218	0.79662509	2.697094718	0.028154186	0.352528431	-3.501560128
98	Galnt18	1.131729439	0.086594431	1.94284668	0.089368146	0.531419226	-4.454646472
99	Ttll11	-1.131439557	-0.70438759	-3.532941566	0.008185914	0.202642232	-2.238946174
100	Fam174b	1.124670333	-0.892410126	1.112404726	0.299480161	0.763679904	-5.425046801
101	Cngb1	-1.116332844	-0.795301992	-5.661451986	0.000544961	0.068221831	-0.068866541
102	Ptn	1.115686466	1.360049526	6.197418279	0.000304014	0.053924519	0.76630689
103	Timp1	1.108785055	6.509953516	5.335083555	0.000791776	0.07991633	-0.554047046
104	Kank1	1.099799905	0.545407382	4.15957923	0.003442561	0.143677598	-1.428333839
105	Adgrl4	1.099232031	0.713235876	1.946278235	0.088901878	0.531161941	-4.474412772
106	Cyp2d22	1.0977659	0.134471402	1.301590804	0.230639988	0.708093403	-5.383565934
107	Coq8a	-1.097616084	2.783711171	-2.234602914	0.057156875	0.461432781	-4.532717385
108	Podxl2	1.096387042	0.90314135	1.003349677	0.346172091	0.795372627	-5.784128304
109	Has2	1.094067742	1.868216576	5.189031937	0.000940229	0.087974331	-0.249252997
110	Fosl1	1.087572268	2.863962586	3.540304913	0.008100381	0.202642232	-2.566201368
111	Ebf2	1.085736321	0.862523469	2.068753568	0.073723373	0.503173217	-4.43880232
112	Magi1	-1.074308705	0.943493878	-2.050356489	0.075830155	0.509942623	-4.530404245
113	Col24a1	1.071886453	1.226975354	2.031142931	0.078093328	0.515506755	-4.566948622
114	Gm47924	1.071646665	1.624223618	6.762582778	0.000170531	0.043004504	1.366173876
115	Igfbp6	1.070958434	0.159606226	8.296798687	4.19E-05	0.033500005	2.026995235
116	Kazald1	1.068231495	0.437539839	4.568711881	0.002017507	0.115107473	-0.946034727
117	Fam228b	-1.067048259	-0.374087078	-5.867708276	0.000433477	0.064302559	0.391352997
118	Lrrc66	-1.067017288	-0.223287819	-1.040747625	0.329560689	0.784617376	-5.582487563
119	Actg2	1.064511409	4.356529222	4.379736699	0.002574333	0.128808597	-1.599208174
120	Tmem44	1.06227979	0.344437143	1.567865851	0.157007369	0.631597337	-5.025063403
121	Lurap1	-1.060413557	0.661981778	-6.91441231	0.000146889	0.039406888	1.179485318
122	Penk	1.059789887	0.21425785	0.760222164	0.469753336	0.854267915	-5.927617536
123	Gpr141	-1.058872538	1.322958519	-0.883293179	0.403807902	0.827097764	-5.969997356
124	Cox6a2	-1.058254806	-0.300274253	-2.665487017	0.029540689	0.362853252	-3.505493598
125	Krt19	1.053734078	0.480777614	2.18457386	0.061722192	0.473858058	-4.239072523
126	Frmd5	1.035176698	0.623615334	2.129205807	0.067197372	0.487085139	-4.453920727
127	Ccdc85c	1.034367923	0.232172873	2.303468571	0.051418566	0.448986633	-4.010023368
128	Ahrr	-1.032851173	2.735030049	-2.529561337	0.036350703	0.394445793	-4.12035343
129	Hs6st2	1.032229088	2.678639374	2.186679427	0.061522942	0.473579797	-4.579031828
130	Rarb	1.02912861	-0.445014387	2.441238391	0.041616783	0.415147169	-3.759088411
131	Negr1	1.028067742	-0.280494568	1.659637563	0.137034953	0.610124903	-4.699962797
132	Arhgap42	1.021664567	2.977305704	2.285042964	0.05289488	0.454409946	-4.501437642
133	Sncg	1.021115075	2.296566979	2.65642946	0.029950828	0.363699217	-3.767743728
134	Camkk1	1.016079819	-0.586771288	8.154664025	4.73E-05	0.033500005	2.125271437
135	Spint2	-1.015177423	-0.519734343	-1.457158152	0.184606734	0.66288628	-5.082324993
136	Gm45062	1.012093786	1.346389877	1.673497976	0.134230921	0.607190774	-4.953699033
137	Ankdd1a	-1.005633779	2.435742992	-6.603099224	0.000200014	0.044819729	1.233924647
138	Tfr2	1.000227574	-0.492929923	0.758896997	0.470500912	0.854371002	-5.732315238
139	Unc5c	0.995662799	1.533337813	6.18533605	0.00030792	0.053924519	0.821229026
140	Dennd3	0.993219341	-0.463341691	1.523622539	0.167556305	0.644826412	-4.928828587
141	Gdf11	0.991563171	2.45906167	2.198714449	0.060396261	0.470581817	-4.555110501
142	Zdhhc23	-0.990496881	-0.181378754	-1.857745512	0.101714489	0.551496258	-4.562942221
143	Zfp469	0.986928213	2.805582112	10.15117894	9.97E-06	0.025153762	3.998470042
144	Pde1a	0.984696785	1.530179658	4.244974939	0.00307293	0.137888179	-1.383572104
145	Sorcs2	0.981622353	-0.448840353	3.314881367	0.011209668	0.234698909	-2.478322925
146	Tlr5	0.979560777	0.843481053	1.427007127	0.192839368	0.669413441	-5.330751528
147	Ttc23	0.975261094	1.580125755	3.68081902	0.006638667	0.187683739	-2.117390338
148	Serpinb1b	-0.975042636	-0.385922279	-2.31624221	0.050419426	0.448893247	-3.911095948
149	Scd1	0.9748282	6.543229043	5.812787247	0.000460472	0.065725671	0.092652059
150	Gdpd2	-0.971627918	-1.000458368	-0.540307703	0.6042538	0.908109198	-5.842937446
151	Twist2	0.971029668	-0.680625811	4.09312852	0.003763503	0.147372697	-1.514302909
152	Slco2a1	0.970034516	5.325051854	13.83052663	1.03E-06	0.010464957	6.153152215
153	Ntrk3	-0.966856045	-0.029794443	-3.363927236	0.010438752	0.230108792	-2.417087342
154	Dixdc1	0.966055711	2.03363338	1.58478723	0.153135126	0.626791258	-5.338831095
155	Tnc	0.965128634	6.317047789	5.163220788	0.000969518	0.088584462	-0.725901993
156	Stab2	-0.961852383	3.200380827	-1.494807878	0.174766697	0.654497293	-5.745060485
157	P3h2	0.961818412	2.358806516	6.488185457	0.000224766	0.046685575	1.121395589
158	Serpine1	0.961718665	6.126824103	2.860832311	0.02197493	0.316303528	-4.022375973
159	Commd1b	-0.958895596	2.513152246	-1.391423129	0.202971209	0.679029973	-5.665045626
160	Gabbr1	0.956059389	2.290599937	1.814825607	0.108545023	0.563988146	-5.045962573
161	Gprc5c	-0.953353827	4.540564735	-2.290836405	0.052426171	0.45234489	-4.791788596
162	Glcci1	-0.95147079	3.208697211	-3.066073625	0.016164146	0.272634893	-3.226894709
163	Ism1	0.950277677	-0.604410686	0.702098211	0.503281362	0.86658118	-5.64015226
164	Cfap69	0.949033981	-0.452472494	2.010106585	0.080646869	0.516180897	-4.282487749
165	Hoxa3	-0.948989991	0.69111998	-1.559646085	0.158920377	0.634265878	-5.104150807
166	Aldh1a3	0.948679515	1.155299844	2.027682862	0.078507846	0.515575746	-4.615976715
167	Nfia	0.947992739	2.906832295	2.284923662	0.052904576	0.454409946	-4.474258544
168	Sytl4	0.947559405	0.708056673	2.023463015	0.079016294	0.516180897	-4.466369818
169	Pde2a	0.944913857	3.983978466	2.60618197	0.032334838	0.372678214	-4.239402962
170	Gm45713	-0.944535146	0.056385413	-1.500976104	0.173200142	0.6528791	-5.150037742
171	Ptprg	0.93727947	3.878143851	2.181581428	0.062006469	0.473858058	-4.813713834
172	Echdc2	0.936464193	0.323098419	1.879628703	0.098391802	0.546453716	-4.61656291
173	Tspan2	0.935979366	-0.16064159	1.014351914	0.341219499	0.792975812	-5.50162792
174	Pwwp3b	0.935313988	1.20716305	3.305141848	0.011369819	0.235405655	-2.680045109
175	Pla1a	0.93523992	1.867934451	3.893702969	0.004937062	0.166684374	-1.911172849
176	Dysf	0.934248181	1.809377571	1.415370804	0.196102455	0.672099989	-5.455793216
177	Stc2	0.9318372	0.777510618	6.040304554	0.000359408	0.058099654	0.658322922
178	Gm12751	-0.930805274	-0.060677883	-1.465247162	0.182451861	0.661256857	-5.274265225
179	Gdnf	0.929057885	-0.017018483	3.360121947	0.010496503	0.230644125	-2.446246026
180	Gsta4	0.928538798	0.243091393	1.409453292	0.197780449	0.672987512	-5.16284469
181	BC021767	0.925225066	-0.09537165	1.76753136	0.116575517	0.5805269	-4.684383838
182	Styxl2	0.918947643	0.268165591	1.646653527	0.139710838	0.613161836	-4.913000929
183	Vcan	0.918046311	5.584271884	2.546216374	0.035436423	0.391601976	-4.467148311
184	Hcn3	0.917744453	-0.226391343	2.260585033	0.054920288	0.459008631	-4.030199456
185	Ccne2	0.916645664	3.693407292	1.529078789	0.16622156	0.643700137	-5.728725535
186	Mx2	-0.916630822	-0.176971627	-1.977675786	0.084743607	0.522713667	-4.382052637
187	Fndc4	0.916294349	-0.614120082	1.185396237	0.271146749	0.74691687	-5.30036868
188	Dusp14	0.914494932	-0.063840616	6.590321173	0.000202611	0.044819729	1.01738698
189	Efna4	0.913780124	0.723131834	2.043267376	0.076657618	0.513044534	-4.410090839
190	Tmem240	-0.913319301	0.313155341	-7.519454337	8.30E-05	0.038201804	1.653390139
191	S100a2	0.907219606	-1.044438905	1.733647704	0.122670214	0.588789009	-4.77665051
192	Gm7336	0.906971247	2.826978324	1.312401492	0.227146896	0.702091149	-6.048278017
193	Cldn15	0.906797093	0.376560748	1.995471813	0.082471147	0.519311377	-4.507397797
194	Pif1	0.903712373	1.946590002	2.718938045	0.027235355	0.349508435	-3.667406743
195	Slco4a1	0.902941222	4.407969816	2.444766588	0.041392241	0.413629329	-4.538061918
196	Marveld2	-0.902524258	-0.456376708	-1.024561344	0.336672791	0.789799297	-5.548924207
197	Klra3	-0.9015933	0.40305019	-1.773683852	0.115499921	0.580324824	-4.751246384
198	Akr1c14	0.900766094	-0.536107685	1.979704962	0.084481451	0.522249951	-4.237895895
199	Gfpt2	0.898503333	0.898220957	2.801388059	0.024037279	0.329374539	-3.344989183
200	Rpgrip1	-0.895833845	0.408958764	-1.952656659	0.088041443	0.530393957	-4.538137794
201	Lrrc8e	0.894348425	-0.290641586	2.659066166	0.029830833	0.36349832	-3.429791465
202	Tspan11	0.891925702	1.83602189	2.586668161	0.033312407	0.377950494	-3.964076055
203	Cxcl5	0.889972682	4.265352031	1.879486652	0.098413031	0.546453716	-5.358647368
204	Slc16a2	0.889951914	2.11187234	1.16867313	0.277436562	0.750741094	-5.809771274
205	Kif5c	-0.889130271	3.313233972	-8.079326519	5.05E-05	0.033500005	2.564754568
206	Gm2007	0.888501236	-0.04921616	0.786969209	0.454833906	0.84925229	-5.786101643
207	Adra1d	0.887923692	0.855383565	2.879529207	0.021364988	0.312291571	-3.274730932
208	Best1	-0.884819397	1.414967364	-7.006319236	0.000134361	0.039406888	1.571330086
209	Col14a1	0.882235204	0.62104556	1.091253337	0.308122623	0.772220012	-5.671526896
210	Sertad4	0.878600529	1.243044785	2.699281188	0.02806079	0.352501864	-3.495962486
211	Gm28042	0.878229089	0.413428642	1.540227431	0.163524148	0.638795625	-5.050939708
212	Dok6	0.873456532	0.59282512	1.322477551	0.223932114	0.69803709	-5.387323662
213	Mrgprf	0.868608173	2.220554865	2.712196377	0.027515592	0.351717315	-3.739096261
214	Eif4a-ps4	0.867489216	4.638346284	0.972703917	0.360257119	0.805806646	-6.478443147
215	Rab11fip4	-0.866420289	-1.013813896	-0.947616462	0.372106627	0.813512782	-5.714317286
216	Rab30	0.86449146	2.030095445	2.629945019	0.031184006	0.366810031	-3.83679042
217	Piezo2	0.861899418	0.80342496	2.139680754	0.066125933	0.482512666	-4.266995944
218	Prss46	0.861181695	-0.134907817	2.396285757	0.044588071	0.428875819	-3.83749144
219	Nav3	0.86074093	1.828018318	5.941191806	0.000400057	0.062275507	0.572340125
220	Aif1l	0.860356809	2.212012874	4.499649685	0.002204107	0.120770778	-1.286393246
221	Pabpc4l	0.860155506	0.589607835	1.945316629	0.0890323	0.531161941	-4.577131399
222	Prr16	0.859212656	0.763518328	1.987548369	0.083475521	0.520651006	-4.61115271
223	Cx3cr1	0.858958017	0.925543872	1.390782653	0.203157774	0.679174649	-5.080356202
224	Ackr3	0.858313238	1.872286649	1.589650016	0.152038585	0.625874804	-5.286851069
225	Pcdhga6	0.857984525	-0.265774125	0.976947559	0.358281181	0.803123096	-5.721653742
226	Prex2	-0.857314547	-0.382261402	-0.549450036	0.598263283	0.90522677	-5.782645887
227	Faxc	0.85721667	1.614498914	2.777518281	0.024921026	0.334347281	-3.492555627
228	Atp6-ps	-0.855396829	0.608602717	-0.742468345	0.479834484	0.856727941	-6.281912119
229	Plcb1	0.85516631	2.870697895	5.91106561	0.000413401	0.063365907	0.462232206
230	Sema3e	0.854858364	0.367978725	2.520829735	0.036839608	0.396002232	-3.73469475
231	Pcolce2	0.854833443	3.582201334	2.617980764	0.031758078	0.370090213	-4.192317392
232	Tafa1	0.854658521	-0.183467796	2.472583419	0.039664431	0.405607698	-3.73647746
233	Map1b	0.853611652	3.491925658	7.209418945	0.000110681	0.039406888	1.779159495
234	Snai1	0.853539933	2.703942839	3.956438314	0.004530153	0.159110595	-1.949325723
235	Plpp1	0.853450156	3.858162309	3.181104052	0.013635237	0.254834584	-3.292507571
236	Steap2	0.853381659	4.249484415	3.863188067	0.005149073	0.170854376	-2.303452563
237	Zan	0.850684707	-0.062390172	1.355881029	0.213553449	0.687415293	-5.237890919
238	Gas2	0.850196375	1.623862498	2.50249034	0.037888424	0.399903715	-3.929041335
239	Ptchd4	0.849676025	0.805631342	3.136506479	0.01456235	0.263438558	-2.965898063
240	Etv4	0.847082343	0.759482481	1.444436954	0.188041407	0.665897544	-5.250476
241	Sec16b	0.846500919	1.449032872	2.344805841	0.048255201	0.442831025	-4.17799317
242	Adamts9	0.845711379	2.650979854	1.902662312	0.095006926	0.541078229	-4.987047456
243	Sfrp2	0.844980938	5.973467071	4.295664383	0.002874051	0.13323129	-1.895828794
244	Kcna3	0.843381625	-0.3844684	2.930484551	0.019790582	0.299138829	-3.055688497
245	Apcdd1	0.842689293	2.007609455	7.419438401	9.10E-05	0.038201804	1.969124931
246	Igfbp2	0.842222371	0.332645971	1.00011166	0.347640122	0.796596003	-5.706948626
247	Ccdc73	0.841615174	0.055670512	2.199997731	0.06027734	0.470581817	-4.098660745
248	Ralgps2	-0.839790556	2.602600688	-4.334284806	0.002731909	0.132227807	-1.379112939
249	Gm28778	0.839631573	0.024240151	1.906952185	0.094388996	0.53975095	-4.510522596
250	Nrn1	0.838944333	0.63862959	1.654191167	0.138151573	0.610931268	-4.952694046
251	Gm10335	-0.838576999	-0.012361331	-2.7340058	0.026619623	0.346342273	-3.374215717
252	Rgcc	0.83808718	1.019179524	1.582450441	0.15366463	0.626879061	-5.178455916
253	Ptprn	0.832708503	2.780839374	1.725342775	0.124209053	0.592790293	-5.282823441
254	Vdr	0.831320003	4.46296522	7.773720041	6.60E-05	0.034424436	2.211065633
255	Cryab	0.830734228	2.920461307	3.778354119	0.005791666	0.177569043	-2.214263285
256	Bnc2	0.828689539	0.800015967	1.786104854	0.113356942	0.578202943	-4.828314616
257	Apol6	0.828089291	-0.130537261	1.178731262	0.273639342	0.749122787	-5.33581981
258	Cfap45	-0.825866191	1.289718719	-2.256221231	0.055289731	0.459008631	-4.289780336
259	Brip1	0.825821143	3.399558825	7.691947326	7.10E-05	0.034424436	2.215783789
260	Oscp1	-0.824920802	1.550152493	-3.068209161	0.01611295	0.272634893	-3.125582013
261	Asgr2	-0.823022509	-0.682390021	-2.41884343	0.043071125	0.420952758	-3.900147753
262	Dlec1	0.818611807	-0.674345896	0.891008498	0.399905055	0.825805875	-5.584447034
263	Plvap	0.818557691	0.940407339	4.41046713	0.002473407	0.126777183	-1.150112398
264	Hspb8	0.817401368	1.078765132	2.874079008	0.021540947	0.3134064	-3.312614104
265	Spata33	-0.816320907	-0.411038563	-1.40995506	0.197637677	0.672987512	-5.05684168
266	Elmo3	-0.815491941	0.770732083	-3.317250657	0.011171072	0.234698909	-2.675394099
267	Gm10359	0.814508459	4.021899756	2.069021402	0.073693129	0.503173217	-5.213299117
268	Gm12671	0.814508459	4.021899756	2.069021402	0.073693129	0.503173217	-5.213299117
269	F2r	0.814001415	3.436056988	10.63669763	7.11E-06	0.022418216	4.448077469
270	Steap1	0.813687159	1.767274732	5.053784171	0.00110533	0.089673481	-0.466706535
271	Pdxp	0.812751974	0.215826203	2.731683693	0.026713569	0.346534352	-3.514830727
272	Rtkn2	0.810000399	0.108816611	3.297367953	0.011499387	0.236872291	-2.57385222
273	Sema3c	0.808777368	2.17851996	5.440795283	0.000700447	0.078158716	-0.029318047
274	Grb14	0.807108982	2.666012373	2.439330188	0.04173874	0.415459087	-4.152748958
275	Rgs4	0.803373502	0.907468692	2.832048258	0.02294958	0.322598945	-3.349975489
276	Fabp7	-0.802752063	0.281634466	-1.724770179	0.124315815	0.592913707	-4.78263198
277	Zdhhc2	0.801788306	0.165698444	1.68059394	0.13281608	0.605501085	-4.931291966
278	Peg10	0.799080835	2.368139409	3.764770157	0.005902333	0.177569043	-2.163455883
279	Pcsk9	0.798742172	-0.114081153	3.316882361	0.011177062	0.234698909	-2.518233295
280	Vsig8	-0.79792211	0.731927698	-6.254737688	0.000286217	0.052303038	0.78362088
281	Ddias	0.797385582	2.725249373	5.364351423	0.000765244	0.07991633	-0.135085511
282	Mns1	0.794395499	2.369560501	2.380892572	0.045654117	0.431200568	-4.234631891
283	Or2y1	-0.794369172	0.229347069	-2.221966482	0.05827725	0.464224318	-4.099665353
284	Akap12	0.793893835	4.489918727	1.432152047	0.191411967	0.668816889	-5.873624253
285	Adam23	0.793116182	3.021472699	1.816561011	0.108260568	0.563607558	-5.066151722
286	Lrr1	0.792802784	0.811518473	1.409856761	0.197665639	0.672987512	-5.372559277
287	Yes1	0.792025947	2.281574776	2.523430652	0.036693279	0.395778913	-3.996848749
288	Fsbp	0.791416321	-0.145584471	2.156940231	0.064397241	0.476516909	-4.167702649
289	Bambi-ps1	-0.791019268	0.910045159	-5.372446077	0.000758079	0.07991633	-0.030706692
290	Pitx1	0.790320573	2.207328988	2.071873299	0.073371845	0.503069924	-4.69542697
291	Car4	0.789988579	-0.978221672	1.52805871	0.166470366	0.644341375	-5.307782589
292	Hecw2	0.789045089	0.122361302	1.155970732	0.282293644	0.752365369	-5.46629661
293	Slc18a1	-0.788835653	1.483203452	-1.866281702	0.100405799	0.54972502	-4.911749284
294	Fndc1	0.786565212	-0.075050994	1.205273837	0.263823899	0.740431769	-5.30620013
295	Eya2	0.785752999	2.831751494	1.241874429	0.250770214	0.730133583	-5.908012895
296	Slamf8	-0.785605404	5.040318415	-6.488090461	0.000224787	0.046685575	0.887389585
297	Wnt16	-0.783503184	-1.794185711	-0.322513114	0.75564506	0.950785399	-5.773391196
298	Gper1	0.783257312	0.490618364	6.643743262	0.000191997	0.044819729	1.072683494
299	Pald1	0.778238236	3.575986478	4.981887095	0.00120586	0.090231456	-0.781744593
300	Gm49383	0.777131429	-0.986818015	1.006986143	0.344529087	0.794907092	-5.650527919
301	Samd5	0.773541072	1.523630954	7.343802838	9.76E-05	0.038201804	1.787096145
302	Gm48417	0.773234741	0.734100691	4.42099575	0.002439825	0.12608095	-1.136288534
303	Hoxc4	0.772380715	-0.176804531	1.747847247	0.120080521	0.585598954	-4.749731752
304	Medag	0.772323498	4.38375658	8.308729793	4.15E-05	0.033500005	2.724776409
305	Unc13b	0.771710172	0.817043009	1.976076315	0.084950804	0.522713667	-4.581693644
306	Asb10	0.770873227	-0.176829693	1.950654465	0.088310663	0.530488138	-4.315267927
307	Adamts7	0.770749119	1.986900422	1.019487141	0.338926668	0.791580897	-5.988067119
308	Cdkn1c	-0.770031504	4.39343586	-4.855374322	0.001407983	0.093932584	-0.886258407
309	Scrn1	0.769466693	0.691581216	1.436401863	0.190239958	0.668543934	-5.246330827
310	Stag3	0.769238131	-0.024404301	1.545510435	0.162259821	0.637958865	-4.998394276
311	Mtus2	-0.769137374	1.220883927	-4.225255911	0.00315429	0.139064492	-1.413551233
312	Lama1	0.767315159	0.235884476	0.655423751	0.531281545	0.878329024	-5.919975462
313	Adamtsl1	-0.767278814	-0.228443515	-1.489569307	0.176107117	0.655065167	-5.049654452
314	Wnt4	0.765604398	-0.008077032	1.740799475	0.121359397	0.587637685	-4.740280013
315	Gm7334	0.765435486	0.801701045	1.503741439	0.172501928	0.652392566	-5.372195866
316	Mutyh	0.765243714	0.944557246	4.18539683	0.003325971	0.143086962	-1.465576116
317	Hip1r	0.764089348	-0.284679806	1.072813063	0.315818343	0.77758858	-5.469774545
318	Tbx3	0.762845973	0.587116647	1.336513142	0.219519309	0.695806678	-5.371737229
319	Nrep	0.762779951	0.623554591	1.540588268	0.163437509	0.638795625	-5.05065333
320	Plac8	0.762701921	1.598679753	1.756051348	0.118607786	0.584428303	-4.99526589
321	Fbln2	0.759052225	6.394252704	2.00712575	0.081015225	0.516932628	-5.359681555
322	Bcat1	0.758731334	4.26042834	4.253259344	0.003039431	0.137351694	-1.762287268
323	Pcdh19	0.758371076	4.126926032	12.97096876	1.66E-06	0.010464957	5.809542823
324	Ebf1	0.758335496	4.113982041	1.643533782	0.140360949	0.614588922	-5.60416392
325	Derpc	0.756670515	1.892610321	1.611410518	0.147219203	0.620772342	-5.237289686
326	Idi1-ps1	0.756634187	0.528731797	2.068529591	0.073748673	0.503173217	-4.201702639
327	Omd	0.756427412	1.406894818	0.970779264	0.361155992	0.806556491	-5.919447088
328	Wif1	0.756149141	-0.534464337	0.90370485	0.393542125	0.823270284	-5.767610564
329	Il13ra2	0.755446641	1.63940289	1.958128613	0.087309714	0.529218664	-5.247637042
330	Gbp8	-0.755084136	1.579485107	-1.043692972	0.328279204	0.783239284	-5.875054327
331	Il18bp	-0.754838412	2.664225343	-2.688857707	0.028508921	0.356616061	-3.852628425
332	Mcc	0.753666962	1.695470352	5.72701149	0.000506423	0.067414897	0.347593057
333	Tmem200a	0.75196127	0.075201283	4.414605729	0.002460147	0.126612208	-1.123104334
334	Aff3	0.75162886	-0.419034398	1.118811905	0.296900886	0.762293478	-5.407236011
335	Gcat	0.75155295	2.620051134	2.195465556	0.060698377	0.470692394	-4.641130004
336	Tnni3	-0.751073218	-0.087508698	-4.704072781	0.001699812	0.106103636	-0.97342072
337	Fads2	0.748044747	5.55829866	2.829409896	0.023041136	0.323525265	-4.037400606
338	Rin1	0.747993793	2.889983971	2.732727575	0.026671294	0.346342273	-3.854227039
339	Ptprk	0.74759199	2.850253738	2.786295622	0.024592206	0.331412793	-3.71481544
340	Insyn1	0.746592605	0.917382338	2.63186007	0.031093111	0.366810031	-3.611516126
341	Tmem119	0.745699325	3.489021757	2.514799224	0.037181183	0.397513155	-4.270455944
342	Pde3a	0.745315151	1.834688422	2.319076492	0.050200387	0.448027065	-4.276424772
343	Foxp2	0.744194778	0.947294095	2.186298005	0.061558989	0.473579797	-4.1276055
344	Acta2	0.743819404	7.888056352	4.544809663	0.002080064	0.117087191	-1.602013579
345	Cyp7b1	0.742938176	-0.247606711	3.381620037	0.010174637	0.225469251	-2.418325315
346	Fez1	-0.742324154	-0.15467759	-1.217787271	0.259298674	0.737725584	-5.328241945
347	Mmp28	0.741497281	0.211934112	1.586641008	0.152716256	0.626624051	-5.142763671
348	Cxcl1	0.741333357	0.427734919	5.065181485	0.001090256	0.089673481	-0.376672815
349	Col11a1	0.739775671	3.492918253	1.897639923	0.095735314	0.542541361	-5.173149055
350	Ect2	0.739702454	4.226292079	3.569055976	0.007775434	0.200681102	-2.76991181
351	Tmeff1	0.739598275	1.639955826	3.612797782	0.007307492	0.196353423	-2.239561887
352	Ifi213	0.736871585	0.120281678	2.408192524	0.043780756	0.42388036	-3.83818701
353	Niban3	-0.735717415	0.72207124	-3.74191717	0.006093671	0.179102806	-2.019086765
354	Gm13835	0.735608876	1.521898335	2.102380122	0.070019965	0.49288491	-4.704347802
355	Spns2	0.733273567	-0.427904109	0.839273909	0.426598866	0.837196125	-5.538054301
356	Mmp16	0.733185524	3.011070043	7.095620281	0.000123317	0.039406888	1.694233171
357	Chst2	0.731059359	2.591696372	2.641756631	0.030627707	0.36490484	-3.851608902
358	Smim1	0.730686126	1.84388217	0.589197677	0.57260198	0.895774613	-6.383136174
359	Plbd1	-0.730000469	1.491659531	-3.265619881	0.012044997	0.239956065	-2.907966498
360	Cdsn	0.728706805	1.274453499	2.49087861	0.038568168	0.401862183	-3.841814387
361	Rasgrf2	0.728280616	-0.371516327	3.14987814	0.014277596	0.261167037	-2.718212209
362	Gbp3	-0.727396715	2.794665235	-1.523556764	0.167572454	0.644826412	-5.560619339
363	Tert	0.727164271	-0.277825558	2.267139416	0.054370019	0.459008631	-3.95483747
364	Col6a3	0.726406007	7.017050891	2.330362735	0.049337603	0.446268179	-4.901571777
365	Timp3	0.725677547	7.421663097	6.151348276	0.000319209	0.054874663	0.515982742
366	Csgalnact1	0.725415146	2.927996611	7.073398862	0.000125968	0.039406888	1.668802128
367	Zfp507	0.724292658	2.640311441	1.945069518	0.089065846	0.531161941	-4.928314988
368	Fam78b	-0.723989881	4.009043314	-5.046754166	0.001114743	0.089673481	-0.676222296
369	Arxes2	0.723690268	1.549940897	3.146511201	0.014348739	0.261449785	-2.881493077
370	Robo2	0.722574071	-0.240182067	0.750483555	0.475265682	0.855341376	-5.807103085
371	Fbxl7	0.72217392	1.890745104	4.003104559	0.004250973	0.154914613	-1.644952129
372	Aox1	0.721129897	-0.193535936	2.109198016	0.069291706	0.490842201	-4.233523047
373	Kif26b	0.720184806	2.535113611	4.007443571	0.004225975	0.154914613	-1.778594826
374	Igf1r	0.719881131	4.948354927	7.218581068	0.000109728	0.039406888	1.689647726
375	Adamts12	0.71974433	2.829455362	1.524882	0.16724735	0.644587141	-5.587556597
376	Gli3	0.719265293	2.426723557	4.239024571	0.003097239	0.138486114	-1.522174293
377	Svip	0.716050246	1.90899989	5.765657384	0.000485121	0.067218617	0.373184923
378	Prrx2	0.715267306	2.018090509	1.386533964	0.204399186	0.679900561	-5.565813956
379	Jph2	0.71381272	1.27908795	1.422813431	0.19400981	0.670775846	-5.354185631
380	Adamts6	0.713759636	1.693674854	1.888658838	0.097051218	0.544843639	-4.865136073
381	Magi2	-0.713630564	1.093725774	-1.843108048	0.103996589	0.555523447	-4.802280774
382	Naaladl2	-0.712505895	0.19118315	-1.366057035	0.210475667	0.683181748	-5.19306142
383	Loxl4	0.71234729	3.354420845	3.601215833	0.007428388	0.197604511	-2.681578589
384	Pou3f1	-0.711097781	-0.264419757	-1.585400747	0.152996382	0.626624051	-4.971460564
385	Flywch2	-0.707591894	0.189673642	-3.415272678	0.009691676	0.220439086	-2.447431684
386	Camk2n2	0.706704911	0.814391981	5.351789327	0.00077651	0.07991633	-0.055120406
387	Zfp365	0.706597924	1.843810869	4.03528969	0.004069278	0.153621334	-1.660084438
388	Garnl3	0.7060432	1.062865205	4.948475265	0.001255956	0.091043527	-0.507491779
389	Evc2	0.705234417	3.050940407	2.588396186	0.03322463	0.37746023	-4.050495722
390	Dzip1l	0.705138129	2.208326644	2.94546605	0.019351081	0.296473614	-3.396833425
391	Pdzrn4	0.703847202	0.859135008	0.902270761	0.394257122	0.823350761	-5.843298124
392	Rarres1	0.703608428	1.830327675	3.13116019	0.01467787	0.263600244	-3.093802488
393	Lmod1	0.703360858	2.42865502	1.178265324	0.273814298	0.749122787	-5.860381905
394	Ube3d	0.703281019	-0.476076307	3.02916812	0.017076389	0.280700191	-2.925546997
395	F5	0.702757033	1.472785086	5.852132941	0.000440951	0.064473251	0.463265715
396	Troap	0.70105628	2.337773062	2.809914415	0.023729533	0.3280764	-3.604659979
397	Spsb1	0.700813021	3.362728407	2.676583584	0.029046087	0.360474515	-4.023449034
398	Tedc1	0.699614078	2.70444436	4.59073544	0.00196168	0.113992604	-1.155419448
399	Zbtb16	-0.699516578	-0.15218308	-1.765666731	0.116903358	0.58078583	-4.634404855
400	Mafa	-0.699096343	-0.156885753	-1.29466235	0.232902742	0.709321743	-5.357089198
401	Hoxa7	0.697877039	1.90398689	1.689506998	0.131058587	0.603345927	-5.172578923
402	Cavin2	0.697777195	1.569459526	2.699162797	0.028065839	0.352501864	-3.572451334
403	Fam83d	0.696305303	2.305095472	3.012888665	0.017495803	0.283569203	-3.326538738
404	Peg3	0.695496776	0.388064623	0.95307232	0.369505158	0.811737198	-5.713535831
405	Slc26a7	0.695115423	-0.197348147	0.774892048	0.461530435	0.851043764	-5.795075179
406	Cobll1	0.695105816	3.55465318	3.75434314	0.005988822	0.177677773	-2.411373165
407	Parvg	-0.694308437	4.160346839	-6.931168511	0.000144511	0.039406888	1.442188182
408	Shox2	0.69338803	3.70058204	2.127190736	0.067405442	0.487085139	-4.800990671
409	Il1rn	0.693320585	6.80127147	1.306454899	0.229062679	0.704967371	-6.28134977
410	Sorcs1	0.693185236	0.333763408	1.249228467	0.248213744	0.727167076	-5.538336697
411	Rps6kl1	0.692811435	-0.043034499	2.559028002	0.034749134	0.388432473	-3.638722092
412	Dqx1	-0.6915723	0.431007774	-4.635475568	0.001853387	0.11023284	-0.863858441
413	Gm47626	0.691103351	-0.066716338	2.059999541	0.074718608	0.506247678	-4.309645201
414	Smarca1	-0.69095395	-0.226285146	-1.283222132	0.236680425	0.712924865	-5.141869361
415	Trp63	0.690471828	0.690642256	2.328404001	0.049486264	0.446651613	-3.869356012
416	Satb2	0.690062245	3.17740305	1.741842343	0.121169357	0.587637685	-5.325517014
417	Gal3st2c	0.689790568	-0.086897754	2.115751974	0.068598673	0.489058927	-4.225536966
418	Ltbp4	-0.689393212	0.036289528	-1.692928466	0.130389706	0.602759562	-4.834359167
419	Rem1	0.687680936	0.229249223	4.97948803	0.001209383	0.090231456	-0.469355045
420	Usp13	0.685782199	0.277124016	1.324775645	0.223204404	0.697736435	-5.341158502
421	Cldn5	0.685706635	-0.724330438	0.587709832	0.573551131	0.896239461	-5.868910938
422	Rsph9	0.685125717	0.890905332	2.206563475	0.059672529	0.468499948	-4.236761727
423	H2bc6	0.684419571	-0.032516525	1.560551258	0.15870868	0.634265878	-4.998361414
424	Plcl1	0.683676019	0.61806396	2.134548152	0.066648801	0.484924828	-4.211158906
425	Sfrp1	0.683644869	7.093225755	1.237100703	0.252441504	0.731095398	-6.373409512
426	Pard3	0.683452202	3.215714147	2.496952983	0.038211043	0.401330431	-4.177416628
427	Gpr68	-0.683417772	1.552686834	-2.192008456	0.061021503	0.472209274	-4.336160438
428	Aldh3a1	0.68290085	-0.55821867	1.894710048	0.096162703	0.54256829	-4.453083811
429	Inhba	0.68203288	4.489613971	8.148206405	4.76E-05	0.033500005	2.571754771
430	Mgll	-0.681640387	6.100819097	-4.679530581	0.001753099	0.107266994	-1.386770174
431	Ccn4	0.681405221	2.960402956	1.951284649	0.088225841	0.530488138	-4.89139957
432	Klk1b11	-0.681109576	2.088251705	-1.473935023	0.180162455	0.658693365	-5.669341817
433	Hoxa11	0.680973841	1.80485676	1.563277384	0.158072655	0.633988798	-5.343578662
434	Serpinb1a	0.680551001	4.271361202	1.506522981	0.171802176	0.650917561	-6.019099106
435	Fam171a2	0.680297745	1.463694174	2.221627954	0.058307564	0.464224318	-4.378006462
436	Ankrd42	0.679821465	0.429145699	3.005355567	0.017693521	0.285129636	-2.994771997
437	Knl1	0.679814508	3.536249186	1.93068489	0.091039747	0.535160918	-5.145486119
438	Cdh13	0.679392939	1.677758054	1.509619334	0.171026232	0.64877635	-5.316535995
439	Pak3	0.678921211	2.745025166	1.047500969	0.326628161	0.783239284	-6.05585365
440	Hrob	0.67850107	2.377409263	2.58569788	0.033361797	0.377950494	-3.971568025
441	Flnc	0.677955393	3.047288786	3.849329433	0.005248578	0.172141581	-2.100239611
442	Ngf	0.677365241	1.482324448	2.775262948	0.025006249	0.334347281	-3.473043275
443	Stk39	0.676275452	2.822481337	3.79922698	0.005625939	0.176023474	-2.223329106
444	Arsj	0.675881887	1.88844451	4.878183685	0.001368957	0.092610761	-0.615478718
445	Mak	0.674859491	0.371297769	1.330420887	0.221425429	0.696768962	-5.321395406
446	Usp18	0.674315817	1.71613639	3.171886167	0.013821629	0.256311762	-2.998776271
447	D16Ertd472e	0.673143644	2.366446471	3.286773232	0.011678495	0.237293258	-2.885889475
448	Tpm2	0.673038511	5.822995229	3.070945356	0.016047603	0.271968038	-3.692100817
449	Hhipl1	0.672409943	1.543417447	2.622911827	0.031520172	0.368339057	-3.6884328
450	Trpc6	0.669138224	1.077518413	3.257437092	0.012190019	0.239996578	-2.750842455
451	H2-Ab1	-0.669043666	6.742571013	-1.634335646	0.142294011	0.616982527	-5.917326981
452	Cdkn3	0.668285395	1.711380364	2.699944061	0.028032538	0.352501864	-3.668452522
453	Pdlim7	0.668198215	4.645803083	3.806710828	0.005567765	0.175072205	-2.449901376
454	Yap1	0.667219598	4.894151887	2.372191343	0.046268061	0.434396116	-4.684709995
455	C1qtnf5	0.664740688	1.053122792	2.257461822	0.05518445	0.459008631	-4.198668594
456	Trim59	0.663983299	4.121495688	3.941653731	0.00462268	0.16152595	-2.191767457
457	Traf4	0.663079222	3.246058994	2.428793675	0.042418698	0.417213177	-4.378558654
458	Prkd1	0.662932565	1.640262681	3.812742038	0.005521354	0.175072205	-1.996048538
459	Pla2r1	0.661545654	2.362831819	5.575442793	0.000600514	0.071432859	0.188759806
460	Kcnab1	-0.660905895	0.381309374	-2.023069961	0.079063816	0.516180897	-4.460225199
461	Raet1d	0.660319255	1.128148754	1.491370375	0.175645233	0.655065167	-5.257855549
462	Fbxw10	-0.66026875	1.160859171	-0.978788826	0.357426402	0.803032942	-5.928533427
463	Ch25h	0.659981944	2.018747424	5.308239814	0.000817003	0.08111491	-0.176124947
464	H2-Eb1	-0.657118902	6.30488167	-1.610613207	0.147393284	0.620772342	-5.940019243
465	St6galnac2	0.656798825	1.816105418	2.030097115	0.078218392	0.515506755	-4.667948736
466	Kcna4	0.656778767	-0.501270598	0.987924964	0.353207957	0.800423845	-5.771792599
467	Foxs1	0.656673625	-0.035306724	3.91669853	0.004783512	0.163467537	-1.741442487
468	Sbsn	0.656529371	1.484818849	3.00165931	0.01779139	0.285129636	-3.169459221
469	Peg12	0.655264663	0.555039757	1.885909525	0.097457506	0.546396716	-4.646988882
470	Tmem178	-0.654057176	1.027612116	-3.602072853	0.007419369	0.197604511	-2.188058709
471	Ddr2	0.654020615	5.874129056	1.98290966	0.084069028	0.521809648	-5.368570884
472	Rasl11a	0.653881618	1.126421926	0.789441902	0.453471011	0.848949747	-6.105603139
473	Gm17022	-0.653607953	-0.062473834	-1.823609261	0.107112536	0.56087291	-4.691165356
474	Prdm11	0.653186817	2.238078149	7.04880026	0.000128976	0.039406888	1.65509024
475	Lmcd1	0.653144482	2.275726653	2.468110686	0.039937227	0.405776389	-4.098039157
476	Ly75	0.652700165	4.169218683	3.849281843	0.005248924	0.172141581	-2.348789852
477	Pmepa1	0.652611271	4.857405919	4.952606551	0.00124964	0.091043527	-0.889678699
478	Ccnd2	0.652176733	6.365484862	2.315777975	0.050455394	0.448893247	-4.898327288
479	Arhgef17	0.650779289	5.068142923	1.625039695	0.144272556	0.619599375	-5.811266349
480	Fbxo17	0.650685223	1.076596006	1.946313276	0.088897129	0.531161941	-4.650614996
481	Rasal2	0.649532447	3.554438524	2.200579805	0.060223476	0.470581817	-4.709385881
482	Echdc3	-0.648921445	0.602518606	-3.477614201	0.008860259	0.211583346	-2.403072533
483	Pxylp1	0.648194385	4.460940953	1.502327932	0.172858505	0.652513789	-5.876376991
484	Fbxo48	0.647033052	0.571039277	2.395300739	0.044655529	0.428875819	-3.941870727
485	Ptpn14	0.64651968	4.52295238	1.333030953	0.220607061	0.696622782	-6.091970591
486	Serpinb2	0.646088629	3.12841116	2.093504169	0.070979355	0.494420238	-4.876724702
487	Rasl12	0.644066916	0.281345917	3.89496789	0.004928479	0.166684374	-1.787660694
488	Sox13	0.643395982	-0.222389656	2.548446694	0.035315785	0.391024678	-3.552452345
489	Tfpi2	0.643298041	-0.269951044	2.234814533	0.057138297	0.461432781	-4.23003312
490	Ecm2	0.642904355	-0.326669931	0.972318578	0.360436948	0.805806646	-5.485950232
491	Fmod	0.642848254	2.38958449	0.550927049	0.597298522	0.905099996	-6.385162932
492	Fgfrl1	0.642820438	2.911362477	0.96404396	0.364314916	0.808029336	-6.235603374
493	Ccdc102a	0.642584037	2.703267649	1.413880487	0.19652387	0.672522904	-5.700776095
494	Hoxc10	0.642209194	3.247703299	2.764439846	0.025419446	0.33663664	-3.753172763
495	Nsun7	0.64169668	0.187364729	3.112772916	0.015082591	0.267142088	-2.825006688
496	Pdgfrb	0.640775989	5.746023946	1.237720055	0.252224142	0.731095398	-6.347156372
497	Il1b	0.640713025	-0.495361105	0.721595323	0.491867175	0.861004451	-5.70897662
498	Hmgcll1	-0.640672452	0.379278298	-1.621206418	0.145095783	0.620475793	-4.95772358
499	Plk1	0.640308186	4.16347346	4.339218463	0.002714308	0.13214174	-1.67115152
500	Spc24	0.640281048	2.59369682	2.419083069	0.043055293	0.420952758	-4.264830349
501	Myom1	0.640137127	1.443792727	0.92656151	0.382274089	0.817859044	-5.874647457
502	Erbb2	0.639901899	2.740925879	4.948589234	0.001255781	0.091043527	-0.633399345
503	Dclk1	0.639485071	6.055131275	3.526897114	0.008256847	0.203210833	-2.812724457
504	Kng1	0.636785887	2.343056629	1.430548414	0.191855872	0.668816889	-5.41334837
505	Gm14403	0.636257382	0.582237142	3.534427437	0.008168577	0.202642232	-2.292403802
506	Gnao1	0.634896217	3.154820349	1.505541482	0.1720488	0.651069424	-5.626284592
507	Plat	0.633659995	2.397258458	2.337858066	0.04877287	0.444026804	-4.274319812
508	Dgat2	0.633639033	0.536593238	2.015517755	0.079982349	0.516180897	-4.487741021
509	Cdca7	0.633576769	3.154068094	2.903927223	0.020595461	0.306236042	-3.614244734
510	Prdm5	0.633345809	1.065409529	3.332269826	0.010929659	0.234698909	-2.593328281
511	Mest	-0.632750929	1.578856349	-0.765542231	0.466760054	0.852656754	-6.066509884
512	Plagl1	0.632464014	2.232689574	1.763535564	0.117279126	0.58150708	-4.997711815
513	Cdh2	0.632169596	4.733860236	2.115612872	0.068613311	0.489058927	-5.029235836
514	Irx5	0.63178423	2.027645798	2.618150985	0.031749835	0.370090213	-3.800990827
515	Or51v8	-0.630715937	1.359356154	-4.390348421	0.002538984	0.128724536	-1.225861454
516	Lif	0.630133139	2.109144955	1.694544407	0.130074904	0.602247203	-5.278020817
517	Ccl28	-0.630122054	-0.006964733	-2.825431572	0.02317991	0.324725253	-3.204857772
518	Pdzrn3	0.629313054	1.623448358	2.025153988	0.078812165	0.516180897	-4.595650032
519	Pcdhb17	0.628998543	0.657058307	1.275302205	0.239326092	0.716444133	-5.416300691
520	Pira13	-0.627453281	0.648554061	-0.994898565	0.350013605	0.798059871	-5.687497
521	Dusp2	-0.627076069	1.791734991	-5.135785852	0.001001754	0.088951491	-0.339686651
522	Padi2	-0.626939934	5.197781946	-2.658949159	0.029836148	0.36349832	-4.221919546
523	Gm3325	0.626855403	0.368238252	3.698740325	0.006473585	0.18425607	-2.061202574
524	Lpar4	0.626833245	0.077660347	1.750293569	0.119639586	0.585555315	-4.751462498
525	Nanos1	0.62608359	1.514877099	5.447063729	0.000695408	0.078158716	0.044068175
526	Bub1	0.625150217	4.014626034	2.879241885	0.021374227	0.312291571	-3.805400109
527	Svep1	0.62448445	4.510227949	1.058420344	0.321929834	0.781697746	-6.431240434
528	Ctla2b	0.622761932	4.00279555	9.843213973	1.25E-05	0.026171917	3.923875121
529	Gapt	-0.622199456	1.114920965	-3.200711564	0.013247523	0.250807837	-2.868799961
530	Zfp979	-0.622175209	-0.116772711	-0.714238024	0.49615462	0.863769308	-5.860567303
531	Mapk12	0.622143058	0.875216202	1.581201806	0.15394825	0.627183679	-5.131887058
532	Ggnbp1	-0.62178613	0.957893825	-2.720589318	0.027167165	0.349375882	-3.53391667
533	Npr3	0.621472738	2.354398234	1.544436447	0.162516127	0.638568355	-5.380090337
534	Gstt1	0.621345407	3.374456395	0.75129385	0.474805404	0.855250556	-6.550211742
535	Bcar1	0.620957976	4.346594168	2.744452802	0.026201172	0.343063943	-4.040385221
536	Gm6741	-0.620707859	-0.439054043	-4.09771465	0.003740344	0.147018744	-1.510390266
537	Aebp1	0.619108447	7.978233416	1.253284286	0.246813233	0.72535102	-6.409207294
538	Angpt4	0.618725335	2.895325595	0.533815005	0.608527778	0.909791238	-6.522944903
539	Elfn1	0.61865286	-0.259472084	1.218408971	0.259075544	0.737725584	-5.358201373
540	Pi15	0.618549574	1.959899842	2.30405492	0.05137227	0.448893247	-4.314274976
541	Adgrg1	0.618184125	0.79343462	4.057363599	0.003949523	0.151419476	-1.577143118
542	Epb41l3	0.618044279	5.168979555	4.169063405	0.003399225	0.143347235	-1.997913762
543	Adora2a	0.617724812	0.218831613	0.773085771	0.462537658	0.851056478	-5.875917525
544	Scd2	0.617551035	9.141208351	4.013329569	0.004192318	0.154914613	-2.273395815
545	Adamts4	0.617410522	2.180408249	1.291040864	0.234092998	0.71022524	-5.704151094
546	Anln	0.61680037	5.268766756	3.99246409	0.004312954	0.155227162	-2.253813904
547	Cdc20	0.616228267	4.215442297	4.283950689	0.002918736	0.133359263	-1.764399949
548	Hr	0.615346714	0.363930636	3.534449463	0.00816832	0.202642232	-2.277784593
549	Rnase6	-0.614122682	2.960337751	-1.163447147	0.279426504	0.750741094	-6.164006739
550	Sgo1	0.613471851	2.788403265	2.950374092	0.019209324	0.295378503	-3.440685533
551	Cenps	0.612718799	1.265595112	6.209395838	0.000300196	0.053924519	0.814428154
552	Ccdc112	-0.611511293	2.633355329	-8.587635967	3.29E-05	0.033500005	2.971307816
553	Tmod1	-0.610442337	3.151254448	-3.516404191	0.008381547	0.204021082	-2.66311188
554	Ddr1	0.609744973	3.490610441	0.969082438	0.361949866	0.807042594	-6.340671746
555	Dctd	0.609671664	2.308746973	3.171827474	0.013822825	0.256311762	-3.079329506
556	Lrfn1	0.609438131	0.055463735	1.813856878	0.108704119	0.56428581	-4.691330677
557	Ccdc116	-0.609419001	-0.02071536	-3.610576482	0.007330514	0.196353423	-2.124101137
558	Kif4	0.609131291	3.662007122	1.996237994	0.082374651	0.519311377	-5.080393402
559	Ibsp	-0.608950085	0.927033221	-0.694095845	0.508014652	0.869670383	-6.218243558
560	Kng2	0.608320028	2.522951888	1.484548325	0.177400502	0.655669274	-5.498113456
561	Sez6l2	0.608161428	-0.713136958	1.019027497	0.339131409	0.791580897	-5.509450572
562	Gen1	0.608154516	2.861927306	1.71117175	0.126876659	0.59671309	-5.337439646
563	Ehd2	0.607787748	6.38019833	1.403989095	0.199341101	0.674158999	-6.204860884
564	Fsd2	-0.607706094	0.060569015	-2.310488818	0.050867015	0.448893247	-4.049763281
565	Fam72a	0.607514039	0.720880145	2.926157445	0.019919453	0.300076918	-3.186041982
566	Lpin3	-0.60742319	1.096549589	-0.81438871	0.439876542	0.842681144	-6.124983332
567	Ccdc88c	-0.607339378	1.081894274	-1.48551081	0.177151913	0.655542914	-5.425362702
568	Cdh23	-0.606665528	0.081497433	-2.368915104	0.04650138	0.434644846	-3.858533663
569	Cav1	0.606603145	4.862981152	2.168086509	0.063304685	0.475734748	-4.999942592
570	Glipr2	0.606591772	4.785952529	3.819345425	0.005471017	0.175072205	-2.485659734
571	Smad6	0.606041536	2.359566201	2.427105515	0.04252868	0.417506076	-4.085476333
572	Carmil1	0.605960752	2.56484108	8.245099794	4.38E-05	0.033500005	2.651552715
573	Itga10	0.605328052	0.187616737	1.247740568	0.248729203	0.727493974	-5.409956988
574	Ankrd55	-0.604996542	2.241433401	-3.803461387	0.005592944	0.175426447	-2.212459709
575	Eda	0.604672641	1.406959338	0.674892882	0.519487075	0.873646265	-6.171530963
576	Zwilch	0.604345958	3.52378612	3.691589309	0.006538923	0.185696574	-2.523936419
577	C1qtnf1	0.603424215	2.881010668	0.963152001	0.364734809	0.808223555	-6.276733558
578	Sh3rf3	0.602918919	2.058076247	1.744388085	0.120706624	0.586665885	-5.179802222
579	Col28a1	0.602585028	-0.482103443	0.777192676	0.460249689	0.850343656	-5.670939742
580	Phactr1	0.602301829	1.447646448	1.444226376	0.188098737	0.665897544	-5.334674128
581	Cerkl	-0.60167594	0.720011541	-0.794020053	0.450954968	0.847588908	-5.948606183
582	Lrp3	0.601405115	0.964967889	1.779062644	0.114567267	0.578807991	-4.852856077
583	Rgs5	-0.60082792	0.838910599	-1.477841819	0.179141331	0.658693365	-5.236970657
584	Ece2	0.600646791	-0.383465421	1.208934987	0.262493179	0.739236404	-5.327326355
585	Mpdz	0.600456281	3.723561157	1.88431331	0.097694139	0.546453716	-5.220763593
586	Cd74	-0.600220528	9.431823607	-1.47296079	0.1804179	0.658815321	-6.09611291
587	Catsperg1	-0.600104047	1.309291768	-1.85299005	0.102450608	0.552287184	-4.845194257
588	Gdf9	-0.598953774	-0.105237381	-2.728837884	0.026829169	0.3473193	-3.3672199
589	Sorbs1	0.598825121	2.05300625	3.027245362	0.017125372	0.280700191	-3.097438622
590	Gm13889	-0.598768276	-1.2278698	-0.70326462	0.502593795	0.86650377	-5.778362324
591	Cdc6	0.598296669	3.051893182	1.3277326	0.222271055	0.697168094	-5.927072735
592	H2-Aa	-0.59829457	6.812594995	-1.669980319	0.134937474	0.607317507	-5.87332607
593	Ret	0.597894414	2.173484165	0.897195591	0.396795055	0.824708857	-6.124418009
594	Sema3a	0.597050194	1.878463734	3.215928118	0.012954661	0.247214601	-2.897144438
595	Gins2	0.596929883	4.742185208	7.058295678	0.000127806	0.039406888	1.54470718
596	Gprc5a	0.595368998	-0.333049443	2.373151963	0.046199874	0.434079147	-3.844652289
597	Cald1	0.5951706	7.932489715	1.770438461	0.116066116	0.580442213	-5.736572015
598	Spag1	0.595017041	1.004487739	4.026480791	0.004118158	0.15454124	-1.655360541
599	Crocc2	0.594881562	0.308767162	0.570064976	0.584875555	0.900468531	-5.984850628
600	Parva	0.594420981	5.406302175	2.865929466	0.021806872	0.315283567	-3.941249695
601	Nr2f2	0.594322833	2.47740986	4.600837117	0.001936639	0.113577136	-1.053883151
602	Fzd2	0.594097402	2.800276759	2.481989839	0.039096888	0.403084764	-4.160458152
603	Dcstamp	-0.593342471	3.240061371	-1.730388285	0.123272015	0.590553512	-5.415892772
604	Car2	0.593179375	0.114809104	0.878144867	0.406427444	0.829230362	-5.979623331
605	Kif20a	0.593005103	4.776401027	4.443779705	0.002368839	0.123429602	-1.506356873
606	Bok	0.592192582	2.065382875	2.996474934	0.017929617	0.286170302	-3.289476464
607	Gjc1	0.591899449	1.996292178	3.34326799	0.010756392	0.234492927	-2.766996359
608	Ccdc180	-0.591683843	-0.130074506	-1.351437411	0.214909651	0.688964983	-5.205644873
609	Tyro3	0.591256434	0.984579944	1.920331762	0.092486493	0.535781095	-4.842238067
610	Syt12	-0.591043026	1.016414949	-4.621702977	0.001886012	0.111630429	-0.880917246
611	Nxpe3	0.590784357	0.701663669	5.241311476	0.000883837	0.084426534	-0.176477541
612	Cacna2d1	0.590265115	3.274304823	1.215179042	0.260236519	0.738231511	-6.03760592
613	Pik3r3	0.589999349	4.015904957	1.410421709	0.197504979	0.672987512	-5.928168616
614	Gas1	0.58972724	4.381596738	1.302867461	0.230225102	0.707164022	-6.074239192
615	Rcor2	0.589349158	1.533367144	2.648473852	0.030315901	0.363704278	-3.69475977
616	Fzd1	0.588753694	4.707883289	2.703118652	0.027897642	0.352501864	-4.215110347
617	Cgref1	0.588349451	1.725605756	1.874231118	0.099201567	0.546453716	-4.928022893
618	Adam12	0.587340287	2.519038744	1.288435076	0.234952634	0.711012974	-5.706925044
619	Clec2i	-0.586884947	2.573999618	-2.895103576	0.020870375	0.30778311	-3.563700073
620	Acvr2b	0.586655551	1.359055333	4.305318246	0.002837783	0.132524447	-1.281126198
621	Cfb	-0.586262771	0.774157235	-2.959110417	0.018959675	0.293375396	-3.160231761
622	Six5	0.585935284	1.432776545	1.248367613	0.248511864	0.727285718	-5.621320882
623	Thbs2	0.585583368	6.860267425	1.417706722	0.195443532	0.672040562	-6.188859124
624	Col4a2	0.585545142	6.187723306	1.824860791	0.106909899	0.56087291	-5.618525459
625	Kif14	0.584012887	2.874327703	1.935416894	0.09038579	0.534436943	-5.054153742
626	Tspan6	0.583835948	3.244990407	1.829391167	0.106179423	0.558305396	-5.214322397
627	Prrx1	0.583151271	6.355422341	2.000894277	0.08179058	0.517521065	-5.369008927
628	Gstp2	0.582864653	-0.96035083	1.242528384	0.250541988	0.730133583	-5.319956639
629	Gpr39	0.58212769	0.161136957	5.327738243	0.000798593	0.07991633	-0.095443167
630	Col4a1	0.581629991	6.920600623	1.254353432	0.246445158	0.724925078	-6.391199903
631	Id4	0.581407003	1.004889978	0.796449905	0.449623451	0.846543541	-5.922988234
632	Nid1	0.581176634	6.226701652	3.577151386	0.007686472	0.200681102	-2.947510805
633	Fahd2a	-0.579753788	2.613944615	-2.902344517	0.020644493	0.306371972	-3.60736878
634	Sobp	0.579697201	1.539364045	1.614506064	0.146545126	0.620772342	-5.191193967
635	St8sia6	0.579635596	-0.240309156	2.107394076	0.069483666	0.491649579	-4.011715524
636	Nsg1	0.579345622	5.475176301	1.113484559	0.299044206	0.763679904	-6.495994991
637	Irs1	0.578721974	4.623906026	1.327455984	0.222358225	0.697234435	-6.129505969
638	Xlr	0.578532699	0.930018242	1.112355296	0.299500129	0.763679904	-5.665971866
639	Gxylt2	0.578474219	2.75548134	1.171779287	0.276259315	0.750741094	-5.968187378
640	Stxbp4	0.578256951	3.378162179	2.824747521	0.023203859	0.324725253	-3.71221414
641	Ank3	0.577071458	2.564892036	1.626731445	0.143910608	0.619428058	-5.382770804
642	Ddit4	0.577052237	4.269223891	2.788844881	0.024497549	0.331318293	-3.984052476
643	Lox	0.576135112	9.469643978	1.523116672	0.167680542	0.644826412	-6.03357376
644	P4ha3	0.576023782	3.512597498	0.780606047	0.458353903	0.850235316	-6.475816989
645	Iqck	-0.575320853	0.342121686	-3.722891105	0.006258049	0.18223496	-2.022842623
646	Dock9	0.575318305	1.850494043	2.316108572	0.050429777	0.448893247	-4.226078457
647	AI661453	-0.574679151	0.117742677	-1.288268006	0.235007841	0.711012974	-5.335974782
648	Grap2	-0.574403143	-0.302927277	-1.252829498	0.246969943	0.72535102	-5.292853114
649	Tnfrsf8	-0.573610326	0.34350212	-1.903137553	0.094938279	0.541078229	-4.616756666
650	Degs2	-0.573545869	1.068565564	-2.085685838	0.071835127	0.49862426	-4.549000442
651	Lrrc32	0.572464956	6.384710283	2.071082688	0.073460774	0.503173217	-5.285051966
652	Fkbp10	0.572142895	6.010132917	1.604295187	0.148779425	0.62101779	-5.932022628
653	Gm9794	-0.571874815	0.781335119	-1.243884754	0.250069181	0.729551666	-5.475606912
654	Phlda1	0.571664454	3.232703761	3.784933209	0.00573887	0.177356401	-2.273964502
655	Prkca	0.571541102	4.046704165	2.166900529	0.063420056	0.475734748	-4.861267203
656	Or52u1	-0.571200932	-0.022651647	-1.091344204	0.308085073	0.772220012	-5.492240174
657	Prrg4	0.570632554	0.268256583	2.229000448	0.05765093	0.46194247	-4.115888384
658	Shcbp1	0.570511449	3.224747583	2.003026732	0.081524439	0.517333492	-4.991550496
659	Aqp1	0.56899865	4.787428435	4.770897144	0.001563484	0.10058148	-1.196171659
660	Pcdhgb1	0.568217725	0.50179921	1.239278503	0.251677897	0.730694589	-5.361454807
661	Ehd3	0.568019619	3.709308719	0.885237809	0.402821616	0.826945637	-6.497497504
662	Il27ra	-0.567660751	2.625219487	-2.037252222	0.077366645	0.514744298	-4.964605483
663	Nhs	0.567098763	0.186420373	1.707295277	0.12761566	0.597736202	-4.771193131
664	Gm12185	-0.566906425	0.70953531	-4.674996857	0.001763141	0.107266994	-0.817317188
665	Lrrc39	-0.566730546	1.66046742	-3.848194365	0.005256819	0.172141581	-1.972637441
666	Esm1	0.566684637	3.04214716	0.564887959	0.588221808	0.90142061	-6.465270746
667	Pram1	0.566454618	1.542316531	3.937991135	0.004645915	0.16152595	-1.762903446
668	Hspa1b	0.566331199	3.970674198	2.128439904	0.067276382	0.487085139	-4.93759838
669	Ryk	0.566065374	5.396648988	2.01058062	0.08058844	0.516180897	-5.289589485
670	Tead1	0.565793955	5.18133359	2.471083702	0.039755689	0.405607698	-4.541668336
671	Ghr	0.565425351	3.813780671	7.466902313	8.71E-05	0.038201804	2.035072114
672	Reck	0.565058222	1.711006346	0.783031594	0.457009963	0.850001842	-6.157251805
673	Ror2	0.564992864	1.722663231	1.333053355	0.220600049	0.696622782	-5.591035746
674	Pcx	0.564888302	4.095598282	1.677155362	0.133499946	0.606594891	-5.678928433
675	Dlc1	0.564398223	4.463527405	1.61762805	0.145868166	0.620475793	-5.720511067
676	Dcbld1	0.564320667	1.037650261	4.315148049	0.002801363	0.132524447	-1.279090119
677	Ano3	-0.563521775	-0.431040253	-0.510107745	0.624270047	0.915017269	-6.058916578
678	Pappa	0.563513366	2.617765352	0.720654811	0.492413918	0.861312464	-6.254844785
679	Arvcf	0.562119313	2.687840345	1.925242144	0.091797573	0.535781095	-4.954091266
680	Nectin3	0.561675612	2.783513025	1.896499612	0.095901437	0.542541361	-5.033689695
681	Itm2a	0.561322388	2.828442587	0.628866769	0.547630893	0.887200042	-6.471442111
682	Csf3r	-0.560471185	6.667752351	-3.108529192	0.015177656	0.267142088	-3.636240106
683	Cep70	-0.560363277	3.579358178	-6.922908429	0.000145678	0.039406888	1.477172447
684	Batf2	-0.560295111	1.981840608	-1.837871027	0.104824886	0.555869867	-5.069945909
685	Armh4	0.559759247	0.110154753	1.237520234	0.252294252	0.731095398	-5.429045629
686	Col6a5	0.55974346	1.254250755	2.168761771	0.063239089	0.475734748	-4.659670086
687	Foxc2	0.559716889	1.745950059	2.247508683	0.056034785	0.459008631	-4.330398155
688	Scarf2	0.559338863	3.752137502	1.771891489	0.115812296	0.580442213	-5.423009154
689	Zfp618	-0.558676711	2.176643865	-0.885568009	0.402654317	0.826945637	-6.116598073
690	Nckap1	0.55830205	5.673190579	3.425835066	0.009545164	0.218430087	-3.150815228
691	Zfp799	-0.558125218	3.51520221	-6.624402401	0.000195767	0.044819729	1.220983674
692	Tcf7l1	0.557832114	3.026002985	1.735771531	0.122279566	0.588084849	-5.345861657
693	Pnpla1	0.557526022	0.762136745	2.234542436	0.057162186	0.461432781	-4.239802333
694	Gprin3	0.556815575	1.426748734	0.72423324	0.490335783	0.860613013	-6.067621258
695	Ankrd6	0.556346022	1.460608733	2.535580478	0.036017534	0.392859076	-3.853277123
696	Stard13	0.556288908	3.570693914	1.519205241	0.168643973	0.646714441	-5.712885743
697	Plscr2	-0.555718691	-0.042692093	-1.454353005	0.185359284	0.663638378	-5.057553833
698	Mus81	0.555253386	3.658412171	3.812120499	0.005526118	0.175072205	-2.34358798
699	Arhgef28	0.554707695	0.348305525	3.220956216	0.012859399	0.247214601	-2.70283616
700	Dusp8	0.554543653	1.46555378	2.964453269	0.01880867	0.292788302	-3.197106254
701	Abtb2	0.554543184	1.574218342	4.34154211	0.002706061	0.13214174	-1.410803824
702	Glis3	0.554437336	3.724945894	3.107122184	0.015209314	0.267142088	-3.337683353
703	Serpinh1	0.554372578	8.322184028	0.900293126	0.395244666	0.824236942	-6.766942751
704	Srpx2	0.553953496	5.460255538	1.174835021	0.275105182	0.750335549	-6.432607523
705	Ddx51	-0.553726389	4.521077611	-2.138652871	0.06623032	0.482715665	-5.030151373
706	Rbfox2	0.553695132	5.373074169	1.398037491	0.201053263	0.676382229	-6.115950721
707	Itgb7	-0.553639527	2.633593923	-1.024248567	0.336811385	0.789799297	-6.141151898
708	Cavin3	0.553599018	3.350378786	1.707704491	0.127537459	0.597736202	-5.405181397
709	BC034090	0.553343378	2.298514936	1.077800765	0.313721949	0.776849971	-5.952524365
710	Elovl7	-0.552607974	0.728630146	-1.643717754	0.140322534	0.614588922	-4.99352336
711	Il17rc	0.552232344	2.724179247	3.983892401	0.004363594	0.155425304	-1.975232156
712	Hmmr	0.552148802	4.50568701	2.032913224	0.077882073	0.515506755	-5.163095328
713	Hells	0.552074778	4.252741909	2.489219678	0.038666289	0.401931773	-4.422271237
714	Ndn	0.551747675	2.607255664	1.308516733	0.228396867	0.703433341	-5.769447804
715	Slc6a12	0.551716502	1.967589924	2.242611844	0.056457929	0.459659672	-4.431617856
716	Zfp57	0.550854908	0.149501645	1.389427213	0.203553097	0.679174649	-5.169215962
717	Adh7	-0.550366945	0.9009508	-3.082750375	0.015768844	0.270796717	-2.961089376
718	Elovl6	0.549819782	4.763049249	2.654841061	0.030023355	0.363699217	-4.245942823
719	Ak8	-0.548518445	3.350355608	-2.815128401	0.023543358	0.326743818	-3.769887725
720	Apc2	-0.547905399	-0.07402907	-1.168193112	0.277618857	0.750741094	-5.438325516
721	Dio2	-0.54726492	5.529575496	-3.037716599	0.016860384	0.278627237	-3.679894925
722	Dennd5b	0.547256888	1.717160539	1.772521602	0.115702388	0.580442213	-5.036533942
723	Gcnt2	0.547158702	3.171005813	5.692441893	0.000526355	0.067414897	0.196417983
724	Lama4	0.546655192	4.698039589	1.668895918	0.135155981	0.607317507	-5.710911154
725	Gsdme	-0.546052882	3.956692438	-3.849466001	0.005247588	0.172141581	-2.300143724
726	Tgfb3	0.545972722	4.942149339	0.827757386	0.432708347	0.839129428	-6.673600687
727	Prr7	0.545942313	0.03623022	2.190001909	0.061209832	0.472319158	-4.133996977
728	Gm4924	0.545832136	1.414535106	2.604442869	0.032420754	0.3733272	-3.760320396
729	Coro2b	-0.545065849	0.972936154	-1.594536058	0.15094404	0.6246319	-5.18204179
730	Ngp	0.544826709	0.057813894	1.723163237	0.124615892	0.593180833	-4.716524193
731	Vsig10	-0.544414937	2.374262394	-1.249881297	0.247987865	0.727167076	-5.899197294
732	Mbnl3	0.54420304	2.250481572	2.221867029	0.058286154	0.464224318	-4.468592113
733	Gm8399	0.54377802	0.023422084	2.22636486	0.057884819	0.462945476	-4.078916032
734	Tmem35a	0.543585592	1.02479619	1.406279815	0.198685526	0.672987512	-5.466939045
735	Vash2	0.543434348	2.558866497	1.858040714	0.101668961	0.551496258	-5.026334573
736	S100a8	0.543276012	0.435862179	1.914984093	0.09324243	0.537103569	-4.472190306
737	Chst1	0.543267192	3.507709663	2.327207853	0.049577269	0.446833296	-4.544925134
738	Phf11c	0.543238975	-0.049039586	1.930909053	0.091008665	0.535160918	-4.499440919
739	Cetn4	0.543117393	-0.055255265	1.860903281	0.10122848	0.551496258	-4.528147393
740	Cd209a	-0.543108832	0.303018348	-3.001652943	0.017791559	0.285129636	-3.15256345
741	Thbd	0.542614615	4.997906997	1.232459284	0.254075416	0.732762335	-6.304362057
742	Bmp1	0.542560677	6.854703183	1.28808198	0.235069325	0.711012974	-6.36749485
743	Cenpw	0.542523418	1.494513453	4.297231485	0.00286813	0.13323129	-1.34084169
744	Tubb2b	0.542497931	3.318740948	2.53845742	0.035859394	0.392301661	-4.165056873
745	Glyctk	-0.542461765	1.032093327	-1.045316925	0.327574307	0.783239284	-5.868555763
746	Ptpdc1	0.542260395	2.088573423	1.852061371	0.102594956	0.552592821	-4.968904234
747	Ptk7	0.542006325	5.131037509	1.292153123	0.233726887	0.710135498	-6.250633503
748	Enpp3	0.541702648	1.728592952	1.511464665	0.170565294	0.64877635	-5.446554677
749	Slamf9	-0.541688483	2.526052656	-4.912423349	0.001312581	0.091507561	-0.590505936
750	Scimp	-0.5416337	1.321992731	-0.972363537	0.360415964	0.805806646	-6.14611059
751	Tln2	0.541523197	3.86954785	0.819128174	0.437325921	0.841309858	-6.511094087
752	Avpi1	0.540988173	2.50426913	3.427781258	0.009518427	0.218214257	-2.779571334
753	Cntn1	0.540959753	-0.718924388	0.959596846	0.366412027	0.809512961	-5.422855715
754	Me1	0.540879237	4.993790303	2.378751687	0.045804407	0.432118295	-4.688751154
755	Depdc1a	0.540778194	2.448617128	3.171859743	0.013822168	0.256311762	-3.069580937
756	Lgi4	0.540623379	0.702544508	1.399069355	0.200755494	0.675881751	-5.342164634
757	Pitpnm2	0.540572	2.403667422	2.389711053	0.045040288	0.42933379	-4.242154936
758	Jam3	0.540179577	2.601130896	1.637158208	0.14169823	0.615793876	-5.366210225
759	Plce1	0.539865378	3.307506954	0.875021109	0.408022803	0.830469657	-6.372381264
760	Fscn1	0.539783865	6.037687867	1.861880147	0.101078581	0.551254252	-5.559895812
761	Mks1	-0.53798929	2.832362767	-3.320624152	0.011116359	0.234698909	-2.953168198
762	Il20ra	0.537962178	0.151266224	0.821481316	0.436063353	0.841309858	-5.816329094
763	Tmtc2	0.537632771	1.680834651	2.426385395	0.042575683	0.417506076	-4.003756091
764	Pakap	0.537048721	5.951428273	1.215608765	0.260081809	0.738231511	-6.391959461
765	Gpm6b	0.536490024	5.000620219	0.939102269	0.376193642	0.815119782	-6.593771302
766	Fam20a	0.536386568	3.605304581	2.173654725	0.062765787	0.475453275	-4.747746905
767	Tgm1	-0.536088793	1.279736214	-2.175939652	0.062545968	0.474959192	-4.386646261
768	Lpl	-0.535451625	11.85302188	-6.519426912	0.000217716	0.046685575	0.976058564
769	Map1a	0.534957578	4.128834857	1.156409565	0.282124695	0.752170391	-6.276247057
770	Cdr2l	0.534904431	3.233403681	3.191528243	0.013427643	0.25257473	-3.206193387
771	Slc27a6	-0.534802892	1.772548258	-2.710685869	0.027578788	0.351929696	-3.695916591
772	Wnt10b	0.534518335	1.231536644	2.124823131	0.067650726	0.487085139	-4.419348858
773	Dnmt3a	-0.534491431	8.365071934	-2.447229197	0.041236244	0.412984752	-4.675743004
774	Cenpi	0.534443032	3.44330812	1.721936594	0.124845409	0.593356864	-5.440365534
775	Rbm41	0.534239318	3.367989632	3.340606194	0.010798057	0.234492927	-2.972509189
776	Fgd1	0.534088479	1.900852715	1.534628449	0.164873829	0.641327703	-5.363543843
777	Arg1	0.534059591	5.431304832	2.504580954	0.037767343	0.399580247	-4.609777953
778	Sdk2	-0.533873319	0.516599747	-0.974406641	0.359463304	0.804582894	-5.830814316
779	Hspb1	0.533706349	2.072204142	1.540200928	0.163530513	0.638795625	-5.355506503
780	Gbp5	-0.533640395	2.276309711	-0.960158905	0.366146479	0.809512961	-6.1228661
781	Edn1	0.53359724	2.948860504	1.615662748	0.146293979	0.620772342	-5.624944715
782	Adamtsl3	0.533213893	-0.502002881	0.35444996	0.732510938	0.945830256	-5.897152672
783	Spp1	0.532333247	11.61039394	4.496676915	0.002212551	0.120770778	-1.457629016
784	Ecscr	0.531594543	1.5527626	2.506041756	0.037682972	0.399281174	-3.91689214
785	Abcb9	-0.531240223	1.258881445	-1.924833451	0.091854723	0.535781095	-4.745243926
786	Sox4	0.531197667	5.082106258	1.644057715	0.140251574	0.614588922	-5.686899215
787	Oaf	0.531112369	4.410500435	5.076290482	0.001075779	0.089673481	-0.679801632
788	Mgl2	-0.531055633	6.931136261	-1.845641323	0.103598165	0.554275307	-5.571973137
789	Rab6b	-0.530924109	4.046904835	-1.830896272	0.105937793	0.557267265	-5.295328479
790	Cmc2	0.530912263	3.038383832	7.151045829	0.000116973	0.039406888	1.748286796
791	Ube2c	0.530642581	4.274556764	3.176100584	0.01373608	0.255831947	-3.344892912
792	Lama5	0.530533201	2.926284422	0.837612946	0.427476251	0.837290269	-6.334481018
793	Colec10	0.529280831	-0.334110994	0.408450853	0.694063382	0.935836786	-5.902562953
794	Col1a1	0.529256235	10.05475094	1.379632164	0.206429945	0.681517653	-6.203119763
795	Foxm1	0.528833522	4.700138678	4.893992792	0.001342604	0.091507561	-0.829797408
796	Bub1b	0.528622242	4.612665061	1.777499692	0.114837539	0.579194611	-5.5530268
797	Rad51b	0.528538975	0.3310515	0.959612613	0.366404576	0.809512961	-5.794181925
798	Gm12286	0.527957088	0.502723106	1.372668879	0.208496625	0.681517653	-5.320303484
799	Sugct	-0.527771421	-0.329504309	-1.333647699	0.220414067	0.696622782	-5.223657247
800	Rrm2	0.527476352	5.554964519	3.260472889	0.012136002	0.239996578	-3.407860231
801	Strip2	-0.527038824	0.695920087	-1.698512604	0.129304864	0.600960202	-4.92656057
802	Cd36	-0.526915425	10.39919287	-2.507568588	0.037594993	0.399019585	-4.563646563
803	Zfp967	-0.526801963	-0.640754579	-1.172660546	0.275926062	0.750741094	-5.381967721
804	Gm14048	-0.526758122	0.08313683	-2.235363442	0.057090134	0.461432781	-4.008852103
805	Pira12	-0.526531002	2.721533648	-2.351278328	0.047777921	0.441600847	-4.330871524
806	Kif18b	0.526365663	2.896132573	1.308551393	0.228385689	0.703433341	-5.905416621
807	Ccnb1	0.526021194	4.699515145	2.941628306	0.019462686	0.297109384	-3.812295047
808	Mipol1	0.525569519	0.944195214	1.775761978	0.115138738	0.580017717	-4.869268259
809	Ass1	0.525237203	3.329839315	2.275362651	0.053687433	0.458136049	-4.601248976
810	Tagln	0.524649015	6.659175831	2.525173312	0.036595567	0.395062932	-4.587202741
811	Fzd3	0.524631908	0.907412279	1.164502952	0.279023537	0.750741094	-5.56757056
812	Gm21451	-0.524111305	1.058091519	-0.850090841	0.420915908	0.835913423	-5.980473427
813	Depdc1b	0.523689158	1.572452229	2.496238584	0.038252869	0.401330431	-3.958767489
814	Slc22a23	0.523505309	0.74034197	3.211046431	0.013047864	0.248145568	-2.737751831
815	Ccdc62	0.523395959	0.744944796	1.089806567	0.308720968	0.77276062	-5.631450021
816	Ccrl2	-0.522941057	3.490955181	-1.980917796	0.084325137	0.521971356	-5.055299755
817	Zfp781b	0.522471654	0.159762006	0.745881213	0.477885572	0.855861703	-5.83258279
818	Pxdn	0.522153353	4.697516912	2.079567995	0.072511831	0.500643903	-5.046740898
819	Cttn	0.521928464	6.143925234	2.739820928	0.026385855	0.344879395	-4.167823274
820	Wwtr1	0.520951224	3.966726263	1.665385388	0.135865609	0.607317507	-5.577390369
821	Ang2	0.520689462	-1.551066564	1.675868112	0.133756797	0.607190774	-4.893568078
822	Txnip	-0.520648352	9.713937164	-3.467161202	0.008994187	0.212551782	-3.068905904
823	Pdlim1	0.520575498	3.692063879	1.633592728	0.142451209	0.61723962	-5.623014955
824	Jph1	0.520459291	0.298178303	1.050096146	0.325506688	0.782398044	-5.579552148
825	Plod2	0.520303345	5.062324686	1.002234869	0.346676978	0.795640702	-6.540056868
826	Ajuba	0.520157806	3.43616595	3.183392949	0.013589366	0.254603742	-3.235678868
827	Ank2	0.520041673	2.669849526	1.694378583	0.130107176	0.602247203	-5.332460449
828	Hmgb2	0.520033702	4.913352663	2.51093189	0.03740193	0.398311602	-4.500699233
829	Stbd1	0.519985712	1.882790434	1.070685409	0.316715986	0.778758164	-5.932787142
830	Hid1	0.519667873	-0.464428622	3.414788146	0.009698454	0.220439086	-2.407371095
831	Celf4	0.519288967	1.680671889	2.200733381	0.060209273	0.470581817	-4.342540652
832	Cx3cl1	0.519086561	3.287013492	1.157642217	0.281650568	0.751763762	-6.100544572
833	Clec11a	-0.51842197	0.85193475	-0.689230399	0.51090621	0.870859351	-6.064272258
834	Crabp2	0.518050576	0.894319522	2.146162481	0.065471415	0.480837074	-4.390385551
835	Slc28a2	-0.517400852	4.387198569	-7.965170451	5.57E-05	0.034424436	2.418604712
836	Fam229b	-0.51733055	0.097396922	-2.273430223	0.053847064	0.458136049	-4.072295326
837	Celsr3	0.517311234	1.863329343	0.904215382	0.393287817	0.823270284	-6.202511801
838	Sult6b1	0.517240128	0.482263699	1.331625246	0.221047486	0.696622782	-5.374761508
839	Ticrr	0.517139302	2.581583095	2.24953759	0.055860393	0.459008631	-4.52859539
840	Pdlim2	0.51690457	3.816928873	1.966757193	0.086167821	0.525580612	-5.162270148
841	Ccn1	0.516741467	6.236712528	1.104987751	0.302488368	0.76542894	-6.539386264
842	Neo1	0.516202857	4.91187827	1.425356926	0.193299186	0.669774507	-6.038491217
843	Melk	0.515828	3.538085721	1.86414517	0.100731833	0.55121974	-5.272000983
844	Kcnd1	0.515540399	1.300300122	0.822252878	0.435649927	0.841309858	-6.056189097
845	Tnfrsf10b	0.515063877	3.720558095	2.682803951	0.028772567	0.358491404	-4.000280274
846	Hdx	0.514905479	0.134406574	1.468709181	0.181536466	0.660985647	-5.043253536
847	Cpe	0.514795425	5.44699281	1.290074948	0.234411336	0.710669047	-6.248948164
848	Ccn2	0.514428815	6.449992788	1.501952063	0.172953435	0.652513789	-6.058686214
849	Pcdhga11	0.513926767	1.056843981	1.339023109	0.218738129	0.694727726	-5.409737315
850	Olfml3	0.513435482	6.086805534	0.963246517	0.364690298	0.808223555	-6.687634577
851	E2f8	0.513162828	3.919786651	1.837255213	0.104922697	0.555869867	-5.363197315
852	Soat2	-0.513118786	0.407265304	-1.468916717	0.181481721	0.660977187	-5.284303841
853	Fah	0.513102845	3.190511791	0.96586426	0.363459133	0.807979897	-6.307490105
854	Angptl4	0.512613725	4.393990863	0.687387962	0.51200388	0.871065976	-6.787247127
855	Sema4g	-0.512563111	0.159244434	-2.093993329	0.070926147	0.494420238	-4.194138305
856	Hspb6	0.512185668	3.280140681	2.085519344	0.07185346	0.49862426	-4.816642725
857	Tdrp	0.512120114	0.269880089	0.659012035	0.529095498	0.878205133	-6.004330016
858	Mob3b	-0.512096742	3.510835597	-2.22205488	0.058269337	0.464224318	-4.699162441
859	Ccr3	-0.51127957	3.242830171	-4.311450563	0.002815002	0.132524447	-1.561055496
860	Hmgb3	0.510801382	2.677515752	3.149085831	0.014294304	0.261167037	-3.162553647
861	Mt2	0.510779834	4.103233338	1.84864559	0.103127552	0.554209123	-5.389378269
862	Galnt9	-0.510654153	2.002235776	-1.984945915	0.083807993	0.521586864	-4.762857407
863	Zxda	-0.509879443	0.985654174	-2.06569682	0.074069405	0.503962978	-4.664011978
864	Creb3l4	-0.509746829	0.080077884	-3.80877862	0.005551806	0.175072205	-1.872329732
865	Lamb1	0.50949368	5.941266235	1.171336548	0.276426865	0.750741094	-6.455960573
866	Id1	0.50889515	1.24421528	1.323446914	0.223624909	0.697938568	-5.459587332
867	Lamb3	-0.50866334	-0.434700072	-0.669466077	0.522758234	0.875080937	-5.975255237
868	Itgax	-0.508575421	8.984711764	-4.72666053	0.00165233	0.10469463	-1.32385455
869	Tpbg	0.508444712	2.802386004	3.334140205	0.010899985	0.234698909	-2.888063717
870	Shroom3	0.508052819	1.191339491	3.248809291	0.012344931	0.241703785	-2.726861589
871	Fstl3	0.507809097	2.630949508	2.100654211	0.070205512	0.49288491	-4.720052616
872	Mtfp1	-0.507655519	0.371619693	-2.9590031	0.018962721	0.293375396	-3.184450751
873	P2ry13	-0.50764824	2.220468942	-2.574836665	0.033919813	0.381172716	-3.864128533
874	Fads3	0.507514271	5.56611845	1.162046579	0.27996179	0.750741094	-6.450342889
875	Cachd1	0.507389887	1.977206324	0.682317053	0.515032619	0.872503868	-6.176122535
876	Skil	0.50684201	5.582661465	3.025204869	0.017177516	0.280700191	-3.751799117
877	Mfap2	0.50588307	1.272471608	0.485681131	0.640708976	0.922037992	-6.262286259
878	Arhgap29	0.505745608	4.94104182	1.523611456	0.167559026	0.644826412	-5.925460161
879	Nek2	0.505627433	3.513125049	2.161427957	0.063955128	0.475734748	-4.831899242
880	Vgll3	0.504957026	5.314401445	1.71941833	0.125317842	0.593898878	-5.69019442
881	Gm49325	0.504766268	-0.50280432	0.475945693	0.647321239	0.925195364	-5.971721031
882	Kif18a	0.504741463	2.149996092	3.024977373	0.01718334	0.280700191	-3.231278061
883	Cep85l	0.504475898	3.153886458	2.318527941	0.050242705	0.448027065	-4.441689102
884	Aoc3	0.504389703	3.389357401	0.522936681	0.61572488	0.911385248	-6.673402916
885	Zfp503	0.504208049	4.312331585	2.343046999	0.048385725	0.443572796	-4.654563895
886	Cenpp	0.504111327	0.788660031	4.283851321	0.002919118	0.133359263	-1.322511738
887	Dnaja4	0.504110127	1.838919417	1.133372134	0.29110602	0.759296134	-5.792494589
888	Ctu2	0.503722961	4.068023049	4.000983054	0.004263254	0.154914613	-2.136071191
889	Cnn3	0.503233264	6.037252192	1.47370591	0.1802225	0.658693365	-6.082269865
890	Rwdd3	-0.503080809	0.535684971	-1.449292328	0.186723835	0.664981618	-5.230990821
891	Xlr4a	-0.503000625	0.58477274	-2.838967319	0.022711265	0.320678999	-3.24881645
892	Zfp1008	0.502962064	1.643594848	2.092840674	0.071051588	0.494420238	-4.575142103
893	Slc2a13	0.502904536	0.537624682	0.591408973	0.571192975	0.895569786	-6.149078042
894	Itga11	0.502824285	4.020826684	0.593989455	0.569551245	0.895020612	-6.681962211
895	Acer2	0.502796327	0.723484173	1.248177421	0.248577769	0.727285718	-5.455407581
896	Ildr2	0.502692031	0.044907789	0.822808572	0.435352338	0.84115195	-5.749670095
897	Tnfsf14	-0.502536475	1.157152874	-1.07759331	0.313808924	0.776853149	-5.767976989
898	Knstrn	0.502290848	4.063768752	1.451167552	0.186217166	0.664981618	-5.895797245
899	Macroh2a2	0.50006902	2.549434925	3.715801328	0.006320513	0.182787493	-2.290692176
900	Wasf1	0.499632498	0.801109276	1.121780575	0.295711891	0.762172089	-5.669673526
901	Gm7666	-0.499323437	0.229349872	-2.783677511	0.024689813	0.33224531	-3.161857803
902	Trpt1	-0.498475332	-0.42420604	-1.942673655	0.089391719	0.531419226	-4.551377485
903	Upp1	-0.498410641	0.050623729	-0.63829058	0.541795093	0.883992536	-5.970857142
904	Adgra3	0.498403012	4.360089935	1.672860008	0.134358807	0.607190774	-5.612585084
905	Fam171a1	0.498312072	3.054513397	5.749748164	0.000493768	0.067414897	0.279732763
906	Arhgap44	0.49827636	0.760579354	1.239594931	0.251567108	0.730694589	-5.520863997
907	AU041133	-0.498250645	1.194252835	-2.093447348	0.070985538	0.494420238	-4.47975959
908	Cep97	0.498175055	2.867839161	1.563099582	0.158114066	0.633988798	-5.501498765
909	Npas4	-0.497171206	0.542743442	-1.335744332	0.219759068	0.695866923	-5.340962132
910	Apol7c	-0.497158067	-0.649408072	-0.514339932	0.621444221	0.913167412	-6.261366105
911	Nectin1	0.49715612	2.372074942	2.77506343	0.025013803	0.334347281	-3.698681742
912	Kif2c	0.496874615	3.725895256	3.152347459	0.014225656	0.261167037	-3.343340239
913	Itgal	0.496775089	3.831819178	3.435653765	0.009411081	0.217732691	-2.7586001
914	Ldb2	-0.496544965	0.1208435	-1.067303168	0.318147075	0.779406418	-5.493406179
915	Cd24a	0.49625569	2.100323692	4.636805105	0.001850271	0.11023284	-0.951700481
916	Gpr132	-0.495723022	3.553360622	-2.635422241	0.030924762	0.365788299	-4.085936367
917	Flnb	0.495658388	6.272256162	2.245105257	0.056242072	0.45959578	-5.00908127
918	Fut7	-0.495561871	2.260666276	-1.912575946	0.093584781	0.538448057	-4.970742197
919	Arc	0.495380516	-1.17852383	0.808737195	0.442931411	0.843130194	-5.681915698
920	Cdnf	0.495252195	0.378525048	1.022041853	0.337790453	0.790204049	-5.643588838
921	Fermt2	0.495184414	5.235560932	1.806352132	0.109944156	0.568149943	-5.555446771
922	Hacd1	0.494933646	3.262440637	1.62236736	0.144846006	0.620157314	-5.505306835
923	Twist1	0.494706053	2.431310579	1.511560373	0.170541418	0.64877635	-5.499912895
924	Clec4n	-0.49453667	4.181308914	-1.299539858	0.231307838	0.708345084	-5.982661174
925	A4galt	0.493855247	2.098226458	1.18820323	0.270102593	0.746106834	-5.861719928
926	Uhrf1	0.492957673	5.447067441	3.987919275	0.004339725	0.155227162	-2.219647773
927	Cdc42ep5	0.492835895	1.01413541	1.438082096	0.189778341	0.667666045	-5.363026336
928	Or8b53	-0.492165352	0.681042456	-0.85617506	0.417743007	0.835684845	-5.885529548
929	Adgrg2	0.491237847	2.512100003	1.724403898	0.124384154	0.592913707	-5.297085407
930	Angpt1	0.491203768	3.544741481	1.164415324	0.279056964	0.750741094	-6.119786389
931	Dlg5	0.490921495	5.661992219	1.711596504	0.126795929	0.59671309	-5.717365267
932	Pclaf	0.49085883	5.054543487	1.427015929	0.192836918	0.669413441	-6.088165336
933	Scoc	0.490316902	5.101954246	2.349748798	0.047890278	0.441600847	-4.747780804
934	Ckap2l	0.490273051	4.035129244	1.272813281	0.240162687	0.717592345	-6.106484073
935	Cenph	0.489945661	2.295001803	2.180143245	0.062143556	0.473873081	-4.587202395
936	Gm49037	0.489890455	-1.734770401	0.887044045	0.40190708	0.826945637	-5.643515579
937	Ncapg2	0.489393078	5.912439221	2.640448344	0.030688819	0.36490484	-4.362185947
938	Rdm1	-0.489290284	2.775890685	-4.142061089	0.003524189	0.144471528	-1.759909749
939	Card11	-0.489216478	2.574819628	-3.566354507	0.007805365	0.200681102	-2.407651174
940	Slc22a4	-0.488645093	2.450281457	-3.128693653	0.01473149	0.263848518	-3.109477304
941	Fkbp14	0.488486459	3.837854116	1.848250738	0.103189288	0.554209123	-5.309103146
942	Nuf2	0.487310884	4.14871619	1.805823741	0.110031968	0.568258043	-5.435396481
943	Proser3	-0.48715754	2.545041545	-1.087687389	0.309599071	0.773016769	-6.092358772
944	Tyms	0.487071611	3.726750944	2.786041468	0.024601663	0.331412793	-3.925399934
945	H2-T23	-0.486886909	7.633143145	-2.217465891	0.058681543	0.46454243	-5.077442385
946	P3h4	0.486628779	4.353749975	1.105248174	0.302382336	0.76542894	-6.374541742
947	Gm16199	0.486483264	-0.556466468	0.765887426	0.466566275	0.852656754	-5.559126027
948	Kirrel1	0.486477524	5.808163036	0.926731144	0.38219136	0.817859044	-6.696182348
949	Macrod2	0.486385097	0.704802676	2.774157635	0.025048126	0.334347281	-3.3981028
950	Htra4	0.485865364	1.126881481	0.645724183	0.537218228	0.881515929	-6.190430816
951	Lmnb1	0.485169058	4.817430624	2.330420363	0.049333236	0.446268179	-4.745004718
952	Noxo1	0.48479173	0.149311234	3.330249785	0.010961804	0.234698909	-2.496029223
953	Farp1	0.484596577	4.148519151	2.953551821	0.019118122	0.295156117	-3.694665194
954	Grb10	0.484212466	5.795840345	1.44709011	0.187320418	0.665786329	-6.104457328
955	Bcl6b	0.483631448	0.184748068	0.468836443	0.652171133	0.926730349	-6.042258062
956	Mlph	0.483605931	0.81670139	1.982816617	0.084080975	0.521809648	-4.577852062
957	Slit2	0.483447849	4.760673261	2.12253909	0.067888187	0.487085139	-4.984973516
958	Eps8l3	0.483001314	0.048777416	1.46548943	0.182387669	0.661256857	-5.065971002
959	Pygo1	-0.482690004	0.193887592	-1.081819773	0.312040738	0.775844836	-5.53506059
960	Gca	-0.482664776	2.424030332	-1.419842531	0.194842766	0.671458481	-5.632561394
961	Bag2	0.482479729	3.034166582	2.33349191	0.049101042	0.445387676	-4.454399225
962	Gm49369	-0.482050986	3.638955391	-1.611448588	0.147210896	0.620772342	-5.462199629
963	Loxl1	0.481939946	6.309545733	1.337820149	0.219112228	0.695363934	-6.282594539
964	Fstl1	0.481924109	8.24571843	1.005806331	0.345061485	0.794989018	-6.67305866
965	P4ha2	0.481791937	5.286531678	0.989304428	0.352574319	0.800025668	-6.592505775
966	Actr3b	0.481644686	0.826538936	0.782584667	0.457257395	0.850001842	-6.044165361
967	Ptgfr	0.481583726	2.429759439	1.086250174	0.310195725	0.773633635	-6.019282444
968	Pex11g	-0.481395217	1.920015853	-2.266724242	0.054404711	0.459008631	-4.349418512
969	Vegfd	0.481320364	2.356887135	2.013076641	0.080281467	0.516180897	-4.784208958
970	Fign	-0.481276951	0.09415929	-0.677165398	0.51812104	0.873284778	-5.879240211
971	Prnd	0.481225395	1.360062569	0.638498733	0.541666614	0.883984898	-6.09586806
972	Gm5141	-0.48108734	1.675187211	-1.095117745	0.306528934	0.770231832	-5.849944142
973	Pierce2	-0.480991211	1.062781705	-2.614501203	0.031927064	0.370755108	-3.663422658
974	Tgif2	0.480950327	2.329403591	3.449211311	0.009229225	0.216303522	-2.664292756
975	Ctse	-0.480872926	-0.046302571	-0.462570835	0.656460253	0.928261447	-6.029822025
976	Fbln1	0.480705574	3.710097538	0.945198009	0.373264162	0.813567471	-6.408091768
977	Vmn1r18	-0.48048035	0.267635681	-1.722888635	0.124667238	0.593180833	-4.803633521
978	Slc25a53	0.480103457	1.778820371	1.580017418	0.154217718	0.627470542	-5.311933373
979	Col5a2	0.480093504	8.207304639	1.064272188	0.319433866	0.779750744	-6.612471493
980	Mex3a	0.479992997	2.401342032	1.294379192	0.23299562	0.709321743	-5.742292079
981	Tjp1	0.479856655	4.059942638	1.704166442	0.128215064	0.598605003	-5.538407599
982	Hspg2	0.479832827	6.246841161	1.252285116	0.247157636	0.72542147	-6.383969063
983	Snapc3	0.479424244	3.385608859	2.588315679	0.033228714	0.37746023	-4.125360371
984	Ogn	0.479225354	6.423039865	0.915778713	0.387559942	0.820474028	-6.74187052
985	Layn	0.478925339	3.810027264	6.048028574	0.000356437	0.058099654	0.540135165
986	Hacd2	0.478755246	4.658847388	1.567248955	0.15715021	0.631622809	-5.807199572
987	Hoxc8	0.478531774	0.139327869	2.346078084	0.048161009	0.442610901	-3.929392613
988	Ciita	-0.478517053	3.86963327	-1.380327754	0.206224482	0.681517653	-5.986767421
989	Npy	0.477883739	4.606990522	1.862920662	0.100919149	0.55121974	-5.372848688
990	Cyyr1	0.477762023	1.694015894	1.163236369	0.279507008	0.750741094	-5.837518016
991	Il1r1	0.477539222	4.965861933	2.457086117	0.040617793	0.409392291	-4.617656134
992	Scml2	-0.477503789	-0.037735886	-1.300715218	0.230924903	0.708214715	-5.287219099
993	Vldlr	0.47733564	2.990962826	1.330782866	0.221311777	0.69665938	-5.838751527
994	Matk	-0.477272876	5.831979498	-1.670200358	0.134893176	0.607317507	-5.858878421
995	Irx3	0.47694661	3.939426336	2.110169246	0.069188572	0.490655048	-4.93536166
996	Ipcef1	0.476838991	0.326410684	1.640859864	0.140920379	0.615471099	-4.910180806
997	Neurl1a	0.476419762	-0.042834914	2.685455107	0.028656799	0.357756024	-3.475604336
998	Aldh1l2	0.476325615	3.696820854	2.077161023	0.072779782	0.500643903	-4.959019042
999	Rhbdf1	0.474293536	3.893505086	2.428491393	0.042438371	0.417213177	-4.462479739
1000	Syde2	0.473692418	0.837570374	2.010305123	0.080622392	0.516180897	-4.478261447
1001	Plk3	0.473161291	4.189706687	5.870494545	0.000432155	0.064302559	0.248095188
1002	Brca1	0.473072009	3.735600087	1.099654166	0.304666502	0.768299061	-6.272308345
1003	Gm14496	-0.47257614	0.088948698	-1.462195185	0.183262247	0.661917408	-5.051714652
1004	Mxd3	0.472448684	1.591995926	2.627005427	0.031324059	0.367751458	-3.784010056
1005	Col12a1	0.472118195	6.79619006	1.00927484	0.343498098	0.79412679	-6.660200779
1006	Gm13456	-0.472036445	-0.086631207	-1.891196989	0.096677579	0.543956983	-4.532316646
1007	Prc1	0.471966941	5.303661069	1.291166702	0.234051553	0.71022524	-6.258913697
1008	Sp7	0.471800233	1.529439808	0.797687588	0.448946255	0.846308477	-6.12776666
1009	Col3a1	0.471345127	9.002888887	0.83432831	0.429215045	0.837561692	-6.809119132
1010	Rgs1	-0.471335731	5.456426994	-5.042310894	0.001120737	0.089673481	-0.714316837
1011	Samd4	0.47112895	4.628924605	2.30720768	0.051124057	0.448893247	-4.724181112
1012	Map9	0.470893576	0.193357963	1.858766487	0.101557108	0.551496258	-4.496919333
1013	Arl5c	-0.470724825	2.99087616	-0.740097499	0.481191419	0.856727941	-6.389127648
1014	Psmc3ip	0.470616242	1.367862755	1.450171871	0.186486038	0.664981618	-5.436773157
1015	Rhobtb3	0.470575642	4.133277749	1.177436277	0.274125826	0.749122787	-6.220610063
1016	Ednra	0.470452329	1.456751063	0.70642776	0.500732223	0.866263153	-6.100953897
1017	Dact3	0.470374764	1.899595444	1.131995638	0.291649914	0.759325577	-5.855409481
1018	Syt13	0.470009471	5.124562902	0.754246052	0.47313094	0.855250556	-6.801651931
1019	Amotl1	0.46994622	5.028072082	1.719752851	0.125254989	0.593898878	-5.66976422
1020	Cip2a	0.469810793	4.405397822	2.673885645	0.029165551	0.36089149	-4.175336088
1021	Clec10a	-0.469031959	6.847251282	-5.393925775	0.000739424	0.07991633	-0.435075218
1022	Ecm1	0.468994925	7.75768575	1.555427732	0.159910337	0.635148011	-6.030817289
1023	Xkr5	0.468981342	0.589282853	1.524913155	0.167239714	0.644587141	-5.16823962
1024	Sox12	0.468752445	2.221201269	1.782588411	0.113959784	0.578685174	-5.115365867
1025	Sgce	0.468502716	3.029525271	1.158148695	0.281455945	0.751457552	-6.013151387
1026	Tmem47	0.468372333	3.400416438	1.907718954	0.094278955	0.53975095	-5.071376424
1027	Tspoap1	0.467765063	0.822318205	0.918241722	0.386347838	0.819512119	-5.87270559
1028	Mastl	0.467614999	3.116125971	1.620162621	0.145320695	0.620475793	-5.519079514
1029	Mid2	0.46730104	1.63722374	1.219446229	0.258703626	0.737340421	-5.669402004
1030	Sntb1	0.467189476	2.420266088	2.14824428	0.065262559	0.480382722	-4.491620147
1031	Gpat3	-0.466858104	-0.118143641	-0.895602845	0.397593981	0.824708857	-5.633483949
1032	Fam217b	0.466689103	3.693615871	5.390573072	0.000742302	0.07991633	-0.241913539
1033	Tcaf1	0.466551119	4.21389734	1.10939803	0.300696724	0.764757126	-6.312269804
1034	Gadd45b	-0.466238709	4.802008864	-2.539649446	0.035794078	0.392301661	-4.45179037
1035	Llgl2	0.466222032	1.994790758	1.945625773	0.088990351	0.531161941	-4.86505247
1036	Cd209e	-0.465955017	-1.616728512	-3.892669878	0.004944084	0.166684374	-1.75797004
1037	Dpf1	-0.465732558	-0.056030838	-1.293902323	0.233152108	0.709321743	-5.199532407
1038	Cirbp	-0.465615348	4.002041399	-4.444236476	0.002367439	0.123429602	-1.343714291
1039	Cass4	-0.46531234	1.085460143	-1.194122979	0.267911419	0.74471291	-5.673915786
1040	Rai2	0.464881654	0.0146104	0.666648694	0.524461507	0.875531221	-5.924743567
1041	Engase	-0.464703637	4.548633482	-2.43686461	0.041896856	0.415639224	-4.575479097
1042	Ptchd1	-0.464643613	2.004478083	-3.10164324	0.015333255	0.267142088	-3.054584111
1043	Bmp5	0.464365538	2.220819287	1.095683305	0.306296249	0.7699618	-5.909388833
1044	Chrna2	-0.464339792	0.809655961	-1.49697453	0.174214986	0.654485026	-5.215874822
1045	Kifc5b	0.464227968	2.195697261	0.940668752	0.375439197	0.81511837	-6.154175065
1046	Mcm8	0.4641262	2.538388621	2.195723216	0.060674362	0.470692394	-4.540449125
1047	Dnmt3b	-0.463987807	1.384516402	-4.901373206	0.001330492	0.091507561	-0.593127811
1048	Tcaf2	0.463828588	1.678700818	1.260601556	0.244303361	0.722578393	-5.683148173
1049	Kdelr3	0.463787222	3.696495205	1.789975988	0.112696781	0.576064444	-5.395020461
1050	Spry4	0.463707805	1.218295416	1.268718103	0.241544582	0.719234094	-5.548385791
1051	Trav13n-4	0.463004997	-0.272943811	0.929545412	0.380820783	0.817124445	-5.636093882
1052	Map4k1	-0.463004005	4.22727789	-5.174955986	0.000956079	0.088310589	-0.62225051
1053	Prl8a1	-0.462992239	-0.43296846	-2.233940579	0.057215063	0.461564125	-3.957411052
1054	Lrrc28	0.462812612	3.011638665	2.469434508	0.039856288	0.405607698	-4.262607679
1055	1700037C18Rik	0.46263242	0.359780204	3.347324128	0.010693228	0.233903444	-2.466199748
1056	Adgb	0.462606508	-0.030270434	1.608176988	0.147926367	0.620772342	-4.827694762
1057	Gm4294	-0.462411268	-0.937681745	-0.11728707	0.909633548	0.984060612	-5.967426331
1058	Gramd2b	-0.462111282	3.98397961	-8.140466894	4.79E-05	0.033500005	2.592696847
1059	Trmt10a	0.462057727	2.921627934	2.884812821	0.021195836	0.310765462	-3.598553844
1060	Kcnj10	-0.461909156	1.733830941	-1.061084849	0.320791457	0.780936701	-5.838584317
1061	Nkd2	0.461691577	1.867759516	0.725498748	0.489602214	0.860466876	-6.153237894
1062	Ccnb2	0.461085275	4.112350867	1.163246798	0.279503024	0.750741094	-6.255570534
1063	Ccne1	0.460929661	3.480403167	3.365074426	0.010421409	0.230108792	-3.00299931
1064	Pkib	-0.460716272	4.485808384	-1.747523883	0.12013892	0.585598954	-5.518957467
1065	Nrg4	-0.460518307	0.270785108	-1.858063303	0.101665478	0.551496258	-4.699458647
1066	Tnfrsf12a	0.460433225	4.412617926	6.637458553	0.000193213	0.044819729	1.121126458
1067	Ido2	0.460400765	-0.448464667	0.81964333	0.4370493	0.841309858	-5.77906966
1068	Adgra2	0.460376413	5.729229859	2.580050361	0.033650767	0.379859012	-4.475061164
1069	Col27a1	0.46034835	2.595834592	1.412505592	0.196913355	0.672867341	-5.750477401
1070	Il10	-0.460030647	0.504525513	-2.628291625	0.031262701	0.367373152	-3.583691185
1071	Efr3b	-0.459974131	4.860034535	-4.126880604	0.00359662	0.145073529	-2.023532165
1072	Gstm2	0.459553676	3.93987588	1.211197853	0.261673486	0.738552157	-6.163745073
1073	Dpep2	-0.45950379	7.547937642	-1.371317892	0.208899677	0.681727528	-6.271923412
1074	Ccl2	0.459457239	6.028427689	1.833187878	0.105570904	0.55690776	-5.634625291
1075	Pard6g	0.459411746	2.168509786	1.976861628	0.084849012	0.522713667	-4.775008182
1076	Adgrg4	-0.458963798	1.354707655	-0.99139052	0.351617746	0.79975148	-5.935385066
1077	Mpp2	0.458962146	1.097919489	0.549511293	0.598223254	0.90522677	-6.162195038
1078	Fkbp11	0.458935119	2.184989613	4.985276364	0.001200902	0.090231456	-0.47837891
1079	Mmp12	-0.458827705	11.02641229	-2.121261732	0.068021347	0.487085139	-5.135259236
1080	Emx2	0.45878563	1.263849821	0.959561196	0.366428875	0.809512961	-5.894152826
1081	Tpx2	0.458785432	5.445999964	2.350703802	0.047820094	0.441600847	-4.789651122
1082	Enah	0.458506267	5.854880332	1.165777194	0.278537833	0.750741094	-6.440206916
1083	Ackr4	-0.458259057	0.032931356	-0.510960394	0.623700196	0.91444602	-5.863979987
1084	Fgf7	0.45818771	5.387730033	0.974313475	0.359506704	0.804582894	-6.599186746
1085	Nedd9	0.458096343	5.00559135	3.755309667	0.005980748	0.177677773	-2.621960907
1086	Kif11	0.457576485	4.91046026	1.234815857	0.253244732	0.73171205	-6.293861529
1087	Fignl1	0.457361344	3.683164825	1.461148618	0.183540878	0.662323824	-5.856393268
1088	Sned1	0.457163517	6.09400028	0.446286341	0.667671483	0.931540921	-7.052333966
1089	Avpr2	-0.456915059	0.63784158	-1.701419958	0.128743384	0.599234158	-4.968381852
1090	Tbx15	0.456710159	4.723562228	1.608502276	0.147855087	0.620772342	-5.81823255
1091	Nos3	0.45632161	-0.108449717	0.546744486	0.600032711	0.905759902	-5.926341595
1092	Xrcc5	0.456274398	2.422838325	2.184263116	0.061751652	0.473858058	-4.517601329
1093	Fhl1	0.456132709	1.857019752	0.615107415	0.556218414	0.890520075	-6.190801076
1094	Ccdc159	-0.455932617	0.925332446	-1.378395896	0.206795555	0.681517653	-5.429980329
1095	Ccdc80	0.455827092	5.824075606	0.867588726	0.411836696	0.833121916	-6.744345306
1096	Ltbp1	0.455347422	4.55700954	2.428964989	0.042407554	0.417213177	-4.516579514
1097	Pxdc1	0.455183965	3.048888332	1.529562404	0.166103719	0.643700137	-5.760932444
1098	Pbk	0.454976152	3.548173015	2.103569642	0.069892365	0.49288491	-4.935025602
1099	Tcea2	0.454706164	1.164708989	1.305693072	0.22930911	0.70538145	-5.538116713
1100	Gm14308	0.454585882	0.949462148	0.920932647	0.385026758	0.819512119	-5.856345449
1101	Phldb2	0.454520489	5.224575995	0.669800469	0.522556302	0.875080937	-6.818678931
1102	Mcm9	-0.453916801	3.855350857	-5.342431048	0.000785022	0.07991633	-0.294435129
1103	Retnla	-0.453809695	3.592778028	-7.694391077	7.08E-05	0.034424436	2.23313724
1104	Tube1	0.453747401	1.897733405	2.072604425	0.0732897	0.502780105	-4.64413806
1105	Tmem45a	0.453702463	3.454951504	1.03831422	0.330622374	0.785654635	-6.317522096
1106	Afap1l2	0.45316611	1.028631922	1.591473515	0.151629248	0.624917418	-4.875111865
1107	Col5a1	0.452856758	7.401859866	0.882504879	0.404208211	0.827380086	-6.796893058
1108	Nox4	0.452773664	0.548898411	0.895782919	0.397503596	0.824708857	-5.795351765
1109	Pcbp4	0.452770107	4.508381373	3.520376069	0.008334109	0.203258773	-2.878470706
1110	Myrf	-0.452623802	3.168770913	-1.085910527	0.310336861	0.773766605	-6.290948094
1111	Shc4	0.452410988	0.951341961	1.80703568	0.109830657	0.568029023	-4.7850528
1112	Map7	-0.452382461	0.192988333	-2.994249666	0.017989292	0.286759772	-2.979268331
1113	Podnl1	0.452372258	3.752931282	0.780193011	0.458583022	0.850235996	-6.566135933
1114	Fat4	0.451885261	2.593113761	1.239666254	0.251542142	0.730694589	-5.840793041
1115	Sh3d19	0.451756947	5.042313194	2.820573893	0.023350535	0.325231444	-3.943241349
1116	Tns4	-0.45151091	1.002944111	-1.080300719	0.312675339	0.775899899	-5.727950219
1117	Mmp23	0.450930658	4.025680306	1.388172088	0.203919763	0.679330291	-5.96991686
1118	Ttc28	0.450606177	4.088445873	0.837243972	0.427671329	0.837290269	-6.544752831
1119	Polr3h	0.44953223	3.697065718	2.714008925	0.027439957	0.351616278	-3.993704777
1120	Ltb4r1	-0.449447506	0.234785153	-3.552332308	0.007962715	0.202626946	-2.332104079
1121	Mtfr2	0.449396925	2.181002411	1.96478431	0.086427626	0.526337756	-4.874052095
1122	Ccl24	-0.449233252	3.147687054	-3.56557776	0.007813994	0.200681102	-2.747424268
1123	Hinfp	0.44920583	4.549325263	2.492926975	0.038447362	0.401862183	-4.481827536
1124	Slit1	-0.449093547	1.953124425	-1.71017937	0.127065462	0.597169146	-5.145753416
1125	Hsd17b7	0.449065948	4.760442778	3.394955245	0.009980267	0.222263937	-3.132957289
1126	Nusap1	0.448380407	4.334716999	1.299488857	0.231324467	0.708345084	-6.134199262
1127	Ccn3	0.448312059	4.146500226	0.622712946	0.551461857	0.888376437	-6.812283177
1128	Traip	0.448306798	1.951768843	3.4915694	0.008684762	0.208981219	-2.528143889
1129	Tgfb2	0.448255649	3.660243188	1.082579555	0.311723714	0.775844836	-6.186967002
1130	Zfp9	0.447945018	2.519558859	1.46844783	0.181605426	0.661045849	-5.569151677
1131	Bst1	-0.44791809	2.476936598	-1.224138354	0.25702678	0.734784383	-5.933176914
1132	Plcd3	0.44787305	1.307321482	0.920591066	0.385194268	0.819512119	-5.958022713
1133	Cd200	-0.447687861	4.335995399	-3.082051691	0.0157852	0.270796717	-3.295614872
1134	Edaradd	-0.447430745	1.188611546	-4.461460806	0.002315301	0.123359839	-1.084793562
1135	Dmd	0.447356805	0.760245016	2.017527572	0.079736895	0.516180897	-4.451358049
1136	Tgfb1i1	0.447332178	4.892043958	1.399393559	0.200662017	0.675881751	-6.058661253
1137	Lgalsl	0.446984828	2.733676778	2.139051214	0.066189847	0.482699697	-4.664324064
1138	Gm29216	-0.44631912	8.864530289	-1.976923731	0.084840967	0.522713667	-5.421830893
1139	Dyrk3	0.446210907	0.014357267	1.845968791	0.103546768	0.554275307	-4.626369988
1140	Ctxn1	0.446179419	1.595806869	0.715755984	0.49526807	0.863023092	-6.117824255
1141	Dmp1	-0.445931935	-0.168756507	-1.663903511	0.136166195	0.607689566	-4.898790588
1142	Slc13a2	0.445630776	-0.072508224	1.947676969	0.088712499	0.531137653	-4.502116399
1143	Foxc1	0.445607544	4.137826734	0.930022065	0.380589008	0.817124445	-6.464883397
1144	Aurkb	0.445602391	4.209906246	1.301081318	0.230805738	0.708214715	-6.149064028
1145	Antxr1	0.445525992	6.227124497	1.078763178	0.313318705	0.776723261	-6.571416618
1146	Nr4a1	-0.445488816	0.938415535	-1.792630937	0.112246127	0.574557436	-4.806971694
1147	Wnt5a	0.445350531	2.417974945	1.325437817	0.2229951	0.697438369	-5.682434066
1148	Cdca2	0.445303033	3.353191088	1.895052729	0.096112621	0.54256829	-5.160038292
1149	Col4a5	-0.444879665	1.793580989	-1.670728946	0.134786817	0.607190774	-5.092765693
1150	Sall2	0.444759464	2.256408796	0.788054883	0.454235164	0.848949747	-6.284045119
1151	Gm21985	0.444602474	1.973928892	3.430091846	0.009486786	0.217954456	-2.406753479
1152	Ttc39a	0.444548685	-0.070593144	1.1961135	0.267177944	0.744661073	-5.387627045
1153	Tent5b	0.444312532	-0.009810584	1.11142172	0.299877467	0.764178453	-5.565157731
1154	Coro6	-0.443842807	-0.435574807	-0.448636772	0.666047684	0.931540921	-5.901466873
1155	Nnmt	0.44311198	2.866255404	0.750467665	0.475274711	0.855341376	-6.484035145
1156	Mdga1	0.44303034	2.45454468	4.801992837	0.001504161	0.097793335	-0.727532972
1157	Ak1	0.442836581	5.284348101	1.089660457	0.308781446	0.77276062	-6.492900695
1158	Cd300ld	-0.442652429	8.821251294	-4.250614799	0.003050081	0.137351694	-1.903803479
1159	Gm14322	0.442617971	0.043516645	1.034678046	0.332213783	0.786466349	-5.566591974
1160	Bmpr1a	0.442578921	4.545024836	1.384207976	0.205081616	0.681517653	-6.031508353
1161	Xpnpep3	-0.442387864	4.140082911	-2.826526047	0.023141646	0.324575094	-3.911842073
1162	Mroh2a	-0.442287843	1.98186729	-0.6764231	0.518566997	0.873284778	-6.358016315
1163	Spic	-0.44222134	1.250465072	-0.601458349	0.564814791	0.893009366	-6.122536933
1164	Zbtb37	-0.442161009	3.78517806	-3.131934829	0.014661072	0.263600244	-3.307100314
1165	Gpx8	0.441874719	4.44983489	1.025933679	0.336065219	0.789243127	-6.398809672
1166	Cfap126	0.441639787	0.041260217	2.678054806	0.028981154	0.360023023	-3.37880268
1167	Smo	0.441389204	4.424979018	0.826381273	0.433442434	0.83939113	-6.630897876
1168	Mroh6	-0.441336796	-0.193839019	-3.429870771	0.009489809	0.217954456	-2.396222015
1169	Pilrb1	0.440920389	0.821996723	2.70491954	0.027821416	0.352501864	-3.356648369
1170	Ptgfrn	0.44057322	4.96292754	0.919403767	0.385776936	0.819512119	-6.617395294
1171	Dkc1	0.440465416	4.949607328	1.938922963	0.089904183	0.532819911	-5.372459093
1172	Rad51	0.44020254	3.706743493	6.255942349	0.000285856	0.052303038	0.858462262
1173	Selenoh	0.440154721	2.425813222	5.137487554	0.00099972	0.088951491	-0.350489246
1174	Slc4a3	-0.439596457	2.296158274	-0.858562424	0.416502649	0.835684845	-6.161399138
1175	Olfml2b	0.439514487	3.967783323	0.681998453	0.515223285	0.872509734	-6.661818462
1176	Ncs1	0.439443041	4.042241122	3.578789569	0.007668602	0.200681102	-2.751361865
1177	Tspan9	0.438839021	2.849705809	0.62539396	0.549790885	0.887837162	-6.534783233
1178	Clip3	0.438704504	3.576691451	1.003651723	0.346035394	0.795372627	-6.241939286
1179	Dpysl3	0.43848146	5.358441971	0.783281156	0.456871838	0.850001842	-6.784800129
1180	Runx3	0.438334452	2.685738484	1.064186307	0.319470386	0.779750744	-6.105797442
1181	Errfi1	0.43831108	7.270672722	2.148776688	0.065209251	0.480382722	-5.1846609
1182	Chtf18	0.437764933	2.930885637	1.989248414	0.083259026	0.520224512	-4.947899592
1183	Cdc45	0.437699179	3.425489583	1.554019636	0.160242033	0.635774636	-5.691489968
1184	Utp14b	0.437391022	3.616072645	3.151583586	0.014241702	0.261167037	-3.287609127
1185	Pdgfd	0.437309479	2.951374817	1.394474849	0.202084328	0.677188409	-5.709836594
1186	Nedd4	0.437192454	8.442717524	1.030903257	0.333872154	0.787318869	-6.647444829
1187	Spag4	-0.437154387	-0.730757761	-0.767655774	0.465574434	0.851774237	-5.839752872
1188	Dio3	-0.43710157	1.572274946	-2.014198229	0.0801439	0.516180897	-4.64446449
1189	Epdr1	0.436957606	4.853599642	1.448354233	0.18697776	0.665332495	-5.912227411
1190	Pcdhgc3	0.436817494	5.602793197	1.006459921	0.34476647	0.794989018	-6.603847181
1191	Rhov	-0.436812835	3.148233245	-4.571549633	0.002010218	0.115107473	-1.231707775
1192	Gria3	0.436252082	2.959286944	1.216622025	0.259717315	0.738028729	-5.889568299
1193	Prr5l	-0.436162028	1.844665769	-2.568921903	0.034227704	0.38362411	-3.893006217
1194	Pfn2	0.436093068	2.986215602	2.873321988	0.021565506	0.3134064	-3.623402843
1195	Zfp781a	-0.43584109	1.217268729	-2.053657432	0.075447847	0.509000484	-4.537411467
1196	Ccdc171	-0.435565617	2.199093461	-1.232686668	0.253995165	0.732710389	-5.839651364
1197	Nudt6	0.435539471	1.738629788	4.44276689	0.002371947	0.123429602	-1.173032128
1198	Rims3	-0.435450465	2.18052098	-1.180768856	0.272875321	0.749031166	-5.897923393
1199	Slc7a14	-0.434659948	-0.155229656	-1.967949633	0.086011158	0.525580612	-4.577313422
1200	Syde1	0.434596386	3.709445495	1.50562469	0.17202788	0.651069424	-5.782028443
1201	Mmp14	0.434595378	6.541074664	0.922416768	0.384299568	0.819072559	-6.74009138
1202	Dlgap5	0.434347067	3.999084618	2.84729432	0.022427863	0.318650457	-3.730261223
1203	Zik1	0.434333243	1.50604032	1.214405845	0.260515081	0.738231511	-5.703836256
1204	Serpinf1	0.433987937	6.905760166	1.035480662	0.331861999	0.786436941	-6.641343023
1205	Tnip3	-0.433644058	4.979878866	-2.227244481	0.057806654	0.462783556	-4.95238262
1206	Ddah1	0.432365601	4.028272159	2.448466349	0.0411581	0.412529799	-4.441694178
1207	Slc24a3	0.432204446	1.845871654	3.736196487	0.006142603	0.180121124	-2.102988201
1208	Loxl2	0.432109425	6.920326739	0.905035644	0.392879476	0.823270284	-6.769409158
1209	Sccpdh	0.432104228	3.793046513	5.009097059	0.001166681	0.090231456	-0.730078221
1210	Tulp3	0.431663761	4.567496713	3.075700748	0.015934693	0.271857882	-3.560284373
1211	Ift81	0.431466304	1.95148504	1.208612796	0.262610062	0.739283383	-5.718638551
1212	Mrap	0.431437571	0.932302933	2.116058996	0.068566376	0.489058927	-4.393786449
1213	Trpm2	-0.431318967	2.746411074	-1.485896394	0.177052412	0.655542914	-5.579285528
1214	Pimreg	0.431036985	3.246035511	1.513833465	0.16997524	0.648281248	-5.71008496
1215	Cks2	0.430917077	3.403767356	2.809163275	0.023756479	0.328089205	-3.818062434
1216	Filip1l	0.43067837	5.388004752	1.768592412	0.116389349	0.5805269	-5.625524867
1217	Ckap2	0.430593449	3.666085889	1.971711592	0.085518718	0.52472288	-5.113342404
1218	Gm45105	-0.430286977	-0.642770348	-0.829901729	0.431566175	0.838720392	-5.779224093
1219	Gfod1	0.430201415	2.327987848	3.257760985	0.012184244	0.239996578	-2.931061344
1220	Cenpk	0.430078926	1.945747256	0.901175261	0.394803944	0.823977036	-6.124367411
1221	Dnm1	-0.430037428	0.694432909	-0.789012815	0.453707315	0.848949747	-5.962576724
1222	Slc9b2	-0.42947941	0.81028119	-0.606632277	0.561547126	0.891516143	-6.076648097
1223	Gm4202	0.429419138	1.778220563	0.6100987	0.559364033	0.891207254	-6.293543294
1224	Id3	0.429408342	4.688999622	0.937534007	0.376950071	0.815119782	-6.577227774
1225	Ncapd2	0.429011583	5.568964521	1.636281736	0.141882987	0.615835657	-5.844457846
1226	Crip2	0.428714552	4.522476831	0.978851153	0.357397495	0.803032942	-6.515162365
1227	Rhod	0.428696493	2.935678461	3.115503192	0.01502176	0.267142088	-3.247903329
1228	Cdc42bpa	0.428633514	4.662751187	1.832701872	0.105648613	0.55690776	-5.451374889
1229	Chadl	0.428524578	-0.455263418	0.718511266	0.493661481	0.861989493	-5.765322316
1230	Pacsin3	0.428117137	1.741485146	3.544571088	0.008051261	0.202642232	-2.270458516
1231	Dock3	0.427839854	1.073357152	1.20727133	0.263097177	0.739685917	-5.636225718
1232	Atxn1	-0.427797197	4.917070773	-5.694074658	0.000525395	0.067414897	0.056459248
1233	Fam161a	0.427506921	1.813119376	1.694996951	0.129986871	0.602247203	-5.100495376
1234	Gtse1	0.427490122	3.917847868	1.663261522	0.136296609	0.607910838	-5.620668663
1235	Cd248	0.427474128	4.400208297	1.106468615	0.301885827	0.765218191	-6.361618198
1236	Ramacl	0.427429975	0.054279624	2.411791926	0.043539627	0.423082868	-3.839338065
1237	Bpnt1	-0.427019771	4.738977106	-7.841467057	6.21E-05	0.034424436	2.241652238
1238	Tmtc4	0.426649851	3.783261898	2.630294371	0.031167404	0.366810031	-4.154343144
1239	Tubb3	0.426605446	3.580461291	1.570772123	0.156336018	0.630797071	-5.726483452
1240	Klhl15	0.426331274	2.749897695	2.299884772	0.051702439	0.449900932	-4.416085381
1241	H2-T24	-0.426096053	3.708996185	-4.039745256	0.004044793	0.153155549	-1.982888725
1242	Adcy6	0.426019258	4.888141154	0.823074961	0.435209729	0.84115195	-6.697555722
1243	Kif9	-0.425663173	2.512457844	-3.588741372	0.007560996	0.199145513	-2.476437864
1244	Stx1a	-0.425218902	1.153426876	-1.32376589	0.2235239	0.697938568	-5.506448869
1245	Nr1h3	-0.425099298	5.070384572	-1.703409938	0.128360384	0.598605003	-5.711026817
1246	Hoxc5	0.424918244	-0.742438176	0.471076692	0.650640918	0.926545786	-5.824252491
1247	Mttp	0.424642773	0.558493604	3.5054601	0.008513751	0.20644209	-2.271682111
1248	Sgip1	-0.424575549	2.204459173	-2.387380779	0.045201677	0.42933379	-4.209165589
1249	Ptafr	-0.424486547	7.568870045	-2.020531783	0.079371367	0.516180897	-5.378766885
1250	Sparc	0.424423651	9.48062957	0.797030025	0.449305953	0.846324882	-6.832212036
1251	Lrfn4	0.42420566	3.435185095	1.497699458	0.174030741	0.654444281	-5.787394207
1252	Kmo	-0.424178744	2.742024611	-0.810938199	0.441739947	0.842781082	-6.401385365
1253	Pcdhgb5	0.424115831	1.356926314	1.600141518	0.149697224	0.621737002	-5.095445043
1254	Mrip-ps	0.424058749	1.757463882	1.512527323	0.170300364	0.648639347	-5.142040591
1255	Inka2	0.42363799	2.970991251	0.806065681	0.444380545	0.844363215	-6.433413136
1256	Clmp	0.423435836	4.594233948	1.184869016	0.271343237	0.747085476	-6.276652937
1257	Ablim1	0.423184264	3.603235127	1.199254279	0.266023996	0.742819782	-6.153191511
1258	Gm36298	0.423173216	0.263933226	1.750780161	0.119552063	0.585555315	-4.788044285
1259	Slc16a3	0.422949412	5.987822382	1.861044531	0.101206792	0.551496258	-5.580599864
1260	Lpcat4	0.422808529	2.269109156	2.017056441	0.079794367	0.516180897	-4.750129408
1261	Kntc1	0.422458982	3.819663399	1.271042082	0.240759544	0.718347632	-6.097538035
1262	Ttk	0.422329736	2.875524964	1.183063752	0.272016925	0.747572233	-6.00895749
1263	Akap3	-0.42207169	-0.263824492	-0.532252743	0.609558593	0.909791238	-6.007158376
1264	Il15	-0.421691696	3.495948686	-1.852145213	0.102581916	0.552592821	-5.259335883
1265	Fbn1	0.421560917	6.777221216	1.953254591	0.087961197	0.530240041	-5.468653723
1266	Dmwd	0.421278842	3.679610048	1.147938109	0.285400784	0.755143039	-6.224228594
1267	Zfp993	-0.420696067	2.502067147	-1.382789075	0.20549889	0.681517653	-5.621365054
1268	Ksr2	-0.420437131	3.971855065	-1.881764177	0.098073182	0.546453716	-5.397679505
1269	Ccna2	0.420378295	5.367707316	1.304051356	0.229840933	0.706672597	-6.259946561
1270	Plk2	-0.420278541	7.413555092	-4.908714787	0.001318562	0.091507561	-1.082848153
1271	Tspan13	-0.419901039	4.540317257	-2.442385526	0.041543642	0.414745671	-4.47143416
1272	Nptxr	0.419795006	2.527366801	2.236398592	0.056999418	0.461432781	-4.539242083
1273	Cd5l	-0.419510912	6.260992344	-1.196522245	0.267027533	0.744443162	-6.425228179
1274	Lrrc15	0.419330143	-0.157227704	0.835184391	0.428761383	0.837529401	-5.66781524
1275	Trarg1	0.419038508	0.29371035	0.554858125	0.594734968	0.90414917	-6.031626426
1276	Ak4	0.41861661	3.962133664	0.745435923	0.478139558	0.856007623	-6.644485432
1277	Mgarp	0.418455025	0.350710004	0.863047418	0.414179547	0.834521618	-5.791313372
1278	Igfbp3	0.41822534	4.115446496	0.407345931	0.694841107	0.935836786	-6.829498383
1279	Plekha6	0.417900532	-0.187886743	0.461801472	0.656987867	0.928655176	-5.989911633
1280	Dcst1	-0.417743182	-0.526708875	-1.015558354	0.340679763	0.792645712	-5.591565901
1281	Hsd17b14	-0.417518759	0.618261646	-3.340162984	0.010805012	0.234492927	-2.497259244
1282	Slc40a1	-0.417171063	6.527980987	-1.561316695	0.158529863	0.634265878	-5.93727036
1283	Boc	0.417016036	1.600786896	0.634656676	0.544040994	0.885290586	-6.221755511
1284	Adss1	-0.416947276	5.870613836	-2.178686069	0.062282761	0.473873081	-5.084899398
1285	Icam2	-0.416922576	2.064104069	-1.815033557	0.1085109	0.563988146	-5.096453457
1286	Gm20521	0.416847179	0.186880248	0.696112657	0.506819088	0.869453316	-5.960028353
1287	Atf3	-0.41681694	8.556393	-5.033207385	0.001133129	0.089673481	-0.871668308
1288	Masp1	0.416781665	4.817515506	2.135335997	0.066568277	0.484618593	-4.994630395
1289	Snai2	0.416321791	3.900493275	1.146940085	0.285788772	0.755272692	-6.182073987
1290	Ccn5	0.41631214	6.131480926	0.548821959	0.598673791	0.90522677	-7.011476936
1291	Sod3	0.416146396	6.123488176	0.856932558	0.417349165	0.835684845	-6.81298026
1292	Tgtp2	-0.415912179	2.913046417	-1.009817757	0.343253878	0.793707711	-6.187446779
1293	Cd52	-0.415529187	7.170129146	-1.895188187	0.096092831	0.54256829	-5.562053287
1294	Abca5	0.415299848	2.418676189	3.280959423	0.011778033	0.237769109	-2.861823414
1295	Calhm5	0.415108079	2.2703362	0.815236588	0.439419488	0.842659689	-6.252567291
1296	Sgms2	0.414939422	4.630853622	3.013727309	0.017473935	0.283569203	-3.660027811
1297	Ccl8	-0.414933023	2.969855807	-1.497761877	0.174014885	0.654444281	-5.980467799
1298	Pip5k1b	0.414476359	-0.236780398	0.847248524	0.422403992	0.836121184	-5.697642464
1299	Ube2d-ps	0.414193521	-0.32608675	0.986817906	0.353717095	0.8008653	-5.638677684
1300	Six4	0.414147281	1.67971617	0.875930469	0.407557914	0.829999782	-6.073200914
1301	Parpbp	0.414111865	2.312630667	1.06421786	0.319456968	0.779750744	-6.036847215
1302	Setbp1	0.413634017	2.418834097	0.577423753	0.580137494	0.898482972	-6.413946213
1303	Cpne8	0.413385148	2.932421261	1.579040086	0.154440402	0.627768866	-5.526708179
1304	Adamtsl4	0.413255006	3.758535477	0.884180654	0.403357573	0.826945637	-6.484916963
1305	Lama3	-0.413214324	0.528891501	-3.193759116	0.013383651	0.252248806	-2.69012085
1306	Arhgap28	0.413019866	4.108658451	1.534689766	0.164858994	0.641327703	-5.781586735
1307	Pknox2	0.412790887	0.962161428	1.14176776	0.287806418	0.756770128	-5.60655686
1308	Adamts15	0.412786908	-0.640431208	0.458829615	0.659027839	0.929705243	-5.922311349
1309	Eif4ebp3	-0.412775341	-1.489620922	-1.222771255	0.257514407	0.735447149	-5.409174088
1310	Kif19a	-0.412464711	1.564875338	-2.038355857	0.077236077	0.514475759	-4.66520462
1311	Ece1	0.412410737	5.905360673	1.953624418	0.0879116	0.530240041	-5.426331727
1312	Eya4	0.412366784	3.614948345	0.869117965	0.411049899	0.832941927	-6.41596564
1313	Clcf1	0.41212836	3.220830607	2.05223756	0.075612061	0.509563059	-4.922570365
1314	Acot4	0.411969508	1.53470207	0.948778811	0.371551251	0.813066595	-5.973923414
1315	Eml5	0.411742628	1.339289066	1.093259765	0.307294346	0.771386504	-5.788047678
1316	Rab44	-0.411651491	0.927197338	-0.398501866	0.701080092	0.936981134	-6.42772396
1317	Csf1	0.411591468	8.208901004	3.633771779	0.007093884	0.195491774	-2.808231084
1318	Dkk3	0.411531993	6.573793572	0.88018451	0.405388183	0.828394804	-6.778790351
1319	Polq	0.411481678	2.421313769	1.114661478	0.298569636	0.763531654	-5.995792624
1320	Tmem17	-0.411316771	0.200827333	-1.154088495	0.283019237	0.752662313	-5.494541105
1321	Ttll7	0.41109747	1.640857968	1.224337897	0.25695567	0.734784383	-5.677440524
1322	Cfap210	-0.411080982	0.32330462	-2.006294591	0.081118228	0.516932628	-4.467108422
1323	Dhfr	0.410857382	3.634408931	3.573418192	0.007727361	0.200681102	-2.639536964
1324	Ar	0.410792494	2.219815833	1.069664061	0.3171476	0.779153907	-5.982320975
1325	Kbtbd11	0.410343	1.779278511	1.490615134	0.175838782	0.655065167	-5.434824507
1326	Cdk18	-0.410211621	8.083258974	-8.994551045	2.37E-05	0.029911687	3.180686651
1327	Unc13d	-0.410204831	5.057914727	-3.524615329	0.008283795	0.203210833	-2.966392927
1328	Susd2	-0.410202283	1.005162083	-0.554889832	0.594714316	0.90414917	-6.125173365
1329	Clec4a3	-0.410061722	6.491509055	-1.853311171	0.102400741	0.552254466	-5.614950675
1330	H2ax	0.410031664	4.629614387	2.119588269	0.068196188	0.487740065	-5.084127783
1331	Osm	0.409960255	2.316006337	1.780041035	0.114398386	0.578807991	-5.17028427
1332	Cacnb4	-0.409627087	0.116672127	-2.199342189	0.060338059	0.470581817	-4.169968083
1333	Ppa1	0.409612178	4.259952862	5.692583237	0.000526272	0.067414897	0.030447563
1334	Col1a2	0.409246294	10.32762658	0.79084883	0.452696783	0.848200292	-6.808228654
1335	Il4i1	-0.409066511	2.646907982	-0.506226061	0.626867712	0.916001272	-6.788008471
1336	Grem1	0.408810836	6.672712886	3.012851415	0.017496775	0.283569203	-3.712406503
1337	Tnfrsf11b	0.408368195	3.83747165	0.753014495	0.473828993	0.855250556	-6.619717708
1338	Rtn2	0.408021814	0.361591344	1.925943904	0.091699523	0.535781095	-4.55477652
1339	Arhgap25	-0.407536422	7.841068756	-7.123036978	0.000120132	0.039406888	1.495020999
1340	Lss	0.407426099	6.084896924	6.11038802	0.000333427	0.056055674	0.457219328
1341	Zfp113	0.407008152	2.875370488	2.248662617	0.055935533	0.459008631	-4.553788221
1342	Ifit1	0.406889977	1.604728593	0.883949684	0.403474738	0.826945637	-5.939887296
1343	Zfp882	-0.406864573	1.401321106	-1.522521771	0.167826752	0.644964193	-5.300027098
1344	Tk1	0.406537124	4.677787399	3.019045274	0.017335933	0.282050032	-3.704049201
1345	Adamts14	0.406322422	3.068350254	5.956553931	0.000393436	0.06201046	0.457423005
1346	Heg1	0.406321669	4.305773253	1.149110143	0.284945696	0.755143039	-6.296639484
1347	Smad7	0.406217012	2.776092074	2.386763702	0.045244512	0.42933379	-4.367261954
1348	Iqgap3	0.406198403	4.543848119	3.704587748	0.006420679	0.183579002	-2.608788943
1349	Calhm6	-0.406138564	1.249844628	-1.044906022	0.327752553	0.783239284	-5.804753676
1350	Pcdh1	0.405867942	3.039746907	1.800090826	0.110988993	0.57120825	-5.219543944
1351	Cd1d1	-0.405679085	2.736286975	-1.176697394	0.274403719	0.749232675	-5.973543278
1352	Col6a1	0.405318873	8.84092983	0.783817884	0.456574871	0.850001842	-6.854406107
1353	Pdpn	0.405180348	4.632044111	1.690931098	0.130779795	0.602759562	-5.577610753
1354	Fam149a	0.405000621	3.424955478	2.533268835	0.036145117	0.393230183	-4.224109424
1355	Rundc3b	-0.404989881	0.682465209	-0.943780859	0.373943693	0.814485407	-5.808502208
1356	Ercc6l	0.404921035	3.462461992	2.409981918	0.043660713	0.423801335	-4.427797516
1357	Lrrk2	0.404726507	3.726717896	1.752386966	0.119263474	0.585481725	-5.41003306
1358	Pkd1l3	-0.404713197	0.256045539	-1.69354208	0.130270084	0.602558874	-4.848150143
1359	C8g	-0.404638886	1.18479701	-2.392250046	0.044865106	0.42933379	-4.090285678
1360	Garem1	0.404571645	0.236057496	1.536816667	0.164345145	0.640763121	-5.05237439
1361	Cdc42ep1	0.404291857	3.736640533	0.768781984	0.464943496	0.851555804	-6.565790814
1362	Slc14a1	-0.404006954	1.44169994	-0.845748521	0.423190808	0.836208357	-6.130685062
1363	Tinagl1	0.403924159	2.094048324	0.765349468	0.466868287	0.852656754	-6.239739281
1364	Birc5	0.403814983	4.220118876	2.408682554	0.043747849	0.42388036	-4.534889063
1365	Lrch2	0.403740192	2.387716527	1.268118958	0.241747324	0.719252481	-5.789883176
1366	Fmo5	-0.403697453	3.77272222	-1.982472535	0.084125168	0.521809648	-5.120928261
1367	Rarres2	-0.403249317	0.363250795	-0.750250769	0.475397968	0.855350025	-5.922497481
1368	4933430I17Rik	0.403126042	0.814174482	1.518255891	0.168878561	0.646842803	-5.146161216
1369	Trib3	-0.403107647	2.516076797	-1.926131358	0.091673348	0.535781095	-5.029164935
1370	Havcr2	0.403040939	3.534143565	2.67267088	0.029219505	0.361204649	-4.000032097
1371	Amot	0.40302118	3.320061949	3.397047727	0.009950128	0.222091787	-2.862720639
1372	Mcts2	0.401991339	0.42610681	2.474343928	0.039557576	0.405304428	-3.764719478
1373	Cpa6	0.401941162	0.279586324	3.291343143	0.01160088	0.237075348	-2.535276504
1374	Rapgef5	0.401335741	4.93568412	2.079831031	0.072482608	0.500643903	-5.063715912
1375	Armcx4	0.401173871	2.356472067	1.086769919	0.309979849	0.773507999	-5.996651741
1376	Cxadr	-0.400659188	-0.885365562	-0.427725665	0.6805595	0.933185332	-5.730317371
1377	Osmr	0.400636696	4.725999892	1.134917403	0.290496417	0.759143902	-6.31839227
1378	Osgin1	-0.400426946	4.37179554	-0.792347882	0.451872849	0.848087048	-6.671279175
1379	Mcm5	0.400380688	5.587248093	1.144252781	0.286835609	0.756442118	-6.484496651
1380	Lrrc51	-0.400324874	0.648960877	-1.748561856	0.11995156	0.585555315	-4.90220151
1381	Slamf6	-0.40010798	0.612211696	-0.522416815	0.616069951	0.911385248	-6.20396755
1382	Tvp23a	0.39982283	1.612784166	1.362735068	0.211476145	0.684772141	-5.566920215
1383	Pamr1	-0.399820268	0.939282863	-0.569209601	0.585427706	0.900531652	-5.999623515
1384	Guca1a	-0.399798518	2.739632234	-1.863343068	0.100854495	0.55121974	-5.179236795
1385	Bbs1	-0.399760941	2.142768076	-2.428273231	0.042452574	0.417213177	-4.160526352
1386	Efnb2	0.399635395	3.40481646	1.498324078	0.17387213	0.654238641	-5.679338694
1387	4931414P19Rik	0.398566633	2.210325411	1.07221303	0.316071289	0.77758858	-6.092010241
1388	Srl	0.397852105	1.650180467	0.601084371	0.565051408	0.893060805	-6.2926804
1389	Ergic2	0.397676279	5.789531925	3.653913679	0.006895031	0.1923439	-2.810065739
1390	Zbtb47	0.397541184	2.385240242	1.445078008	0.187866977	0.665897544	-5.596661966
1391	P2ry12	0.397465623	2.804234806	1.489122657	0.176221829	0.655065167	-5.58300366
1392	Emcn	0.397442446	0.482399045	0.427974386	0.680386037	0.933185332	-6.10480021
1393	Slc25a27	-0.397374148	0.938240906	-3.762025095	0.005924972	0.177569043	-1.949724416
1394	Zfyve28	-0.397137515	3.462958365	-1.598347933	0.150095139	0.622344494	-5.576227297
1395	Rrm1	0.397018385	6.674720493	3.042138107	0.016749786	0.277892182	-3.77107749
1396	Arhgef40	0.396991361	4.014271552	0.938030036	0.376710696	0.815119782	-6.461925876
1397	Cbx8	-0.39688386	2.351870134	-2.116915613	0.068476343	0.488911785	-4.765529017
1398	Helq	-0.396787452	2.776081818	-4.173123152	0.003380855	0.143347235	-1.656870464
1399	Slc22a18	-0.396783226	0.757494932	-1.47349344	0.180278199	0.658693365	-5.172592107
1400	Spc25	0.396629567	3.864386653	1.724379673	0.124388675	0.592913707	-5.52731894
1401	Sema3b	-0.396568897	0.493905888	-0.514966566	0.621026387	0.912967438	-6.265449802
1402	Cks1b	0.39652509	4.147802476	2.38372713	0.045455896	0.430295337	-4.603583151
1403	Tecpr1	-0.396315427	7.759226032	-1.004564219	0.345622678	0.795139871	-6.681236096
1404	Ric3	-0.396036774	0.326738776	-1.127584246	0.293398523	0.761287504	-5.548197224
1405	Artn	-0.396017825	-1.051922697	-0.53631035	0.606883236	0.909674569	-6.05681894
1406	Gm48128	-0.39599687	2.321794563	-1.553025438	0.160476606	0.635904942	-5.422707193
1407	Vmn2r73	-0.395980127	0.531405432	-2.252318564	0.055622237	0.459008631	-4.149755924
1408	Urm1	0.395872175	4.887124341	3.658300678	0.006852516	0.191581771	-2.762032196
1409	Ccdc120	0.395836558	1.746949572	0.966689804	0.363071516	0.807896642	-6.021474334
1410	Ung	0.395579603	2.900164912	4.446020473	0.00236198	0.123429602	-1.255538295
1411	Chst8	-0.395522953	0.037709952	-0.613429396	0.557271101	0.891207254	-6.013036374
1412	B4galt2	0.395501944	2.973845879	1.637968559	0.141527608	0.615793876	-5.474419717
1413	Rnase2a	-0.395489341	1.655256251	-6.738662328	0.000174628	0.043174164	1.32908536
1414	Awat1	-0.395261728	-0.812324477	-2.065412933	0.074101623	0.503962978	-4.320766854
1415	Or2v1	-0.395031485	-0.118054181	-0.877217857	0.406900416	0.829792551	-5.733091119
1416	Ms4a4d	0.394975889	1.673753557	0.863390787	0.414002073	0.834521618	-5.940717906
1417	Smc2	0.394945779	5.783752803	1.944229738	0.089179937	0.531161941	-5.434359307
1418	Cldn34c1	-0.394918748	1.918897375	-3.889211	0.004967672	0.167033013	-1.959719024
1419	Cavin1	0.394910127	6.571543289	1.135526245	0.290256516	0.758831517	-6.529056798
1420	Fancm	0.394879288	3.558354615	0.782754954	0.457163108	0.850001842	-6.473163708
1421	Htr2a	-0.394688539	2.281821432	-1.336028736	0.219670348	0.695866923	-5.789394753
1422	Zswim7	-0.39456221	1.715836751	-3.46282679	0.009050352	0.212902782	-2.40529814
1423	Ppic	0.394544178	4.808536757	2.458854095	0.040507865	0.409392291	-4.536032081
1424	Mid1-ps1	-0.394488758	2.095887304	-0.266640195	0.796746336	0.959148986	-6.551233319
1425	Tex9	0.394313385	1.810485961	0.761866137	0.468827009	0.854130871	-6.251703845
1426	Nipsnap1	-0.394307991	1.950244494	-4.668339854	0.001778	0.107266994	-0.933807529
1427	Ptges3-ps	0.394067258	2.486675092	1.736976347	0.122058477	0.588084849	-5.189306236
1428	Dbn1	0.394024834	4.542392949	1.103665932	0.303027009	0.766165543	-6.359722134
1429	Hivep3	0.394022826	4.359798354	1.420901985	0.194545364	0.671458481	-5.993240267
1430	Acss2	0.393620421	3.312646555	1.379010372	0.206613761	0.681517653	-5.932197769
1431	Dennd2b	0.393566904	4.36976979	0.997057818	0.349029015	0.797239694	-6.359991201
1432	Cyp27a1	-0.393417829	5.27310193	-1.491388094	0.175640694	0.655065167	-6.014950447
1433	Yy2	-0.393208628	1.37467437	-0.897365047	0.396710124	0.824708857	-5.950773304
1434	Sapcd2	0.392715427	1.095753101	3.286647968	0.011680631	0.237293258	-2.765816751
1435	Gm32687	-0.392677492	2.1542738	-3.867278973	0.00512009	0.170791572	-1.999724105
1436	Lsp1	-0.392596075	5.347172413	-1.323274176	0.223679626	0.697938568	-6.140457468
1437	Oip5	0.39208605	2.063275099	1.982115883	0.084171	0.521809648	-4.836633155
1438	Prg4	0.392009241	1.792494852	0.86915974	0.41102842	0.832941927	-5.921413645
1439	Me3	0.391603897	-0.19120579	1.320241267	0.224642209	0.699386078	-5.184901837
1440	Fkbp1b	-0.391552138	3.54164102	-0.905991173	0.392404186	0.823270284	-6.40735455
1441	Asf1b	0.391483036	4.429833013	1.421791558	0.194295959	0.671199383	-6.036926367
1442	Gpr35	-0.391280657	2.255848715	-1.780170486	0.114376059	0.578807991	-5.194594659
1443	Acsl3	0.391216986	5.595300297	3.595914827	0.007484433	0.198340165	-2.895785666
1444	Agbl3	-0.390990786	1.302877106	-1.257997235	0.24519418	0.723377475	-5.617791365
1445	Tnfsf9	0.390344842	1.400895561	1.266453162	0.242311762	0.720009526	-5.586242737
1446	Creb3l1	0.390132922	4.704469144	1.921758562	0.092285803	0.535781095	-5.374574706
1447	Dlx5	0.39009786	1.41477123	0.649367562	0.53498357	0.880512706	-6.139641357
1448	Acat2	0.389986475	5.556799034	1.973041547	0.085345283	0.524268736	-5.40361696
1449	Phka1	0.389915906	3.427172814	1.520537297	0.168315313	0.646250848	-5.705683126
1450	Csrp2	0.389833174	2.910757693	2.067068846	0.073913891	0.503500949	-4.775072697
1451	Kcnab3	-0.389719003	-0.386354617	-0.904257881	0.393266652	0.823270284	-5.645661426
1452	Brca2	-0.389674617	3.024455432	-1.049136695	0.325920951	0.782769004	-6.169949679
1453	Sdc2	0.389660087	5.691744474	1.119783084	0.296511492	0.762172089	-6.478158918
1454	Msrb3	0.389502496	4.797767248	1.108203215	0.301181267	0.764757126	-6.372156603
1455	Themis2	-0.389342771	7.03991254	-4.339996363	0.002711544	0.13214174	-1.883431216
1456	Or12e8	-0.389260657	1.498920659	-2.729599922	0.026798164	0.347274459	-3.594359483
1457	Rspo3	0.389228264	2.193154013	0.654984799	0.53154934	0.87841308	-6.358688863
1458	Eefsec	0.389209031	3.47777693	3.520639671	0.008330971	0.203258773	-2.760483974
1459	Dtl	0.389197847	3.633156084	3.265544129	0.012046331	0.239956065	-2.9578609
1460	Dnph1	0.389106924	2.42409442	2.305023369	0.051295897	0.448893247	-4.401844369
1461	Ttc39b	0.389031104	5.208303032	5.333324907	0.000793402	0.07991633	-0.348496148
1462	Lrrn3	0.388914951	0.115664209	1.87683493	0.09881014	0.546453716	-4.58003371
1463	Fasn	0.388889774	7.557678859	1.952244294	0.088096825	0.53047415	-5.474362769
1464	Dgkh	0.388779713	3.882411976	1.987527225	0.083478217	0.520651006	-5.113323339
1465	Odad1	-0.388710992	1.025575519	-1.052006834	0.324682937	0.782072257	-5.759952752
1466	Clec4a1	-0.388675217	6.800021705	-1.626500043	0.143960067	0.619428058	-5.929716711
1467	Adamts2	0.388578284	6.136428113	0.855932502	0.417869175	0.835730251	-6.787302589
1468	Lamc1	0.388577414	6.44503582	2.333212287	0.049122134	0.445387676	-4.878898349
1469	Rpap2	-0.388089229	3.773079527	-1.57271929	0.155887686	0.630232879	-5.713694639
1470	Fat1	0.388000776	6.208568604	1.140355436	0.28835935	0.756811194	-6.491869414
1471	Prkaa2	0.387803736	1.187342713	2.406095405	0.043921867	0.424701548	-4.106189325
1472	Itgb3bp	0.387615049	1.139220375	1.129047717	0.292817489	0.76071167	-5.716751548
1473	Mki67	0.387582501	6.673990757	1.446366237	0.187516886	0.665786329	-6.163988405
1474	Chst3	-0.387546717	1.83056808	-2.033897575	0.077764849	0.515506755	-4.673883821
1475	Ncapg	0.386994057	4.055312175	1.44647716	0.187486768	0.665786329	-5.920352554
1476	Ly6c1	0.386969015	2.981576457	1.008329675	0.343923578	0.794373956	-6.199845564
1477	L3hypdh	0.386738918	0.991201529	1.985105256	0.0837876	0.521586864	-4.62270677
1478	Insl6	-0.386634365	2.111188069	-1.693787599	0.13022225	0.602558661	-5.272542289
1479	2510009E07Rik	0.386577046	5.868877544	4.082364709	0.00381847	0.148121206	-2.08315876
1480	Il2rg	-0.386364105	6.406370612	-3.704995214	0.006417009	0.183579002	-2.767378005
1481	Gimap6	0.386272627	-0.439590863	0.572256468	0.583462265	0.899886845	-5.811774511
1482	Fam114a1	0.386062331	5.23972924	1.434553389	0.190748945	0.668816889	-6.079054221
1483	Tspan10	-0.385926471	-0.985855828	-1.378837399	0.206664922	0.681517653	-5.109237225
1484	Siglecf	0.385831333	2.247045627	1.797870138	0.11136182	0.572192824	-5.017631877
1485	Adcy4	0.38565764	0.977447718	0.582611141	0.576810577	0.896590341	-6.105685227
1486	Sox9	0.38536607	2.721409519	0.798980652	0.448239503	0.845832369	-6.344237203
1487	Agap2	0.385365409	1.146400648	1.878813148	0.098513747	0.546453716	-4.798219345
1488	Egr1	0.385240352	3.941648788	0.879845411	0.405560832	0.828440308	-6.474416182
1489	Dipk1b	0.38489995	-0.507018481	0.959358529	0.366524664	0.809512961	-5.707771411
1490	Smim27	0.384868889	1.021327433	1.8637891	0.100786268	0.55121974	-4.71411217
1491	Adgrf5	0.384845968	4.467542845	0.515732642	0.620515776	0.912653534	-6.816023998
1492	Or1ab2	-0.384702293	1.49618947	-1.373551453	0.208233686	0.681517653	-5.481309567
1493	Stil	0.384662867	3.025977983	1.856354294	0.101929318	0.55159947	-5.148666984
1494	Spin4	0.38454788	0.463261813	1.533616211	0.165118911	0.641597642	-5.07813797
1495	Chrnb1	-0.384150907	-0.010817974	-0.957117543	0.367585113	0.811154298	-5.66825179
1496	Batf3	-0.383970846	2.705816064	-1.831566433	0.105830374	0.557267265	-5.369350048
1497	Bphl	-0.383371972	3.946919923	-3.9348291	0.004666076	0.161633379	-2.241623074
1498	Htra3	0.383352421	3.46422162	0.483343365	0.642293674	0.922190952	-6.726072362
1499	Skida1	0.383291196	-0.108124335	0.418230525	0.687196744	0.934876205	-6.098129869
1500	Tm4sf1	0.383015373	4.102550726	2.969769056	0.018659678	0.292273144	-3.671810371
1501	Tab3	-0.382710561	3.846176883	-1.575993713	0.155136398	0.629178141	-5.70777916
1502	Myl9	0.382571951	5.585727563	0.818408304	0.437712669	0.841309858	-6.763773967
1503	Rad54b	0.382448982	2.21075104	0.942165694	0.374719296	0.81511837	-6.122385448
1504	Tgfbr3	0.382424088	4.869426666	1.877711399	0.098678714	0.546453716	-5.304325527
1505	Ppm1j	-0.382283567	0.097614611	-1.163452755	0.279424362	0.750741094	-5.417454748
1506	Grem2	-0.38225379	-0.64613015	-0.928012085	0.381567077	0.817859044	-5.46699916
1507	Arl16	0.38205668	3.271279535	3.810931551	0.005535242	0.175072205	-2.308996515
1508	Bach2	-0.381889094	1.077422491	-1.377787706	0.206975626	0.681517653	-5.348961104
1509	Fdft1	0.381846972	5.53450369	5.688674538	0.000528579	0.067414897	-0.088917657
1510	Fkbp5	0.38157577	4.065002071	2.268518133	0.054254973	0.458681332	-4.776616339
1511	Tektip1	-0.381496016	3.025206629	-2.42901087	0.042404569	0.417213177	-4.339293274
1512	Rab36	0.381361632	0.644633072	3.288118961	0.011655582	0.237293258	-2.638351197
1513	Rpl39l	0.381357519	2.333829358	1.17080883	0.276626682	0.750741094	-5.924244681
1514	Fbxo5	0.381270971	3.392995274	2.081218509	0.072328651	0.500349029	-4.851010471
1515	Cyp4f18	-0.380535638	3.117082904	-1.497495776	0.17408249	0.654444281	-5.685696584
1516	Slco3a1	0.380436627	3.639093197	1.835203038	0.105249274	0.556292815	-5.286162641
1517	Gja5	-0.380416603	1.586201777	-0.416152013	0.688653565	0.935156291	-6.524108175
1518	Palm	0.380379515	3.867147475	1.481207064	0.178265903	0.657046118	-5.839508779
1519	Abhd3	-0.380376655	0.885959682	-1.869164073	0.099967549	0.548228738	-4.746351376
1520	Tlcd1	0.380253135	1.958385683	3.560299571	0.007872899	0.200950171	-2.250939192
1521	Zfp579	-0.380157979	3.881465704	-3.640791353	0.007023894	0.194646767	-2.5354389
1522	Pf4	-0.380075739	5.658997646	-3.315638397	0.01119732	0.234698909	-3.269079917
1523	Prkg2	0.380003328	1.744739572	0.975241857	0.359074407	0.804329224	-5.949747852
1524	Stxbp6	0.379950192	1.231261015	1.434829901	0.19067273	0.668816889	-5.463098156
1525	Fzd8	0.379675466	2.426001772	0.605415122	0.562314845	0.891516143	-6.442892321
1526	Gm21370	-0.379661493	0.712417031	-2.850397763	0.022323182	0.318650457	-3.321640332
1527	Slc2a3	0.379627404	2.277437497	0.947329711	0.372243734	0.813512782	-6.116892459
1528	Mybl1	0.379371309	2.249844359	1.115073012	0.298403836	0.763531654	-5.969068448
1529	Sorbs2	-0.3791985	2.945863166	-1.155744256	0.282380869	0.752438795	-5.917461633
1530	Cxxc5	0.378891463	1.906846241	0.910025783	0.39040196	0.821902528	-6.070247658
1531	Cfap300	0.378737312	-0.092136486	2.418718677	0.043079369	0.420952758	-3.641447934
1532	Klhdc1	-0.378640795	2.024641996	-1.526793	0.166779552	0.644587141	-5.405397809
1533	Ramp1	-0.378563657	2.903415602	-1.067686	0.317984836	0.779406418	-6.175973266
1534	4930579G24Rik	0.377877503	2.739352779	1.509188051	0.171134122	0.64877635	-5.626519647
1535	Hic1	0.377494549	1.929405772	2.006632827	0.081076296	0.516932628	-4.741616656
1536	Prdm16	0.377453157	1.959788602	0.557693174	0.592889926	0.903371765	-6.310749209
1537	Bend6	0.377236312	0.55849436	1.896684925	0.095874421	0.542541361	-4.565008558
1538	Armc2	-0.377207888	2.744944506	-1.592186839	0.151469396	0.624917418	-5.475096201
1539	Or1af1	-0.377160656	0.004498084	-2.097168591	0.070581715	0.494420238	-4.226699534
1540	Pim1	-0.377120378	6.018847768	-0.892752247	0.399026761	0.825755527	-6.77128477
1541	Lat	-0.377087094	2.319399268	-1.4262173	0.193059327	0.66949534	-5.702865008
1542	Zfp119a	0.376875963	1.435181933	1.129326289	0.292706994	0.76071167	-5.742636126
1543	Gstt2	-0.376784626	2.693335378	-1.753500341	0.119063892	0.584837012	-5.296777906
1544	Pgap4	0.376765064	-0.46762442	1.027101655	0.335548792	0.788764863	-5.434039052
1545	Espn	-0.376608945	0.534030118	-2.822778559	0.023272936	0.324970592	-3.285465055
1546	Cenpf	0.376467292	3.804872727	1.448142663	0.18703507	0.665332495	-5.83883445
1547	Lins1	0.376246119	2.913167943	3.104927951	0.015258824	0.267142088	-3.298068917
1548	2700062C07Rik	-0.376239092	2.689930784	-5.770340602	0.000482608	0.067218617	0.344979335
1549	Clec4b1	-0.376213564	2.239493667	-2.340054724	0.048608599	0.443810893	-4.323933801
1550	Ifitm1	-0.375834628	1.292835964	-1.284118666	0.236382508	0.712878988	-5.542168606
1551	Gvin3	-0.37577021	1.026281159	-0.788702577	0.45387822	0.848949747	-6.13138259
1552	Pex11a	-0.37567731	3.050295663	-2.614253016	0.031939152	0.370755108	-4.037812624
1553	Sh3pxd2a	0.375626401	5.898150353	1.305302106	0.229435665	0.705598609	-6.290974492
1554	Gm17132	0.375608251	0.410786196	0.775271982	0.461318763	0.850920188	-5.869948999
1555	Isoc2b	-0.375433869	2.942553955	-3.28036712	0.011788225	0.237769109	-3.047771617
1556	Zfp114	-0.375412324	-0.574767763	-0.795205847	0.450304838	0.846955552	-5.703829025
1557	Dnal1	-0.375271393	3.191428524	-2.578480456	0.033731549	0.38009035	-4.124774477
1558	Magi3	0.375266772	3.461793505	3.099523721	0.015381486	0.267142088	-3.298831476
1559	Plin2	-0.375171346	9.395471942	-2.210802019	0.059285299	0.467794261	-5.051285221
1560	Nlrx1	-0.37516412	3.905636081	-2.927033238	0.019893299	0.300041399	-3.720883145
1561	Ifit2	0.375085146	2.95207962	1.465637544	0.182348434	0.661256857	-5.612947639
1562	Wdpcp	0.375034132	2.634796784	1.856760764	0.101866507	0.551496258	-5.07762533
1563	Ccl4	-0.375030928	2.996474924	-2.728132032	0.026857922	0.347334911	-3.828301228
1564	Ltbp2	0.374280959	6.204592441	0.626781924	0.548927003	0.887816904	-6.955363894
1565	Trib2	0.374045486	3.558200454	0.840894089	0.425744244	0.836690956	-6.503966163
1566	Hoxb4	-0.374015454	2.293103654	-4.032655319	0.00408383	0.153710483	-1.788942289
1567	Tshz2	0.373785106	1.459808427	0.726649067	0.488936033	0.859865821	-6.079872778
1568	Eda2r	0.37353265	3.307311316	2.848811782	0.022376614	0.318650457	-3.583563727
1569	Man1a2	0.373252275	6.436680279	5.081585759	0.001068953	0.089673481	-0.86870161
1570	Fndc7	-0.373228335	-1.308498771	-0.314804394	0.761269915	0.951192519	-5.982745977
1571	Dusp10	0.37307753	2.756741649	2.146108665	0.065476823	0.480837074	-4.682197475
1572	Dcun1d4	0.372521512	3.956709666	1.465124947	0.182484251	0.661256857	-5.875676616
1573	Trim6	-0.372283178	1.187730333	-1.805586204	0.110071465	0.568258043	-4.83128784
1574	Slamf7	-0.372170596	7.213750749	-1.502069345	0.172923809	0.652513789	-6.101930001
1575	Amacr	0.372071739	2.486769549	1.624237277	0.144444525	0.619599375	-5.400676326
1576	Zbtb49	-0.37197381	2.885789114	-4.91400222	0.001310043	0.091507561	-0.663222746
1577	Sema5a	0.371917068	2.483900667	1.06086672	0.320884531	0.780936701	-6.017489314
1578	Ctps1	0.371725232	4.86902474	1.707708618	0.127536671	0.597736202	-5.696102653
1579	Itfg2	-0.371615555	3.038513892	-2.028865181	0.078365963	0.515506755	-4.913401854
1580	Rbp4	-0.371520541	1.691619227	-0.518938063	0.618381662	0.912209137	-6.383596111
1581	Tnfrsf14	-0.371493337	3.979654069	-1.095334834	0.306439602	0.770160842	-6.332888125
1582	Jam2	0.371363222	1.597956759	1.072366778	0.316006461	0.77758858	-5.828441863
1583	Ctxnd1	0.371214549	3.249480472	3.474615369	0.008898462	0.211699451	-2.740027858
1584	Phlpp2	0.371214064	3.591745392	1.950996042	0.088264678	0.530488138	-5.136468236
1585	Zfp493	-0.371151196	2.269633248	-1.275723476	0.239184736	0.716191008	-5.772656616
1586	Palld	0.371064262	6.129906552	1.426708455	0.192922519	0.669413441	-6.151708535
1587	Gm50387	-0.370991339	2.605920698	-1.403180688	0.199572911	0.674158999	-5.741293549
1588	Pde1c	-0.370803598	2.501574353	-1.217125933	0.259536206	0.738028729	-5.852893452
1589	Cad	0.370730116	5.233535196	1.218080546	0.259193397	0.737725584	-6.377830367
1590	Tppp3	0.370599449	0.239252244	0.645565539	0.53731566	0.881515929	-6.199810364
1591	Nicol1	-0.370517475	1.0402401	-0.77257198	0.462824429	0.851056478	-6.057987273
1592	Pdgfra	0.370227812	6.325362079	0.734045563	0.484666594	0.85806811	-6.89906343
1593	Top2a	0.370081658	6.678606138	1.25985396	0.244558799	0.722832007	-6.393679477
1594	Pde5a	0.369871068	2.345399144	0.612152168	0.558073138	0.891207254	-6.348598159
1595	Cchcr1	0.369861179	3.053729499	1.044176859	0.328069043	0.783239284	-6.173278571
1596	Epha2	0.369747509	3.350771404	3.168300747	0.013894853	0.257269025	-3.230497916
1597	Ccdc9b	0.369705206	2.640726912	0.989075809	0.352679272	0.800025668	-6.145629471
1598	Smim3	0.369699752	3.924509385	2.701675122	0.027958898	0.352501864	-4.042219515
1599	Gm16867	0.369114388	3.850705766	3.119214647	0.014939482	0.267142088	-3.384505635
1600	Spag5	0.368861485	3.891742556	1.356805731	0.213272163	0.687415293	-6.013893987
1601	Clec4a2	-0.368829848	6.437178102	-0.796822101	0.449419732	0.846330529	-6.851572627
1602	Pltp	-0.368808423	8.959845715	-1.998782505	0.082054974	0.517833417	-5.379152024
1603	Cntln	0.368791449	3.452995596	2.437481836	0.041857216	0.415639224	-4.361412167
1604	F10	-0.368499942	5.941040227	-1.823746932	0.107090228	0.56087291	-5.659381028
1605	Phkg1	-0.368480133	0.618344925	-1.540368466	0.16349028	0.638795625	-5.095766303
1606	Ckb	-0.368448502	8.160907042	-2.437207418	0.041874835	0.415639224	-4.71998967
1607	Fxyd2	0.368425528	2.60234126	0.528341996	0.612143084	0.910416626	-6.469174094
1608	Gm11007	0.368304669	1.990979092	2.189636606	0.061244181	0.472319158	-4.528690014
1609	Pianp	-0.36800664	4.702648113	-4.684497627	0.001742169	0.107266994	-1.19772295
1610	Schip1	0.367961405	1.172395076	0.791624597	0.452270265	0.848107641	-5.985443505
1611	Psap	-0.36794796	13.89086804	-2.168928682	0.063222885	0.475734748	-4.954264033
1612	Akap6	0.367176848	-0.122016471	0.989253777	0.352597569	0.800025668	-5.532600601
1613	Smtn	0.367168816	4.741565884	2.245255617	0.056229082	0.45959578	-4.825773874
1614	Mical3	0.367168578	3.687568154	1.169106646	0.277272011	0.750741094	-6.184479183
1615	Avpr1a	0.367140377	0.758887577	0.298735806	0.773043388	0.954248119	-6.159295329
1616	Kcnn1	0.36697926	-0.415861897	0.532219684	0.609580416	0.909791238	-6.047435347
1617	Chd5	-0.366956136	0.119618925	-1.150351653	0.284464276	0.754839634	-5.53049381
1618	Sirpb1c	0.366955576	1.989484062	0.55141959	0.596976992	0.904830256	-6.366333162
1619	Esco2	0.366722853	2.957151854	0.850948184	0.420467777	0.835913423	-6.342921049
1620	Rell2	-0.366429837	-1.254468868	-0.818837177	0.43748223	0.841309858	-5.604467944
1621	Epn2	0.36641771	3.831593981	2.000722059	0.081812111	0.517521065	-5.095561583
1622	Tiam2	0.366134232	3.071461534	1.38069277	0.206116735	0.681517653	-5.809459681
1623	Siglece	-0.365998599	0.243002489	-1.028593099	0.334890237	0.788590279	-5.493289429
1624	Mn1	0.365730027	0.82480953	1.469328726	0.181373084	0.660974147	-5.137724079
1625	Unc13a	-0.365652506	3.401790813	-1.473287264	0.180332262	0.658693365	-5.789080937
1626	Chic1	0.365433112	0.76261856	2.016740396	0.079832943	0.516180897	-4.49684321
1627	Irak1bp1	0.365083122	2.147307989	3.341744332	0.010780221	0.234492927	-2.657933544
1628	Cacna1c	0.365072263	2.281769108	0.680975112	0.515836003	0.872509734	-6.362158179
1629	Dzip1	0.364927019	2.784774784	1.002760444	0.34643888	0.795372627	-6.115457384
1630	Qsox1	0.364522663	6.469987751	1.000467035	0.347478772	0.796466066	-6.667709649
1631	Kif22	0.364491587	3.932150635	1.672264756	0.134478232	0.607190774	-5.616190686
1632	Txnl4a	0.36428547	4.384322218	2.289664397	0.052520653	0.45234489	-4.713787499
1633	Adcy2	0.364127153	2.424629185	0.684803644	0.513546034	0.871859694	-6.387964393
1634	Kazn	0.363674911	2.229026324	0.710829073	0.498149297	0.864697755	-6.272612061
1635	Crybg2	-0.36334974	0.16624115	-1.339312739	0.218648142	0.694727726	-5.248690551
1636	Map4k5	0.363033733	4.878895261	2.411589654	0.043553142	0.423082868	-4.619826542
1637	Nup43	0.362293927	2.729187865	1.674462598	0.134037769	0.607190774	-5.426781773
1638	Gm49405	-0.362197405	1.15293539	-2.310864267	0.050837686	0.448893247	-4.102156011
1639	Eml1	0.361935535	3.693998581	1.485393648	0.177182156	0.655542914	-5.796946573
1640	Rgs17	0.361909146	1.181661446	1.914969611	0.093244485	0.537103569	-4.661865981
1641	Gm12250	-0.361793638	2.440035366	-2.101155796	0.070151538	0.49288491	-4.757109603
1642	Trnp1	0.361652458	1.601095672	2.040427522	0.076991566	0.513685612	-4.582587764
1643	Mphosph9	0.361599979	3.075811848	2.244125469	0.056326795	0.459659672	-4.625180426
1644	Fastkd3	-0.3615839	3.910060302	-3.544066416	0.008057055	0.202642232	-2.729125564
1645	Thsd4	-0.361438601	3.221333733	-0.486496488	0.640156734	0.922037992	-6.614842237
1646	B3gat2	-0.361358379	-0.143944391	-0.634145033	0.544357658	0.88530965	-5.912468151
1647	Fam83f	-0.361261666	3.861449976	-2.143261531	0.065763554	0.481504637	-4.917252311
1648	Hax1	-0.361003026	5.752866809	-5.224111203	0.000901969	0.085510724	-0.619489862
1649	Gm49858	-0.360926577	0.764134498	-1.515999406	0.169437328	0.647756763	-5.186222498
1650	Rassf7	0.360910855	1.390362939	1.204723209	0.26402452	0.74070871	-5.717531753
1651	Trim46	0.360761345	1.699873901	0.70437735	0.501938429	0.866384894	-6.210994379
1652	Acvrl1	-0.360649095	4.877606656	-5.060108862	0.001096937	0.089673481	-0.764991349
1653	Pla2g5	0.360453426	-0.38819399	0.910662457	0.390086687	0.821825903	-5.947577324
1654	Alox5	0.360367765	1.018368288	1.456902009	0.184675338	0.66288628	-5.212136921
1655	Nacad	-0.359989923	0.772126646	-1.678397035	0.133252625	0.606345127	-5.090954379
1656	Itga2b	0.359973089	0.279837862	0.472090842	0.649948779	0.926545786	-6.107109294
1657	Thbs3	0.359909457	1.493156428	0.985915845	0.354132368	0.801230043	-5.984001945
1658	Nat14	0.359881486	-0.792291859	0.506690284	0.626556754	0.91598595	-5.976416079
1659	Egfr	0.359841242	3.968376419	1.863225657	0.100872462	0.55121974	-5.2277665
1660	Slc6a9	0.35981244	2.425777619	0.999035136	0.348129243	0.797232406	-6.110004076
1661	Rab27b	0.359809661	1.082322393	1.561720892	0.158435511	0.634265878	-5.203556684
1662	Gm3095	0.359748183	0.037433819	1.431885043	0.191485814	0.668816889	-5.095033098
1663	Tcf19	0.359672054	3.582076639	0.765575857	0.466741175	0.852656754	-6.612049629
1664	Pde4d	0.359647933	2.707938227	2.323593885	0.049853247	0.447720508	-4.441795504
1665	Rbp1	0.359612197	2.611198138	2.068199573	0.073785969	0.503173217	-4.697869712
1666	Tpm1	0.359512516	8.011719196	2.003357681	0.08148321	0.517333492	-5.399710819
1667	Cdk1	0.359451047	5.094292962	3.957877343	0.004521255	0.159110595	-2.339040098
1668	Pde7b	-0.359215149	3.919227935	-1.211645641	0.261511533	0.738532823	-6.115911126
1669	Dpep1	0.35908617	3.95769634	0.59454904	0.56919559	0.894956348	-6.746415817
1670	Harbi1	-0.358929636	2.678385408	-3.257874322	0.012182224	0.239996578	-2.984110444
1671	Lyrm7	-0.358745913	0.301502181	-0.396475122	0.702513295	0.937155114	-6.152644638
1672	Ephb4	0.358703891	3.205280338	0.730166378	0.486902715	0.858702829	-6.509712794
1673	Ttc19	0.358668401	3.51105852	1.754183918	0.11894151	0.584707141	-5.408368142
1674	Hykk	0.358627193	2.094811929	1.548360781	0.161581364	0.636765702	-5.389405334
1675	Tspan32	-0.358382649	2.539055327	-1.638019933	0.141516797	0.615793876	-5.572559103
1676	Plp1	-0.35836688	-0.435305295	-0.758085483	0.470959108	0.854371002	-5.713122297
1677	Exd1	-0.358358149	0.666186081	-1.469298429	0.181381071	0.660974147	-5.256557131
1678	Sesn3	0.358347788	4.446976646	2.124496683	0.067684615	0.487085139	-4.957769301
1679	Il12rb1	0.358323491	-0.135364014	0.224166953	0.828459846	0.969666344	-6.074923221
1680	Zfp354a	-0.358163405	0.68724261	-1.273224202	0.240024395	0.717512469	-5.372065203
1681	C2	-0.358160768	0.661533918	-0.807264915	0.443729631	0.843707639	-5.886849549
1682	Ppm1l	0.357951996	1.658077432	3.833285499	0.005366365	0.173944733	-1.968593855
1683	Fv1	0.357773111	1.485501826	2.09450794	0.070870213	0.494420238	-4.540130834
1684	Gm48541	0.357641017	0.960491833	0.830383822	0.431309681	0.838600201	-5.983936371
1685	Lrrc56	0.357472746	1.557923129	1.378740993	0.20669344	0.681517653	-5.44843873
1686	Atp10a	0.357316529	3.046302893	0.704511956	0.501859186	0.866384894	-6.541032358
1687	Zfp518b	0.357258397	3.728146968	1.885937427	0.097453374	0.546396716	-5.235381381
1688	Racgap1	0.356971881	5.401422766	2.104483564	0.069794484	0.49288491	-5.164789485
1689	Col5a3	0.356810114	4.02121161	0.729731641	0.487153734	0.858733598	-6.670956059
1690	Slc5a3	0.356783868	5.523550217	4.169751128	0.003396105	0.143347235	-1.955186618
1691	Hlcs	-0.356716312	3.704918535	-1.034931188	0.332102801	0.786466349	-6.346635891
1692	Hycc2	0.356711978	4.272738317	2.040374257	0.076997843	0.513685612	-5.11603049
1693	Mc5r	0.356652844	1.072598688	0.543214439	0.602345643	0.9068948	-6.140925783
1694	Gm14300	-0.356581809	0.341357156	-1.023118489	0.3373125	0.789799297	-5.772866881
1695	Gpx7	0.356250457	2.427999439	0.89083969	0.399990154	0.825805875	-6.222347191
1696	Rab15	0.355882977	-0.051688729	0.66789334	0.523708623	0.87510213	-6.069528149
1697	Or5v1	-0.355802168	1.518141561	-1.006055771	0.344948871	0.794989018	-5.847923547
1698	Adipoq	-0.355429717	0.89005322	-1.020230681	0.338595673	0.79135363	-5.976825319
1699	Lime1	-0.355418666	2.863099804	-2.49661515	0.038230816	0.401330431	-4.199545977
1700	Tmtc3	0.355298325	5.617563413	3.672686047	0.006715066	0.188996142	-2.780651276
1701	Mif	0.355175512	6.731489331	2.082961372	0.072135714	0.499483374	-5.278640342
1702	Rsbn1l	-0.355042377	5.520756721	-5.003128843	0.001175153	0.090231456	-0.862701528
1703	Msh5	0.355016813	0.279713469	0.576865959	0.580495878	0.89875645	-5.997895402
1704	Hyls1	0.354739552	2.803937522	4.290766674	0.002892644	0.133359263	-1.41898527
1705	Zfp462	0.354598441	2.716102094	0.575107797	0.581626319	0.89918584	-6.510443024
1706	Ctdspl	0.354481745	4.077509013	5.980307627	0.000383436	0.061199347	0.441755241
1707	Adarb1	0.354325116	2.813899521	0.721604066	0.491862094	0.861004451	-6.409009126
1708	Pdgfc	0.354066177	4.604664923	3.573190959	0.007729857	0.200681102	-2.785622421
1709	Igf2bp2	-0.353611785	5.837042582	-6.45574043	0.000232356	0.047254457	0.949021467
1710	Dtna	-0.352511553	0.205567776	-0.514985533	0.621013742	0.912967438	-5.921875865
1711	Slc43a3	0.352498155	3.574644204	1.16543385	0.278668638	0.750741094	-6.156383289
1712	Ska3	0.352359846	2.598322489	1.351862897	0.214779469	0.688922495	-5.757788801
1713	Wdr72	-0.352324699	-0.748786119	-1.50255235	0.172801848	0.652513789	-4.946122355
1714	Them6	0.352290592	2.646576968	4.176195785	0.003367024	0.143347235	-1.689543359
1715	Zfp239	0.352216625	0.53045414	1.340102715	0.218402861	0.694701636	-5.327237929
1716	Sdhaf3	0.352062304	2.222114903	3.404325476	0.009846052	0.220905468	-2.717866619
1717	Cxcl14	0.352021335	3.696611282	0.736416497	0.483303194	0.857301132	-6.591923014
1718	Lefty1	0.351694591	-0.368323958	0.702704107	0.502924128	0.86650377	-5.89361701
1719	Nt5c3b	0.351672079	3.622074486	5.029732827	0.001137898	0.089673481	-0.486266605
1720	Hopx	-0.351669925	0.476852997	-0.803634227	0.445702291	0.845183249	-5.890255449
1721	Hp	0.351601196	4.659752302	0.363108249	0.726288065	0.943893648	-6.947724692
1722	Donson	0.351125747	3.753421077	1.782981752	0.113892201	0.578685174	-5.40420121
1723	Clca2	0.351061448	0.894955334	0.81382666	0.440179699	0.842723522	-6.171195778
1724	Slc16a13	-0.350933874	3.145569263	-2.125500717	0.067580438	0.487085139	-4.835317265
1725	H4c9	0.350746131	1.22499074	3.404667179	0.009841194	0.220905468	-2.576805187
1726	Shisa4	0.350507834	2.963745351	0.676918953	0.518269072	0.873284778	-6.514808295
1727	Slc25a29	0.350337983	-0.256057884	0.885000533	0.402941866	0.826945637	-5.669000291
1728	Mthfd1l	0.350326381	4.714529224	6.992638252	0.000136148	0.039406888	1.513269538
1729	Cfap74	-0.350248818	0.511785646	-0.66898243	0.523050383	0.875080937	-5.949782212
1730	Prkar1b	0.350070151	2.382126023	0.752891808	0.47389857	0.855250556	-6.325230036
1731	Fads6	-0.349872435	1.651651877	-3.286285003	0.01168682	0.237293258	-2.790413823
1732	Cep55	0.349809544	3.496220699	0.961291856	0.365611649	0.809481525	-6.361207721
1733	Gja1	0.349577318	7.188164994	0.685288691	0.513256367	0.871720034	-6.957024435
1734	Ly86	-0.349492182	7.103905608	-2.124059894	0.067729985	0.487085139	-5.222634771
1735	Syn1	-0.34938913	4.197704522	-3.065345937	0.01618163	0.272634893	-3.533236945
1736	Igsf10	0.34934651	3.215267431	0.446334508	0.667638188	0.931540921	-6.64832792
1737	Atoh8	0.349301422	1.797010984	0.536603916	0.606689921	0.909674569	-6.303603238
1738	Kcne4	0.34909713	0.795091484	0.705576128	0.501232992	0.866263153	-5.990240142
1739	Gm48774	-0.348845897	1.208611135	-1.601947724	0.149297487	0.621737002	-5.147808981
1740	Or1j13	-0.348787849	1.477204555	-2.204605143	0.059852289	0.469287398	-4.383301538
1741	Ptprd	0.348226022	4.196739052	0.895827088	0.397481429	0.824708857	-6.501458628
1742	Snrpn	0.348100541	-0.373900817	1.708885962	0.12731193	0.597645619	-4.841658212
1743	BC028528	-0.347935923	4.917473315	-4.676606605	0.001759568	0.107266994	-1.245852771
1744	Afap1	0.347851488	4.023067234	1.57127171	0.156220877	0.630534262	-5.724048689
1745	Ptpn3	-0.347818343	2.529008311	-1.990113324	0.083149093	0.519938985	-4.886910242
1746	Pcdh18	0.347816051	2.362902783	1.385889504	0.204588067	0.680287694	-5.615971272
1747	Fggy	-0.34773904	3.76850165	-4.722397756	0.001661179	0.104729025	-1.07261439
1748	Serf1	-0.347652219	1.939642137	-1.673947195	0.134140939	0.607190774	-5.14658618
1749	Ces1g	0.347648044	0.72602101	1.182252195	0.27232023	0.747916745	-5.618713978
1750	Gpsm1	0.347601095	3.161989285	0.936370499	0.377512003	0.815635512	-6.327672402
1751	Ntng2	-0.347508094	3.463851793	-2.239743905	0.056707231	0.460709717	-4.698317602
1752	Notch3	-0.346993844	3.344611954	-0.486906573	0.639879074	0.922037992	-6.705173739
1753	Krt80	0.346971394	1.476820081	1.617459821	0.14590457	0.620475793	-5.121073617
1754	Mmp27	-0.346917729	3.557801099	-1.032037838	0.333373026	0.786859777	-6.29923441
1755	Col6a2	0.346841987	8.587096419	0.695139203	0.507395928	0.869614687	-6.928345537
1756	Chsy1	0.346522292	5.156033331	1.365984891	0.21049735	0.683181748	-6.165198158
1757	Cenpl	0.346301351	3.1300285	2.469711942	0.039839347	0.405607698	-4.289254415
1758	Nsdhl	0.34617652	5.279682251	3.476313957	0.008876801	0.211583346	-3.072731993
1759	Vwf	-0.346075352	7.371160191	-1.18419948	0.271592934	0.747085476	-6.490695599
1760	Recql4	0.346057454	2.114288838	1.32821888	0.222117885	0.697034449	-5.622771656
1761	Akr1cl	-0.345988908	0.969072559	-2.990229432	0.01809763	0.287396746	-3.066960802
1762	Hoxc9	0.345751906	1.383144662	1.397045376	0.201339927	0.676724454	-5.368199568
1763	Ggn	-0.345648463	1.025960351	-1.132957309	0.291269844	0.759296134	-5.645306457
1764	Kcnj2	-0.345331951	5.787327237	-1.147644067	0.28551505	0.755143039	-6.440793374
1765	Smim36	0.345164391	0.387340554	0.98932822	0.352563398	0.800025668	-5.715603463
1766	Trmt61a	0.345151564	3.493726867	2.590898427	0.033097946	0.376806439	-4.216218545
1767	Pals1	0.345088074	5.311528543	2.592753092	0.033004367	0.376806439	-4.407761073
1768	Dsc2	0.345085966	-0.191920657	1.127495965	0.293433602	0.761287504	-5.450251605
1769	Rragb	-0.345076387	-0.191758969	-1.227313897	0.255897079	0.734231934	-5.327563823
1770	Psg16	-0.345073672	0.963937619	-2.128552585	0.067264752	0.487085139	-4.395311452
1771	Arhgef10	0.34498484	3.240515091	1.187065477	0.270525418	0.746452851	-6.050707691
1772	Mpped2	0.34483824	0.033449161	0.884606968	0.403141378	0.826945637	-5.598175499
1773	Ptprm	0.344677985	2.929902909	0.818396322	0.437719109	0.841309858	-6.328550035
1774	Ebi3	-0.344386676	4.680444833	-2.800153386	0.024082185	0.329374539	-3.985794482
1775	Anpep	-0.344345419	10.20052561	-4.97204866	0.00122038	0.090516308	-0.885534418
1776	Bmf	-0.344323454	3.708878073	-0.866101958	0.412602672	0.833868744	-6.47001765
1777	Lrp8	0.343936602	3.272826694	1.592255632	0.151453988	0.624917418	-5.630660863
1778	Prdm1	-0.343687266	4.022244512	-1.40168044	0.200003731	0.674796195	-5.855730517
1779	Crppa	-0.343365748	1.638757524	-2.886380501	0.021145916	0.310394482	-3.364583347
1780	Cpd	0.343231842	6.688789491	2.530626047	0.036291541	0.394445793	-4.553076658
1781	Ak5	-0.343086593	1.428873176	-0.659613577	0.528729568	0.878205133	-6.139438792
1782	Ly9	-0.342873298	8.023677565	-2.258439976	0.055101581	0.459008631	-5.014630671
1783	Tmc4	-0.342798542	0.790164483	-1.549262848	0.161367186	0.636632929	-5.174867542
1784	Atp6v1g2	-0.342632592	2.471150663	-0.751732122	0.474556573	0.855250556	-6.307901519
1785	Decr2	-0.342600051	4.847964844	-4.9072457	0.00132094	0.091507561	-0.932776288
1786	Selp	-0.342405904	-0.076990903	-1.616521569	0.146107761	0.620548315	-4.982726981
1787	Gm5150	0.34228332	1.291611477	1.285893616	0.235793636	0.711994623	-5.603974839
1788	Cd101	0.342176332	0.271225837	1.840449379	0.104416306	0.555869867	-4.615347
1789	Gbp7	-0.342175735	4.153561307	-0.638760001	0.541505378	0.883984898	-6.748522731
1790	Bsn	-0.341979242	4.584611663	-2.539413092	0.035807019	0.392301661	-4.356798942
1791	Ndrg2	0.341712722	1.367619221	0.519788257	0.617816267	0.912209137	-6.16480436
1792	Polrmt	-0.341369331	4.631707202	-2.814789664	0.023555407	0.326743818	-3.956162169
1793	Stc1	0.341159857	2.053860508	0.665147626	0.525370387	0.876085045	-6.125190803
1794	Tie1	0.341150499	0.565197805	0.354343609	0.732587507	0.945830256	-6.126830384
1795	Fdps	0.340778574	6.815789928	6.938802676	0.000143442	0.039406888	1.357731599
1796	Tuba1a	0.340727172	7.838838108	1.493899971	0.174998351	0.654497293	-6.110232191
1797	Smyd3	-0.34055403	3.54026842	-1.978021241	0.08469892	0.522713667	-5.101502923
1798	Rfx3	0.340380711	1.921744857	1.337492606	0.219214183	0.695363934	-5.6123557
1799	Ankle1	0.340182424	2.517947707	0.854138265	0.418803296	0.835730251	-6.320805473
1800	Ptger2	-0.340096105	4.156266951	-1.157049427	0.281878497	0.752053739	-6.363007185
1801	Col6a4	0.340052162	0.565382425	1.323703436	0.223543674	0.697938568	-5.249941185
1802	Gm14391	0.339884306	4.181136973	1.592663207	0.151362731	0.624917418	-5.704884249
1803	Ints6	0.339695231	5.315313213	2.276828377	0.053566671	0.457913326	-4.897524557
1804	Gdpd5	-0.339486122	3.319860729	-2.006731865	0.081064022	0.516932628	-4.960566973
1805	Lurap1l	0.339432953	3.542553873	1.94156306	0.089543167	0.531818082	-5.030588509
1806	Lrig1	0.339355029	2.050392435	3.594146188	0.007503233	0.198340165	-2.362952543
1807	Apoc2	0.339195943	4.243622795	1.372554637	0.208530682	0.681517653	-5.978796125
1808	Mark1	0.338174169	3.292487221	0.894074651	0.398361623	0.82538113	-6.240142336
1809	Msx1	0.337961905	0.715385299	1.346431458	0.216446414	0.690929831	-5.413492058
1810	Psen2	-0.33776419	6.218208876	-4.140460261	0.003531752	0.144471528	-2.104724085
1811	Nt5dc2	0.33773824	6.563982796	4.845447879	0.001425346	0.094590437	-1.026383615
1812	H1f10	0.336955117	1.490600747	1.422356312	0.194137768	0.671020593	-5.434442401
1813	Thbs1	0.336927201	9.764147317	0.865339148	0.412996063	0.834054261	-6.767483513
1814	Ptprf	0.33692431	5.366390778	0.748248491	0.476536809	0.855567794	-6.860185998
1815	Lig1	0.336882463	5.105160913	1.650159662	0.138983532	0.612314238	-5.769287637
1816	Dhcr24	0.336765356	6.956287599	2.57347836	0.033990268	0.381301856	-4.534985498
1817	Plpp7	-0.336653049	1.296453878	-1.159314072	0.281008547	0.751457552	-5.779720233
1818	Sc5d	0.336556443	6.409208333	2.479360884	0.039254672	0.404095848	-4.636719538
1819	Ncaph	0.336311948	4.452661067	1.711485697	0.126816984	0.59671309	-5.626996321
1820	Igdcc4	0.336291754	2.369621754	0.740068763	0.481207882	0.856727941	-6.325913443
1821	Gm10557	-0.336143715	2.356716248	-1.219608289	0.258645558	0.737340421	-5.852239394
1822	Mtfr1	0.336087233	4.918737167	5.844112273	0.000444855	0.064473251	0.272166453
1823	Pcdhga10	0.336080705	1.321515399	0.517652449	0.619237137	0.912424467	-6.323612345
1824	S1pr3	0.336047081	5.923816494	1.308247495	0.228483716	0.70352898	-6.279137452
1825	Fos	-0.335837926	4.798212509	-3.71682953	0.006311413	0.182787493	-2.504437858
1826	Slpi	0.335739865	0.761067175	0.519356149	0.618103593	0.912209137	-6.342096363
1827	Gpc6	0.3357252	3.263279416	0.868010703	0.41161948	0.833101615	-6.377428605
1828	Tbx18	0.335725115	3.016141116	1.738304336	0.121815219	0.58789221	-5.098777276
1829	Fgl2	-0.335511231	5.314618917	-0.849914377	0.421008187	0.835913423	-6.763130961
1830	Fcgr4	-0.335362573	6.411467433	-1.248404081	0.248499228	0.727285718	-6.410700214
1831	Ppp1r26	0.335340363	0.429708039	1.461360744	0.183484372	0.662323824	-5.12487181
1832	Acyp1	-0.335312633	2.142745945	-2.27432837	0.053772812	0.458136049	-4.280357968
1833	Klhl13	0.335176427	2.528401884	1.111611941	0.299800552	0.764136882	-5.903893187
1834	Zfp521	0.335101229	2.342083138	1.47132537	0.180847436	0.659619706	-5.516613504
1835	Zfp229	0.335066221	2.211288843	1.145039753	0.286528723	0.755982562	-5.88477563
1836	Izumo4	0.335053746	2.555562904	2.14730624	0.065356586	0.480794159	-4.660517048
1837	Map3k13	0.335042055	0.605801393	1.666351016	0.13567007	0.607317507	-4.856923904
1838	Epop	0.33498048	1.321445625	3.238576027	0.012531372	0.244216499	-2.730639298
1839	Gmds	0.334808613	3.493951513	2.029684806	0.078267751	0.515506755	-5.004992394
1840	Aif1	-0.334796331	4.104132188	-1.667599818	0.135417577	0.607317507	-5.594934771
1841	Kcnn4	-0.334728918	6.501985348	-3.307994296	0.011322665	0.235111218	-3.382773182
1842	Ccdc74a	0.334659698	0.350597958	2.024497956	0.078891298	0.516180897	-4.418970428
1843	Pls3	0.334541502	6.063403088	1.51912825	0.168662987	0.646714441	-6.034922541
1844	Xrcc2	0.334538755	2.631425329	1.52939643	0.166144153	0.643700137	-5.594471145
1845	Gm18537	-0.334384931	1.433687488	-1.739043912	0.121679943	0.587802743	-5.249436602
1846	Septin6	0.334151573	3.762900252	1.561838139	0.158408151	0.634265878	-5.723222078
1847	Gm20056	-0.334073883	1.921872804	-1.391520036	0.202942993	0.679029973	-5.720770309
1848	Stk36	0.334063108	1.21966341	1.697208064	0.129557544	0.601123887	-5.099609405
1849	Amotl2	0.333888914	5.650591301	0.683598357	0.514266268	0.872098673	-6.887903033
1850	Arhgap6	-0.333692152	5.860834185	-0.812623236	0.440829284	0.842723522	-6.822823013
1851	Nuak1	0.333588782	4.653961187	1.373934591	0.20811963	0.681517653	-6.071448534
1852	Adra2a	0.333535587	0.897124638	2.646555801	0.030404601	0.364421681	-3.480763635
1853	Lynx1	0.33326287	3.155444179	0.559348607	0.591814037	0.90335883	-6.615887979
1854	Pcdh7	0.333173003	5.569948662	1.794272346	0.111968366	0.574116602	-5.644857673
1855	Spn	0.33304277	3.418209587	1.680538758	0.132827028	0.605501085	-5.46719948
1856	Dnhd1	-0.332959247	1.071873654	-0.4749322	0.648011544	0.925525577	-6.300978285
1857	Gdf3	-0.332743467	5.51449355	-0.662317451	0.527086665	0.877404093	-6.893080097
1858	Dand5	-0.33233442	1.952753136	-1.842958134	0.104020212	0.555523447	-4.993130893
1859	Arhgef18	0.332322079	3.558883878	4.34160221	0.002705848	0.13214174	-1.599849636
1860	S100a16	0.332311339	4.380205936	0.865026263	0.4131575	0.834054261	-6.607546187
1861	Neurl1b	-0.332180084	1.968833832	-3.201324577	0.013235591	0.250807837	-2.845216298
1862	Zfp248	0.331955762	1.896814432	1.464021604	0.182776897	0.661256857	-5.422959705
1863	Gm20683	0.331881373	1.245238085	0.694628744	0.507698577	0.869654765	-6.194278092
1864	Vcl	0.331784999	6.963362233	1.119931641	0.296451964	0.762172089	-6.549763176
1865	Clspn	0.331337587	4.00162199	1.288028245	0.235087088	0.711012974	-6.076413688
1866	Egr2	-0.331323095	6.558865663	-2.451975289	0.040937277	0.41163437	-4.692523549
1867	Aurka	0.331277634	3.792727743	1.681354138	0.132665331	0.605228759	-5.529786018
1868	Cd55	0.331229089	0.507705604	0.723470277	0.490778389	0.861004451	-5.870023861
1869	Sh3yl1	0.331219202	0.666812648	2.650661892	0.030215041	0.363704278	-3.401933697
1870	Abhd15	0.331179476	2.588142267	1.473715799	0.180219908	0.658693365	-5.603717483
1871	Slc29a2	0.331089424	1.609970251	1.195467495	0.267415804	0.744665608	-5.807118571
1872	Fibin	0.331072708	0.360147361	0.395416617	0.70326232	0.937351495	-6.052304833
1873	Zfp467	-0.330980309	4.080046403	-1.159994528	0.280747582	0.751457552	-6.244843369
1874	2210408I21Rik	0.33095614	1.719309499	1.193820011	0.268023204	0.74471291	-5.739947538
1875	Plcd1	0.330881084	2.903837441	0.834358268	0.429199164	0.837561692	-6.345917396
1876	Srd5a1	-0.330780658	1.992327775	-0.990881344	0.351851045	0.79975148	-6.002843274
1877	Hrh2	-0.330685478	0.536202166	-1.607405581	0.148095532	0.620772342	-5.08295999
1878	Thnsl2	0.330490012	-0.05353279	0.956515065	0.367870601	0.811154298	-5.670245725
1879	Zfp428	0.330467608	0.653199375	2.133108536	0.066796189	0.485716923	-4.196058917
1880	Trim13	-0.330300622	2.609880931	-2.89153369	0.020982684	0.309077883	-3.535475763
1881	Colec12	0.33020916	6.392065991	3.794932159	0.005659618	0.176638912	-2.451273598
1882	Tmem150a	0.33017781	3.548491321	5.335645686	0.000791257	0.07991633	-0.180092441
1883	Spice1	-0.329962948	3.914622693	-1.777591957	0.114821567	0.579194611	-5.473809518
1884	Atp6v1b2	-0.329924658	9.64020454	-3.241379653	0.012479999	0.24396946	-3.442887785
1885	Zdhhc15	0.329334681	0.138984509	1.398924435	0.200797291	0.675881751	-5.171235132
1886	Mrps6	0.329049325	4.954329402	6.353027312	0.000258324	0.049733461	0.722004149
1887	Msantd3	0.328271895	1.502236031	1.300655797	0.23094425	0.708214715	-5.543626177
1888	Vash1	0.328076457	1.196446197	1.132927394	0.291281661	0.759296134	-5.657311569
1889	Tnfrsf22	0.328072604	3.980027677	1.4924747	0.175362565	0.654960482	-5.811615034
1890	Mrpl23	0.327616112	2.109082576	1.138875121	0.288939826	0.757336446	-5.916388097
1891	Sema7a	0.327523459	4.092600362	3.916647516	0.004783847	0.163467537	-2.167278858
1892	Serpine2	0.327523037	6.271550582	0.640790997	0.540252973	0.883076191	-6.949950792
1893	Kpna2	0.327502711	6.663716293	4.461316671	0.002315732	0.123359839	-1.711917909
1894	Ada	0.327455286	1.813701602	1.585638785	0.152942583	0.626624051	-5.302276279
1895	Rgmb	-0.327450739	4.863114843	-3.024866437	0.01718618	0.280700191	-3.67487321
1896	Tns2	0.327280588	4.137343777	0.939369608	0.376064807	0.815119782	-6.46537074
1897	Ifi209	-0.326985972	3.850317354	-1.54244292	0.162992855	0.638795625	-5.768044405
1898	H2-Q5	-0.326918094	2.2478449	-1.686999879	0.131550744	0.603345927	-5.275419056
1899	P3h3	0.326520813	4.97717154	0.722411852	0.491392824	0.861004451	-6.792197687
1900	Gm45844	-0.326326843	1.396606643	-3.158818498	0.014090484	0.259746957	-2.872794222
1901	Shisa9	0.32630843	1.377227474	0.844725006	0.423728279	0.836523127	-5.962563828
1902	Aoah	-0.326283652	6.084383381	-1.582331743	0.153691572	0.626879061	-5.95158595
1903	Mylk	0.326231613	5.974482211	0.740336516	0.481054506	0.856727941	-6.8446937
1904	Peli3	-0.32604719	2.778976964	-1.190543691	0.269234518	0.746106834	-5.9657469
1905	St18	-0.325723575	3.861100294	-0.660925727	0.5279319	0.87796008	-6.64771606
1906	Ugt1a7c	-0.325719365	6.376151881	-0.891781334	0.399515619	0.825805875	-6.767400896
1907	Asap3	0.325490185	1.148421688	0.377217843	0.716193912	0.9395072	-6.27962033
1908	Slfn9	0.32534763	5.178077571	1.152811438	0.283512402	0.753102846	-6.412631725
1909	Atxn7l2	0.325147602	2.236243934	1.367650875	0.209997112	0.683181748	-5.668620438
1910	Mms22l	0.324896113	3.601089706	1.991019885	0.083034017	0.519938985	-5.106097252
1911	Styx-ps	-0.324874497	2.301592672	-1.44434684	0.188065939	0.665897544	-5.490065604
1912	Sp140l2	-0.324827168	0.183198045	-2.486959819	0.038800362	0.402993221	-3.655940969
1913	Plpp3	0.324779399	4.919762457	0.984270518	0.354890766	0.801595266	-6.551103333
1914	Sh3bp4	0.324620195	3.864734454	2.47414995	0.039569335	0.405304428	-4.388236731
1915	Cbx7	-0.324524262	3.809809157	-0.817480341	0.438211565	0.841518371	-6.545854493
1916	Gm49322	0.324425778	1.879605783	1.433848275	0.190943419	0.668816889	-5.543638888
1917	Efcab7	0.324022363	0.106090085	1.067766672	0.317950656	0.779406418	-5.5918152
1918	Mcm4	0.323821533	5.697410942	2.106817653	0.069545115	0.491808388	-5.191303274
1919	Kyat1	-0.323541687	1.862856547	-1.192745535	0.26841996	0.745322015	-5.852800913
1920	Iqcc	-0.323474537	3.429134794	-5.624113097	0.00056835	0.069602527	0.123602801
1921	Sirt3	-0.323346345	3.335573827	-1.475832698	0.17966581	0.658693365	-5.795842195
1922	Rab7b	-0.323308253	7.369586341	-2.312367089	0.050720457	0.448893247	-4.936609785
1923	Anxa1	-0.32323368	10.24235312	-4.618124	0.001894592	0.111630429	-1.39737317
1924	Angel1	-0.323159449	1.971454784	-2.670663244	0.029308901	0.361600718	-3.650104756
1925	Lysmd2	0.322835116	0.526888764	0.767823585	0.465480385	0.851725754	-5.919625652
1926	Npdc1	0.322759745	4.148186998	0.773866767	0.462101975	0.851056478	-6.633627401
1927	Hlf	0.322728621	-0.231764395	0.680049506	0.516390595	0.872509734	-5.905914084
1928	Lpar1	0.322645687	3.335180726	2.183137291	0.061858503	0.473858058	-4.704517844
1929	Pcdhgb4	0.32255187	1.935003996	0.783809211	0.456579669	0.850001842	-6.19493609
1930	Ext1	0.322377194	5.821228299	2.100948486	0.070173841	0.49288491	-5.191132405
1931	Phospho1	-0.322366076	4.041294323	-1.280155625	0.237701835	0.713954844	-6.150824655
1932	2310009B15Rik	-0.322184263	2.02533598	-1.611990982	0.147092586	0.620772342	-5.303958284
1933	Tlcd3a	0.322156309	2.731158084	3.628631531	0.007145609	0.195491774	-2.422797563
1934	Atm	0.322102843	4.338590795	1.839862463	0.104509178	0.555869867	-5.401635173
1935	Mefv	-0.321950514	2.892594279	-0.522499869	0.616014815	0.911385248	-6.603267555
1936	Hcst	-0.321876305	2.958126167	-0.880863137	0.405042826	0.828332666	-6.392959336
1937	Rec114	0.321873968	0.57689219	1.044652283	0.32786266	0.783239284	-5.657599843
1938	Rpl35rt	-0.321841763	2.079019456	-0.523722243	0.615203645	0.911385248	-6.334596104
1939	Napsa	-0.321603036	4.772240752	-2.630918363	0.031137774	0.366810031	-4.177074278
1940	Mtss1	-0.32152495	7.451062539	-3.39395297	0.009994738	0.222263937	-3.272367227
1941	Vmn2r24	-0.321368288	2.919754928	-1.939837049	0.089779029	0.532466498	-4.989904532
1942	Tusc1	-0.321194819	4.038905903	-0.879297013	0.405840155	0.828702594	-6.535036852
1943	Ang	-0.321015048	4.19953586	-5.021578093	0.001149178	0.08999992	-0.801096854
1944	Emc4	-0.321011692	5.261214168	-6.070240176	0.000348046	0.057743511	0.379087934
1945	Cdh1	0.32100933	0.070364157	4.183067413	0.003336313	0.143086962	-1.532656983
1946	Mcf2l	-0.320922772	5.171908106	-1.495976416	0.174468949	0.654497293	-6.072776242
1947	Jmjd8	-0.320896666	4.62256864	-2.195997253	0.060648831	0.470692394	-4.883437078
1948	Uggt2	0.320499849	2.686800453	0.67079881	0.521953713	0.875080937	-6.414251454
1949	Igfbp7	0.320287307	6.73460565	0.865177547	0.413079437	0.834054261	-6.78912044
1950	Atp2b4	0.319999208	1.987155498	0.777913446	0.459848934	0.850341489	-6.202375272
1951	Armcx1	0.319726478	2.277756201	0.974948758	0.359210845	0.804491926	-6.068588515
1952	Hk3	-0.319716307	8.224276623	-4.321720033	0.002777297	0.132227807	-1.846649563
1953	Ifit3	0.319688562	1.202470647	1.360106466	0.212270731	0.686268799	-5.325749858
1954	Creg1	-0.319657062	9.810849223	-2.600862362	0.032598378	0.374688197	-4.446316042
1955	Ppp4r1l-ps	-0.319571067	3.237059379	-2.19269869	0.060956852	0.472209274	-4.750909485
1956	Dennd4a	0.319468999	4.174028832	1.535404787	0.164686086	0.641327703	-5.799995159
1957	Rhbdl1	-0.319178409	1.270811763	-2.395870417	0.044616503	0.428875819	-4.082106269
1958	Tonsl	0.31906005	3.062844814	0.524945126	0.614392702	0.911385248	-6.625772172
1959	Kifc2	-0.319051309	2.247317442	-1.152327688	0.283699395	0.753247402	-5.924356252
1960	Tifab	-0.318859344	5.943072524	-1.837437059	0.104893805	0.555869867	-5.504413364
1961	Zfp691	0.318843143	1.559717839	0.455887415	0.66105047	0.930683182	-6.373359381
1962	Pms2	0.318470102	3.554333456	2.355852072	0.047443523	0.440512062	-4.557980202
1963	Sfrp4	0.318454484	5.580034669	0.325608834	0.753390557	0.949914207	-7.102415714
1964	Eef1a2	-0.318405259	3.693084459	-0.799972601	0.447697847	0.845722144	-6.576731952
1965	Tob1	0.318390126	4.60577836	3.034115669	0.016951022	0.279434383	-3.657514001
1966	Cd244a	0.318283659	1.538622815	2.166289384	0.063479589	0.475734748	-4.334631001
1967	Acaca	0.318149015	5.998961243	3.769192133	0.005866061	0.177569043	-2.662552085
1968	Plekhg4	-0.318040247	2.079826195	-0.464710491	0.654994007	0.928061516	-6.334317497
1969	Ccdc15	-0.317998915	0.167098709	-1.266389676	0.242333295	0.720009526	-5.36697199
1970	Lamb2	0.317751396	4.933238357	0.72485484	0.489975375	0.860466876	-6.772210978
1971	Slc35d2	0.317734307	2.963062246	2.349770712	0.047888666	0.441600847	-4.312321115
1972	Mtmr4	0.317669316	5.400011235	1.948788309	0.088562309	0.530687066	-5.403113926
1973	Ift172	-0.317291933	4.916759573	-2.143710902	0.065718216	0.481504637	-5.062526239
1974	Scn2a	0.317147712	0.155487974	0.465523805	0.654437085	0.927533747	-6.110105329
1975	Ly6a	0.317123112	4.993897718	0.627740965	0.548330558	0.887535303	-6.839620437
1976	Rangrf	0.317044588	1.724530148	1.923768451	0.092003809	0.535781095	-4.87482162
1977	Mindy1	-0.316933543	6.877135456	-2.988160811	0.018153642	0.287561892	-3.842900254
1978	Vwa1	0.316742149	-0.336481318	0.496967408	0.633086209	0.918911478	-5.907233986
1979	Gm13285	0.316311177	-0.724392158	0.431543957	0.677898797	0.932687746	-6.023723891
1980	Cacnb1	0.316242199	1.605876224	3.311156483	0.011270634	0.234698909	-2.665985804
1981	Aspm	0.3162088	3.563582854	0.939446423	0.376027795	0.815119782	-6.376212511
1982	Katnb1	0.316152006	4.163561145	1.517317255	0.169110791	0.647164412	-5.84944601
1983	Gm45799	-0.316037605	1.238687868	-0.684293653	0.513850708	0.871907359	-6.045802686
1984	Ift140	-0.315908689	4.680952137	-4.226383265	0.003149576	0.139064492	-1.833153909
1985	Sgo2a	0.31567938	3.365436169	1.113058501	0.299216155	0.763679904	-6.165634524
1986	Tmem217rt	-0.315614351	3.096290863	-1.23572061	0.252926414	0.731288501	-5.970482421
1987	Mansc1	-0.315531114	0.568006398	-1.703922652	0.128261878	0.598605003	-4.905089107
1988	Ncam1	0.315452278	3.290254557	3.000068154	0.017833695	0.285129636	-3.390199978
1989	Dnase1l3	-0.315328017	1.596198795	-0.941778405	0.37490545	0.81511837	-6.362677682
1990	Arhgef9	0.31515449	0.820632436	0.747616784	0.47689648	0.855644496	-5.951390285
1991	Tacc3	0.315051648	5.078702114	1.427090934	0.192816041	0.669413441	-6.084424324
1992	Efemp2	0.315024864	5.986888216	0.604019304	0.563196007	0.892464303	-6.972729273
1993	Cdh24	0.314955864	-0.086891139	0.583542809	0.576214204	0.896590341	-5.938601683
1994	Neto2	0.314920498	1.700765582	1.463869976	0.182817147	0.661256857	-5.400378756
1995	Piwil2	-0.314829514	0.576962224	-2.869139073	0.021701735	0.314525484	-3.234620828
1996	Crybg1	-0.314829143	5.082560981	-1.969957263	0.085748018	0.525580612	-5.338342632
1997	Prdm9	-0.314625176	2.030185559	-1.026118861	0.335983299	0.78919773	-6.021100591
1998	Cdh11	0.314611268	6.679890172	1.28534255	0.235976329	0.711994623	-6.352182442
1999	Maf1	-0.314311211	6.336050896	-2.005492892	0.0812177	0.517209081	-5.367844846
[truncated: 10,610 more rows]
