# Supplementary material for: Synthetic Oleanane Triterpenoids Reduce Tumor Growth and Promote an Anti-Tumor Immune Response Independent of Cancer KEAP1 Mutational Status
Source: Antioxidants (Basel). 2025 Nov 26;14(12):1406. doi: 10.3390/antiox14121406 (PMC12729418; doi:10.3390/antiox14121406)
Supplement: Supplementary file 1 [file antioxidants-14-01406-s001.zip › Table S4 GSEA Hallmark Pathways KEAP1 KO vs WT.csv]

	Cluster	ID	Description	setSize	enrichmentScore	NES	pvalue	p.adjust	qvalue	rank	leading_edge	core_enrichment
1	KEAP1 KO Vehicle vs WT Vehicle	HALLMARK EPITHELIAL MESENCHYMAL TRANSITION	HALLMARK EPITHELIAL MESENCHYMAL TRANSITION	176	0.676112924	2.264601972	1.00E-10	1.67E-09	9.82E-10	1888	tags=56%, list=15%, signal=49%	Crlf1/Lamc2/Slit3/Cthrc1/Timp1/Tnc/Serpine1/Vcan/Cxcl5/Pcolce2/Igfbp2/Rgs4/Lama1/Fbln2/Acta2/Col11a1/Col6a3/Timp3/Sfrp1/Inhba/Tpm2/Pmepa1/Tfpi2/Ecm2/Fmod/Pdgfrb/Cdh2/Cald1/Gas1/Adam12/Thbs2/Col4a2/Prrx1/Col4a1/Lox/Foxc2/Serpinh1/Bmp1/Spp1/Col1a1/Tagln/Plod2/Ccn1/Ccn2/Fstl3/Fermt2/Slit2/Loxl1/Fstl1/Fbln1/Col5a2/Col12a1/Col3a1/Ecm1/Sntb1/Tnfrsf12a/Col5a1/Wnt5a/Nnmt/Dpysl3/Pfn2/Mmp14/Sparc/Fbn1/Lrrc…
2	KEAP1 KO Vehicle vs WT Vehicle	HALLMARK E2F TARGETS	HALLMARK E2F TARGETS	198	0.640201669	2.1685288	1.00E-10	1.67E-09	9.82E-10	3155	tags=65%, list=25%, signal=50%	Cdkn3/Plk1/Spc24/Cdc20/Kif4/Hmmr/Hells/Depdc1a/Bub1b/Rrm2/Kif18b/Hmgb2/Melk/E2f8/Hmgb3/Kif2c/Lmnb1/Brca1/Mxd3/Psmc3ip/Ccnb2/Ccne1/Aurkb/Dlgap5/Cks2/Ncapd2/H2ax/Tk1/Birc5/Mcm5/Spc25/Cks1b/Ung/Asf1b/Mki67/Ctps1/Top2a/Spag5/Kif22/Tcf19/Cdk1/Racgap1/Donson/Lig1/Aurka/Mms22l/Mcm4/Pms2/Tacc3/Orc6/Rad51c/Nme1/Tubg1/Mad2l1/Dscc1/Cbx5/Cdca3/Gins1/Cdkn2a/Diaph3/Wdr90/Bard1/Cdkn2c/Chek1/Trip13/Mcm6/Atad2/Ce…
3	KEAP1 KO Vehicle vs WT Vehicle	HALLMARK G2M CHECKPOINT	HALLMARK G2M CHECKPOINT	193	0.623761872	2.10342635	1.00E-10	1.67E-09	9.82E-10	2923	tags=54%, list=23%, signal=42%	Troap/Knl1/Cdkn3/Rasal2/Hoxc10/Plk1/Bub1/Cdc20/Kif4/Cdc6/Gins2/Hmmr/Ube2c/Hmgb3/Nek2/Kif2c/Lmnb1/Prc1/Ccnb2/Tpx2/Kif11/Pbk/Nusap1/Traip/Dmd/Aurkb/Dkc1/Cdc45/Cks2/Ttk/Ccna2/Polq/H2ax/Birc5/Mcm5/Cks1b/Smc2/Mki67/Stil/Fbxo5/Cenpf/Top2a/Kif22/Cdk1/Racgap1/Aurka/Tacc3/Orc6/Efna5/Ndc80/Rad54l/Uck2/Sqle/Mad2l1/Ccnf/Dbf4/Hif1a/Bard1/Cdkn2c/Slc7a5/Chek1/Cdc7/Mcm6/Cenpe/Mybl2/Mcm2/Kif15/Stmn1/Kif23/Odc1/Mc…
4	KEAP1 KO Vehicle vs WT Vehicle	HALLMARK UV RESPONSE DN	HALLMARK UV RESPONSE DN	139	0.562987145	1.845520492	2.72E-06	3.40E-05	2.01E-05	2166	tags=40%, list=17%, signal=34%	Has2/Serpine1/Map1b/Rgs4/Col11a1/Mmp16/Igf1r/Pdgfrb/Erbb2/Cav1/Fzd2/Pik3r3/Irs1/Prkca/Dlc1/Col1a1/Ccn1/Id1/Ptgfr/Col5a2/Tjp1/Vldlr/Col3a1/Ltbp1/Bmpr1a/Ddah1/Cdc42bpa/Snai2/Col1a2/Smad7/Sdc2/Lamc1/Tgfbr3/Schip1/Gja1/Ptprm/Plpp3/Lpar1/Atp2b4/Arhgef9/Fhl2/F3/Cdon/Apbb2/Nfib/Insig1/Rbpms/Pias3/Dlg1/Rnd3/Ldlr/Prkar2b/Pdlim5/Efemp1/Nr1d2/Adora2b
5	KEAP1 KO Vehicle vs WT Vehicle	HALLMARK MITOTIC SPINDLE	HALLMARK MITOTIC SPINDLE	197	0.497533753	1.681766982	3.98E-05	0.000397724	0.000234448	2923	tags=39%, list=23%, signal=31%	Pif1/Ect2/Rasal2/Plk1/Bub1/Bcar1/Anln/Kif4/Fscn1/Cttn/Arhgap29/Nek2/Wasf1/Kif2c/Flnb/Lmnb1/Farp1/Prc1/Ccnb2/Tpx2/Nedd9/Kif11/Nusap1/Dlgap5/Cdc42bpa/Kntc1/Ttk/Cdc42ep1/Birc5/Rapgef5/Fbxo5/Cenpf/Palld/Top2a/Kif22/Cdk1/Racgap1/Vcl/Aurka/Katnb1/Ndc80/Bcr/Cenpe/Kif15/Dst/Kif23/Synpo/Kif20b/Plekhg2/Stk38l/Arhgef12/Dlg1/Cep250/Akap13/Pdlim5/Pkd2/Dock4/Ezr/Apc/Espl1/Sac3d1/Smc1a/Smc4/Net1/Pcnt/Cep57/Sptb…
6	KEAP1 KO Vehicle vs WT Vehicle	HALLMARK APICAL JUNCTION	HALLMARK APICAL JUNCTION	148	0.525022022	1.726867123	5.59E-05	0.000465462	0.000274378	1906	tags=32%, list=15%, signal=28%	Lamc2/Actg2/Negr1/Vcan/Cldn15/Adam23/Cdsn/Cldn5/Flnc/Itga10/Parva/Pik3r3/Irs1/Nectin3/Bmp1/Cntn1/Jam3/Fscn1/Cx3cl1/Nectin1/Slit2/Tjp1/Layn/Sgce/Pard6g/Fbn1/Tnfrsf11b/Pcdh1/Myl9/Thbs3/Egfr/Pals1/Vcl/Cdh1/Cdh11/Gnai1/Col16a1/Mapk11/Mvd/Tubg1/Nexn/Cnn2/Itga9/Mpzl1/Tgfbi/Mmp2/Insig1/Lima1
7	KEAP1 KO Vehicle vs WT Vehicle	HALLMARK MYC TARGETS V1	HALLMARK MYC TARGETS V1	195	0.486635995	1.643106445	0.000153416	0.001095831	0.000645964	4091	tags=49%, list=32%, signal=34%	Gm10146/Cdc20/Tyms/Cdc45/Ccna2/Mcm5/Rrm1/Ptges3-ps/Ctps1/Cad/Txnl4a/Mrpl23/Mcm4/Nme1/Srpk1/Mad2l1/Srm/Mcm6/Mcm2/Odc1/Nolc1/Usp1/Tfdp1/Ran/Xrcc6/Ncbp2/Lsm2/Eif2s1/Pgk1/Snrpa1/Hnrnpa1/Pabpc4/Kpnb1/Ldha/Rrp9/Ilf2/Ddx18/Tardbp/Cct3/Syncrip/Orc2/Snrpg/Pold2/Cstf2/Hdac2/Snrpd1/Ranbp1/Srsf3/Gnl3/Cdk4/Ndufab1/Nop16/Phb1/Bub3/Hspd1/Psmd7/Mcm7/Ddx21/Cbx3/Eif4e/Ube2e1/Tcp1/Erh/Pwp1/Cdk2/Snrpb2/Ppm1g/Dut/Nop…
8	KEAP1 KO Vehicle vs WT Vehicle	HALLMARK MYOGENESIS	HALLMARK MYOGENESIS	130	0.506635137	1.651050592	0.000530588	0.003316178	0.0019548	1783	tags=34%, list=14%, signal=29%	Ldb3/Stc2/Cryab/Hspb8/Col6a3/Cdh13/Tpm2/Pdlim7/Myom1/Gnao1/Mapk12/Aebp1/Sorbs1/Adam12/Col4a2/Pcx/Col1a1/Tagln/Wwtr1/Cnn3/Col3a1/Fhl1/Dmd/Ak1/Sparc/Ablim1/Igfbp3/Sod3/Dennd2b/Schip1/Smtn/Col6a2/Fdps/Mylk/Igfbp7/Ncam1/Dmpk/Itga7/Sspn/Sphk1/Ephb3/Ptp4a3/Fst/Clu
9	KEAP1 KO Vehicle vs WT Vehicle	HALLMARK ESTROGEN RESPONSE EARLY	HALLMARK ESTROGEN RESPONSE EARLY	148	0.483956574	1.591797413	0.001060717	0.005892872	0.003473693	2066	tags=32%, list=16%, signal=27%	Gfra1/Krt19/Stc2/Hspb8/Igf1r/Hr/Ret/Dlc1/Tubb2b/Olfml3/Tpbg/Flnb/Farp1/Mlph/Tgif2/Rhobtb3/Foxc1/Ttc39a/Slc24a3/Rhod/Ablim1/Ccn5/Ar/Fasn/Fdft1/Fkbp5/Mybl1/Kazn/Gja1/Mpped2/Lrig1/Tob1/Fhl2/Tgm2/Scnn1a/Slc1a4/Hes1/Slc19a2/Frk/Slc7a5/Tsku/Ptges/Slc2a1/Prss23/Cyp26b1/Cbfa2t3/Cxcl12/Kdm4b
10	KEAP1 KO Vehicle vs WT Vehicle	HALLMARK ANGIOGENESIS	HALLMARK ANGIOGENESIS	30	0.658378583	1.743335834	0.001986178	0.009290299	0.005476387	1667	tags=47%, list=13%, signal=41%	Timp1/Slco2a1/Vcan/Cxcl5/Ccnd2/Thbd/Spp1/Fstl1/Col5a2/Col3a1/Stc1/Msx1/Postn/Vegfa
11	KEAP1 KO Vehicle vs WT Vehicle	HALLMARK ESTROGEN RESPONSE LATE	HALLMARK ESTROGEN RESPONSE LATE	142	0.482106361	1.581893269	0.002043866	0.009290299	0.005476387	2422	tags=35%, list=19%, signal=29%	Lamc2/Krt19/Hspb8/Gper1/Unc13b/St6galnac2/Tfpi2/Cdc20/Hr/Cav1/Cdc6/Ret/Gins2/Car2/Kif20a/Ass1/Cpe/Tpbg/Flnb/Dlg5/Farp1/Llgl2/Foxc1/Slc24a3/Ccn5/Stil/Fdft1/Fkbp5/Top2a/Cxcl14/Cdh1/Atp2b4/Tob1/Scnn1a/Slc1a4/Isg20/Frk/Slc7a5/Ptges/Prss23/Btg3/Cyp26b1/Cxcl12/Prkar2b/Emp2/Nrip1/Ugdh/Gale/Plxnb1/Dhcr7
12	KEAP1 KO Vehicle vs WT Vehicle	HALLMARK GLYCOLYSIS	HALLMARK GLYCOLYSIS	175	0.449360768	1.503533634	0.004239211	0.017663378	0.010412097	2884	tags=35%, list=23%, signal=28%	Hs6st2/Stc2/Vcan/Chst2/Kif20a/Ddit4/Pcx/Hmmr/Chst1/Me1/Depdc1a/Plod2/Angptl4/Tpbg/P4ha2/Vldlr/Kdelr3/Col5a1/Slc16a3/Ak4/Igfbp3/B4galt2/Sdc2/Sox9/Qsox1/Egfr/Cdk1/Mif/Nsdhl/Dsc2/Stc1/Aurka/Ext1/Il13ra1/Fam162a/Gpc4/Isg20/Vegfa/Tgfbi/Stmn1/Chpf/Cxcr4/Gapdhs/Paxip1/Adora2b/Gys1/Sdc1/Pgk1/Ldha/Gale/Pdk3/Hdlbp/Galk1/B4galt1/Abcb6/Pkm/P4ha1/Gclc/Pam/Gfpt1/Cenpa/Hspa5
13	KEAP1 KO Vehicle vs WT Vehicle	HALLMARK HYPOXIA	HALLMARK HYPOXIA	168	0.445428936	1.489454469	0.004683939	0.018015152	0.010619458	2442	tags=36%, list=19%, signal=30%	Serpine1/Stc2/Ackr3/Akap12/Plac8/Chst2/Cav1/Ddit4/Lox/Prkca/Cavin3/Gcnt2/Tgfb3/Stbd1/Ccn1/Ccn2/Angptl4/Tpbg/P4ha2/Vldlr/Kdelr3/Tmem45a/Col5a1/Errfi1/Ak4/Igfbp3/Ccn5/Cavin1/Csrp2/Sdc2/Slc2a3/Egfr/Mif/Stc1/Ext1/Tgm2/F3/Fam162a/Gpc4/Pfkl/Adm/Isg20/Vegfa/Tgfbi/Maff/Bgn/Cxcr4/Slc2a1/Gapdhs/Pgf/Adora2b/Ets1/Gys1/Pgk1/Ldha/Ampd3/Pdk3/Tpst2/Aldoc/Mt1/Hdlbp
14	KEAP1 KO Vehicle vs WT Vehicle	HALLMARK MTORC1 SIGNALING	HALLMARK MTORC1 SIGNALING	197	0.431271509	1.457786893	0.005186486	0.018523164	0.010918918	3286	tags=40%, list=26%, signal=30%	Bcat1/Fads2/Plk1/Bub1/Pik3r3/Ddit4/Serpinh1/Elovl6/Me1/Rrm2/Plod2/Vldlr/Ak4/Dhfr/Ppa1/Ung/Acsl3/Slc2a3/Stc1/Dhcr24/Sc5d/Aurka/Mcm4/Acaca/Hmgcr/Sqle/Tubg1/Ccnf/Pfkl/Idi1/Slc1a4/Cyp51/Acly/Slc7a5/Eef1e1/Rdh11/Mcm2/Stard4/Polr3g/Insig1/Cxcr4/Slc2a1/Sytl2/Ddx39a/Hmgcs1/Ldlr/Fads1/Pgk1/Nup205/Ldha/Rrp9/Shmt2/Dhcr7/Stip1/Cdc25a/Atp2a2/Phgdh/Tmem97/P4ha1/Cyb5b/Gclc/Fdxr/Tm7sf2/Hspd1/Hspa5/Uchl5/Ero1a/Ps…
15	KEAP1 KO Vehicle vs WT Vehicle	HALLMARK ANDROGEN RESPONSE	HALLMARK ANDROGEN RESPONSE	87	0.496860081	1.546394522	0.006210471	0.020701571	0.012203031	2440	tags=37%, list=19%, signal=30%	Krt19/Aldh1a3/Plpp1/Akap12/Arxes2/Stk39/Mak/Pmepa1/Xrcc5/Acsl3/Fkbp5/Dhcr24/Hmgcr/Elk4/Idi1/Pgm3/Hpgd/Insig1/Hmgcs1/Adamts1/Cenpn/Ccnd3/Pdlim5/Abcc4/Xrcc6/Fads1/Zbtb10/Sec24d/Herc3/Rrp12/Itgav/Uap1
16	KEAP1 KO Vehicle vs WT Vehicle	HALLMARK INTERFERON GAMMA RESPONSE	HALLMARK INTERFERON GAMMA RESPONSE	173	-0.350362904	-1.415920507	0.012868153	0.040212979	0.023704493	1939	tags=31%, list=15%, signal=27%	Sp110/Ifi27/Irf7/Psme1/Znfx1/Psme2/Gch1/Vamp5/Ifnar2/Eif4e3/Casp4/Tap1/Ddx60/Pfkp/Cd274/Irf8/Tapbp/H2-DMa/Tdrd7/Bst2/Marchf1/Irf1/Ifi30/Irf5/Zbp1/Casp1/Xaf1/Epsti1/Socs1/Irf4/P2ry14/Icam1/Trafd1/Psmb10/Tnfaip2/B2m/Fcgr1/Dhx58/Fgl2/Selp/Slamf7/Pim1/Il15/Ciita/Upp1/Txnip/Itgb7/Batf2/Cfb/H2-Aa/Cd74/Gbp3/Il18bp/Mx2
17	KEAP1 KO Vehicle vs WT Vehicle	HALLMARK TNFA SIGNALING VIA NFKB	HALLMARK TNFA SIGNALING VIA NFKB	177	0.415386485	1.391523562	0.015215735	0.044752163	0.026380222	1744	tags=20%, list=14%, signal=18%	Ptgs2/Cxcl10/Ccl5/Tnfrsf9/Fosl1/Tnc/Serpine1/Gfpt2/Cxcl5/Ackr3/Cxcl1/Spsb1/Inhba/Pmepa1/Serpinb2/Il1b/Lif/Phlda1/Edn1/Ccn1/Clcf1/Csf1/Tnfsf9/Egr1/Slc2a3/Ifit2/Plpp3/Ehd1/F3/Sphk1/Il15ra/Ets2/Hes1/Vegfa/Snn/Maff
