# Supplementary material for: Synthetic Oleanane Triterpenoids Reduce Tumor Growth and Promote an Anti-Tumor Immune Response Independent of Cancer KEAP1 Mutational Status
Source: Antioxidants (Basel). 2025 Nov 26;14(12):1406. doi: 10.3390/antiox14121406 (PMC12729418; doi:10.3390/antiox14121406)
Supplement: Supplementary file 1 [file antioxidants-14-01406-s001.zip › Table S5 GSEA Ontology Enrichment KEAP1 KO vs WT.csv]

	Cluster	ID	Description	setSize	enrichmentScore	NES	pvalue	p.adjust	qvalue	rank	leading_edge	core_enrichment
1	KEAP1 KO Vehicle vs WT Vehicle	GOCC EXTERNAL ENCAPSULATING STRUCTURE	GOCC EXTERNAL ENCAPSULATING STRUCTURE	307	0.634939096	2.225440719	1.00E-10	9.41E-08	7.54E-08	1537	tags=44%, list=12%, signal=40%	Hmcn1/Lamc2/Col2a1/Tnn/Npnt/Alpl/Col10a1/Lgr6/Cthrc1/Ptn/Timp1/Col24a1/Igfbp6/Kazald1/Tnc/P3h2/Serpine1/Vcan/Col14a1/Pcolce2/Zan/Adamts9/Sema3c/Adamts7/Lama1/Wnt4/Fbln2/Omd/Acta2/Col11a1/Mmp16/Col6a3/Timp3/Adamts12/Adamts6/Loxl4/Sfrp1/Ccn4/Serpinb1a/Ecm2/Fmod/Kng1/Svep1/Angpt4/Elfn1/Adamts4/Kng2/Col28a1/Thbs2/Col4a2/Col4a1/Nid1/Lox/Lrrc32/Col6a5/Serpinh1/Srpx2/Lama4/Tgfb3/Bmp1/Adamtsl3/Lama5/Col1…
2	KEAP1 KO Vehicle vs WT Vehicle	GOCC COLLAGEN CONTAINING EXTRACELLULAR MATRIX	GOCC COLLAGEN CONTAINING EXTRACELLULAR MATRIX	248	0.626523647	2.168691616	1.00E-10	9.41E-08	7.54E-08	1806	tags=47%, list=14%, signal=41%	Hmcn1/Lamc2/Col2a1/Tnn/Npnt/Col10a1/Ptn/Timp1/Col24a1/Igfbp6/Kazald1/Tnc/P3h2/Serpine1/Vcan/Col14a1/Pcolce2/Sema3c/Lama1/Fbln2/Acta2/Col11a1/Col6a3/Timp3/Loxl4/Sfrp1/Serpinb1a/Ecm2/Fmod/Kng1/Angpt4/Adamts4/Kng2/Col28a1/Thbs2/Col4a2/Col4a1/Nid1/Lox/Col6a5/Serpinh1/Srpx2/Lama4/Tgfb3/Bmp1/Lama5/Col1a1/Pxdn/Ang2/Ccn1/Angptl4/Lamb1/Mfap2/Angpt1/Slit2/Loxl1/Fbln1/Col5a2/Hspg2/Ogn/Col12a1/Col3a1/Ecm1/Co…
3	KEAP1 KO Vehicle vs WT Vehicle	GOBP EXTRACELLULAR STRUCTURE ORGANIZATION	GOBP EXTRACELLULAR STRUCTURE ORGANIZATION	232	0.60879332	2.090396592	1.00E-10	9.41E-08	7.54E-08	1425	tags=39%, list=11%, signal=35%	Hmcn1/Agt/Col2a1/Npnt/Col10a1/Has2/Col24a1/Kazald1/Zfp469/Col14a1/Gas2/Adamts9/Sfrp2/Rgcc/Adamts7/Lama1/Mmp28/Col11a1/Mmp16/Csgalnact1/Adamts12/Adamts6/Loxl4/Ddr2/Ecm2/Prdm5/Aebp1/Adamts4/Ddr1/Cav1/Col28a1/Col4a2/Col4a1/Nid1/Lox/Fkbp10/Reck/Foxc2/Serpinh1/Fscn1/Gpm6b/Col1a1/Pxdn/Ccn1/Ccn2/Lamb1/P3h4/Noxo1/Loxl1/Fbln1/Col5a2/Hspg2/Col3a1/Col27a1/Ccdc80/Phldb2/Col5a1/Mmp23/Tgfb2/Foxc1/Antxr1/Olfml2…
4	KEAP1 KO Vehicle vs WT Vehicle	GOBP TISSUE MORPHOGENESIS	GOBP TISSUE MORPHOGENESIS	456	0.545521617	1.938142537	1.00E-10	9.41E-08	7.54E-08	2113	tags=36%, list=17%, signal=31%	Cxcl10/Epha4/Agt/Npnt/Ankrd1/Epha7/Cthrc1/Tnc/Aldh1a3/Gdnf/Sema3e/Snai1/Etv4/Sfrp2/Vdr/Sema3c/Lama1/Wnt4/Tbx3/Cyp7b1/Col11a1/Robo2/Kif26b/Igf1r/Adamts12/Gli3/Shox2/Trp63/Sfrp1/Pard3/Inhba/Hoxa11/Yap1/Lif/Ddr1/Ret/Sema3a/Fzd2/Car2/Fzd1/Col4a1/Id4/Tead1/Dlc1/Foxc2/Nckap1/Tcf7l1/Stard13/Tgfb3/Ptk7/Edn1/Lama5/Fzd3/Ajuba/Ccn1/Shroom3/Fermt2/Twist1/Angpt1/Dlg5/Slit2/Irx3/Col3a1/Ednra/Llgl2/Bmp5/Enah/Fg…
5	KEAP1 KO Vehicle vs WT Vehicle	GOBP CELL SUBSTRATE ADHESION	GOBP CELL SUBSTRATE ADHESION	279	0.554666945	1.935508015	1.08E-10	9.41E-08	7.54E-08	1815	tags=34%, list=14%, signal=30%	Radil/Agt/Tnn/Npnt/Ptn/Kank1/Has2/Zfp469/Serpine1/Sema3e/Adamts9/Wnt4/Fbln2/Ptprk/Adamts12/Hoxa7/Sfrp1/Cdh13/Ecm2/Bcar1/Ddr1/Smad6/Carmil1/Itga10/Eda/Sorbs1/Parva/Tyro3/Kif14/Nid1/Dlc1/Gcnt2/Jam3/Gpm6b/Spp1/Lama5/Col1a1/Cttn/Ajuba/Ccn1/Ccn2/Lamb1/Itga11/Acer2/Itgal/Fermt2/Hacd1/Angpt1/Fbln1/Npy/Col3a1/Spry4/Tnfrsf12a/Nedd9/Sned1/Ccdc80/Phldb2/Dmd/Antxr1/Epdr1/Mmp14/Rhod/Csf1/Grem1/Pdpn/Dbn1/Lamc1…
6	KEAP1 KO Vehicle vs WT Vehicle	GOBP MORPHOGENESIS OF AN EPITHELIUM	GOBP MORPHOGENESIS OF AN EPITHELIUM	390	0.535235713	1.892475157	1.00E-10	9.41E-08	7.54E-08	2113	tags=35%, list=17%, signal=30%	Cxcl10/Epha4/Agt/Npnt/Epha7/Cthrc1/Tnc/Aldh1a3/Gdnf/Sema3e/Snai1/Etv4/Sfrp2/Vdr/Sema3c/Lama1/Wnt4/Tbx3/Cyp7b1/Kif26b/Igf1r/Adamts12/Gli3/Trp63/Sfrp1/Pard3/Hoxa11/Yap1/Lif/Ddr1/Ret/Sema3a/Fzd2/Car2/Fzd1/Col4a1/Id4/Tead1/Dlc1/Foxc2/Nckap1/Stard13/Ptk7/Edn1/Lama5/Fzd3/Ajuba/Ccn1/Shroom3/Fermt2/Twist1/Angpt1/Dlg5/Slit2/Irx3/Ednra/Llgl2/Bmp5/Enah/Fgf7/Phldb2/Col5a1/Fat4/Tgfb2/Tgfb1i1/Wnt5a/Smo/Runx3/M…
7	KEAP1 KO Vehicle vs WT Vehicle	GOBP ANGIOGENESIS	GOBP ANGIOGENESIS	431	0.513174116	1.825557615	1.00E-10	9.41E-08	7.54E-08	2275	tags=33%, list=18%, signal=28%	Ptgs2/Cxcl10/Agt/Ccl5/Tnn/Ptn/Serpine1/Ism1/Dysf/Cx3cr1/Ackr3/Sema3e/Adamts9/Sfrp2/Rgcc/Tert/Cldn5/Cdh13/Prkd1/Pdgfrb/Il1b/Lif/Npr3/Angpt4/Adgrg1/Cav1/Cald1/Parva/Pik3r3/Adam12/Thbs2/Col4a2/Col4a1/Prkca/Aqp1/Esm1/Reck/Foxc2/Stard13/Srpx2/Ngp/Vash2/Jam3/Hspb1/Edn1/Ecscr/Pxdn/Ang2/Cx3cl1/Ccn1/Ccn2/E2f8/Angptl4/Hspb6/Id1/Angpt1/Slit2/Vegfd/Tjp1/Hspg2/Brca1/Ednra/Amotl1/Ecm1/Tnfrsf12a/Adgra2/Col27a1/…
8	KEAP1 KO Vehicle vs WT Vehicle	GOBP HEART DEVELOPMENT	GOBP HEART DEVELOPMENT	478	0.491805185	1.74912972	3.34E-10	2.55E-07	2.04E-07	2114	tags=31%, list=17%, signal=27%	Agt/Col2a1/Ankrd1/Ldb3/Slit3/Has2/Rarb/Pde2a/Vcan/Col14a1/Snai1/Adamts9/Sfrp2/Sema3c/Rgs4/Gper1/Tbx3/Wif1/Col11a1/Robo2/Gli3/Jph2/Adamts6/Shox2/Inhba/Ccn4/Pdlim7/Yap1/Ccnd2/Fgfrl1/Pdgfrb/Erbb2/Smad6/Parva/Fzd2/Gjc1/Fzd1/Acvr2b/Lox/Tead1/Dlc1/Foxc2/Nckap1/Tgfb3/Ptk7/Edn1/Sox4/Ccnb1/Ang2/Pdlim1/Ank2/Pdlim2/Ccn1/Cpe/Id1/Twist1/Angpt1/Slit2/Hspg2/Irx3/Col3a1/Ednra/Bmp5/Nos3/Ltbp1/Col5a1/Nox4/Fat4/Tgf…
9	KEAP1 KO Vehicle vs WT Vehicle	GOMF EXTRACELLULAR MATRIX STRUCTURAL CONSTITUENT	GOMF EXTRACELLULAR MATRIX STRUCTURAL CONSTITUENT	96	0.685920857	2.15478019	5.09E-10	3.09E-07	2.48E-07	1420	tags=56%, list=11%, signal=50%	Hmcn1/Lamc2/Col2a1/Npnt/Col10a1/Col24a1/Igfbp6/Tnc/Vcan/Col14a1/Pcolce2/Lama1/Fbln2/Col11a1/Col6a3/Col28a1/Col4a2/Col4a1/Nid1/Col6a5/Srpx2/Lama4/Lama5/Col1a1/Pxdn/Lamb1/Mfap2/Slit2/Fbln1/Col5a2/Hspg2/Ogn/Col12a1/Col3a1/Ecm1/Col27a1/Ltbp1/Col5a1/Sparc/Fbn1/Col1a2/Col6a1/Tinagl1/Lamc1/Ltbp2/Col5a3/Col6a2/Col6a4/Thbs1/Igfbp7/Lamb2/Vwa1/Efemp2/Col16a1
10	KEAP1 KO Vehicle vs WT Vehicle	GOBP NUCLEAR CHROMOSOME SEGREGATION	GOBP NUCLEAR CHROMOSOME SEGREGATION	261	0.550446564	1.911894976	4.66E-10	3.09E-07	2.48E-07	2604	tags=39%, list=21%, signal=32%	Ccne2/Brip1/Hecw2/Stag3/Ect2/Fam83d/Knl1/Plk1/Spc24/Bub1/Cdc20/Sgo1/Kif4/Gen1/Zwilch/Cdc6/Kif14/Cenpi/Ube2c/Bub1b/Kif18b/Ccnb1/Nek2/Kif18a/Knstrn/Cep97/Kif2c/Uhrf1/Ncapg2/Nuf2/Prc1/Map9/Psmc3ip/Kifc5b/Ccnb2/Ccne1/Tpx2/Kif11/Nusap1/Aurkb/Syde1/Cenpk/Ncapd2/Kntc1/Ttk/Birc5/Spc25/Smc2/Ncapg/Fbxo5/Cenpf/Top2a/Spag5/Kif22/Cdk1/Racgap1/Msh5/Ska3/Arhgef10/Ncaph/Aurka/Atm/Rangrf/Aspm/Tacc3/Ndc80/Kifc1/Tu…
11	KEAP1 KO Vehicle vs WT Vehicle	GOBP CHROMOSOME SEGREGATION	GOBP CHROMOSOME SEGREGATION	359	0.517541951	1.823977952	5.58E-10	3.09E-07	2.48E-07	3028	tags=41%, list=24%, signal=32%	Mtcl1/Ccne2/Brip1/Hecw2/Stag3/Ect2/Fam83d/Knl1/Plk1/Spc24/Bub1/Cdc20/Sgo1/Cenps/Kif4/Gen1/Zwilch/Cdc6/Kif14/Cenpw/Cenpi/Ube2c/Bub1b/Kif18b/Ccnb1/Nek2/Kif18a/Cenpp/Knstrn/Cep97/Kif2c/Uhrf1/Cenph/Ncapg2/Nuf2/Brca1/Prc1/Map9/Psmc3ip/Kifc5b/Ccnb2/Ccne1/Tpx2/Kif11/Nusap1/Aurkb/Cdca2/Chtf18/Syde1/Dlgap5/Cenpk/Ncapd2/Kntc1/Ttk/Birc5/Spc25/Smc2/Oip5/Itgb3bp/Mki67/Ncapg/Stil/Fbxo5/Cenpf/Top2a/Spag5/Esco2/…
12	KEAP1 KO Vehicle vs WT Vehicle	GOBP OSSIFICATION	GOBP OSSIFICATION	314	0.528192154	1.851345496	9.10E-10	4.63E-07	3.71E-07	2022	tags=34%, list=16%, signal=29%	Ptgs2/Col2a1/Tnn/Npnt/Alpl/Col10a1/Cthrc1/Ptn/Kazald1/Twist2/Gabbr1/Sfrp2/Vdr/Adamts7/Wnt4/Tmem119/Mmp16/Csgalnact1/Adamts12/Gli3/Shox2/Trp63/Satb2/Sfrp1/Ccn4/Pdlim7/Yap1/Prkd1/Ddr2/Smad6/Lrp3/Fzd1/Acvr2b/Id4/Lox/Foxc2/Bmp1/Gpm6b/Wnt10b/Spp1/Col1a1/Wwtr1/Ccn1/Ccn2/Id1/Fstl3/Fermt2/Twist1/Hspg2/Sp7/Ecm1/Bmp5/Fignl1/Fat4/Foxc1/Wnt5a/Bmpr1a/Smo/Runx3/Mmp14/Slc24a3/Id3/Igfbp3/Snai2/Sgms2/Csf1/Col1a2/…
13	KEAP1 KO Vehicle vs WT Vehicle	GOBP SKELETAL SYSTEM MORPHOGENESIS	GOBP SKELETAL SYSTEM MORPHOGENESIS	179	0.597480048	2.022644087	1.17E-09	5.14E-07	4.12E-07	2084	tags=43%, list=17%, signal=36%	Col2a1/Alpl/Col10a1/Has2/Rarb/Twist2/Vdr/Hoxc4/Tmem119/Col11a1/Mmp16/Csgalnact1/Gli3/Prrx2/Hoxa7/Shox2/Satb2/Sfrp1/Hoxa11/Pdgfrb/Irx5/Gas1/Acvr2b/Prrx1/Ryk/Ror2/Foxc2/Serpinh1/Tgfb3/Wnt10b/Lama5/Col1a1/Ccn2/Twist1/Hspg2/Hoxc8/Col3a1/Col27a1/Tbx15/Tgfb2/Foxc1/Mmp14/Tulp3/Six4/Grem1/Dlx5/Sox9/Pdgfra/Schip1/Thbs3/Mthfd1l/Chsy1/Recql4/Hoxc9/Stc1/Msx1/Thbs1/Ext1/Sfrp4/Nfix/Six1/Hoxc11/Alx4/Vegfa/Rab23…
14	KEAP1 KO Vehicle vs WT Vehicle	GOBP MORPHOGENESIS OF A BRANCHING STRUCTURE	GOBP MORPHOGENESIS OF A BRANCHING STRUCTURE	173	0.590032581	1.995738388	1.18E-09	5.14E-07	4.12E-07	2043	tags=41%, list=16%, signal=35%	Agt/Npnt/Epha7/Tnc/Gdnf/Sema3e/Etv4/Sfrp2/Vdr/Sema3c/Lama1/Wnt4/Tbx3/Gli3/Shox2/Trp63/Sfrp1/Hoxa11/Yap1/Il1b/Ddr1/Sema3a/Col4a1/Foxc2/Edn1/Lama5/Cpe/Angpt1/Dlg5/Slit2/Ednra/Llgl2/Fgf7/Fat4/Wnt5a/Smo/Mmp14/Snai2/Six4/Csf1/Ar/Grem1/Lrrk2/Rspo3/Sox9/Sema5a/Pdgfra/Epha2/Tmtc3/Tie1/Map3k13/Ext1/Cdh1/Nfatc4/Acvr1/Tgm2/Six1/Spry1/Adm/Ntn4/Vegfa/Lgr4/Spint1/Mgp/Socs3/Slc12a2/Cxcr4/Notch4/Egf/Dlg1/Cxcl12
15	KEAP1 KO Vehicle vs WT Vehicle	GOCC BASEMENT MEMBRANE	GOCC BASEMENT MEMBRANE	81	0.702402493	2.16686909	3.21E-09	1.19E-06	9.57E-07	2101	tags=58%, list=17%, signal=49%	Hmcn1/Lamc2/Col2a1/Npnt/Ptn/Timp1/Tnc/P3h2/Lama1/Acta2/Timp3/Col28a1/Thbs2/Col4a2/Col4a1/Nid1/Lama4/Lama5/Pxdn/Ang2/Lamb1/Loxl1/Fbln1/Hspg2/Ccdc80/Col5a1/Tgfb2/Serpinf1/Loxl2/Sparc/Fbn1/Col6a1/Lamc1/Spn/Lamb2/Vwa1/Efemp2/Efna5/Ntn4/Vegfa/Tgfbi/Matn2/Adamts1/Col18a1/Dlg1/Mmrn2/Efemp1
16	KEAP1 KO Vehicle vs WT Vehicle	GOBP NEGATIVE REGULATION OF VASCULATURE DEVELOPMENT	GOBP NEGATIVE REGULATION OF VASCULATURE DEVELOPMENT	87	0.688038695	2.140285291	3.33E-09	1.19E-06	9.57E-07	1374	tags=37%, list=11%, signal=33%	Cxcl10/Agt/Ptn/Serpine1/Ism1/Sema3e/Adamts9/Rgcc/Wnt4/Cldn5/Lif/Angpt4/Thbs2/Col4a2/Stard13/Ngp/Ecscr/Ccl2/Tgfb2/Foxc1/Serpinf1/Sparc/Amot/Creb3l1/Epha2/Epn2/Alox5/Ptprm/Tie1/Thbs1/Vash1/Atp2b4
17	KEAP1 KO Vehicle vs WT Vehicle	GOBP MEIOTIC CELL CYCLE PROCESS	GOBP MEIOTIC CELL CYCLE PROCESS	155	0.611451368	2.034877628	3.11E-09	1.19E-06	9.57E-07	1971	tags=43%, list=16%, signal=36%	Ccne2/Plcb1/Brip1/Grb14/Stag3/Wnt4/Pde3a/Knl1/Plk1/Lif/Cdc20/Sgo1/Cenps/Mus81/Edn1/Kif18a/Nuf2/Psmc3ip/Ednra/Mastl/Ccnb2/Ccne1/Fignl1/Wnt5a/Rad51/Chtf18/Syde1/Cks2/Ncapd2/Ttk/Osm/Birc5/Mcm5/Smc2/Fancm/Rad54b/Fbxo5/Mybl1/Top2a/Msh5/Gja1/Ankle1/Msx1/Ncaph/Aurka/Mcm4/Atm/Rec114/Aspm/Sgo2a/Pkmyt1/Rad51c/Ndc80/Rad54l/Tubg1/Tesmin/Trip13/Mcm6/Cdc25c/Cenpe/Haspin/Mcm2/Fancd2/Mcm3/Rad1/Cyp26b1
18	KEAP1 KO Vehicle vs WT Vehicle	GOMF STRUCTURAL MOLECULE ACTIVITY	GOMF STRUCTURAL MOLECULE ACTIVITY	415	0.493750757	1.752117451	3.56E-09	1.21E-06	9.68E-07	1571	tags=23%, list=12%, signal=21%	Hmcn1/Lamc2/Col2a1/Npnt/Col10a1/Col24a1/Igfbp6/Krt19/Tnc/Vcan/Cldn15/Col14a1/Pcolce2/Cryab/Lama1/Fbln2/Col11a1/Col6a3/Igf1r/Cldn5/Tpm2/Myom1/Epb41l3/Col28a1/Col4a2/Col4a1/Nid1/Ank3/Col6a5/Pnpla1/Srpx2/Lama4/Tubb2b/Tln2/Gpm6b/Lama5/Col1a1/Pxdn/Jph1/Ank2/Hspb6/Lamb1/Mfap2/Macroh2a2/Arc/Lmnb1/Slit2/Fbln1/Col5a2/Hspg2/Ogn/Col12a1/Col3a1/Ecm1/Sntb1/Col27a1/Mpp2/Ltbp1/Tube1/Col5a1/Dmd/Tubb3/Sparc/Fbn1/…
19	KEAP1 KO Vehicle vs WT Vehicle	GOBP MESENCHYME DEVELOPMENT	GOBP MESENCHYME DEVELOPMENT	222	0.558460882	1.91956618	4.07E-09	1.31E-06	1.05E-06	2058	tags=38%, list=16%, signal=32%	Radil/Epha4/Agt/Has2/Gdnf/Sema3e/Snai1/Sfrp2/Rgcc/Bnc2/Sema3c/Wnt4/Tbx3/Timp3/Robo2/Fam83d/Sfrp1/Yap1/Il1b/Cdh2/Glipr2/Ret/Sema3a/Tead1/Foxc2/Nckap1/Gcnt2/Tgfb3/Ptk7/Edn1/Sox4/Lama5/Col1a1/Wwtr1/Fermt2/Twist1/Dlg5/Ednra/Dact3/Bmp5/Nos3/Phldb2/Tgfb2/Tgfb1i1/Foxc1/Wnt5a/Bmpr1a/Smo/Nedd4/Loxl2/Snai2/Six4/Grem1/Smad7/Pdpn/Sox9/Tgfbr3/Sema5a/Gja1/Mark1/Msx1/Thbs1/Sema7a/Ext1/Ncam1/Loxl3/Acvr1/Six1/Efn…
20	KEAP1 KO Vehicle vs WT Vehicle	GOBP ORGANELLE FISSION	GOBP ORGANELLE FISSION	395	0.497688389	1.760668135	6.33E-09	1.93E-06	1.55E-06	2010	tags=30%, list=16%, signal=26%	Nfia/Ccne2/Plcb1/Rgcc/Brip1/Pdxp/Stag3/Wnt4/Pde3a/Igf1r/Knl1/Pdgfrb/Il1b/Plk1/Spc24/Lif/Bub1/Cdc20/Sgo1/Cenps/Gen1/Zwilch/Kif14/Mus81/Cenpi/Edn1/Ube2c/Bub1b/Kif18b/Ccnb1/Nek2/Kif18a/Knstrn/Cep97/Kif2c/Uhrf1/Ncapg2/Nuf2/Prc1/Map9/Psmc3ip/Mastl/Kifc5b/Ccnb2/Ccne1/Tpx2/Kif11/Fignl1/Mtfr2/Nusap1/Aurkb/Wnt5a/Cdca2/Rad51/Chtf18/Syde1/Cks2/Cenpk/Ncapd2/Kntc1/Ttk/Osm/Birc5/Spc25/Smc2/Fancm/Mki67/Ncapg/Ra…
21	KEAP1 KO Vehicle vs WT Vehicle	GOBP SKELETAL SYSTEM DEVELOPMENT	GOBP SKELETAL SYSTEM DEVELOPMENT	399	0.490631877	1.738097143	1.19E-08	3.45E-06	2.77E-06	2101	tags=38%, list=17%, signal=33%	Smad9/Col2a1/Tnn/Alpl/Col10a1/Has2/Rarb/Gdf11/Twist2/Nfia/Vcan/Snai1/Sfrp2/Vdr/Bnc2/Pitx1/Hoxc4/Adamts7/Tbx3/Tmem119/Col11a1/Spns2/Mmp16/Timp3/Csgalnact1/Adamts12/Gli3/Prrx2/Hoxa7/Shox2/Trp63/Satb2/Sfrp1/Ccn4/Hoxa11/Ddr2/Fgfrl1/Hoxc10/Pdgfrb/Irx5/Npr3/Gas1/Acvr2b/Prrx1/Lox/Prkca/Ryk/Ror2/Foxc2/Serpinh1/Tgfb3/Bmp1/Wnt10b/Edn1/Lama5/Col1a1/Ccn1/Ccn2/Twist1/Col5a2/Hspg2/Ogn/Hoxc8/Col3a1/Ednra/Ecm1/B…
22	KEAP1 KO Vehicle vs WT Vehicle	GOBP POSITIVE REGULATION OF CELL CYCLE PROCESS	GOBP POSITIVE REGULATION OF CELL CYCLE PROCESS	222	0.54510099	1.873644973	2.64E-08	6.73E-06	5.39E-06	2010	tags=32%, list=16%, signal=28%	Ccne2/Plcb1/Rgcc/Wnt4/Ect2/Tert/Igf1r/Fam83d/Trp63/Knl1/Ddr2/Ccnd2/Pdgfrb/Il1b/Bub1/Cdc20/Gen1/Cdc6/Kif14/Stxbp4/Wnt10b/Edn1/Ube2c/Rad51b/Rrm2/Ccnb1/Ccn2/E2f8/Ncapg2/Lmnb1/Ccne1/Nusap1/Dyrk3/Aurkb/Wnt5a/Ncapd2/Birc5/Rrm1/Smc2/Dtl/Ncapg/Stil/Fbxo5/Spag5/Egfr/Cdk1/Racgap1/Gja1/Msx1/Ncaph/Aurka/Sgo2a/Rad51c/Ndc80/Sphk1/Mad2l1/Dbf4/Cdc7/Poc1a/Ube2e2/Atad5/Rad18/Cdc25c/Cenpe/Kif23/Kif20b/Pagr1a/Egf/Ci…
23	KEAP1 KO Vehicle vs WT Vehicle	GOBP EPITHELIAL TUBE MORPHOGENESIS	GOBP EPITHELIAL TUBE MORPHOGENESIS	274	0.525250734	1.828780976	2.63E-08	6.73E-06	5.39E-06	2113	tags=34%, list=17%, signal=29%	Cxcl10/Epha4/Agt/Npnt/Epha7/Cthrc1/Tnc/Gdnf/Sema3e/Etv4/Sfrp2/Vdr/Lama1/Wnt4/Tbx3/Kif26b/Adamts12/Gli3/Sfrp1/Hoxa11/Yap1/Ddr1/Ret/Fzd2/Fzd1/Col4a1/Tead1/Dlc1/Foxc2/Nckap1/Stard13/Ptk7/Edn1/Lama5/Fzd3/Shroom3/Twist1/Angpt1/Dlg5/Slit2/Irx3/Ednra/Bmp5/Enah/Fat4/Tgfb2/Wnt5a/Smo/Mmp14/Tulp3/Six4/Csf1/Ar/Grem1/Efnb2/Sox9/Stil/Sema5a/Pdgfra/Epha2/Tmtc3/Mthfd1l/Gja1/Tie1/Ext1/Nfatc4/Acvr1/Cc2d2a/Six1/Spr…
24	KEAP1 KO Vehicle vs WT Vehicle	GOBP AXON DEVELOPMENT	GOBP AXON DEVELOPMENT	389	0.489642553	1.7309485	2.53E-08	6.73E-06	5.39E-06	2069	tags=32%, list=16%, signal=28%	Epha4/Lamc2/Tnn/Epha7/Slit3/Ptn/Unc5c/Dixdc1/Tnc/Tspan2/Gdnf/Efna4/Sema3e/Map1b/Etv4/Nrn1/Sema3c/Lama1/Nrep/Robo2/Igf1r/Gli3/Shox2/Pak3/Ngf/Erbb2/Dclk1/Cdh2/Epb41l3/Ddr1/Ret/Sema3a/Gas1/Ank3/Prkca/Ryk/Arhgef28/Ndn/Vash2/Tubb2b/Cntn1/Gpm6b/Map1a/Edn1/Lama5/Fzd3/Cttn/Crabp2/Celsr3/Neo1/Lamb1/Skil/Nectin1/Slit2/Hspg2/Ednra/Tnfrsf12a/Enah/Tgfb2/Wnt5a/Smo/Runx3/Tubb3/Ablim1/Mgarp/Boc/Ece1/Dhfr/Efnb2/D…
25	KEAP1 KO Vehicle vs WT Vehicle	GOBP COLLAGEN FIBRIL ORGANIZATION	GOBP COLLAGEN FIBRIL ORGANIZATION	59	0.733559956	2.170531259	3.28E-08	8.02E-06	6.42E-06	1425	tags=59%, list=11%, signal=53%	Col2a1/Zfp469/Col14a1/Sfrp2/Adamts7/Col11a1/Adamts12/Loxl4/Ddr2/Aebp1/Col28a1/Lox/Fkbp10/Foxc2/Serpinh1/Col1a1/Pxdn/P3h4/Loxl1/Col5a2/Col3a1/Col27a1/Col5a1/Tgfb2/Foxc1/Loxl2/Chadl/Col1a2/Grem1/Adamts14/Col6a1/Adamts2/Ext1/Efemp2/Loxl3
26	KEAP1 KO Vehicle vs WT Vehicle	GOBP MEIOTIC CELL CYCLE	GOBP MEIOTIC CELL CYCLE	198	0.565131813	1.92178342	4.30E-08	9.35E-06	7.49E-06	1829	tags=36%, list=15%, signal=32%	Ccne2/Plcb1/Brip1/Grb14/Mns1/Stag3/Wnt4/Pde3a/Igf1r/Knl1/Plk1/Lif/Cdc20/Sgo1/Cenps/Xlr/Mus81/Edn1/Nek2/Kif18a/Nuf2/Psmc3ip/Ednra/Mastl/Ccnb2/Ccne1/Fignl1/Wnt5a/Rad51/Chtf18/Utp14b/Syde1/Cks2/Ncapd2/Ttk/H2ax/Osm/Birc5/Mcm5/Smc2/Fancm/Mki67/Rad54b/Fbxo5/Mybl1/Top2a/Msh5/Gja1/Ankle1/Msx1/Ncaph/Aurka/Mcm4/Atm/Rec114/Pms2/Aspm/Sgo2a/Pkmyt1/Rad51c/Ndc80/Rad54l/Tubg1/Tesmin/Trip13/Mcm6/Cdc25c/Cenpe/Hasp…
27	KEAP1 KO Vehicle vs WT Vehicle	GOBP REGULATION OF VASCULATURE DEVELOPMENT	GOBP REGULATION OF VASCULATURE DEVELOPMENT	243	0.536345686	1.853407207	4.44E-08	9.35E-06	7.49E-06	2372	tags=35%, list=19%, signal=29%	Cxcl10/Agt/Ccl5/Tnn/Ptn/Serpine1/Ism1/Cx3cr1/Sema3e/Adamts9/Sfrp2/Rgcc/Wnt4/Tert/Cldn5/Prkd1/Il1b/Lif/Angpt4/Adam12/Thbs2/Col4a2/Prkca/Aqp1/Reck/Foxc2/Stard13/Ngp/Vash2/Hspb1/Ecscr/Hspb6/Id1/Vegfd/Tjp1/Brca1/Ecm1/Tnfrsf12a/Adgra2/Ccl2/Nos3/Tgfb2/Foxc1/Wnt5a/Serpinf1/Ddah1/Sparc/Grem1/Amot/Creb3l1/Sema5a/Epha2/Epn2/Alox5/Ptprm/Tie1/Thbs1/Vash1/Atp2b4/F3/Sphk1/Adm/Tlr3/Hif1a/Jcad/Gata6/Vegfa/Angpt2…
28	KEAP1 KO Vehicle vs WT Vehicle	GOBP SYNAPSE ORGANIZATION	GOBP SYNAPSE ORGANIZATION	405	0.479411472	1.70069113	4.35E-08	9.35E-06	7.49E-06	1593	tags=24%, list=13%, signal=21%	Epha4/Pcdhgc5/Epha7/Ptn/Negr1/Sncg/Dixdc1/Tnc/Nfia/Gdnf/Cx3cr1/Sema3e/Map1b/Nrn1/F2r/Pdxp/Zdhhc2/Unc13b/Hip1r/Insyn1/Robo2/Igf1r/Zfp365/Pak3/Erbb2/Dclk1/Cdh2/Pdzrn3/Elfn1/Cdc20/Lrfn1/Sez6l2/Sorbs1/Sema3a/Fzd1/Thbs2/Col4a1/Ank3/Prkca/Ror2/Nectin3/Srpx2/Lama5/Cttn/Tpbg/Wasf1/Arhgap44/Nectin1/Kif2c/Arc/Dlg5/Farp1/Slit2/Vldlr/Neurl1a/Fgf7/Nedd9/Wnt5a/Mdga1/Nedd4/Pcdhgc3/Pfn2/Sparc/Lrfn4/Nptxr/Six4/Lr…
29	KEAP1 KO Vehicle vs WT Vehicle	GOBP CHROMOSOME ORGANIZATION	GOBP CHROMOSOME ORGANIZATION	496	0.465358082	1.654695304	4.06E-08	9.35E-06	7.49E-06	3112	tags=36%, list=25%, signal=28%	Ccne2/Pif1/Brip1/Hecw2/Gper1/Stag3/Tert/Zfp365/Knl1/Plk1/Spc24/Bub1/Cdc20/Sgo1/Gen1/Zwilch/Cdc6/Gins2/Kif14/Cenpw/Cenpi/Ube2c/Bub1b/Kif18b/Ccnb1/Nek2/Kif18a/Cenpp/Knstrn/Cep97/Kif2c/Uhrf1/Cenph/Ncapg2/Nuf2/Prc1/Map9/Psmc3ip/Cip2a/Kifc5b/Mcm8/Ccne1/Tpx2/Kif11/Xrcc5/Nusap1/Aurkb/Dkc1/Rad51/Cdc45/Syde1/Dlgap5/Cenpk/Ncapd2/Kntc1/Ttk/Birc5/Mcm5/Spc25/Smc2/Ptges3-ps/Oip5/Itgb3bp/Ncapg/Fbxo5/Top2a/Spag5…
30	KEAP1 KO Vehicle vs WT Vehicle	GOBP SISTER CHROMATID SEGREGATION	GOBP SISTER CHROMATID SEGREGATION	205	0.555628989	1.894008298	4.81E-08	9.78E-06	7.84E-06	2923	tags=43%, list=23%, signal=34%	Hecw2/Knl1/Plk1/Spc24/Bub1/Cdc20/Gen1/Zwilch/Cdc6/Kif14/Cenpi/Ube2c/Bub1b/Kif18b/Ccnb1/Nek2/Kif18a/Knstrn/Cep97/Kif2c/Uhrf1/Ncapg2/Nuf2/Prc1/Map9/Kifc5b/Tpx2/Kif11/Nusap1/Aurkb/Cenpk/Ncapd2/Kntc1/Ttk/Birc5/Spc25/Smc2/Ncapg/Fbxo5/Top2a/Spag5/Kif22/Cdk1/Racgap1/Ska3/Arhgef10/Ncaph/Atm/Rangrf/Tacc3/Ndc80/Kifc1/Tubg1/Mad2l1/Trip13/Aaas/Cenpe/Mybl2/Haspin/Kif23/Pinx1/Bcl7a/Ska1/Cit/Nsl1/Smarcd3/Cdca8/…
31	KEAP1 KO Vehicle vs WT Vehicle	GOMF HEPARIN BINDING	GOMF HEPARIN BINDING	99	0.638795396	2.026076825	5.93E-08	1.13E-05	9.06E-06	1699	tags=47%, list=13%, signal=41%	Cxcl10/Lamc2/Ccl5/Slit3/Ptn/Pcolce2/Col11a1/Sfrp1/Ccn4/Ecm2/Fgfrl1/Adgrg1/Col28a1/Thbs2/Ang2/Ccn1/Ccn2/Slit2/Fstl1/Ccl2/Fgf7/Ccdc80/Col5a1/Ccn3/Fbn1/Ccn5/Adamts15/Rspo3/Tgfbr3/Ltbp2/Pla2g5/Thbs3/Col5a3/Thbs1/Ptprf/Serpine2/Ncam1/Efemp2/Ndnf/Ccl7/Postn/Twsg1/Rtn4rl1/Pcolce/Vegfa/Lgr4/Pdcd5-ps
32	KEAP1 KO Vehicle vs WT Vehicle	GOBP MITOTIC NUCLEAR DIVISION	GOBP MITOTIC NUCLEAR DIVISION	237	0.535769277	1.841961172	5.84E-08	1.13E-05	9.06E-06	2051	tags=34%, list=16%, signal=29%	Nfia/Rgcc/Pdxp/Igf1r/Knl1/Pdgfrb/Il1b/Plk1/Spc24/Bub1/Cdc20/Gen1/Zwilch/Kif14/Cenpi/Edn1/Ube2c/Bub1b/Kif18b/Ccnb1/Nek2/Kif18a/Knstrn/Cep97/Kif2c/Uhrf1/Ncapg2/Nuf2/Prc1/Map9/Kifc5b/Tpx2/Kif11/Nusap1/Aurkb/Cdca2/Cenpk/Ncapd2/Kntc1/Ttk/Birc5/Spc25/Smc2/Mki67/Ncapg/Fbxo5/Spag5/Kif22/Cdk1/Racgap1/Ska3/Arhgef10/Ncaph/Aurka/Atm/Rangrf/Ndc80/Tom1l1/Sphk1/Kifc1/Tubg1/Nfix/Mad2l1/Chek1/Obsl1/Trip13/Aaas/Ce…
33	KEAP1 KO Vehicle vs WT Vehicle	GOBP MITOTIC SISTER CHROMATID SEGREGATION	GOBP MITOTIC SISTER CHROMATID SEGREGATION	169	0.574005357	1.937670396	6.64E-08	1.23E-05	9.84E-06	2903	tags=46%, list=23%, signal=36%	Knl1/Plk1/Spc24/Bub1/Cdc20/Gen1/Zwilch/Kif14/Cenpi/Ube2c/Bub1b/Kif18b/Ccnb1/Nek2/Kif18a/Knstrn/Cep97/Kif2c/Uhrf1/Ncapg2/Nuf2/Prc1/Map9/Kifc5b/Tpx2/Kif11/Nusap1/Aurkb/Cenpk/Ncapd2/Kntc1/Ttk/Birc5/Spc25/Smc2/Ncapg/Fbxo5/Spag5/Kif22/Cdk1/Racgap1/Ska3/Arhgef10/Ncaph/Atm/Rangrf/Ndc80/Kifc1/Tubg1/Mad2l1/Trip13/Aaas/Cenpe/Mybl2/Haspin/Kif23/Pinx1/Ska1/Cit/Nsl1/Cdca8/Spdl1/Ran/Kpnb1/Apc/Espl1/Cul3/Smc1a/…
34	KEAP1 KO Vehicle vs WT Vehicle	GOBP REGULATION OF NUCLEAR DIVISION	GOBP REGULATION OF NUCLEAR DIVISION	118	0.61085742	1.97937769	1.01E-07	1.81E-05	1.45E-05	2051	tags=43%, list=16%, signal=37%	Plcb1/Rgcc/Pdxp/Wnt4/Pde3a/Igf1r/Knl1/Pdgfrb/Il1b/Plk1/Spc24/Lif/Bub1/Cdc20/Gen1/Zwilch/Edn1/Ube2c/Bub1b/Ccnb1/Nuf2/Nusap1/Aurkb/Wnt5a/Cdca2/Kntc1/Ttk/Osm/Birc5/Spc25/Mki67/Fbxo5/Gja1/Msx1/Atm/Ndc80/Tom1l1/Sphk1/Tubg1/Mad2l1/Chek1/Obsl1/Trip13/Cenpe/Haspin/Bora/Ccdc8/Egf/Rad1/Cdca8/Spdl1
35	KEAP1 KO Vehicle vs WT Vehicle	GOBP BRANCHING MORPHOGENESIS OF AN EPITHELIAL TUBE	GOBP BRANCHING MORPHOGENESIS OF AN EPITHELIAL TUBE	129	0.605475447	1.976236217	1.08E-07	1.89E-05	1.51E-05	2180	tags=41%, list=17%, signal=34%	Agt/Npnt/Tnc/Gdnf/Sema3e/Etv4/Sfrp2/Vdr/Lama1/Wnt4/Tbx3/Gli3/Hoxa11/Yap1/Ddr1/Col4a1/Foxc2/Edn1/Lama5/Angpt1/Dlg5/Slit2/Ednra/Fat4/Wnt5a/Smo/Mmp14/Six4/Csf1/Ar/Grem1/Sox9/Sema5a/Pdgfra/Epha2/Tmtc3/Tie1/Ext1/Nfatc4/Acvr1/Six1/Spry1/Vegfa/Lgr4/Mgp/Slc12a2/Cxcr4/Notch4/Egf/Dlg1/Cxcl12/Pgf/Rdh10
36	KEAP1 KO Vehicle vs WT Vehicle	GOBP RENAL SYSTEM DEVELOPMENT	GOBP RENAL SYSTEM DEVELOPMENT	245	0.529537631	1.82941145	1.16E-07	1.96E-05	1.57E-05	2180	tags=38%, list=17%, signal=32%	Epha4/Crlf1/Smad9/Agt/Npnt/Epha7/Rarb/Gdf11/Nfia/Gdnf/Vcan/Pcsk9/Wnt4/Robo2/Kif26b/Gli3/Adamts6/Sfrp1/Hoxa11/Yap1/Pdgfrb/Lif/Smad6/Ret/Acvr2b/Col4a1/Nid1/Aqp1/Foxc2/Hells/Ptk7/Plce1/Edn1/Spp1/Sox4/Lama5/Wwtr1/Cd24a/Angpt1/Dlg5/Slit2/Irx3/Ednra/Emx2/Fat4/Tgfb2/Foxc1/Wnt5a/Smo/Pdgfd/Id3/Fbn1/Six4/Grem1/Smad7/Lrrk2/Efnb2/Sox9/Egr1/Cenpf/Wdpcp/Pdgfra/Schip1/Tbx18/Tns2/Ext1/Lamb2/Bicc1/Cc2d2a/Traf3ip1…
37	KEAP1 KO Vehicle vs WT Vehicle	GOBP METANEPHROS DEVELOPMENT	GOBP METANEPHROS DEVELOPMENT	53	0.729204253	2.128891303	1.32E-07	2.06E-05	1.65E-05	1685	tags=60%, list=13%, signal=53%	Gdf11/Gdnf/Wnt4/Robo2/Kif26b/Gli3/Hoxa11/Yap1/Pdgfrb/Lif/Ret/Aqp1/Foxc2/Wwtr1/Dlg5/Slit2/Irx3/Fat4/Smo/Id3/Fbn1/Six4/Grem1/Sox9/Egr1/Pdgfra/Lamb2/Six1/Spry1/Hoxc11/Hes1/Lgr4
38	KEAP1 KO Vehicle vs WT Vehicle	GOBP AMEBOIDAL TYPE CELL MIGRATION	GOBP AMEBOIDAL TYPE CELL MIGRATION	371	0.484680233	1.710644843	1.29E-07	2.06E-05	1.65E-05	2201	tags=32%, list=17%, signal=27%	Ptgs2/Radil/Agt/Timp1/Kank1/Has2/Serpine1/Ptprg/Gdnf/S100a2/Sema3e/Snai1/Adamts9/Rgcc/Sema3c/Akap12/Mcc/Acta2/Cdh13/Pak3/Prkd1/Ddr2/Cdh2/Nanos1/Bcar1/Angpt4/Anln/Glipr2/Ret/Sema3a/Nr2f2/Pik3r3/Irs1/Prkca/Aqp1/Foxc2/Nckap1/Stard13/Srpx2/Hspb1/Edn1/Lama5/Pdlim1/Tpbg/Dnaja4/Itga11/Twist1/Angpt1/Slit2/Fstl1/Ednra/Amotl1/Adgra2/Fgf7/Nos3/Ccn3/Tgfb2/Wnt5a/Smo/Pfn2/Syde1/Serpinf1/Loxl2/Cd248/Sparc/Snai2…
39	KEAP1 KO Vehicle vs WT Vehicle	GOBP CELL MORPHOGENESIS INVOLVED IN NEURON DIFFERENTIATION	GOBP CELL MORPHOGENESIS INVOLVED IN NEURON DIFFERENTIATION	469	0.45867723	1.630792168	1.27E-07	2.06E-05	1.65E-05	2119	tags=30%, list=17%, signal=26%	Epha4/Lamc2/Tnn/Epha7/Slit3/Ptn/Unc5c/Dixdc1/Gdnf/Efna4/Sema3e/Map1b/Etv4/Nrn1/Sema3c/Hecw2/Lama1/Robo2/Igf1r/Gli3/Zfp365/Shox2/Pak3/Ngf/Trpc6/Erbb2/Dclk1/Cdh2/Phactr1/Ret/Sema3a/Gas1/Ank3/Prkca/Ryk/Arhgef28/Rbfox2/Ndn/Tubb2b/Cntn1/Map1a/Edn1/Lama5/Fzd3/Cttn/Crabp2/Celsr3/Neo1/Lamb1/Id1/Tpbg/Skil/Arhgap44/Nectin1/Arc/Farp1/Slit2/Hspg2/Vldlr/Ednra/Tnfrsf12a/Enah/Tgfb2/Wnt5a/Smo/Runx3/Nedd4/Tubb3/A…
40	KEAP1 KO Vehicle vs WT Vehicle	GOBP GLAND MORPHOGENESIS	GOBP GLAND MORPHOGENESIS	110	0.617538776	1.991296002	1.45E-07	2.19E-05	1.75E-05	1876	tags=35%, list=15%, signal=30%	Ptn/Tnc/Etv4/Vdr/Sema3c/Lama1/Wnt4/Tbx3/Cyp7b1/Igf1r/Gli3/Trp63/Sfrp1/Ddr1/Cav1/Eda/Sema3a/Id4/Lama5/Slit2/Fgf7/Wnt5a/Smo/Snai2/Csf1/Ar/Mki67/Sox9/Epha2/Egfr/Cdh1/Tgm2/Twsg1/Ntn4/Cdkn2a/Nfib/Mmp2/Slc12a2
41	KEAP1 KO Vehicle vs WT Vehicle	GOBP EMBRYONIC MORPHOGENESIS	GOBP EMBRYONIC MORPHOGENESIS	449	0.466083333	1.655130305	1.47E-07	2.19E-05	1.75E-05	2112	tags=31%, list=17%, signal=27%	Col2a1/Cthrc1/Rarb/Twist2/Aldh1a3/Gdnf/Snai1/Sfrp2/Pitx1/Hoxc4/Wnt4/Tbx3/Aff3/Col11a1/Mmp16/Gli3/Prrx2/Hoxa7/Shox2/Il1rn/Trp63/Satb2/Sfrp1/Inhba/Hoxa11/Yap1/Hoxc10/Irx5/Ret/Fzd2/Gas1/Fzd1/Acvr2b/Prrx1/Sobp/Tead1/Reck/Ror2/Dlc1/Foxc2/Nckap1/Tgfb3/Ptk7/Edn1/Lama5/Fzd3/Crabp2/Ccn1/Shroom3/Mfap2/Twist1/Tgif2/Col5a2/Hspg2/Irx3/Col12a1/Ednra/Llgl2/Bmp5/Enah/Tbx15/Phldb2/Col5a1/Tgfb2/Tgfb1i1/Foxc1/Wnt5a…
42	KEAP1 KO Vehicle vs WT Vehicle	GOBP REGULATION OF EXTRACELLULAR MATRIX ORGANIZATION	GOBP REGULATION OF EXTRACELLULAR MATRIX ORGANIZATION	55	0.716832478	2.106311756	1.78E-07	2.58E-05	2.06E-05	1400	tags=45%, list=11%, signal=41%	Agt/Has2/Zfp469/Rgcc/Lama1/Ddr2/Prdm5/Aebp1/Ddr1/Nid1/Fscn1/Lamb1/Phldb2/Tgfb2/Antxr1/Chadl/Col6a1/Pdpn/Lamc1/Sox9/Tgfbr3/Sema5a/Tie1/Lamb2/Efemp2
43	KEAP1 KO Vehicle vs WT Vehicle	GOBP CIRCULATORY SYSTEM PROCESS	GOBP CIRCULATORY SYSTEM PROCESS	352	0.483790063	1.702680974	1.82E-07	2.58E-05	2.06E-05	2175	tags=34%, list=17%, signal=29%	Ptgs2/Ephx2/Agt/Htr1b/Arhgap42/Pde2a/Slc16a2/Adra1d/Plvap/F2r/Rgs4/Akap12/Gper1/Pde3a/Acta2/F5/Shox2/Cldn5/Stk39/Yap1/Kng1/Gnao1/Irx5/Svep1/Npr3/Adora2a/Kng2/Cav1/Smad6/Sema3a/Nr2f2/Gjc1/Cacna2d1/Prkca/Ehd3/Foxc2/Rbfox2/Edn1/Wwtr1/Ank2/Cx3cl1/Ccn2/Aoc3/Fermt2/Angpt1/Slit2/Tjp1/Npy/Irx3/Ednra/Nos3/Nox4/Tgfb2/Dmd/Foxc1/Ddah1/Adcy6/Sod3/Ece1/Ar/Col1a2/Heg1/Smad7/Amot/Tgfbr3/Pde5a/Akap6/Smtn/Avpr1a/C…
44	KEAP1 KO Vehicle vs WT Vehicle	GOBP VASCULAR PROCESS IN CIRCULATORY SYSTEM	GOBP VASCULAR PROCESS IN CIRCULATORY SYSTEM	165	0.564083764	1.895864834	1.88E-07	2.60E-05	2.09E-05	2256	tags=43%, list=18%, signal=36%	Ptgs2/Agt/Htr1b/Arhgap42/Pde2a/Slc16a2/Adra1d/Plvap/F2r/Akap12/Gper1/Pde3a/Acta2/Cldn5/Kng1/Svep1/Npr3/Adora2a/Kng2/Cav1/Smad6/Foxc2/Rbfox2/Edn1/Cx3cl1/Fermt2/Angpt1/Slit2/Tjp1/Ednra/Nos3/Foxc1/Ddah1/Adcy6/Sod3/Ece1/Amot/Tgfbr3/Pde5a/Avpr1a/Cacna1c/Alox5/Egfr/Gja1/Ptprm/Adra2a/Ext1/Snta1/Hmgcr/Wdr35/Adm/Itga9/Hif1a/Ptp4a3/Gclm/Vegfa/Bcr/Itga1/Arhgap35/Mmp2/Slc2a1/Apln/Mkks/Comp/Abcb1b/Irag1/Dock4…
45	KEAP1 KO Vehicle vs WT Vehicle	GOBP KIDNEY EPITHELIUM DEVELOPMENT	GOBP KIDNEY EPITHELIUM DEVELOPMENT	101	0.619561862	1.97123252	2.60E-07	3.52E-05	2.82E-05	1685	tags=45%, list=13%, signal=39%	Epha4/Crlf1/Smad9/Agt/Npnt/Epha7/Rarb/Gdf11/Gdnf/Vcan/Wnt4/Robo2/Kif26b/Gli3/Sfrp1/Hoxa11/Yap1/Lif/Smad6/Ret/Aqp1/Foxc2/Edn1/Lama5/Wwtr1/Cd24a/Slit2/Irx3/Ednra/Fat4/Foxc1/Smo/Six4/Grem1/Smad7/Efnb2/Sox9/Ext1/Lamb2/Six1/Spry1/Hes1/Heyl/Vegfa/Lgr4
46	KEAP1 KO Vehicle vs WT Vehicle	GOBP CELL SURFACE RECEPTOR PROTEIN TYROSINE KINASE SIGNALING PATHWAY	GOBP CELL SURFACE RECEPTOR PROTEIN TYROSINE KINASE SIGNALING PATHWAY	468	0.459150787	1.632636923	3.07E-07	4.07E-05	3.26E-05	2142	tags=30%, list=17%, signal=26%	Epha4/Agt/Gfra1/Epha7/Kank1/Igfbp6/Gdnf/Efna4/Dok6/Plcb1/Igfbp2/Grb14/Yes1/Gper1/Wnt4/Hip1r/Igf1r/Adamts12/Cdh13/Ngf/Prkd1/Ddr2/Fgfrl1/Pdgfrb/Il1b/Erbb2/Plat/Svep1/Bcar1/Angpt4/Ddr1/Fam72a/Sorbs1/Ret/Gprc5a/Tyro3/Pik3r3/Col4a2/Col4a1/Irs1/Stxbp4/Ddit4/Lox/Prkca/Shcbp1/Esm1/Ryk/Ghr/Ror2/Foxc2/Ndn/Plce1/Hspb1/Col1a1/Ccn2/Wasf1/Angpt1/Grb10/Vegfd/Rhbdf1/Bmp5/Spry4/Adgra2/Ccl2/Fgf7/Nedd9/Afap1l2/Shc4…
47	KEAP1 KO Vehicle vs WT Vehicle	GOBP ROOF OF MOUTH DEVELOPMENT	GOBP ROOF OF MOUTH DEVELOPMENT	76	0.664435366	2.038372745	3.32E-07	4.32E-05	3.46E-05	2058	tags=45%, list=16%, signal=38%	Col2a1/Gdf11/Snai1/Bnc2/Tbx3/Gli3/Satb2/Inhba/Fzd2/Gas1/Fzd1/Acvr2b/Prrx1/Lrrc32/Tgfb3/Tgfb2/Wnt5a/Bmpr1a/Snai2/Dlx5/Tgfbr3/Prdm16/Wdpcp/Pdgfra/Schip1/Msx1/Loxl3/Ephb3/Alx4/Ephb2/Chd7/Insig1/Dlg1/Tgfbr1
48	KEAP1 KO Vehicle vs WT Vehicle	GOBP MESENCHYMAL CELL DIFFERENTIATION	GOBP MESENCHYMAL CELL DIFFERENTIATION	190	0.544185559	1.843634836	3.51E-07	4.46E-05	3.57E-05	2058	tags=37%, list=16%, signal=32%	Radil/Epha4/Agt/Has2/Gdnf/Sema3e/Snai1/Sfrp2/Rgcc/Sema3c/Wnt4/Tbx3/Timp3/Fam83d/Sfrp1/Il1b/Cdh2/Glipr2/Ret/Sema3a/Foxc2/Gcnt2/Tgfb3/Edn1/Lama5/Col1a1/Wwtr1/Fermt2/Twist1/Dlg5/Ednra/Dact3/Phldb2/Tgfb2/Tgfb1i1/Foxc1/Wnt5a/Bmpr1a/Smo/Loxl2/Snai2/Grem1/Smad7/Pdpn/Sox9/Tgfbr3/Sema5a/Gja1/Mark1/Msx1/Sema7a/Ext1/Ncam1/Loxl3/Acvr1/Six1/Efnb1/Spry1/Hif1a/Hes1/Heyl/Vegfa/Bcl9l/Il17rd/Pawr/Nolc1/Notch4/Hey1…
49	KEAP1 KO Vehicle vs WT Vehicle	GOCC COLLAGEN TRIMER	GOCC COLLAGEN TRIMER	50	0.733886078	2.122838186	3.99E-07	4.84E-05	3.88E-05	1420	tags=56%, list=11%, signal=50%	Col2a1/Col10a1/Cthrc1/Col24a1/Col14a1/Col11a1/Col6a3/Eda/C1qtnf1/Col28a1/Col4a2/Col4a1/Lox/Col6a5/Colec10/Col1a1/Col5a2/Col12a1/Col3a1/Col27a1/Col5a1/Col1a2/Col6a1/Col5a3/Col6a2/Col6a4/Colec12/Col16a1
50	KEAP1 KO Vehicle vs WT Vehicle	GOBP REGULATION OF CHROMOSOME SEGREGATION	GOBP REGULATION OF CHROMOSOME SEGREGATION	116	0.610960495	1.980081294	3.90E-07	4.84E-05	3.88E-05	2923	tags=48%, list=23%, signal=37%	Hecw2/Knl1/Plk1/Spc24/Bub1/Cdc20/Gen1/Zwilch/Cdc6/Ube2c/Bub1b/Ccnb1/Kif2c/Ncapg2/Nuf2/Aurkb/Cdca2/Chtf18/Ncapd2/Kntc1/Ttk/Birc5/Spc25/Smc2/Mki67/Ncapg/Fbxo5/Cdk1/Ncaph/Atm/Tacc3/Ndc80/Mad2l1/Trip13/Rad18/Cenpe/Haspin/Bcl7a/Cit/Smarcd3/Cdca8/Riok2/Spdl1/Chfr/Rmi2/Apc/Cul3/Pbrm1/Smc4/Mad1l1/Bub3/Cdc16/Mad2l1bp/Incenp/Ncapd3/Cdc27
51	KEAP1 KO Vehicle vs WT Vehicle	GOCC CELL CELL JUNCTION	GOCC CELL CELL JUNCTION	345	0.481240052	1.692904576	4.05E-07	4.84E-05	3.88E-05	2112	tags=30%, list=17%, signal=26%	Hmcn1/Wnk3/Ldb3/Frmd5/Ccdc85c/Cldn15/Pdxp/Fndc1/Lama1/Ptprk/Ect2/Cdsn/Cldn5/Pard3/Cdh13/Trpc6/Pdlim7/Yap1/C1qtnf5/Traf4/Prkd1/Fgfrl1/Cdh2/Epb41l3/Mpdz/Sorbs1/Gjc1/Ank3/Prkca/Arvcf/Nectin3/Ptk7/Tln2/Jam3/Fscn1/Pdlim1/Ajuba/Ank2/Pdlim2/Shroom3/Ildr2/Nectin1/Itgal/Fermt2/Dlg5/Kirrel1/Tjp1/Amotl1/Tmem47/Pard6g/Mpp2/Ccn3/Pcdhgc3/Cdc42bpa/Clmp/Heg1/Smad7/Iqgap3/Pcdh1/Amot/Dbn1/Sapcd2/Fat1/Magi3/Jam2/Ep…
52	KEAP1 KO Vehicle vs WT Vehicle	GOBP BONE MORPHOGENESIS	GOBP BONE MORPHOGENESIS	78	0.659164136	2.026680493	4.81E-07	5.65E-05	4.52E-05	2084	tags=49%, list=17%, signal=41%	Col2a1/Alpl/Col10a1/Has2/Rarb/Tmem119/Mmp16/Csgalnact1/Gli3/Shox2/Hoxa11/Serpinh1/Col1a1/Twist1/Hspg2/Col3a1/Col27a1/Foxc1/Mmp14/Dlx5/Sox9/Thbs3/Chsy1/Stc1/Msx1/Thbs1/Ext1/Sfrp4/Nfix/Rab23/Poc1a/Insig1/Enpp1/Runx2/Cyp26b1/Comp/Nab1/Bpnt2
53	KEAP1 KO Vehicle vs WT Vehicle	GOBP REGULATION OF NERVOUS SYSTEM DEVELOPMENT	GOBP REGULATION OF NERVOUS SYSTEM DEVELOPMENT	405	0.460766694	1.634549599	6.83E-07	7.87E-05	6.30E-05	2496	tags=30%, list=20%, signal=25%	Epha4/Epha7/Ptn/Rarb/Dixdc1/Vcan/Cx3cr1/Map1b/Gper1/Tert/Robo2/Gli3/Zfp365/Shox2/Pard3/Pak3/Ngf/Trpc6/Yap1/Il1b/Cdh2/Lif/Sema3a/Thbs2/Kif14/Id4/Prkca/Ryk/Srpx2/Lgi4/Fzd3/Hmgb2/Cx3cl1/Crabp2/Id1/Tpbg/Skil/Cd24a/Dlg5/Slit2/Neurl1a/Cip2a/Tnfrsf12a/Xrcc5/Wnt5a/Mdga1/Bmpr1a/Smo/Serpinf1/Clcf1/Dbn1/Lrrn3/Dusp10/Sema5a/Jam2/Tiam2/Trim46/Egfr/Ptprd/Lrp8/Ptprf/Map3k13/Xrcc2/Sema7a/Serpine2/Cdh1/Aspm/Nfatc…
54	KEAP1 KO Vehicle vs WT Vehicle	GOBP CHROMOSOME SEPARATION	GOBP CHROMOSOME SEPARATION	74	0.662325491	2.02033564	7.92E-07	8.96E-05	7.18E-05	2903	tags=57%, list=23%, signal=44%	Knl1/Plk1/Spc24/Bub1/Cdc20/Gen1/Zwilch/Ube2c/Bub1b/Ccnb1/Ncapg2/Nuf2/Aurkb/Ncapd2/Kntc1/Ttk/Birc5/Spc25/Smc2/Ncapg/Fbxo5/Top2a/Ncaph/Atm/Ndc80/Mad2l1/Trip13/Cenpe/Haspin/Cdca8/Spdl1/Chfr/Apc/Espl1/Cul3/Smc4/Mad1l1/Bub3/Cdc16/Mad2l1bp/Incenp/Ncapd3
55	KEAP1 KO Vehicle vs WT Vehicle	GOBP EMBRYONIC ORGAN DEVELOPMENT	GOBP EMBRYONIC ORGAN DEVELOPMENT	331	0.482354261	1.692565215	9.03E-07	0.000100215	8.03E-05	2112	tags=34%, list=17%, signal=29%	Col2a1/Cthrc1/Krt19/Rarb/Twist2/Aldh1a3/Gdnf/Snai1/Hoxc4/Tbx3/Col11a1/Mmp16/Gli3/Prrx2/Hoxa7/Shox2/Satb2/Hoxa11/Yap1/Pdgfrb/Irx5/Lif/Nr2f2/Fzd2/Gas1/Prrx1/Sobp/Tead1/Ror2/Foxc2/Nckap1/Tgfb3/Vash2/Tubb2b/Ptk7/Edn1/Fzd3/Ccn1/E2f8/Mfap2/Twist1/Hspg2/Ednra/Llgl2/Bmp5/Col27a1/Tbx15/Hsd17b7/Tgfb2/Plcd3/Foxc1/Wnt5a/Bmpr1a/Smo/Syde1/Mmp14/Tulp3/Id3/Six4/Ece1/Eya4/Dlx5/Rspo3/Sox9/Stil/Wdpcp/Pdgfra/Epha2/E…
56	KEAP1 KO Vehicle vs WT Vehicle	GOBP ENDOCHONDRAL BONE MORPHOGENESIS	GOBP ENDOCHONDRAL BONE MORPHOGENESIS	54	0.69846482	2.047928699	1.02E-06	0.000111503	8.93E-05	2307	tags=57%, list=18%, signal=47%	Col2a1/Alpl/Col10a1/Rarb/Tmem119/Mmp16/Csgalnact1/Shox2/Hoxa11/Serpinh1/Col1a1/Hspg2/Col3a1/Col27a1/Foxc1/Mmp14/Dlx5/Sox9/Thbs3/Stc1/Thbs1/Ext1/Nfix/Poc1a/Enpp1/Runx2/Comp/Nab1/Bpnt2/Smpd3/Scx
57	KEAP1 KO Vehicle vs WT Vehicle	GOBP OSTEOBLAST DIFFERENTIATION	GOBP OSTEOBLAST DIFFERENTIATION	162	0.561473115	1.880364554	1.06E-06	0.000113589	9.10E-05	1685	tags=34%, list=13%, signal=30%	Tnn/Npnt/Cthrc1/Twist2/Gabbr1/Sfrp2/Wnt4/Tmem119/Gli3/Shox2/Trp63/Satb2/Sfrp1/Ccn4/Pdlim7/Yap1/Prkd1/Ddr2/Smad6/Lrp3/Fzd1/Acvr2b/Id4/Lox/Wnt10b/Spp1/Col1a1/Wwtr1/Ccn1/Id1/Fermt2/Twist1/Sp7/Fignl1/Bmpr1a/Smo/Id3/Igfbp3/Snai2/Grem1/Creb3l1/Dlx5/Sox9/Tgfbr3/Fbxo5/Epha2/Gja1/Tob1/Mapk11/Fhl2/Acvr1/Tmem53/Twsg1/Vegfa/Lgr4
58	KEAP1 KO Vehicle vs WT Vehicle	GOMF GLYCOSAMINOGLYCAN BINDING	GOMF GLYCOSAMINOGLYCAN BINDING	135	0.579442815	1.901204043	1.12E-06	0.00011629	9.32E-05	2017	tags=43%, list=16%, signal=36%	Cxcl10/Lamc2/Ccl5/Slit3/Ptn/Vcan/Pcolce2/Col11a1/Sfrp1/Ccn4/Ecm2/Fgfrl1/Adgrg1/Col28a1/Thbs2/Hmmr/Ang2/Ccn1/Ccn2/Slit2/Fstl1/Layn/Ccl2/Fgf7/Ccdc80/Col5a1/Ccn3/Dpysl3/Fbn1/Ccn5/Adamts15/Tnfrsf11b/Rspo3/Tgfbr3/Ltbp2/Sema5a/Pla2g5/Thbs3/Col5a3/Thbs1/Ptprf/Serpine2/Ncam1/Efemp2/Ndnf/Ccl7/Postn/Twsg1/Rtn4rl1/Pcolce/Vegfa/Lgr4/Pdcd5-ps/Bgn/Habp4/Eva1c/Adamts1/Comp
59	KEAP1 KO Vehicle vs WT Vehicle	GOBP REGULATION OF WNT SIGNALING PATHWAY	GOBP REGULATION OF WNT SIGNALING PATHWAY	246	0.515771165	1.782196053	1.12E-06	0.00011629	9.32E-05	2002	tags=27%, list=16%, signal=23%	Tnn/Lgr6/Cthrc1/Kank1/Dixdc1/Sfrp2/Apcdd1/Wif1/Mcc/Tert/Gli3/Sfrp1/Ccn4/Yap1/Peg12/Sox13/Cdh2/Cav1/Eda/Fzd1/Reck/Ror2/Ankrd6/Ptk7/Wnt10b/Sox4/Col1a1/Depdc1b/Wwtr1/Tpbg/Grb10/Dact3/Nkd2/Adgra2/Wnt5a/Snai2/Dkk3/Grem1/Lrrk2/Dlx5/Rspo3/Sox9/Egr1/Hic1/Sema5a/Egfr/Tbx18/Plpp3/Cdh1/Sfrp4/Aspm/Nfatc4/Disc1/Bicc1/Rbms3/Adnp/Pbxip1/Daam2/Lgr4/Nxn/Ccnyl1/Tsku/Ppp2r3a/Egf/Jade1/Lzts2/Frzb
60	KEAP1 KO Vehicle vs WT Vehicle	GOBP WNT SIGNALING PATHWAY	GOBP WNT SIGNALING PATHWAY	340	0.471974193	1.656528776	1.25E-06	0.00012669	0.000101482	2002	tags=27%, list=16%, signal=23%	Tnn/Lgr6/Cthrc1/Kank1/Dixdc1/Snai1/Sfrp2/Apcdd1/Wnt4/Wif1/Mcc/Tert/Gli3/Sfrp1/Ccn4/Yap1/Peg12/Sox13/Cdh2/Cav1/Eda/Fzd2/Fzd1/Nid1/Ryk/Reck/Ror2/Tcf7l1/Ankrd6/Ptk7/Wnt10b/Edn1/Sox4/Col1a1/Fzd3/Depdc1b/Wwtr1/Celsr3/Cpe/Tpbg/Fermt2/Grb10/Ednra/Dact3/Amotl1/Nkd2/Ccne1/Adgra2/Tgfb1i1/Wnt5a/Snai2/Dkk3/Grem1/Col6a1/Lrrk2/Dlx5/Rspo3/Prkaa2/Sox9/Egr1/Fzd8/Hic1/Sema5a/Egfr/Ndrg2/Mark1/Tbx18/Amotl2/Plpp3/Ext…
61	KEAP1 KO Vehicle vs WT Vehicle	GOBP SPINDLE CHECKPOINT SIGNALING	GOBP SPINDLE CHECKPOINT SIGNALING	49	0.704442132	2.036370614	1.44E-06	0.000144118	0.000115443	2179	tags=55%, list=17%, signal=46%	Knl1/Plk1/Spc24/Bub1/Cdc20/Gen1/Zwilch/Bub1b/Ccnb1/Nuf2/Aurkb/Kntc1/Ttk/Birc5/Spc25/Stil/Aurka/Atm/Ndc80/Mad2l1/Diaph3/Trip13/Cenpe/Haspin/Cdca8/Spdl1/Chfr
62	KEAP1 KO Vehicle vs WT Vehicle	GOCC SYNAPTIC MEMBRANE	GOCC SYNAPTIC MEMBRANE	284	0.492810451	1.72371309	1.46E-06	0.000144118	0.000115443	1591	tags=26%, list=13%, signal=24%	Slc4a8/Epha4/Epha7/Htr1b/Fosl1/Sorcs2/Gabbr1/Pde2a/Kcna3/Cryab/F2r/Adam23/Gper1/Unc13b/Hip1r/Robo2/Kcna4/Erbb2/Gnao1/Cdh2/Elfn1/Adora2a/Lrfn1/Cacna2d1/Nsg1/Ank3/Ryk/Nectin3/Srpx2/Prr7/Cntn1/Hspb1/Fzd3/Ank2/Celsr3/Neo1/Kcnd1/Cpe/Nectin1/Arc/Farp1/Syde2/Mpp2/Shc4/Dmd/Gria3/Syde1/Lrfn4/Clmp/Slc16a3/Efnb2/Dbn1/Palm/Slc2a3/Cacna1c/Slc6a9/Ptprd/Lrp8/Ptprf/Adra2a/Shisa9/Lpar1/Atp2b4/Scn2a/Ncam1/Neto2/Sn…
63	KEAP1 KO Vehicle vs WT Vehicle	GOBP POSITIVE REGULATION OF CELL CYCLE	GOBP POSITIVE REGULATION OF CELL CYCLE	290	0.481534509	1.686691742	1.60E-06	0.000155266	0.000124373	2010	tags=28%, list=16%, signal=24%	Fosl1/Ccne2/Plcb1/Rgcc/Wnt4/Tbx3/Ect2/Tert/Igf1r/Fam83d/Trp63/Knl1/Ddr2/Ccnd2/Pdgfrb/Il1b/Bub1/Cdc20/Gen1/Cdc6/Kif14/Stxbp4/Prkca/Wnt10b/Edn1/Ube2c/Rad51b/Rrm2/Ccnb1/Ccn2/E2f8/Ncapg2/Lmnb1/Brca1/Ccne1/Nusap1/Tgfb2/Dyrk3/Aurkb/Wnt5a/Ncapd2/Birc5/Rrm1/Smc2/Dtl/Ncapg/Stil/Fbxo5/Spag5/Egfr/Cdk1/Racgap1/Gja1/Msx1/Ncaph/Aurka/Sgo2a/Rad51c/Ndc80/Sphk1/Mad2l1/Dbf4/Hes1/Bard1/Chek1/Cdc7/Poc1a/Ube2e2/Atad5…
64	KEAP1 KO Vehicle vs WT Vehicle	GOCC CAVEOLA	GOCC CAVEOLA	75	0.650876348	1.992865688	1.80E-06	0.000171808	0.000137623	1390	tags=37%, list=11%, signal=33%	Ptgs2/Plpp1/Vdr/Plvap/F2r/Igf1r/Cavin2/Cdh13/Ehd2/Cav1/Sorbs1/Irs1/Aqp1/Dlc1/Cavin3/Kif18a/Nos3/Bmpr1a/Smo/Lrrk2/P2ry12/Cavin1/Slc2a3/Akap6/Cacna1c/Lrp8/Cdh1/Rangrf
65	KEAP1 KO Vehicle vs WT Vehicle	GOMF EXTRACELLULAR MATRIX STRUCTURAL CONSTITUENT CONFERRING TENSILE STRENGTH	GOMF EXTRACELLULAR MATRIX STRUCTURAL CONSTITUENT CONFERRING TENSILE STRENGTH	30	0.775747786	2.042828444	2.25E-06	0.000211478	0.000169399	1420	tags=73%, list=11%, signal=65%	Col2a1/Col10a1/Col24a1/Col14a1/Col11a1/Col6a3/Col28a1/Col4a2/Col4a1/Col6a5/Col1a1/Col5a2/Col12a1/Col3a1/Col27a1/Col5a1/Col1a2/Col6a1/Col5a3/Col6a2/Col6a4/Col16a1
66	KEAP1 KO Vehicle vs WT Vehicle	GOBP NEGATIVE REGULATION OF NUCLEAR DIVISION	GOBP NEGATIVE REGULATION OF NUCLEAR DIVISION	57	0.685761808	2.018224076	2.56E-06	0.000230232	0.000184423	2051	tags=51%, list=16%, signal=43%	Knl1/Plk1/Spc24/Lif/Bub1/Cdc20/Gen1/Zwilch/Bub1b/Ccnb1/Nuf2/Aurkb/Kntc1/Ttk/Osm/Birc5/Spc25/Fbxo5/Atm/Ndc80/Tom1l1/Mad2l1/Chek1/Trip13/Cenpe/Haspin/Rad1/Cdca8/Spdl1
67	KEAP1 KO Vehicle vs WT Vehicle	GOBP REGULATION OF MITOTIC NUCLEAR DIVISION	GOBP REGULATION OF MITOTIC NUCLEAR DIVISION	98	0.612107624	1.932203072	2.50E-06	0.000230232	0.000184423	2051	tags=43%, list=16%, signal=36%	Rgcc/Pdxp/Igf1r/Knl1/Pdgfrb/Il1b/Plk1/Spc24/Bub1/Cdc20/Gen1/Zwilch/Edn1/Ube2c/Bub1b/Ccnb1/Nuf2/Nusap1/Aurkb/Cdca2/Kntc1/Ttk/Birc5/Spc25/Mki67/Fbxo5/Atm/Ndc80/Tom1l1/Sphk1/Tubg1/Mad2l1/Chek1/Obsl1/Trip13/Cenpe/Haspin/Bora/Ccdc8/Egf/Cdca8/Spdl1
68	KEAP1 KO Vehicle vs WT Vehicle	GOBP STEM CELL DIFFERENTIATION	GOBP STEM CELL DIFFERENTIATION	191	0.530861971	1.800981499	2.53E-06	0.000230232	0.000184423	2078	tags=30%, list=16%, signal=26%	Radil/Ptn/Gdnf/Sema3e/Etv4/Sfrp2/Sema3c/Tbx3/Hoxa7/Trp63/Sfrp1/Yap1/Cdh2/Lif/Ret/Sema3a/Fzd1/Prkca/Foxc2/Tcf7l1/Edn1/Lama5/Twist1/Sp7/Ednra/Xrcc5/Shc4/Tgfb2/Foxc1/Bmpr1a/Smo/Snai2/Grem1/Sox9/Sema5a/Pdgfra/Msx1/Tbx18/Epop/Sema7a/Ext1/Setd1a/Acvr1/Six1/Efnb1/Hif1a/Hes1/Gata6/Phf19/Msi2/Tead2/Bbs12/Runx2/Nolc1/Rbbp7/Frzb/Sema6d/Slc4a11
69	KEAP1 KO Vehicle vs WT Vehicle	GOBP CELL CYCLE PHASE TRANSITION	GOBP CELL CYCLE PHASE TRANSITION	475	0.435228288	1.547230667	2.89E-06	0.000255375	0.000204562	2453	tags=29%, list=19%, signal=24%	Nfia/Ccne2/Plcb1/Rgcc/Hecw2/Tert/Fbxl7/Fam83d/Trp63/Inhba/Knl1/Ddr2/Ccnd2/Plk1/Spc24/Bub1/Cdc20/Gen1/Zwilch/Cdc6/Gas1/Kif14/Id4/Stxbp4/Mus81/Wnt10b/Ube2c/Foxm1/Bub1b/Rad51b/Rrm2/Ccnb1/Ticrr/Hacd1/Nuf2/Lmnb1/Plk3/Brca1/Mastl/Ccnb2/Ccne1/Fhl1/Hinfp/Dyrk3/Aurkb/Rad51/Cks2/Kntc1/Ttk/Ccna2/H2ax/Iqgap3/Pdpn/Birc5/Rrm1/Spc25/Cks1b/Creb3l1/Dtl/Stil/Fbxo5/Cenpf/Mn1/Egfr/Tcf19/Cdk1/Ctdspl/Donson/Clspn/Aurk…
70	KEAP1 KO Vehicle vs WT Vehicle	GOBP EMBRYONIC ORGAN MORPHOGENESIS	GOBP EMBRYONIC ORGAN MORPHOGENESIS	189	0.529572311	1.793361007	3.04E-06	0.000265098	0.000212351	2112	tags=39%, list=17%, signal=33%	Col2a1/Cthrc1/Rarb/Twist2/Aldh1a3/Hoxc4/Tbx3/Col11a1/Mmp16/Gli3/Prrx2/Hoxa7/Shox2/Satb2/Hoxa11/Yap1/Irx5/Fzd2/Gas1/Prrx1/Sobp/Tead1/Ror2/Foxc2/Nckap1/Tgfb3/Ptk7/Edn1/Fzd3/Mfap2/Twist1/Hspg2/Ednra/Tbx15/Tgfb2/Wnt5a/Smo/Mmp14/Tulp3/Six4/Eya4/Dlx5/Sox9/Stil/Wdpcp/Pdgfra/Epha2/Mthfd1l/Gja1/Hoxc9/Lrig1/Msx1/Tbx18/Acvr1/Six1/Hoxc11/Alx4/Ephb2/Hif1a/Hes1/Bcr/Chd7/Tead2/Insig1/Lrig3/Enpp1/Runx2/Hoxa9/Frz…
71	KEAP1 KO Vehicle vs WT Vehicle	GOBP MUSCLE TISSUE DEVELOPMENT	GOBP MUSCLE TISSUE DEVELOPMENT	330	0.468690096	1.645101316	3.39E-06	0.000291669	0.000233635	2155	tags=29%, list=17%, signal=25%	Agt/Tnn/Ankrd1/Rarb/Dysf/Col14a1/Adamts9/Sema3c/Rgs4/Pitx1/Eya2/Tbx3/Foxp2/Col11a1/Jph2/Shox2/Ccn4/Yap1/Ccnd2/Pdgfrb/Plagl1/Cav1/Nr2f2/Gjc1/Lox/Foxc2/Wnt10b/Edn1/Ccnb1/Ang2/Skil/Flnb/Twist1/Angpt1/Hspg2/Irx3/Col3a1/Ednra/Bmp5/Nox4/Tgfb2/Dmd/Foxc1/Wnt5a/Bmpr1a/Smo/Boc/Six4/Grem1/Heg1/Smad7/Col6a1/Efnb2/Hivep3/Csrp2/Sox9/Egr1/Tgfbr3/Cenpf/Pdgfra/Schip1/Akap6/Tpm1/Cdk1/Gja1/Fdps/Tbx18/Mylk/Hlf/Ncam1…
72	KEAP1 KO Vehicle vs WT Vehicle	GOBP CELL MATRIX ADHESION	GOBP CELL MATRIX ADHESION	177	0.533198269	1.803901825	3.91E-06	0.000331081	0.000265205	1713	tags=31%, list=14%, signal=27%	Agt/Tnn/Npnt/Zfp469/Serpine1/Sema3e/Adamts9/Wnt4/Ptprk/Adamts12/Hoxa7/Cdh13/Ddr1/Itga10/Eda/Sorbs1/Nid1/Dlc1/Jam3/Gpm6b/Cttn/Ajuba/Ccn2/Itga11/Acer2/Itgal/Fermt2/Col3a1/Sned1/Phldb2/Dmd/Epdr1/Mmp14/Rhod/Csf1/Grem1/Wdpcp/Itga2b/Col5a3/Thbs1/Vcl/Efemp2/Cdh11/Col16a1/Itga7/Ston1/Efna5/Disc1/Postn/Cdkn2a/Itga9/Vegfa/Bcr/Itga1
73	KEAP1 KO Vehicle vs WT Vehicle	GOBP REGULATION OF NEURON PROJECTION DEVELOPMENT	GOBP REGULATION OF NEURON PROJECTION DEVELOPMENT	429	0.453084904	1.609997436	4.17E-06	0.000348595	0.000279234	2119	tags=27%, list=17%, signal=23%	Epha4/Agt/Tnn/Ankrd1/Epha7/Ptn/Kank1/Negr1/Dixdc1/Ptprg/Cxcl5/Map1b/Sfrp2/Hecw2/Robo2/Igf1r/Zfp365/Shox2/Sfrp1/Pak3/Ngf/Trpc6/Prkd1/Ddr2/Cdh2/Lif/Cdc20/Ddr1/Ret/Sema3a/Fzd1/Prrx1/Ryk/Ror2/Tubb2b/Ptk7/Cntn1/Hspb1/Cx3cl1/Crabp2/Neo1/Id1/Skil/Arhgap44/Cd24a/Arc/Slit2/Vldlr/Bmp5/Tnfrsf12a/Dmd/Wnt5a/Ncs1/Dpysl3/Nedd4/Serpinf1/Adcy6/Mgarp/Lrrk2/Efnb2/Dbn1/Sdc2/Sema5a/Tiam2/Trim46/Ptprd/Lrp8/Mark1/Ptprf…
74	KEAP1 KO Vehicle vs WT Vehicle	GOBP EMBRYONIC SKELETAL SYSTEM DEVELOPMENT	GOBP EMBRYONIC SKELETAL SYSTEM DEVELOPMENT	97	0.601732983	1.896302381	4.39E-06	0.000361736	0.000289761	2307	tags=46%, list=18%, signal=38%	Col2a1/Twist2/Hoxc4/Col11a1/Mmp16/Gli3/Prrx2/Hoxa7/Shox2/Satb2/Hoxa11/Irx5/Gas1/Prrx1/Foxc2/Tgfb3/Col1a1/Twist1/Hspg2/Ednra/Tbx15/Hsd17b7/Tgfb2/Wnt5a/Mmp14/Tulp3/Hoxc5/Six4/Pdgfra/Mthfd1l/Hoxc9/Ext1/Six1/Hoxc11/Alx4/Etl4/Hoxc6/Slc2a10/Runx2/Hoxa9/Dlg1/Tgfbr1/Rdh10/Zeb1/Scx
75	KEAP1 KO Vehicle vs WT Vehicle	GOBP TISSUE MIGRATION	GOBP TISSUE MIGRATION	271	0.483721795	1.684868515	5.07E-06	0.000413037	0.000330854	2201	tags=32%, list=17%, signal=27%	Ptgs2/Agt/Kank1/Has2/Serpine1/Ptprg/S100a2/Snai1/Adamts9/Rgcc/Mcc/Cdh13/Prkd1/Nanos1/Bcar1/Angpt4/Anln/Glipr2/Sema3a/Nr2f2/Pik3r3/Irs1/Prkca/Aqp1/Foxc2/Stard13/Srpx2/Hspb1/Dnaja4/Angpt1/Slit2/Fstl1/Amotl1/Adgra2/Fgf7/Nos3/Ccn3/Tgfb2/Wnt5a/Pfn2/Serpinf1/Loxl2/Sparc/Snai2/Grem1/Amot/Efnb2/Sox9/Tgfbr3/Wdpcp/Dusp10/Sema5a/Epha2/Ephb4/Atoh8/Ptprm/Stc1/Thbs1/Vash1/Plpp3/Atp2b4/Dock1/Flt4/Hif1a/Jcad/Daa…
76	KEAP1 KO Vehicle vs WT Vehicle	GOBP NEURON RECOGNITION	GOBP NEURON RECOGNITION	31	0.758024685	2.012984807	5.19E-06	0.000413612	0.000331314	1797	tags=52%, list=14%, signal=44%	Epha4/Tnn/Robo2/Sema3a/Ndn/Celsr3/Wnt5a/Sema5a/Ext1/Ncam1/Ephb3/Nexn/Ephb2/Casp3/Arhgap35/L1cam
77	KEAP1 KO Vehicle vs WT Vehicle	GOBP CELL SURFACE RECEPTOR PROTEIN SERINE THREONINE KINASE SIGNALING PATHWAY	GOBP CELL SURFACE RECEPTOR PROTEIN SERINE THREONINE KINASE SIGNALING PATHWAY	274	0.483817924	1.684523139	5.22E-06	0.000413612	0.000331314	2599	tags=37%, list=21%, signal=30%	Zfp423/Smad9/Npnt/Gdf11/Nfia/Gdnf/Sfrp2/Peg10/Nrep/Wif1/Ptprk/Cldn5/Sfrp1/Inhba/Pmepa1/Cav1/Smad6/Fzd1/Acvr2b/Lox/Lrrc32/Ror2/Gcnt2/Tgfb3/Pakap/Wwtr1/Ccn1/Neo1/Id1/Fstl3/Skil/Fermt2/Fstl1/Tgif2/Col3a1/Bmp5/Ccl2/Ltbp1/Ccn3/Tgfb2/Tgfb1i1/Wnt5a/Bmpr1a/Fbn1/Col1a2/Grem1/Smad7/Dlx5/Egr1/Htra3/Tgfbr3/Prdm16/Ppm1l/Lefty1/Atoh8/Pals1/Msx1/Thbs1/Ext1/Sfrp4/Tob1/Cdkn2b/Acvr1/Chrdl1/Tmem53/Spry1/Twsg1/Hes1/…
78	KEAP1 KO Vehicle vs WT Vehicle	GOBP POSITIVE REGULATION OF WNT SIGNALING PATHWAY	GOBP POSITIVE REGULATION OF WNT SIGNALING PATHWAY	114	0.57870643	1.875564571	6.36E-06	0.000497983	0.000398898	1685	tags=28%, list=13%, signal=25%	Lgr6/Kank1/Dixdc1/Sfrp2/Tert/Sfrp1/Ccn4/Yap1/Peg12/Eda/Reck/Ror2/Ankrd6/Ptk7/Wnt10b/Sox4/Col1a1/Depdc1b/Adgra2/Wnt5a/Lrrk2/Dlx5/Rspo3/Sema5a/Egfr/Sfrp4/Aspm/Disc1/Adnp/Pbxip1/Daam2/Lgr4
79	KEAP1 KO Vehicle vs WT Vehicle	GOBP REGULATION OF SISTER CHROMATID SEGREGATION	GOBP REGULATION OF SISTER CHROMATID SEGREGATION	95	0.600698357	1.887428578	6.53E-06	0.000503773	0.000403536	2923	tags=46%, list=23%, signal=36%	Hecw2/Knl1/Plk1/Spc24/Bub1/Cdc20/Gen1/Zwilch/Cdc6/Ube2c/Bub1b/Ccnb1/Nuf2/Aurkb/Kntc1/Ttk/Birc5/Spc25/Fbxo5/Cdk1/Atm/Tacc3/Ndc80/Mad2l1/Trip13/Cenpe/Haspin/Bcl7a/Cit/Smarcd3/Cdca8/Riok2/Spdl1/Chfr/Rmi2/Apc/Cul3/Pbrm1/Mad1l1/Bub3/Cdc16/Mad2l1bp/Incenp/Cdc27
80	KEAP1 KO Vehicle vs WT Vehicle	GOBP PATTERN SPECIFICATION PROCESS	GOBP PATTERN SPECIFICATION PROCESS	278	0.486668431	1.697962607	6.60E-06	0.000503773	0.000403536	2112	tags=33%, list=17%, signal=28%	Gdf11/Gdnf/Snai1/Sfrp2/Sema3c/Mns1/Hoxc4/Tbx3/Wif1/Robo2/Gli3/Dzip1l/Hoxa7/Trp63/Satb2/Sfrp1/Hoxa11/Peg12/Hoxc10/Adgrg1/Smad6/Sema3a/Nr2f2/Gas1/Acvr2b/Ror2/Foxc2/Nckap1/Tcf7l1/Bmp1/Edn1/Lama5/Shroom3/Arc/Hoxc8/Irx3/Ednra/Bmp5/Emx2/Foxc1/Wnt5a/Bmpr1a/Smo/Tulp3/Hoxc5/Ar/Grem1/Stil/Lefty1/Gja1/Chsy1/Hoxc9/Stc1/Rfx3/Msx1/Tbx18/Xrcc2/Aurka/Ext1/Atm/Acvr1/Bicc1/Cc2d2a/Chrdl1/Traf3ip1/Six1/Efnb1/Spry1/H…
81	KEAP1 KO Vehicle vs WT Vehicle	GOBP POSITIVE REGULATION OF CELL PROJECTION ORGANIZATION	GOBP POSITIVE REGULATION OF CELL PROJECTION ORGANIZATION	359	0.458925761	1.617396366	7.32E-06	0.000551908	0.000442093	2103	tags=25%, list=17%, signal=21%	Epha4/Agt/Tnn/Ankrd1/Ptn/Negr1/Dixdc1/Cxcl5/Map1b/Mns1/Robo2/Igf1r/Shox2/Pak3/Ngf/Prkd1/Ddr2/Lif/Anln/Ddr1/Carmil1/Ret/Fzd1/Aqp1/Ror2/Nckap1/Tgfb3/Tubb2b/Ptk7/Cntn1/Plce1/Fscn1/Hspb1/Cx3cl1/Crabp2/Skil/Cd24a/Cdc42ep5/Eps8l3/Vldlr/Neurl1a/Bmp5/Tnfrsf12a/Nedd9/Dmd/Wnt5a/Dpysl3/Serpinf1/Cdc42ep1/P2ry12/Dbn1/Palm/Sema5a/Tiam2/Dzip1/Ptprd/Lrp8/Ptprf/Map3k13/Zdhhc15/Sema7a/Serpine2/Katnb1/Ndnf/Efna5/Di…
82	KEAP1 KO Vehicle vs WT Vehicle	GOBP DNA REPLICATION	GOBP DNA REPLICATION	248	0.493332581	1.707654992	9.41E-06	0.000700278	0.000560942	3620	tags=46%, list=29%, signal=33%	Nfia/Ccne2/Pif1/Zfp365/Cenps/Gen1/Cdc6/Gins2/Mus81/Ticrr/E2f8/Pclaf/Brca1/Mcm8/Ccne1/Traip/Rad51/Chtf18/Cdc45/Id3/Ccna2/Polq/Tk1/Mcm5/Rrm1/Fancm/Dtl/Fbxo5/Esco2/Egfr/Cdk1/Donson/Recql4/Lig1/Adra2a/Mms22l/Mcm4/Tonsl/Orc6/Nfix/Dscc1/Gins1/Dbf4/Ttf1/Bard1/Cdc7/Prim1/Grwd1/Mcm6/Atad5/Mcrs1/Mcm2/Polh/Pold1/Mcm3/Nfib/Primpol/Rfc5/Mcm10/Jade1/Zranb3/Rbbp7/Chaf1a/Pole2/Polg/Nucks1/Rfc3/Pole/Rmi2/Brpf3/Wd…
83	KEAP1 KO Vehicle vs WT Vehicle	GOBP ACTIVATION OF IMMUNE RESPONSE	GOBP ACTIVATION OF IMMUNE RESPONSE	423	-0.354532784	-1.591824644	9.62E-06	0.000707665	0.00056686	2708	tags=32%, list=21%, signal=26%	Tnip1/Ptprc/Igtp/Clec7a/Tlr8/Cfh/Plcl2/Trim30c/Appl1/Gdi1/Sqstm1/Stk11/Trim25/C4b/Rnf144a/Nfatc2/Ifi204/Gramd4/Lpxn/Plscr1/Prkcb/Prkch/Rbck1/Tnf/Lsm14a/Dgkz/Sirt2/Fcer1g/Lacc1/Oas1g/Rsad2/Tifa/Ncr3-ps/Irak3/Gps2/Zdhhc12/Stap1/Aim2/Blnk/Gpr108/Trim12a/Rab29/Oas1b/Epg5/Syk/Irf7/Rnf135/Znfx1/Nlrc4/Rps6ka3/Myo1g/Ticam1/Irgm2/Ifi207/Tnip2/Appl2/Casp4/Wnk1/C3ar1/Cmtm3/Lilrb4b/Tyrobp/Ddx60/Ninj1/Cd274/C…
84	KEAP1 KO Vehicle vs WT Vehicle	GOBP MITOTIC CELL CYCLE PHASE TRANSITION	GOBP MITOTIC CELL CYCLE PHASE TRANSITION	391	0.45183193	1.598523261	9.92E-06	0.000721133	0.000577648	2453	tags=29%, list=19%, signal=24%	Nfia/Ccne2/Plcb1/Rgcc/Hecw2/Tert/Fbxl7/Inhba/Knl1/Ddr2/Ccnd2/Plk1/Spc24/Bub1/Cdc20/Gen1/Zwilch/Cdc6/Kif14/Id4/Wnt10b/Ube2c/Foxm1/Bub1b/Rad51b/Rrm2/Ccnb1/Ticrr/Hacd1/Nuf2/Lmnb1/Plk3/Brca1/Mastl/Ccnb2/Ccne1/Fhl1/Hinfp/Aurkb/Cks2/Kntc1/Ttk/Ccna2/Iqgap3/Pdpn/Birc5/Rrm1/Spc25/Cks1b/Creb3l1/Dtl/Stil/Fbxo5/Cenpf/Egfr/Tcf19/Cdk1/Ctdspl/Donson/Clspn/Atm/Tacc3/Cdkn2b/Acvr1/Pkmyt1/Rad51c/Ndc80/Nfix/Mad2l1/C…
85	KEAP1 KO Vehicle vs WT Vehicle	GOBP TELENCEPHALON DEVELOPMENT	GOBP TELENCEPHALON DEVELOPMENT	184	0.514189712	1.744028514	1.10E-05	0.000779318	0.000624255	2043	tags=29%, list=16%, signal=25%	Ccdc85c/Rarb/Dixdc1/Aldh1a3/Plcb1/Foxp2/Robo2/Gli3/Inhba/Cdh2/Adgrg1/Phactr1/Sema3a/Kif14/Id4/Aqp1/Ryk/Tubb2b/Lamb1/Slit2/Col3a1/Emx2/Fat4/Wnt5a/Mdga1/Smo/Mgarp/Lrrk2/P2ry12/Dlx5/Egfr/Pals1/Lrp8/Tuba1a/Sema7a/Ext1/Scn2a/Aspm/Tacc3/Disc1/Nfix/Ephb3/Rtn4rl1/Ephb2/Hif1a/Hes1/Chd7/Cdon/Tsku/Nfib/Cxcr4/Mkks/Numbl/Cxcl12
86	KEAP1 KO Vehicle vs WT Vehicle	GOBP CELL GROWTH	GOBP CELL GROWTH	410	0.442712444	1.57161153	1.10E-05	0.000779318	0.000624255	2098	tags=25%, list=17%, signal=22%	Agt/Tnn/Epha7/Slit3/Kazald1/Tnc/Col14a1/Map1b/Sfrp2/Nrn1/Cryab/Rgs4/Sfrp1/Inhba/Ccn4/Ngf/Yap1/Prdm11/Erbb2/Dclk1/Nanos1/Ddr1/Sema3a/Gas1/Cgref1/Kif14/Ryk/Tead1/Ndn/Edn1/Cttn/Ang2/Crabp2/Wasf1/Slit2/Brca1/Ednra/Dact3/Tnfrsf12a/Fhl1/Ccn3/Tgfb2/Wnt5a/Smo/Mmp14/Igfbp3/Ccn5/Grem1/Smad7/Dbn1/Dnph1/Sox9/Sema5a/Akap6/Avpr1a/Trim46/Egfr/Gja1/Fdps/Msx1/Map3k13/Vcl/Aurka/Sema7a/Serpine2/Sh3bp4/Ext1/Cdh1/Igf…
87	KEAP1 KO Vehicle vs WT Vehicle	GOBP MITOTIC SISTER CHROMATID SEPARATION	GOBP MITOTIC SISTER CHROMATID SEPARATION	57	0.66870922	1.968037638	1.15E-05	0.000805519	0.000645243	2883	tags=56%, list=23%, signal=44%	Knl1/Plk1/Spc24/Bub1/Cdc20/Gen1/Zwilch/Ube2c/Bub1b/Ccnb1/Nuf2/Aurkb/Kntc1/Ttk/Birc5/Spc25/Fbxo5/Atm/Ndc80/Mad2l1/Trip13/Cenpe/Haspin/Cdca8/Spdl1/Apc/Cul3/Mad1l1/Bub3/Cdc16/Mad2l1bp/Incenp
88	KEAP1 KO Vehicle vs WT Vehicle	GOBP DEVELOPMENTAL GROWTH INVOLVED IN MORPHOGENESIS	GOBP DEVELOPMENTAL GROWTH INVOLVED IN MORPHOGENESIS	204	0.509522735	1.733952331	1.18E-05	0.000816534	0.000654066	2064	tags=31%, list=16%, signal=26%	Tnn/Epha7/Slit3/Tnc/Map1b/Sfrp2/Nrn1/Kif26b/Sfrp1/Ngf/Yap1/Dclk1/Ddr1/Sema3a/Ryk/Ndn/Ptk7/Edn1/Cttn/Crabp2/Wasf1/Slit2/Ednra/Tnfrsf12a/Wnt5a/Smo/Six4/Csf1/Dbn1/Sox9/Sema5a/Trim46/Tmtc3/Map3k13/Vcl/Aurka/Sema7a/Ext1/Cdh1/Lamb2/Map2/Efna5/Disc1/Nfix/Six1/Syt3/Postn/Spry1/Adnp/Vegfa/Raph1/Smurf1/L1cam/S1pr1/Ppp2r3a/Slc12a2/Cxcr4/Cacng7/Fxn/Lzts2/Cxcl12/Sema6d/Flrt3
89	KEAP1 KO Vehicle vs WT Vehicle	GOBP ARTERY DEVELOPMENT	GOBP ARTERY DEVELOPMENT	94	0.597495994	1.871263383	1.22E-05	0.000833412	0.000667586	2073	tags=44%, list=16%, signal=37%	Pde2a/Adamts9/Robo2/Gli3/Prrx2/Adamts6/Pdgfrb/Smad6/Acvr2b/Prrx1/Lox/Fkbp10/Foxc2/Edn1/Sox4/Col3a1/Ednra/Ltbp1/Tgfb2/Foxc1/Bmpr1a/Smad7/Efnb2/Adgrf5/Ephb4/Mylk/Efemp2/Six1/Hes1/Vegfa/Chd7/Hpgd/Slc2a10/Cxcr4/Enpp1/Notch4/Hey1/Comp/Tgfbr1/Ldlr/Kif7
90	KEAP1 KO Vehicle vs WT Vehicle	GOBP MORPHOGENESIS OF A POLARIZED EPITHELIUM	GOBP MORPHOGENESIS OF A POLARIZED EPITHELIUM	51	0.677067042	1.968158131	1.32E-05	0.000896852	0.000718403	1129	tags=31%, list=9%, signal=29%	Cthrc1/Sfrp2/Lama1/Trp63/Sfrp1/Fzd2/Fzd1/Ptk7/Lama5/Fzd3/Dlg5/Fat4/Wnt5a/Sapcd2/Fat1/Wdpcp
91	KEAP1 KO Vehicle vs WT Vehicle	GOBP REGULATION OF MITOTIC SISTER CHROMATID SEGREGATION	GOBP REGULATION OF MITOTIC SISTER CHROMATID SEGREGATION	52	0.683976937	1.999773114	1.36E-05	0.000904999	0.00072493	2051	tags=48%, list=16%, signal=40%	Knl1/Plk1/Spc24/Bub1/Cdc20/Gen1/Zwilch/Bub1b/Ccnb1/Nuf2/Aurkb/Kntc1/Ttk/Birc5/Spc25/Fbxo5/Cdk1/Atm/Ndc80/Mad2l1/Trip13/Cenpe/Haspin/Cdca8/Spdl1
92	KEAP1 KO Vehicle vs WT Vehicle	GOCC PLASMA MEMBRANE RAFT	GOCC PLASMA MEMBRANE RAFT	96	0.601242697	1.888768713	1.41E-05	0.000904999	0.00072493	1390	tags=31%, list=11%, signal=28%	Ptgs2/Has2/Plpp1/Vdr/Plvap/F2r/Igf1r/Cavin2/Cdh13/Cdh2/Ehd2/Cav1/Sorbs1/Irs1/Aqp1/Dlc1/Cavin3/Kif18a/Nos3/Bmpr1a/Smo/Lrrk2/P2ry12/Cavin1/Slc2a3/Akap6/Cacna1c/Lrp8/Cdh1/Rangrf
93	KEAP1 KO Vehicle vs WT Vehicle	GOBP CHONDROCYTE DIFFERENTIATION	GOBP CHONDROCYTE DIFFERENTIATION	92	0.601072945	1.881926285	1.41E-05	0.000904999	0.00072493	2387	tags=50%, list=19%, signal=41%	Col2a1/Rarb/Sfrp2/Adamts7/Col11a1/Adamts12/Gli3/Shox2/Ccn4/Hoxa11/Prkca/Ror2/Serpinh1/Ccn2/Hspg2/Col3a1/Ecm1/Col27a1/Ccn3/Bmpr1a/Runx3/Loxl2/Chadl/Snai2/Grem1/Smad7/Sox9/Prkg2/Chsy1/Ext1/Mustn1/Twsg1/Hif1a/Poc1a/Slc39a14/Nfib/Runx2/Pth1r/Comp/Tgfbr1/Bpnt2/Efemp1/Smpd3/Trps1/Scx/Mboat2
94	KEAP1 KO Vehicle vs WT Vehicle	GOBP REGULATION OF CELL SUBSTRATE ADHESION	GOBP REGULATION OF CELL SUBSTRATE ADHESION	179	0.514150833	1.740550407	1.40E-05	0.000904999	0.00072493	1797	tags=29%, list=14%, signal=25%	Npnt/Ptn/Kank1/Has2/Serpine1/Sema3e/Wnt4/Fbln2/Hoxa7/Cdh13/Ecm2/Bcar1/Ddr1/Carmil1/Nid1/Dlc1/Gcnt2/Gpm6b/Spp1/Col1a1/Ccn1/Acer2/Fermt2/Hacd1/Fbln1/Npy/Spry4/Nedd9/Ccdc80/Phldb2/Dmd/Mmp14/Rhod/Csf1/Grem1/Pdpn/Dbn1/Wdpcp/Thbs1/Vcl/Efemp2/Ndnf/Col16a1/Dock1/Efna5/Disc1/Postn/Edil3/Cdkn2a/Vegfa/Angpt2/L1cam
95	KEAP1 KO Vehicle vs WT Vehicle	GOBP MUSCLE CELL PROLIFERATION	GOBP MUSCLE CELL PROLIFERATION	217	0.499033828	1.710045315	1.38E-05	0.000904999	0.00072493	2797	tags=40%, list=22%, signal=31%	Ptgs2/Agt/Ccl5/Htr1b/Pde1a/Gper1/Tert/Timp3/Igf1r/Ccn4/Cdh13/Yap1/Ddr2/Ccnd2/Pdgfrb/Npr3/Cav1/Six5/Gstp2/Prkca/Foxc2/Tgfb3/Edn1/Ccnb1/Ang2/Cx3cl1/Angpt1/Ogn/Ednra/Nos3/Xrcc5/Ccn3/Tgfb2/Foxc1/Bmpr1a/Pdgfd/Igfbp3/Egr1/Tgfbr3/Egfr/Pde4d/Tpm1/Cdk1/Gja1/Ndrg2/Thbs1/Ncam1/Efemp2/Mapk11/Hmgcr/Tgm2/Ndc80/Six1/Cnn1/Hif1a/Gata6/Vegfa/Hpgd/S1pr1/Mmp2/Enpp1/Apln/Adamts1/Ndrg4/Tgfbr1/Mnat1/Abcc4/Xrcc6/Smpd3/P…
96	KEAP1 KO Vehicle vs WT Vehicle	GOBP REGULATION OF MORPHOGENESIS OF A BRANCHING STRUCTURE	GOBP REGULATION OF MORPHOGENESIS OF A BRANCHING STRUCTURE	45	0.693192474	1.974329465	1.50E-05	0.00092409	0.000740222	1685	tags=49%, list=13%, signal=43%	Agt/Gdnf/Shox2/Sfrp1/Il1b/Cpe/Fgf7/Wnt5a/Smo/Snai2/Six4/Ar/Grem1/Lrrk2/Sox9/Pdgfra/Map3k13/Cdh1/Six1/Ntn4/Vegfa/Lgr4
97	KEAP1 KO Vehicle vs WT Vehicle	GOMF EXTRACELLULAR MATRIX BINDING	GOMF EXTRACELLULAR MATRIX BINDING	54	0.665020054	1.949867218	1.48E-05	0.00092409	0.000740222	1781	tags=48%, list=14%, signal=42%	Zan/Fbln2/Adgrg1/Nid1/Spp1/Pxdn/Ccn1/Slit2/Ltbp1/Olfml2b/Chadl/Cd248/Sparc/Lrrc15/Adamts15/Tinagl1/Ltbp2/Itga2b/Thbs1/Vwa1/Itga7/Ntn4/Ssc5d/Itga9/Tgfbi/Bgn
98	KEAP1 KO Vehicle vs WT Vehicle	GOBP REGULATION OF CELL JUNCTION ASSEMBLY	GOBP REGULATION OF CELL JUNCTION ASSEMBLY	201	0.515530879	1.754058617	1.49E-05	0.00092409	0.000740222	2264	tags=32%, list=18%, signal=27%	Agt/Epha7/Negr1/Map1b/Snai1/Wnt4/Cldn5/Il1b/Dclk1/Lrfn1/Cav1/Fzd1/Thbs2/Prkca/Dlc1/Nectin3/Srpx2/Gpm6b/Tpbg/Nectin1/Fermt2/Dlg5/Farp1/Slit2/Tjp1/Vldlr/Irx3/Neurl1a/Phldb2/Wnt5a/Mdga1/Mmp14/Rhod/Lrfn4/Snai2/Six4/Grem1/Lrrn3/Wdpcp/Epha2/Gja1/Ptprd/Mark1/Vcl/Col16a1/Efna5/Ephb3/Six1/Gpc4/Ephb2/Adnp/Vegfa/L1cam/Map4k4/Numbl/Ptpn13/Arhgap33/Flrt3/Pdlim5/Dlg4/Lzts3/Ube2v2/Ptk2/Il1rap
99	KEAP1 KO Vehicle vs WT Vehicle	GOBP LEUKOCYTE MEDIATED IMMUNITY	GOBP LEUKOCYTE MEDIATED IMMUNITY	298	-0.386307513	-1.642007609	1.48E-05	0.00092409	0.000740222	2702	tags=37%, list=21%, signal=30%	Ptprc/H2-Q10/Clec7a/Cfh/Ctsh/Trpm4/Tgfb1/H2-K1/Fcgr2b/C4b/Was/Vsir/Ndfip1/H2-M3/Hmox1/Spi1/Tnf/Coro1a/Plekhm2/Fcer1g/Rac2/Pik3r6/Rsad2/H2-T10/Ncr3-ps/Pi4k2a/Stap1/Slfn2/Ercc1/Sphk2/P2rx7/Prkcd/Lamp1/Kmt5c/Syk/Irf7/Tap2/Vamp2/Kit/Exo1/Myo1g/Ticam1/Ahr/Anxa3/Crlf2/Xrcc4/Tap1/Sanbr/Lilrb4b/Tyrobp/Pirb/Myo1f/H2-T22/Itgam/H2-D1/Tnfsf13/Sash3/Cd84/H2-DMa/Arid5a/Bst2/Unc93b1/Slc11a1/Cd28/Lat2/Il4/Cd300l…
100	KEAP1 KO Vehicle vs WT Vehicle	GOBP ADAPTIVE IMMUNE RESPONSE	GOBP ADAPTIVE IMMUNE RESPONSE	326	-0.380924754	-1.639107621	1.56E-05	0.000942456	0.000754933	1405	tags=23%, list=11%, signal=21%	Clec4d/Pirb/Cd274/Hlx/H2-T22/H2-D1/Tnfsf13/Pdcd1lg2/Sash3/Cd84/H2-DMa/Cd4/Arid5a/Pycard/H2-DMb1/Unc93b1/Slc11a1/Cd28/Lat2/Il4/Irf1/Zc3h12a/Rnf8/Raet1e/Csf2rb2/Trem2/Tnfrsf1b/Nfkbid/Irf4/Siglecg/Il7r/Tnfrsf13b/Icam1/Malt1/Traf3ip2/Tcirg1/Tfeb/Csf2rb/B2m/Fcgr1/C3/Sh2d1b1/Anxa1/Fcgr4/Fgl2/Ly9/Prdm1/Lime1/C2/Clec4a2/Tnfrsf14/Slamf7/Lat/Pf4/Bach2/Slamf6/C8g/Cd1d1/Il4i1/Unc13d/H2-T24/H2-T23/Clec4n/Fut7…
101	KEAP1 KO Vehicle vs WT Vehicle	GOBP REGULATION OF TRANS SYNAPTIC SIGNALING	GOBP REGULATION OF TRANS SYNAPTIC SIGNALING	359	0.452525121	1.59483853	1.56E-05	0.000942456	0.000754933	1593	tags=22%, list=13%, signal=20%	Ptgs2/Slc4a8/Epha4/Agt/Epha7/Htr1b/Ptn/Penk/Sncg/Sorcs2/Gabbr1/Cx3cr1/Plcb1/Nrn1/F2r/Rgs4/Zdhhc2/Akap12/Gper1/Unc13b/Rin1/Rasgrf2/Igf1r/Plcl1/Ngf/Il1b/Gnao1/Plat/Cdh2/Adora2a/Cdc20/Car2/Nsg1/Prkca/Ror2/Tubb2b/Map1a/Edn1/Celf4/Neo1/Arhgap44/Arc/Npy/Neurl1a/Tspoap1/Ccl2/Mpp2/Wnt5a/Ncs1/Nedd4/Gria3/Pfn2/Syde1/Clmp/Lrrk2/Dbn1/Egr1/Egfr/Slc6a9/Prkar1b/Ptprd/Lrp8/Adra2a/Serpine2/Shisa9/Cdh1/Ncam1/Neto2…
102	KEAP1 KO Vehicle vs WT Vehicle	GOBP REGULATION OF EXTRINSIC APOPTOTIC SIGNALING PATHWAY IN ABSENCE OF LIGAND	GOBP REGULATION OF EXTRINSIC APOPTOTIC SIGNALING PATHWAY IN ABSENCE OF LIGAND	40	0.715497208	1.997451075	1.70E-05	0.001009216	0.00080841	1088	tags=32%, list=9%, signal=30%	Col2a1/Gdnf/Eya2/Tert/Inhba/Il1b/Ret/Gas1/Cx3cl1/Tgfb2/Snai2/Eya4/Agap2
103	KEAP1 KO Vehicle vs WT Vehicle	GOMF SIGNALING RECEPTOR REGULATOR ACTIVITY	GOMF SIGNALING RECEPTOR REGULATOR ACTIVITY	224	0.493793569	1.697575702	1.70E-05	0.001009216	0.00080841	1543	tags=34%, list=12%, signal=31%	Cxcl10/Crlf1/Agt/Ccl5/Epha7/Ptn/Timp1/Penk/Gdf11/Stc2/Gdnf/Cxcl5/Sema3e/Tafa1/Sfrp2/Sema3c/Pcsk9/Wnt4/Cxcl1/Il1rn/Inhba/Ngf/Il1b/Kng1/Lif/Angpt4/Kng2/Eda/Sema3a/Tgfb3/Tmem35a/Bmp1/Wnt10b/Edn1/Spp1/Colec10/Hmgb2/Cx3cl1/Ccn2/Cdnf/Slit2/Vegfd/Ogn/Npy/Bmp5/Ccl2/Fgf7/Ccn3/Tgfb2/Wnt5a/Pdgfd/Mrap/Fbn1/Ccn5/Clcf1/Csf1/Dkk3/Osm/Grem1/Tnfsf9/Ly6c1/Sema5a/Egfr/Pde4d/Mif/Pdgfc/Cxcl14/Lefty1/Stc1/Lynx1/Sema7a…
104	KEAP1 KO Vehicle vs WT Vehicle	GOBP CRANIAL SKELETAL SYSTEM DEVELOPMENT	GOBP CRANIAL SKELETAL SYSTEM DEVELOPMENT	60	0.659548865	1.954383151	1.72E-05	0.001009948	0.000808996	2180	tags=47%, list=17%, signal=39%	Twist2/Mmp16/Gli3/Prrx2/Trp63/Irx5/Gas1/Prrx1/Foxc2/Tgfb3/Colec10/Twist1/Ednra/Tbx15/Tgfb2/Mmp14/Tulp3/Six4/Pdgfra/Mthfd1l/Cep55/Ext1/Six1/Rab23/Insig1/Runx2/Tgfbr1/Rdh10
105	KEAP1 KO Vehicle vs WT Vehicle	GOCC POSTSYNAPTIC MEMBRANE	GOCC POSTSYNAPTIC MEMBRANE	183	0.511872896	1.736147762	1.74E-05	0.001009948	0.000808996	1591	tags=28%, list=13%, signal=25%	Epha4/Epha7/Sorcs2/Gabbr1/Kcna3/F2r/Gper1/Robo2/Kcna4/Erbb2/Gnao1/Cdh2/Elfn1/Adora2a/Lrfn1/Cacna2d1/Nsg1/Ank3/Ryk/Nectin3/Prr7/Cntn1/Hspb1/Ank2/Celsr3/Neo1/Kcnd1/Arc/Farp1/Mpp2/Shc4/Dmd/Gria3/Lrfn4/Clmp/Slc16a3/Efnb2/Dbn1/Cacna1c/Slc6a9/Lrp8/Ptprf/Adra2a/Shisa9/Lpar1/Ncam1/Neto2/Snta1/Sspn/Tamalin/Ephb2
106	KEAP1 KO Vehicle vs WT Vehicle	GOBP POSITIVE REGULATION OF CELL CYCLE PHASE TRANSITION	GOBP POSITIVE REGULATION OF CELL CYCLE PHASE TRANSITION	103	0.590241192	1.881155684	1.76E-05	0.001013583	0.000811908	2096	tags=36%, list=17%, signal=30%	Ccne2/Plcb1/Rgcc/Tert/Fam83d/Trp63/Ddr2/Ccnd2/Cdc20/Stxbp4/Wnt10b/Ube2c/Rad51b/Rrm2/Ccnb1/Lmnb1/Ccne1/Dyrk3/Birc5/Rrm1/Dtl/Stil/Fbxo5/Egfr/Cdk1/Aurka/Rad51c/Dbf4/Cdc7/Ube2e2/Atad5/Cdc25c/Cenpe/Pagr1a/Adamts1/Smarcd3/Ccnd3
107	KEAP1 KO Vehicle vs WT Vehicle	GOBP RESPONSE TO WOUNDING	GOBP RESPONSE TO WOUNDING	355	0.447548486	1.576266123	1.91E-05	0.001089141	0.000872432	1913	tags=27%, list=15%, signal=23%	Epha4/F8/Ptn/Timp1/Kank1/Fosl1/Tnc/Serpine1/Nfia/Sytl4/Dysf/F2r/Wnt4/Nrep/Igf1r/F5/Pard3/Ccn4/Yap1/Ddr2/Tfpi2/Erbb2/Kng1/Plat/Svep1/Ddr1/Kng2/Cav1/C1qtnf1/Tyro3/Fkbp10/Prkca/Aqp1/Foxc2/Stard13/Thbd/Ptk7/Ajuba/Cx3cl1/Ccn1/Neo1/Cd24a/Fermt2/Fbln1/Col3a1/Ednra/Tnfrsf12a/Ccl2/Phldb2/Col5a1/Wnt5a/Tspan9/Snai2/Dhfr/Col6a1/Pdpn/P2ry12/Pdgfra/Alox5/Tpm1/Thbs1/Ptprf/Adra2a/Aurka/Vash1/Serpine2/Mylk/Plpp3/…
108	KEAP1 KO Vehicle vs WT Vehicle	GOBP REGULATION OF TUBE SIZE	GOBP REGULATION OF TUBE SIZE	121	0.56217078	1.830707065	1.93E-05	0.001091861	0.000874611	2256	tags=45%, list=18%, signal=37%	Ptgs2/Agt/Htr1b/Arhgap42/Adra1d/F2r/Gper1/Acta2/Kng1/Svep1/Npr3/Adora2a/Kng2/Cav1/Smad6/Foxc2/Rbfox2/Edn1/Cx3cl1/Ednra/Nos3/Foxc1/Adcy6/Sod3/Ece1/Tgfbr3/Pde5a/Avpr1a/Cacna1c/Alox5/Egfr/Gja1/Ptprm/Adra2a/Ext1/Snta1/Hmgcr/Wdr35/Adm/Itga9/Hif1a/Gclm/Vegfa/Itga1/Mmp2/Apln/Mkks/Comp/Irag1/Dock4/Adora2b/Dock5/Smpd3/Ptk2
109	KEAP1 KO Vehicle vs WT Vehicle	GOBP POSITIVE REGULATION OF NERVOUS SYSTEM DEVELOPMENT	GOBP POSITIVE REGULATION OF NERVOUS SYSTEM DEVELOPMENT	268	0.471172337	1.639706949	2.00E-05	0.001118125	0.000895649	2451	tags=31%, list=19%, signal=25%	Epha4/Ptn/Dixdc1/Vcan/Cx3cr1/Map1b/Gper1/Robo2/Gli3/Zfp365/Shox2/Pak3/Ngf/Il1b/Lif/Thbs2/Id4/Prkca/Srpx2/Fzd3/Cx3cl1/Crabp2/Tpbg/Skil/Dlg5/Slit2/Neurl1a/Cip2a/Tnfrsf12a/Xrcc5/Wnt5a/Smo/Serpinf1/Clcf1/Dbn1/Lrrn3/Sema5a/Tiam2/Egfr/Ptprd/Lrp8/Ptprf/Map3k13/Xrcc2/Sema7a/Serpine2/Aspm/Efna5/Disc1/Tgm2/Ephb3/Ephb2/Adnp/Hif1a/Hes1/Slc7a5/Obsl1/Vegfa/Il34/Spint1/Cdon/Smurf1/L1cam/Cxcr4/Fxn/Smarcd3/Lig4/N…
110	KEAP1 KO Vehicle vs WT Vehicle	GOBP REGULATION OF MITOTIC CELL CYCLE	GOBP REGULATION OF MITOTIC CELL CYCLE	440	0.432492435	1.536799954	2.09E-05	0.001160555	0.000929637	2846	tags=32%, list=23%, signal=26%	Ccne2/Plcb1/Rgcc/Pdxp/Hecw2/Tert/Igf1r/Inhba/Knl1/Ddr2/Ccnd2/Pdgfrb/Il1b/Plk1/Spc24/Bub1/Cdc20/Gen1/Zwilch/Cdc6/Gas1/Kif14/Prkca/Mus81/Wnt10b/Edn1/Ube2c/Bub1b/Rad51b/Rrm2/Ccnb1/Fzd3/Ticrr/Hacd1/Nuf2/Lmnb1/Plk3/Brca1/Ccne1/Fhl1/Afap1l2/Ttc28/Nusap1/Foxc1/Aurkb/Cdca2/Dlgap5/Cks2/Kntc1/Ttk/Pdpn/Birc5/Rrm1/Spc25/Cks1b/Creb3l1/Dtl/Mki67/Stil/Fbxo5/Cenpf/Egfr/Cdk1/Ctdspl/Donson/Clspn/Atm/Cdkn2b/Acvr1/P…
111	KEAP1 KO Vehicle vs WT Vehicle	GOBP NEURON PROJECTION GUIDANCE	GOBP NEURON PROJECTION GUIDANCE	152	0.538455959	1.791370351	2.15E-05	0.001181412	0.000946344	1888	tags=43%, list=15%, signal=37%	Epha4/Lamc2/Epha7/Slit3/Unc5c/Gdnf/Efna4/Sema3e/Etv4/Sema3c/Lama1/Robo2/Gli3/Erbb2/Sema3a/Gas1/Ank3/Ryk/Tubb2b/Cntn1/Edn1/Lama5/Fzd3/Celsr3/Neo1/Lamb1/Nectin1/Slit2/Hspg2/Ednra/Enah/Tgfb2/Wnt5a/Smo/Runx3/Tubb3/Ablim1/Boc/Ece1/Efnb2/Dlx5/Lamc1/Sema5a/Ptprm/Sema7a/Ext1/Lamb2/Ncam1/Efna5/Efna2/Ephb3/Efnb1/Rtn4rl1/Nexn/Ephb2/Ntn4/Unc5b/Vegfa/Lgr4/Arhgef25/Arhgap35/L1cam/Apbb2/Nfib/Cxcr4/Matn2
112	KEAP1 KO Vehicle vs WT Vehicle	GOCC CONDENSED CHROMOSOME	GOCC CONDENSED CHROMOSOME	245	0.486913308	1.682155768	2.17E-05	0.001181412	0.000946344	2075	tags=29%, list=16%, signal=25%	Mtcl1/Stag3/Knl1/Plk1/Spc24/Bub1/Cdc20/Sgo1/Cenps/Zwilch/Xlr/Cenpw/Cenpi/Bub1b/Ccnb1/Hmgb2/Nek2/Kif18a/Cenpp/Knstrn/Kif2c/Cenph/Ncapg2/Nuf2/P3h4/Plk3/Brca1/Psmc3ip/Aurkb/Rad51/Cenpk/Ncapd2/Kntc1/Ttk/H2ax/Ercc6l/Birc5/Spc25/Smc2/Itgb3bp/Mki67/Ncapg/Cenpf/Top2a/Spag5/Nup43/Msh5/Ska3/Cenpl/Tuba1a/Ncaph/Septin6/Aurka/Sgo2a/Ndc80/Tubg1/Mad2l1/Cbx5/Gpatch11/Chek1/Cenpe/Fancd2/Rif1/Pinx1/Nup107/Ska1/Cen…
113	KEAP1 KO Vehicle vs WT Vehicle	GOBP MESENCHYMAL CELL PROLIFERATION	GOBP MESENCHYMAL CELL PROLIFERATION	39	0.714426793	1.99026173	2.25E-05	0.00121671	0.000974618	1510	tags=41%, list=12%, signal=36%	Ptn/Foxp2/Prrx2/Shox2/Gas1/Prrx1/Irs1/Fgf7/Fat4/Wnt5a/Bmpr1a/Smo/Sox9/Msx1/Tbx18/Six1
114	KEAP1 KO Vehicle vs WT Vehicle	GOBP POSITIVE REGULATION OF MAPK CASCADE	GOBP POSITIVE REGULATION OF MAPK CASCADE	370	0.446139706	1.574293266	2.32E-05	0.001243352	0.00099596	1713	tags=23%, list=14%, signal=21%	Epha4/Agt/Npnt/Igfbp6/Dixdc1/Adra1d/Dok6/Ackr3/Plcb1/F2r/Akap12/Gper1/Wnt4/Acta2/Igf1r/Inhba/Ngf/Stk39/Traf4/Ddr2/Pdgfrb/Il1b/Erbb2/Cdh2/Lif/Ddr1/Glipr2/C1qtnf1/Sh3rf3/Ret/Gpr39/Prkca/Ryk/Ror2/Ankrd6/Cavin3/Gcnt2/Tgfb3/Avpi1/Edn1/Ajuba/Cx3cl1/Ccn2/Tpbg/Cd24a/Fermt2/Angpt1/Lmnb1/Npy/Ednra/Fgf7/Nox4/Tgfb2/Wnt5a/Pdgfd/Igfbp3/Ar/Osm/Iqgap3/Lrrk2/Garem1/Havcr2/Dennd2b/Fzd8/Magi3/Eda2r/Pdgfra/Pde5a/Pla…
115	KEAP1 KO Vehicle vs WT Vehicle	GOBP CELL JUNCTION ASSEMBLY	GOBP CELL JUNCTION ASSEMBLY	328	0.456020277	1.599848605	2.41E-05	0.001268024	0.001015723	2449	tags=31%, list=19%, signal=25%	Agt/Epha7/Negr1/Cldn15/Map1b/Snai1/Zdhhc2/Wnt4/Ptprk/Ect2/Cldn5/Pard3/Cdh13/Il1b/Dclk1/Cdh2/Epb41l3/Lrfn1/Cav1/Mpdz/Sorbs1/Gjc1/Fzd1/Thbs2/Prkca/Dlc1/Nectin3/Srpx2/Jam3/Fscn1/Gpm6b/Cttn/Ajuba/Tpbg/Nectin1/Fermt2/Dlg5/Farp1/Slit2/Tjp1/Vldlr/Irx3/Neurl1a/Phldb2/Wnt5a/Mdga1/Mmp14/Rhod/Lrfn4/Nptxr/Snai2/Six4/Grem1/Smad7/Efnb2/Lrrn3/Lamc1/Wdpcp/Epha2/Gja1/Ptprd/Mark1/Vcl/Cdh1/Arhgef9/Cdh24/Cdh11/Col16…
116	KEAP1 KO Vehicle vs WT Vehicle	GOBP REGULATION OF NEUROGENESIS	GOBP REGULATION OF NEUROGENESIS	347	0.453895547	1.596654752	2.41E-05	0.001268024	0.001015723	2107	tags=26%, list=17%, signal=22%	Epha4/Epha7/Ptn/Dixdc1/Vcan/Cx3cr1/Map1b/Gper1/Tert/Robo2/Gli3/Zfp365/Shox2/Pak3/Ngf/Trpc6/Yap1/Il1b/Lif/Sema3a/Id4/Ryk/Fzd3/Hmgb2/Cx3cl1/Crabp2/Id1/Skil/Cd24a/Slit2/Neurl1a/Cip2a/Tnfrsf12a/Xrcc5/Wnt5a/Bmpr1a/Smo/Serpinf1/Clcf1/Dbn1/Dusp10/Sema5a/Tiam2/Trim46/Egfr/Ptprd/Lrp8/Ptprf/Map3k13/Xrcc2/Sema7a/Serpine2/Cdh1/Aspm/Nfatc4/Cdkn2b/Map2/Efna5/Disc1/Tgm2/Tmem98/Ephb2/Adnp/Hif1a/Hes1/Heyl/Daam2/S…
117	KEAP1 KO Vehicle vs WT Vehicle	GOBP MEIOSIS I CELL CYCLE PROCESS	GOBP MEIOSIS I CELL CYCLE PROCESS	88	0.595638326	1.853803297	2.67E-05	0.001379633	0.001105124	1775	tags=40%, list=14%, signal=34%	Ccne2/Brip1/Stag3/Knl1/Plk1/Cdc20/Cenps/Mus81/Psmc3ip/Ccnb2/Ccne1/Rad51/Chtf18/Syde1/Cks2/Birc5/Fancm/Rad54b/Fbxo5/Mybl1/Top2a/Msh5/Ankle1/Aurka/Atm/Rec114/Pkmyt1/Rad51c/Ndc80/Rad54l/Trip13/Cdc25c/Cenpe/Haspin/Fancd2
118	KEAP1 KO Vehicle vs WT Vehicle	GOBP SENSORY ORGAN DEVELOPMENT	GOBP SENSORY ORGAN DEVELOPMENT	390	0.436891535	1.544751883	2.67E-05	0.001379633	0.001105124	2058	tags=29%, list=16%, signal=25%	Epha4/Col2a1/Cthrc1/Ptn/Rarb/Gdf11/Twist2/Aldh1a3/Nfia/Adamts9/Cryab/Bnc2/Lama1/Tbx3/Foxp2/Col11a1/Gli3/Prrx2/Inhba/C1qtnf5/Pdgfrb/Irx5/Lif/Ddr1/Fzd2/Gas1/Acvr2b/Six5/Prrx1/Col4a1/Sobp/Aqp1/Nhs/Ror2/Nectin3/Foxc2/Ptk7/Wnt10b/Edn1/Sox4/Fzd3/Pxdn/Celf4/Skil/Mfap2/Nectin1/Twist1/Tgif2/Col5a2/Ednra/Bmp5/Col5a1/Fat4/Tgfb2/Foxc1/Wnt5a/Sall2/Tulp3/Six4/Ece1/Eya4/Dlx5/Fat1/Sox9/Prdm16/Wdpcp/Pdgfra/Epha2/…
119	KEAP1 KO Vehicle vs WT Vehicle	GOCC PRESYNAPTIC MEMBRANE	GOCC PRESYNAPTIC MEMBRANE	126	0.541827695	1.768306009	2.78E-05	0.001401021	0.001122257	1591	tags=29%, list=13%, signal=26%	Slc4a8/Epha4/Htr1b/Fosl1/Gabbr1/Pde2a/Kcna3/Adam23/Gper1/Unc13b/Kcna4/Erbb2/Gnao1/Cdh2/Adora2a/Lrfn1/Cacna2d1/Ryk/Cntn1/Fzd3/Celsr3/Nectin1/Gria3/Efnb2/Cacna1c/Slc6a9/Ptprd/Adra2a/Lpar1/Atp2b4/Scn2a/Ncam1/Efnb1/Gpc4/Marcksl1/Syt11/Ephb2
120	KEAP1 KO Vehicle vs WT Vehicle	GOCC MEMBRANE MICRODOMAIN	GOCC MEMBRANE MICRODOMAIN	222	0.487333359	1.675083547	2.75E-05	0.001401021	0.001122257	1514	tags=24%, list=12%, signal=22%	Ptgs2/Has2/Dysf/Plpp1/Kcna3/Vdr/Plvap/F2r/Igf1r/Cavin2/Cdh13/Cdh2/Ehd2/Cav1/Sorbs1/Irs1/Aqp1/Hspa1b/Dlc1/Serpinh1/Cavin3/Gpm6b/Tnfrsf10b/Kif18a/Cd24a/Arc/Angpt1/Kirrel1/Nos3/Dmd/Mdga1/Bmpr1a/Smo/Clip3/Pdpn/Lrrk2/P2ry12/Cavin1/Slc2a3/Akap6/Cacna1c/Adcy2/Egfr/Gja1/Lrp8/Tuba1a/Vcl/Cd55/Plpp3/Cdh1/Atp2b4/Rangrf/Hspa1a/Efnb1
121	KEAP1 KO Vehicle vs WT Vehicle	GOBP IMMUNE EFFECTOR PROCESS	GOBP IMMUNE EFFECTOR PROCESS	471	-0.337655399	-1.515802103	2.78E-05	0.001401021	0.001122257	2327	tags=30%, list=18%, signal=26%	Cracr2a/Spi1/Pkn1/Tnf/Coro1a/Plekhm2/Fcer1g/Rac2/Lacc1/Pik3r6/Rsad2/H2-T10/Ncr3-ps/Irak3/Pi4k2a/Stap1/Slfn2/Ercc1/Sphk2/P2rx7/Prkcd/Lamp1/Cd37/Kmt5c/Phf14/Syk/Irf7/Tap2/Vamp2/Kit/Exo1/Myo1g/Ticam1/Ahr/Anxa3/Sirt1/Crlf2/Litaf/Xrcc4/Appl2/Casp4/Acp5/Tap1/Sanbr/Lilrb4b/Tyrobp/Ddx60/Clec4d/Pirb/Hlx/Gprc5b/Irf8/Myo1f/H2-T22/Itgam/H2-D1/Tnfsf13/Sash3/Cd84/H2-DMa/Arid5a/Ptpn22/Dock2/Pycard/Bst2/H2-DMb1/…
122	KEAP1 KO Vehicle vs WT Vehicle	GOBP EMBRYONIC SKELETAL SYSTEM MORPHOGENESIS	GOBP EMBRYONIC SKELETAL SYSTEM MORPHOGENESIS	72	0.628319562	1.904620049	2.89E-05	0.001445855	0.00115817	2058	tags=46%, list=16%, signal=39%	Col2a1/Twist2/Hoxc4/Col11a1/Mmp16/Gli3/Prrx2/Hoxa7/Shox2/Satb2/Hoxa11/Irx5/Gas1/Prrx1/Foxc2/Tgfb3/Twist1/Hspg2/Tbx15/Tgfb2/Mmp14/Tulp3/Six4/Pdgfra/Mthfd1l/Hoxc9/Six1/Hoxc11/Alx4/Runx2/Hoxa9/Dlg1/Tgfbr1
123	KEAP1 KO Vehicle vs WT Vehicle	GOBP HEART MORPHOGENESIS	GOBP HEART MORPHOGENESIS	199	0.502248969	1.70729795	2.94E-05	0.001457335	0.001167366	2114	tags=35%, list=17%, signal=30%	Col2a1/Ankrd1/Slit3/Has2/Snai1/Sfrp2/Sema3c/Tbx3/Col11a1/Robo2/Shox2/Yap1/Fgfrl1/Smad6/Parva/Fzd2/Fzd1/Tead1/Dlc1/Foxc2/Tgfb3/Edn1/Sox4/Ccn1/Cpe/Twist1/Angpt1/Slit2/Ednra/Bmp5/Nos3/Col5a1/Fat4/Tgfb2/Foxc1/Wnt5a/Bmpr1a/Smo/Nedd4/Snai2/Heg1/Smad7/Sox9/Stil/Tgfbr3/Tpm1/Ephb4/Lefty1/Gja1/Msx1/Thbs1/Ext1/Fhl2/Acvr1/Six1/Spry1/Hif1a/Hes1/Heyl/Gata6/Vegfa/Chd7/S1pr1/Tead2/Hey1/Adamts1/Smarcd3/Tgfbr1/Pkd…
124	KEAP1 KO Vehicle vs WT Vehicle	GOMF WNT PROTEIN BINDING	GOMF WNT PROTEIN BINDING	23	0.788117407	1.974077169	3.22E-05	0.001585405	0.001269953	1381	tags=61%, list=11%, signal=54%	Cthrc1/Sfrp2/Apcdd1/Wif1/Sfrp1/Fzd2/Fzd1/Nid1/Ryk/Reck/Ror2/Fzd3/Fzd8/Sfrp4
125	KEAP1 KO Vehicle vs WT Vehicle	GOBP ANTIGEN PROCESSING AND PRESENTATION OF EXOGENOUS ANTIGEN	GOBP ANTIGEN PROCESSING AND PRESENTATION OF EXOGENOUS ANTIGEN	31	-0.72456306	-2.225990968	3.25E-05	0.001585431	0.001269974	3013	tags=81%, list=24%, signal=62%	Lgmn/Mr1/Fcgr3/H2-K1/Fcgr2b/H2-M3/Mpeg1/Fcer1g/Tap2/Psme1/Psme2/Ctss/Tapbp/H2-DMa/H2-DMb1/Unc93b1/Ifi30/B2m/Fcgr1/Cd1d1/Ctse/H2-Aa/Cd74/H2-Eb1/H2-Ab1
126	KEAP1 KO Vehicle vs WT Vehicle	GOBP ADENYLATE CYCLASE INHIBITING G PROTEIN COUPLED RECEPTOR SIGNALING PATHWAY	GOBP ADENYLATE CYCLASE INHIBITING G PROTEIN COUPLED RECEPTOR SIGNALING PATHWAY	30	0.735329201	1.936391484	3.43E-05	0.001650428	0.001322039	1365	tags=50%, list=11%, signal=45%	Htr1b/Gabbr1/Pde2a/Akap12/Npr3/Edn1/Ednra/Adcy6/P2ry12/Adcy4/Palm/Adcy2/S1pr3/Adra2a/Lpar1
127	KEAP1 KO Vehicle vs WT Vehicle	GOBP MESODERM DEVELOPMENT	GOBP MESODERM DEVELOPMENT	73	0.614116065	1.869730455	3.42E-05	0.001650428	0.001322039	1844	tags=34%, list=15%, signal=29%	Snai1/Sfrp2/Tbx3/Trp63/Inhba/Hoxa11/Yap1/Acvr2b/Tead1/Foxc2/Nckap1/Tcf7l1/Irx3/Foxc1/Wnt5a/Bmpr1a/Smo/Epha2/Ext1/Acvr1/Twsg1/Ets2/Ahdc1/Vegfa/Tead2
128	KEAP1 KO Vehicle vs WT Vehicle	GOBP APPENDAGE MORPHOGENESIS	GOBP APPENDAGE MORPHOGENESIS	126	0.538454514	1.75729731	3.55E-05	0.00169146	0.001354906	1974	tags=37%, list=16%, signal=31%	Col2a1/Rarb/Nfia/Sfrp2/Sema3c/Pitx1/Tbx3/Aff3/Gli3/Prrx2/Shox2/Trp63/Hoxa11/Hoxc10/Gas1/Prrx1/Reck/Ror2/Crabp2/Twist1/Col3a1/Tgfb2/Wnt5a/Bmpr1a/Errfi1/Tulp3/Ece1/Grem1/Col6a1/Dlx5/Sox9/Wdpcp/Cacna1c/Gja1/Msx1/Ext1/Traf3ip1/B9d1/Hoxc11/Alx4/Rab23/Chd7/Enpp1/Runx2/Cyp26b1/Hoxa9
129	KEAP1 KO Vehicle vs WT Vehicle	GOMF SULFUR COMPOUND BINDING	GOMF SULFUR COMPOUND BINDING	181	0.51154125	1.731982515	3.57E-05	0.00169146	0.001354906	1699	tags=33%, list=13%, signal=29%	Cxcl10/Lamc2/Ccl5/Slit3/Ptn/Pcolce2/Col11a1/Sfrp1/Ccn4/Ecm2/Fgfrl1/Adgrg1/Col28a1/Thbs2/Gstp2/Pcx/Ang2/Ccn1/Ccn2/Slit2/Fstl1/Gstm2/Ccl2/Fgf7/Ccdc80/Col5a1/Ccn3/Dpysl3/Fbn1/Ccn5/Adamts15/Grem1/Tnfrsf11b/Rspo3/Tgfbr3/Ltbp2/Sema5a/Pla2g5/Thbs3/Col5a3/Thbs1/Ptprf/Serpine2/Acaca/Ncam1/Efemp2/Ndnf/Gstm7/Ccl7/Acot7/Postn/Twsg1/Rtn4rl1/Pcolce/Acacb/Vegfa/Lgr4/Fst/Pdcd5-ps
130	KEAP1 KO Vehicle vs WT Vehicle	GOBP SPROUTING ANGIOGENESIS	GOBP SPROUTING ANGIOGENESIS	104	0.565504919	1.805407205	3.95E-05	0.001856118	0.001486802	1667	tags=33%, list=13%, signal=29%	Ptgs2/Tnn/Sema3e/Adamts9/Cdh13/Parva/Pik3r3/Esm1/Reck/Foxc2/Stard13/Srpx2/E2f8/Angpt1/Slit2/Vegfd/Tjp1/Adgra2/Loxl2/Grem1/Efnb2/Creb3l1/Rspo3/Tgfbr3/Sema5a/Epha2/Epn2/Alox5/Ephb4/Thbs1/Flt4/Hif1a/Jcad/Vegfa
131	KEAP1 KO Vehicle vs WT Vehicle	GOMF GROWTH FACTOR BINDING	GOMF GROWTH FACTOR BINDING	106	0.576556617	1.845934709	4.09E-05	0.001907149	0.001527679	1667	tags=39%, list=13%, signal=34%	Col2a1/Epha7/Ptn/Igfbp6/Kazald1/Igfbp2/Pdxp/Igf1r/Il1rn/Fgfrl1/Pdgfrb/Erbb2/Acvr2b/Col4a1/Lrrc32/Ghr/Srpx2/Tgfb3/Col1a1/Ccn1/Il1r1/Col3a1/Nkd2/Ltbp1/Col5a1/Igfbp3/Col1a2/Col6a1/Osmr/Tgfbr3/Ltbp2/Pdgfra/Epha2/Egfr/Thbs1/Igfbp7/Acvr1/Chrdl1/Twsg1/Flt4/Vegfa
132	KEAP1 KO Vehicle vs WT Vehicle	GOBP POSITIVE REGULATION OF MESENCHYMAL CELL PROLIFERATION	GOBP POSITIVE REGULATION OF MESENCHYMAL CELL PROLIFERATION	25	0.769699724	1.946660661	4.13E-05	0.001907602	0.001528042	1510	tags=48%, list=12%, signal=42%	Foxp2/Prrx2/Shox2/Gas1/Prrx1/Irs1/Wnt5a/Bmpr1a/Smo/Sox9/Tbx18/Six1
133	KEAP1 KO Vehicle vs WT Vehicle	GOBP NEGATIVE REGULATION OF VASCULAR PERMEABILITY	GOBP NEGATIVE REGULATION OF VASCULAR PERMEABILITY	17	0.828476847	1.938381799	4.25E-05	0.001951805	0.00156345	1793	tags=76%, list=14%, signal=66%	Pde2a/Akap12/Pde3a/Cldn5/Adora2a/Fermt2/Angpt1/Slit2/Ddah1/Amot/Adm/Vegfa/Arhgap35
134	KEAP1 KO Vehicle vs WT Vehicle	GOBP SYNAPTIC SIGNALING	GOBP SYNAPTIC SIGNALING	480	0.420813314	1.497565918	4.29E-05	0.001955511	0.001566419	1593	tags=21%, list=13%, signal=19%	Ptgs2/Slc4a8/Epha4/Agt/Epha7/Htr1b/Ptn/Penk/Sncg/Sorcs2/Gabbr1/Gdnf/Cx3cr1/Plcb1/Nrn1/F2r/Rgs4/Zdhhc2/Akap12/Gper1/Unc13b/Rin1/Insyn1/Rasgrf2/Igf1r/Plcl1/Ngf/Il1b/Gnao1/Plat/Cdh2/Adora2a/Cdc20/Sorbs1/Car2/Gjc1/Nsg1/Prkca/Ror2/Prr7/Tubb2b/Map1a/Edn1/Celf4/Cx3cl1/Neo1/Tpbg/Arhgap44/Cd24a/Arc/Farp1/Npy/Neurl1a/Tspoap1/Ccl2/Mpp2/Dmd/Wnt5a/Ncs1/Nedd4/Gria3/Pfn2/Syde1/Clmp/Lrrk2/Dbn1/Ly6c1/Egr1/Cacna1c…
135	KEAP1 KO Vehicle vs WT Vehicle	GOBP FEMALE GAMETE GENERATION	GOBP FEMALE GAMETE GENERATION	111	0.559738697	1.805967584	4.47E-05	0.001996652	0.001599374	1752	tags=32%, list=14%, signal=28%	Agt/Ptn/Fosl1/Plcb1/Gas2/Grb14/Wnt4/Pde3a/Inhba/Hrob/Plk1/Nanos1/Edn1/Ccnb1/Ednra/Mastl/Mcm8/Ccnb2/Nos3/Ttk/Fbxo5/Top2a/Pde5a/Pde4d/Msh5/Ncaph/Aurka/Atm/Rec114/Aspm/Sgo2a/Ndc80/Pla2g4a/Cyp51/Trip13/Cenpe
136	KEAP1 KO Vehicle vs WT Vehicle	GOCC CONDENSED CHROMOSOME CENTROMERIC REGION	GOCC CONDENSED CHROMOSOME CENTROMERIC REGION	171	0.509211889	1.717838537	4.45E-05	0.001996652	0.001599374	2915	tags=40%, list=23%, signal=31%	Mtcl1/Knl1/Plk1/Spc24/Bub1/Cdc20/Sgo1/Cenps/Zwilch/Cenpw/Cenpi/Bub1b/Ccnb1/Nek2/Kif18a/Cenpp/Knstrn/Kif2c/Cenph/Nuf2/Plk3/Aurkb/Cenpk/Ncapd2/Kntc1/Ttk/Ercc6l/Birc5/Spc25/Itgb3bp/Ncapg/Cenpf/Spag5/Nup43/Ska3/Cenpl/Septin6/Aurka/Sgo2a/Ndc80/Mad2l1/Cbx5/Gpatch11/Cenpe/Pinx1/Nup107/Ska1/Cenpq/Nsl1/Spdl1/Cenpn/Pmf1/Trp53bp1/Apc/Pbrm1/Smc1a/Orc2/Cenpv/Mad1l1/Rangap1/Bub3/Sin3a/Nup85/Cenpa/Incenp/Ncapd3…
137	KEAP1 KO Vehicle vs WT Vehicle	GOBP FOREBRAIN DEVELOPMENT	GOBP FOREBRAIN DEVELOPMENT	272	0.464061676	1.615376039	4.48E-05	0.001996652	0.001599374	1879	tags=25%, list=15%, signal=22%	Ccdc85c/Rarb/Dixdc1/Aldh1a3/Plcb1/Sema3e/Pitx1/Wnt4/Tbx3/Foxp2/Robo2/Gli3/Inhba/D16Ertd472e/Dclk1/Cdh2/Adgrg1/Phactr1/Sema3a/Nr2f2/Tyro3/Kif14/Id4/Aqp1/Ryk/Dlc1/Tubb2b/Lamb1/Slit2/Col3a1/Emx2/Fat4/Wnt5a/Mdga1/Bmpr1a/Smo/Mgarp/Lrrk2/P2ry12/Dlx5/Stil/Sema5a/Egfr/Pals1/Lrp8/Tuba1a/Msx1/Sema7a/Ext1/Scn2a/Aspm/Ncam1/Tacc3/Ndnf/Disc1/Nfix/Ephb3/Twsg1/Rtn4rl1/Ephb2/Hif1a/Hes1/Chd7/Axl/Cdon/Tsku/Arhgap35…
138	KEAP1 KO Vehicle vs WT Vehicle	GOBP REGULATION OF METAL ION TRANSPORT	GOBP REGULATION OF METAL ION TRANSPORT	257	0.471561297	1.636090996	4.57E-05	0.002021777	0.0016195	1619	tags=23%, list=13%, signal=21%	Ptgs2/Cxcl10/Agt/Ccl5/Wnk3/Serpine1/Dysf/Stc2/Plcb1/Vdr/F2r/Rgs4/Pcsk9/Hecw2/Gper1/Cxcl1/Jph2/Rem1/Ngf/Stk39/Trpc6/Prkd1/Pdgfrb/Gnao1/Adora2a/Cav1/Cacna2d1/Gpr39/Ank3/Ehd3/Cntn1/Ank2/Cx3cl1/Ednra/Nos3/Fhl1/Tgfb2/Dmd/Nedd4/Pacsin3/P2ry12/Fxyd2/Akap6/Cacna1c/Pde4d/Gja1/Kcne4/Stc1/Serpine2/Mylk/Atp2b4/Rangrf/Cacnb1/Dmpk/Gstm7/Snta1/Rrad/Cacnb3/Cbarp/Hes1
139	KEAP1 KO Vehicle vs WT Vehicle	GOMF COLLAGEN BINDING	GOMF COLLAGEN BINDING	56	0.653567671	1.929486441	4.73E-05	0.002045608	0.001638589	1801	tags=52%, list=14%, signal=45%	Pcolce2/Ddr2/Ecm2/Aebp1/Adgrg1/Ddr1/Itga10/C1qtnf1/Nid1/Lox/Serpinh1/Map1a/Itga11/P3h4/Hspg2/Antxr1/Chadl/Sparc/Lrrc15/Smad7/Col6a1/Col6a2/Col6a4/Thbs1/Pcolce/Itga9/Tgfbi/Itga1/Mrc2
140	KEAP1 KO Vehicle vs WT Vehicle	GOBP SMOOTH MUSCLE CELL MIGRATION	GOBP SMOOTH MUSCLE CELL MIGRATION	99	0.565231139	1.79275198	4.69E-05	0.002045608	0.001638589	2367	tags=38%, list=19%, signal=31%	Agt/Ccl5/Has2/Serpine1/Tert/Ccn4/Ddr2/Pdgfrb/Plat/Ddr1/Cav1/Parva/Gstp2/Grb10/Slit2/Nox4/Ccn3/Bmpr1a/Smo/Pdgfd/Igfbp3/Fat1/Egr1/Pde4d/Tpm1/Lpar1/F3/Postn/Enpp1/Adamts1/Ndrg4/Sema6d/Dock4/Dock5/Ptk2/S100a11/Camk2d/Rapgef3
141	KEAP1 KO Vehicle vs WT Vehicle	GOBP ERK1 AND ERK2 CASCADE	GOBP ERK1 AND ERK2 CASCADE	240	0.481147563	1.65830051	4.70E-05	0.002045608	0.001638589	2043	tags=29%, list=16%, signal=25%	Epha4/Agt/Npnt/Epha7/Ackr3/F2r/Akap12/Gper1/Acta2/Fam83d/Inhba/Ngf/Ddr2/Pdgfrb/Il1b/Erbb2/Lif/Ddr1/Cav1/Glipr2/Gstp2/Prkca/Ror2/Cavin3/Gcnt2/Edn1/Ccn1/Ccn2/Tpbg/Fermt2/Angpt1/Grb10/Fbln1/Npy/Ednra/Nox4/Dmd/Errfi1/Pdgfd/Ece1/Clcf1/Iqgap3/Garem1/Havcr2/Dennd2b/Sox9/Tgfbr3/Dusp10/Pdgfra/Epha2/Pla2g5/Egfr/Mif/Pdgfc/Ndrg2/Sema7a/Hmgcr/Spry1/Flt4/Ephb2/Vegfa/Dusp6/L1cam/Cxcr4/Map3k12/Egf/Dlg1/Ndrg4/Cxc…
142	KEAP1 KO Vehicle vs WT Vehicle	GOBP NEURAL CREST CELL DIFFERENTIATION	GOBP NEURAL CREST CELL DIFFERENTIATION	69	0.615771454	1.862762709	4.77E-05	0.002049039	0.001641337	2047	tags=42%, list=16%, signal=35%	Radil/Gdnf/Sema3e/Sema3c/Sfrp1/Cdh2/Ret/Sema3a/Foxc2/Edn1/Lama5/Twist1/Ednra/Foxc1/Bmpr1a/Smo/Snai2/Sox9/Sema5a/Sema7a/Ext1/Acvr1/Six1/Efnb1/Hif1a/Hes1/Nolc1/Frzb/Sema6d
143	KEAP1 KO Vehicle vs WT Vehicle	GOBP REGULATION OF GROWTH	GOBP REGULATION OF GROWTH	485	0.418592197	1.490244155	4.86E-05	0.002076269	0.001663149	2109	tags=24%, list=17%, signal=21%	Agt/Epha7/Slit3/Kazald1/Tnc/Serpine1/Stc2/Col14a1/Plcb1/Map1b/Sfrp2/Cryab/Rgs4/Plac8/Igf1r/Sfrp1/Inhba/Ccn4/Ngf/Yap1/Foxs1/Prdm11/Ccnd2/Erbb2/Nanos1/Ddr1/Sema3a/Gas1/Cgref1/Kif14/Ryk/Tead1/Ghr/Foxc2/Edn1/Ccnb1/Cttn/Crabp2/Slit2/Brca1/Dact3/Ccnb2/Tnfrsf12a/Fhl1/Ccn3/Tgfb2/Foxc1/Wnt5a/Bmpr1a/Smo/Mmp14/Igfbp3/Ccn5/Six4/Csf1/Ar/Grem1/Smad7/Dbn1/Dnph1/Tgfbr3/Dusp10/Sema5a/Akap6/Avpr1a/Cacna1c/Trim46/E…
144	KEAP1 KO Vehicle vs WT Vehicle	GOBP AXONAL FASCICULATION	GOBP AXONAL FASCICULATION	19	0.804615488	1.927670073	5.04E-05	0.002137707	0.001712363	1797	tags=63%, list=14%, signal=54%	Epha4/Sema3a/Ndn/Celsr3/Wnt5a/Sema5a/Ncam1/Ephb3/Ephb2/Casp3/Arhgap35/L1cam
145	KEAP1 KO Vehicle vs WT Vehicle	GOBP GLIOGENESIS	GOBP GLIOGENESIS	283	0.453400616	1.5854078	5.15E-05	0.002169447	0.001737787	2109	tags=25%, list=17%, signal=21%	Epha4/Agt/Ptn/Ccdc85c/Nfia/Tspan2/Vcan/Cx3cr1/Apcdd1/Tert/Gli3/Zfp365/Pard3/Sox13/Il1b/Erbb2/Cdh2/Lif/Adgrg1/Adora2a/Id4/Ror2/Ndn/S100a8/Cntn1/Lgi4/Gpm6b/Sox4/Cx3cl1/Lamb1/Col3a1/Ccl2/Tgfb2/Dmd/Smo/Clcf1/Csf1/Col6a1/P2ry12/Sox9/Dusp10/Egfr/Pals1/Arhgef10/Lrp8/Tuba1a/Serpine2/Plpp3/Lamb2/Cdkn2b/Disc1/Tmem98/Nfix/Prx/Hes1/Daam2/Slc7a5/Il34/Spint1/Nr1d1/Clu/Nfib/Mxra8/Cxcr4/Matn2/Enpp1/Nab1/Ldlr/Efe…
146	KEAP1 KO Vehicle vs WT Vehicle	GOBP NEGATIVE REGULATION OF LOCOMOTION	GOBP NEGATIVE REGULATION OF LOCOMOTION	264	0.466068652	1.619516308	5.65E-05	0.002364043	0.001893664	1403	tags=25%, list=11%, signal=23%	Epha4/Tnn/Ptn/Timp1/Kank1/Frmd5/Serpine1/Ptprg/Nav3/Cx3cr1/Plcb1/Adamts9/Sfrp2/Rgcc/Wnt4/Mcc/Ptprk/Mmp28/Robo2/Hoxa7/Il1rn/Cldn5/Sfrp1/Angpt4/Adgrg1/Cav1/Sema3a/Nr2f2/Gstp2/Ryk/Reck/Dlc1/Stard13/Cx3cl1/Dnaja4/Dlg5/Slit2/Fbln1/Col3a1/Tcaf1/Nedd9/Phldb2/Ccn3/Wnt5a/Bmpr1a/Dpysl3/Pfn2/Serpinf1/Igfbp3/Grem1/Dbn1/Tgfbr3/Dusp10/Sema5a/Tpm1/Dpep1/Mif/Adarb1/Ptprm/Stc1/Tie1/Thbs1/Vash1/Ada/Cdh1/Atp2b4/Cdh…
147	KEAP1 KO Vehicle vs WT Vehicle	GOBP IMMUNE RESPONSE REGULATING SIGNALING PATHWAY	GOBP IMMUNE RESPONSE REGULATING SIGNALING PATHWAY	378	-0.348504807	-1.521063576	5.78E-05	0.002390878	0.00191516	2708	tags=37%, list=21%, signal=30%	Brcc3/Tnfaip3/Nmi/Ptpn2/Lilrb4a/Rabgef1/Dennd1b/Chuk/Dusp3/Csk/Znrf1/Naglu/Tec/Clec4e/Tnip1/Ptprc/Igtp/Clec7a/Tlr8/Ctsh/Plcl2/Appl1/Gdi1/Sqstm1/Stk11/Trim25/Rnf144a/Nfatc2/Gramd4/Lpxn/Plscr1/Prkcb/Prkch/Rbck1/Tnf/Lsm14a/Dgkz/Sirt2/Fcer1g/Lacc1/Oas1g/Rsad2/Tifa/Ncr3-ps/Irak3/Gps2/Zdhhc12/Stap1/Aim2/Blnk/Gpr108/Rab29/Oas1b/Lair1/Epg5/Syk/Irf7/Rnf135/Kit/Rps6ka3/Myo1g/Ticam1/Irgm2/Tnip2/Appl2/Casp4/…
148	KEAP1 KO Vehicle vs WT Vehicle	GOCC DENDRITIC TREE	GOCC DENDRITIC TREE	487	0.417871547	1.486999614	5.80E-05	0.002390878	0.00191516	2119	tags=22%, list=17%, signal=19%	Slc4a8/Ctla2a/Epha4/Tnn/Epha7/Htr1b/Penk/Negr1/Unc5c/Gabbr1/Pde2a/Hcn3/Cx3cr1/Map1b/Cryab/Gper1/Hip1r/Rin1/Ptprk/Trp63/Ngf/Kcna4/Gnao1/Elfn1/Adora2a/Ret/Sema3a/Cald1/Nsg1/Ank3/Prkca/Ror2/Nectin3/Fscn1/Map1a/Hspb1/Fzd3/Kcnd1/Cpe/Tpbg/Cnn3/Arhgap44/Nectin1/Arc/Kirrel1/Farp1/Mlph/Slit2/Bag2/Neurl1a/Plk3/Sgce/Ccl2/Mpp2/Ltbp1/Ccn3/Mdga1/Bmpr1a/Smo/Ncs1/Nedd4/Gria3/Tubb3/Ar/Lrrk2/Efnb2/Dbn1/Prkaa2/Adcy…
149	KEAP1 KO Vehicle vs WT Vehicle	GOBP REGULATION OF NEUROBLAST PROLIFERATION	GOBP REGULATION OF NEUROBLAST PROLIFERATION	36	0.708663981	1.943846619	5.94E-05	0.002431924	0.001948038	2107	tags=53%, list=17%, signal=44%	Ptn/Vcan/Cx3cr1/Tafa1/Gli3/Id4/Fzd3/Cx3cl1/Cd24a/Cip2a/Smo/Lrrk2/Aspm/Disc1/Hif1a/Vegfa/Cdon/Smarcd3/Vegfc
150	KEAP1 KO Vehicle vs WT Vehicle	GOBP REGULATION OF EPITHELIAL CELL PROLIFERATION	GOBP REGULATION OF EPITHELIAL CELL PROLIFERATION	302	0.45570196	1.597350437	6.00E-05	0.002440092	0.001954582	2166	tags=32%, list=17%, signal=28%	Ccl5/Ptn/Has2/Twist2/Dysf/Etv4/Sfrp2/Rgcc/Ptprn/Vdr/Mcc/Ptprk/Foxp2/Cyp7b1/Trp63/Sfrp1/Cdh13/Yap1/Prkd1/Ccnd2/Erbb2/Cav1/Nr2f2/Gas1/Stxbp4/Prkca/Tgfb3/Vash2/Wnt10b/Arg1/Lama5/Ang2/Hmgb2/Id1/Twist1/Uhrf1/Vegfd/Hspg2/Ednra/Ecm1/Bmp5/Ccl2/Fgf7/Tgfb2/Wnt5a/Bmpr1a/Smo/Runx3/Errfi1/Serpinf1/Sparc/Snai2/Six4/Ar/Iqgap3/Birc5/Efnb2/Dlx5/Itgb3bp/Sox9/Agap2/Tgfbr3/Dusp10/Sema5a/Alox5/Egfr/Gja1/Atoh8/Ptprm/T…
151	KEAP1 KO Vehicle vs WT Vehicle	GOBP REGULATION OF SYSTEM PROCESS	GOBP REGULATION OF SYSTEM PROCESS	375	0.441452182	1.558462695	6.31E-05	0.002549161	0.002041949	1661	tags=26%, list=13%, signal=23%	Ptgs2/Agt/Npnt/Wnk3/Negr1/Arhgap42/Adra1d/Vdr/F2r/Rgs4/Gper1/Unc13b/Hip1r/Shox2/Rem1/Pard3/Inhba/Ccn4/Stk39/Prkd1/Lmcd1/Gnao1/Irx5/Lif/Svep1/Npr3/Cav1/Smad6/C1qtnf1/Sema3a/Cald1/Gjc1/Cacna2d1/Gpr39/Prkca/Aqp1/Ehd3/Tead1/Rbfox2/Edn1/Spp1/Cttn/Ank2/Celf4/Cx3cl1/Ccn2/Irx3/Ednra/Nos3/Ccn3/Tgfb2/Dmd/Errfi1/Ece1/Smad7/Lrrk2/Srl/Dbn1/Acat2/Jam2/Pde5a/Akap6/Smtn/Avpr1a/Cacna1c/Alox5/Egfr/Pde4d/Tpm1/Prkar…
152	KEAP1 KO Vehicle vs WT Vehicle	GOBP CELL CYCLE G2 M PHASE TRANSITION	GOBP CELL CYCLE G2 M PHASE TRANSITION	144	0.517178031	1.709906884	6.59E-05	0.002647255	0.002120525	2347	tags=35%, list=19%, signal=29%	Plcb1/Fbxl7/Plk1/Cdc6/Kif14/Wnt10b/Foxm1/Rad51b/Ccnb1/Ticrr/Hacd1/Lmnb1/Brca1/Mastl/Ccnb2/Fhl1/Dyrk3/Aurkb/Ccna2/Birc5/Rrm1/Creb3l1/Dtl/Fbxo5/Cenpf/Cdk1/Donson/Clspn/Atm/Pkmyt1/Rad51c/Ndc80/Cdkn2a/Bard1/Chek1/Cdc7/Atad5/Cdc25c/Pinx1/Pagr1a/Cit/Smarcd3/Abcb1b/Wee1/Aven/Paxip1/Kdm8/Chfr/Camk2d/Abcb1a/Mrnip
153	KEAP1 KO Vehicle vs WT Vehicle	GOBP CELL CELL JUNCTION ORGANIZATION	GOBP CELL CELL JUNCTION ORGANIZATION	136	0.535712809	1.755179896	6.68E-05	0.002666408	0.002135867	1403	tags=28%, list=11%, signal=25%	Epha4/Agt/Cldn15/Snai1/F2r/Ect2/Cldn5/Pard3/Cdh13/Il1b/Cdh2/Svep1/Epb41l3/Cav1/Mpdz/Gjc1/Prkca/Tgfb3/Jam3/Fscn1/Nectin1/Fermt2/Dlg5/Kirrel1/Tjp1/Irx3/Tgfb2/Snai2/Heg1/Smad7/Efnb2/Epha2/Gja1/Vcl/Ext1/Cdh1/Cdh24/Cdh11
154	KEAP1 KO Vehicle vs WT Vehicle	GOBP OUTFLOW TRACT MORPHOGENESIS	GOBP OUTFLOW TRACT MORPHOGENESIS	63	0.639057326	1.913613635	6.88E-05	0.002712629	0.002172891	1667	tags=41%, list=13%, signal=36%	Sfrp2/Sema3c/Tbx3/Robo2/Smad6/Parva/Fzd2/Fzd1/Foxc2/Edn1/Twist1/Ednra/Tgfb2/Foxc1/Wnt5a/Bmpr1a/Nedd4/Tgfbr3/Thbs1/Acvr1/Six1/Hif1a/Hes1/Heyl/Gata6/Vegfa
155	KEAP1 KO Vehicle vs WT Vehicle	GOBP REGULATION OF CELL CYCLE PHASE TRANSITION	GOBP REGULATION OF CELL CYCLE PHASE TRANSITION	389	0.436505903	1.543103707	6.89E-05	0.002712629	0.002172891	2846	tags=33%, list=23%, signal=26%	Ccne2/Plcb1/Rgcc/Hecw2/Tert/Fam83d/Trp63/Inhba/Knl1/Ddr2/Ccnd2/Plk1/Spc24/Bub1/Cdc20/Gen1/Zwilch/Cdc6/Gas1/Kif14/Stxbp4/Mus81/Wnt10b/Ube2c/Bub1b/Rad51b/Rrm2/Ccnb1/Ticrr/Hacd1/Nuf2/Lmnb1/Plk3/Brca1/Ccne1/Fhl1/Hinfp/Dyrk3/Aurkb/Rad51/Kntc1/Ttk/H2ax/Pdpn/Birc5/Rrm1/Spc25/Creb3l1/Dtl/Stil/Fbxo5/Cenpf/Mn1/Egfr/Cdk1/Ctdspl/Donson/Clspn/Aurka/Atm/Atp2b4/Cdkn2b/Acvr1/Pkmyt1/Rad51c/Ndc80/Mad2l1/Dbf4/Cdkn2…
156	KEAP1 KO Vehicle vs WT Vehicle	GOBP REGULATION OF MONOATOMIC ION TRANSPORT	GOBP REGULATION OF MONOATOMIC ION TRANSPORT	300	0.45388383	1.590601346	7.07E-05	0.002767282	0.00221667	1619	tags=23%, list=13%, signal=21%	Ptgs2/Cxcl10/Agt/Ccl5/Wnk3/Htr1b/Serpine1/Dysf/Stc2/Plcb1/Vdr/F2r/Rgs4/Pcsk9/Hecw2/Gper1/Cxcl1/Jph2/Rem1/Ngf/Stk39/Trpc6/Prkd1/Pdgfrb/Gnao1/Adora2a/Cav1/Car2/Cacna2d1/Gpr39/Ank3/Prkca/Ehd3/Cntn1/Edn1/Ank2/Cx3cl1/Arc/Ednra/Tcaf1/Tcaf2/Nos3/Fhl1/Tgfb2/Dmd/Nedd4/Pacsin3/P2ry12/Prkg2/Fxyd2/Akap6/Cacna1c/Slc6a9/Pde4d/Gja1/Kcne4/Stc1/Serpine2/Mylk/Atp2b4/Rangrf/Cacnb1/Dmpk/Gstm7/Snta1/Rrad/Cacnb3/Cbarp…
157	KEAP1 KO Vehicle vs WT Vehicle	GOBP REGULATION OF ANATOMICAL STRUCTURE SIZE	GOBP REGULATION OF ANATOMICAL STRUCTURE SIZE	423	0.421583305	1.494779921	7.33E-05	0.002849301	0.002282369	2175	tags=27%, list=17%, signal=23%	Ptgs2/Agt/Wnk3/Epha7/Htr1b/Kank1/Arhgap42/Lrrc8e/Adra1d/Prr16/Map1b/F2r/Pdxp/Gper1/Hip1r/Acta2/Lmod1/Pak3/Ngf/Stk39/Prkd1/Kng1/Svep1/Npr3/Adora2a/Kng2/Cav1/Smad6/Carmil1/Ret/Sema3a/Aqp1/Ryk/Foxc2/Nckap1/Rbfox2/Slc6a12/Edn1/Cttn/Cx3cl1/Crabp2/Cdc42ep5/Kirrel1/Slit2/Ednra/Tnfrsf12a/Nos3/Foxc1/Wnt5a/Pfn2/Adcy6/Sod3/Arhgap28/Ece1/Iqgap3/Col6a1/Lrrk2/Cdc42ep1/Dbn1/Tgfbr3/Prkg2/Sema5a/Pde5a/Avpr1a/Cacn…
158	KEAP1 KO Vehicle vs WT Vehicle	GOBP REGULATION OF CANONICAL WNT SIGNALING PATHWAY	GOBP REGULATION OF CANONICAL WNT SIGNALING PATHWAY	197	0.492322811	1.671833051	7.41E-05	0.002861006	0.002291745	2002	tags=26%, list=16%, signal=23%	Tnn/Cthrc1/Kank1/Sfrp2/Mcc/Gli3/Sfrp1/Yap1/Peg12/Sox13/Cdh2/Cav1/Eda/Fzd1/Reck/Ror2/Ankrd6/Ptk7/Wnt10b/Sox4/Col1a1/Wwtr1/Tpbg/Dact3/Nkd2/Adgra2/Wnt5a/Snai2/Dkk3/Grem1/Lrrk2/Dlx5/Rspo3/Sox9/Egr1/Sema5a/Egfr/Tbx18/Cdh1/Sfrp4/Aspm/Bicc1/Rbms3/Adnp/Daam2/Lgr4/Ccnyl1/Ppp2r3a/Egf/Jade1/Lzts2/Frzb
159	KEAP1 KO Vehicle vs WT Vehicle	GOBP MESODERM MORPHOGENESIS	GOBP MESODERM MORPHOGENESIS	45	0.668310927	1.903462607	7.63E-05	0.002903683	0.002325931	1590	tags=33%, list=13%, signal=29%	Snai1/Sfrp2/Tbx3/Inhba/Hoxa11/Foxc2/Nckap1/Tcf7l1/Foxc1/Wnt5a/Bmpr1a/Epha2/Acvr1/Twsg1/Ahdc1
160	KEAP1 KO Vehicle vs WT Vehicle	GOMF CELL ADHESION MOLECULE BINDING	GOMF CELL ADHESION MOLECULE BINDING	202	0.490973328	1.670136849	7.66E-05	0.002903683	0.002325931	1797	tags=33%, list=14%, signal=28%	Gfra1/Tnn/Npnt/Ptn/Frmd5/Tnc/Ccn4/Cdh13/Il1b/Cdh2/Svep1/Itga10/Ank3/Prkca/Esm1/Arvcf/Nectin3/Tln2/Cntn1/Jam3/Spp1/Lama5/Cx3cl1/Ccn1/Neo1/Cpe/Ccn2/Lamb1/Itga11/Nectin1/Itgal/Fermt2/Kirrel1/Fbln1/Tjp1/Col3a1/Nos3/Ccn3/Dmd/Mmp14/Fbn1/Ccn5/Jam2/Itga2b/Egfr/Ptprd/Ptprm/Thbs1/Ptprf/S1pr3/Sema7a/Plpp3/Cdh1/Lamb2/Cdh24/Cdh11/Col16a1/Itga7/Acvr1/Postn/Nexn/Itga9/Tgfbi/Itga1/Dst/L1cam
161	KEAP1 KO Vehicle vs WT Vehicle	GOBP REGULATION OF MITOTIC CELL CYCLE PHASE TRANSITION	GOBP REGULATION OF MITOTIC CELL CYCLE PHASE TRANSITION	308	0.450156033	1.577623406	7.65E-05	0.002903683	0.002325931	2846	tags=34%, list=23%, signal=27%	Ccne2/Plcb1/Rgcc/Hecw2/Tert/Inhba/Knl1/Ddr2/Ccnd2/Plk1/Spc24/Bub1/Cdc20/Gen1/Zwilch/Cdc6/Kif14/Wnt10b/Ube2c/Bub1b/Rad51b/Rrm2/Ccnb1/Ticrr/Hacd1/Nuf2/Lmnb1/Plk3/Brca1/Ccne1/Fhl1/Aurkb/Kntc1/Ttk/Pdpn/Birc5/Rrm1/Spc25/Creb3l1/Dtl/Stil/Fbxo5/Cenpf/Egfr/Cdk1/Ctdspl/Donson/Clspn/Atm/Cdkn2b/Acvr1/Pkmyt1/Rad51c/Ndc80/Mad2l1/Dbf4/Cdkn2a/Bard1/Cdkn2c/Chek1/Trip13/Cdc7/Ube2e2/Atad5/Cdc25c/Cenpe/Haspin/Pinx1…
162	KEAP1 KO Vehicle vs WT Vehicle	GOBP HOMOPHILIC CELL ADHESION VIA PLASMA MEMBRANE ADHESION MOLECULES	GOBP HOMOPHILIC CELL ADHESION VIA PLASMA MEMBRANE ADHESION MOLECULES	48	0.662747772	1.902446319	8.38E-05	0.003156907	0.00252877	1797	tags=48%, list=14%, signal=41%	Hmcn1/Pcdh19/Robo2/Cdh13/Cdh2/Ret/Nectin3/Celsr3/Nectin1/Fat4/Pcdhgc3/Pcdh1/Palld/Pcdh18/Dsc2/Ptprm/Ptprf/Cdh1/Cdh24/Cdh11/Nexn/Pcdhb14/L1cam
163	KEAP1 KO Vehicle vs WT Vehicle	GOBP STRIATED MUSCLE TISSUE DEVELOPMENT	GOBP STRIATED MUSCLE TISSUE DEVELOPMENT	202	0.489155652	1.663953687	8.67E-05	0.003247293	0.002601172	1440	tags=25%, list=11%, signal=23%	Agt/Ankrd1/Rarb/Col14a1/Adamts9/Sema3c/Rgs4/Eya2/Tbx3/Col11a1/Jph2/Shox2/Ccn4/Yap1/Ccnd2/Pdgfrb/Gjc1/Lox/Foxc2/Edn1/Ccnb1/Ang2/Twist1/Angpt1/Hspg2/Irx3/Ednra/Bmp5/Nox4/Tgfb2/Foxc1/Wnt5a/Bmpr1a/Boc/Grem1/Heg1/Smad7/Efnb2/Tgfbr3/Cenpf/Pdgfra/Akap6/Tpm1/Cdk1/Gja1/Fdps/Tbx18/Ncam1/Mapk11/Fhl2/Acvr1
164	KEAP1 KO Vehicle vs WT Vehicle	GOBP MESENCHYME MORPHOGENESIS	GOBP MESENCHYME MORPHOGENESIS	43	0.674481155	1.906872048	8.89E-05	0.003310444	0.002651757	2058	tags=47%, list=16%, signal=39%	Snai1/Tbx3/Robo2/Foxc2/Nckap1/Tgfb3/Twist1/Bmp5/Nos3/Tgfb2/Foxc1/Wnt5a/Bmpr1a/Snai2/Sox9/Msx1/Acvr1/Heyl/Hey1/Tgfbr1
165	KEAP1 KO Vehicle vs WT Vehicle	GOBP NEGATIVE REGULATION OF CHROMOSOME ORGANIZATION	GOBP NEGATIVE REGULATION OF CHROMOSOME ORGANIZATION	92	0.57490543	1.799997238	9.28E-05	0.003432338	0.002749398	2051	tags=33%, list=16%, signal=28%	Pif1/Knl1/Plk1/Spc24/Bub1/Cdc20/Gen1/Zwilch/Bub1b/Ccnb1/Nuf2/Aurkb/Kntc1/Ttk/Birc5/Spc25/Fbxo5/Top2a/Recql4/Atm/Ndc80/Mad2l1/Trip13/Cenpe/Haspin/Mcrs1/Mcm2/Pinx1/Cdca8/Spdl1
166	KEAP1 KO Vehicle vs WT Vehicle	GOCC MITOTIC SPINDLE	GOCC MITOTIC SPINDLE	162	0.515617648	1.726795324	9.34E-05	0.003436112	0.002752421	2112	tags=31%, list=17%, signal=27%	Hecw2/Ect2/Fam83d/Mak/Plk1/Cdc6/Tubb2b/Kif18b/Cttn/Kif18a/Knstrn/Ckap2l/Prc1/Map9/Kifc5b/Tpx2/Nedd9/Kif11/Ttc28/Nusap1/Aurkb/Dlgap5/Ckap2/Fam161a/Tubb3/Phlpp2/Spag5/Kif22/Eml1/Cdk1/Racgap1/Ska3/Aurka/Aspm/Tacc3/Kifc1/Tubg1/Mad2l1/Tubb6/Cdc7/Aaas/Cenpe/Kif23/Tada2a/Iqcb1/Kif20b/Ska1/Lzts2/Haus7/Tubb4b/Pkd2
167	KEAP1 KO Vehicle vs WT Vehicle	GOBP REGULATION OF CALCIUM ION TRANSPORT	GOBP REGULATION OF CALCIUM ION TRANSPORT	177	0.497764938	1.684024748	9.49E-05	0.003470475	0.002779947	1619	tags=25%, list=13%, signal=22%	Ptgs2/Cxcl10/Agt/Ccl5/Wnk3/Serpine1/Dysf/Stc2/Vdr/F2r/Rgs4/Gper1/Jph2/Rem1/Ngf/Trpc6/Prkd1/Pdgfrb/Gnao1/Adora2a/Cav1/Cacna2d1/Gpr39/Ehd3/Ank2/Cx3cl1/Ednra/Nos3/Tgfb2/Dmd/Pacsin3/P2ry12/Akap6/Cacna1c/Pde4d/Gja1/Stc1/Mylk/Cacnb1/Gstm7/Rrad/Cacnb3/Cbarp/Hes1
168	KEAP1 KO Vehicle vs WT Vehicle	GOBP DNA TEMPLATED DNA REPLICATION	GOBP DNA TEMPLATED DNA REPLICATION	140	0.533742904	1.756191041	9.75E-05	0.003538091	0.002834109	2585	tags=39%, list=21%, signal=32%	Ccne2/Zfp365/Cenps/Gen1/Cdc6/Gins2/Mus81/Ticrr/E2f8/Brca1/Ccne1/Traip/Rad51/Chtf18/Cdc45/Polq/Tk1/Mcm5/Rrm1/Fancm/Fbxo5/Donson/Recql4/Lig1/Mms22l/Mcm4/Tonsl/Orc6/Dscc1/Gins1/Dbf4/Bard1/Cdc7/Prim1/Mcm6/Atad5/Mcm2/Pold1/Mcm3/Primpol/Rfc5/Mcm10/Zranb3/Pole2/Polg/Nucks1/Rfc3/Pole/Wdhd1/Asf1a/Baz1a/Gins3/Orc2/Setmar/Pold2
169	KEAP1 KO Vehicle vs WT Vehicle	GOCC NEURON TO NEURON SYNAPSE	GOCC NEURON TO NEURON SYNAPSE	310	0.447612728	1.568409805	9.80E-05	0.003538091	0.002834109	1778	tags=23%, list=14%, signal=20%	Slc4a8/Epha4/Epha7/Penk/Sorcs2/Map1b/Zdhhc2/Gper1/Unc13b/Hip1r/Insyn1/Robo2/Pak3/Kcna4/Dclk1/Cdh2/Elfn1/Epb41l3/Adora2a/Lrfn1/Mpdz/Sema3a/Ank3/Ryk/Nectin3/Prr7/Map1a/Hspb1/Ank2/Celsr3/Neo1/Arhgap44/Nectin1/Arc/Dlg5/Neurl1a/Mpp2/Dmd/Gria3/Lrfn4/Ablim1/Slc16a3/Efnb2/Dbn1/Palm/Cacna1c/Slc6a9/Prkar1b/Ptprd/Lrp8/Ptprf/Adra2a/Aurka/Kpna2/Shisa9/Arhgef9/Tacc3/Neto2/Map2/Disc1/Tamalin/Rtn1/Syt11/Ephb2/Se…
170	KEAP1 KO Vehicle vs WT Vehicle	GOBP SYNAPSE MATURATION	GOBP SYNAPSE MATURATION	30	0.71610043	1.885755077	9.98E-05	0.003582625	0.002869782	1473	tags=43%, list=12%, signal=38%	Nfia/Cx3cr1/Nrn1/Robo2/Cdc20/Sez6l2/Neurl1a/Fgf7/Palm/Sema7a/Nfatc4/Disc1/Chrdl1
171	KEAP1 KO Vehicle vs WT Vehicle	GOMF TRANSMEMBRANE RECEPTOR PROTEIN TYROSINE KINASE ACTIVITY	GOMF TRANSMEMBRANE RECEPTOR PROTEIN TYROSINE KINASE ACTIVITY	38	0.688540699	1.908998105	0.000101017	0.003605888	0.002888417	1742	tags=58%, list=14%, signal=50%	Epha4/Epha7/Igf1r/Ddr2/Fgfrl1/Pdgfrb/Erbb2/Ddr1/Ret/Tyro3/Ryk/Ror2/Ptk7/Pdgfra/Epha2/Egfr/Ephb4/Tie1/Ephb3/Flt4/Ephb2/Axl
172	KEAP1 KO Vehicle vs WT Vehicle	GOBP REGULATION OF EXTRINSIC APOPTOTIC SIGNALING PATHWAY	GOBP REGULATION OF EXTRINSIC APOPTOTIC SIGNALING PATHWAY	141	0.526118596	1.733624097	0.000102471	0.003619771	0.002899537	1667	tags=24%, list=13%, signal=21%	Agt/Col2a1/Serpine1/Gdnf/Sfrp2/Eya2/Gper1/Tert/Sfrp1/Inhba/Yap1/Il1b/Cav1/Ret/Gas1/Gstp2/Cttn/Hmgb2/Cx3cl1/Skil/Brca1/Tnfrsf12a/Tgfb2/Runx3/Snai2/Eya4/Ar/Agap2/Thbs1/Tnfrsf22/Acvr1/Gclm/Unc5b/Vegfa
173	KEAP1 KO Vehicle vs WT Vehicle	GOBP TISSUE REMODELING	GOBP TISSUE REMODELING	161	0.507293223	1.701664419	0.000103185	0.003619771	0.002899537	1961	tags=34%, list=16%, signal=29%	Agt/Htr1b/Cthrc1/Ptn/Timp1/Vdr/F2r/Sema3c/Tmem119/Sfrp1/Ddr2/Lif/Npr3/Cav1/Car2/Acvr2b/Prkca/Foxc2/Il20ra/Spp1/Cd24a/P3h4/Ednra/Nos3/Nox4/Tgfb2/Foxc1/Mmp14/Grem1/Tnfrsf11b/Col6a1/Rspo3/Tgfbr3/Epha2/Egfr/Gja1/Tie1/Ext1/Efna2/Tgm2/Pdk4/Flt4/Cdkn2a/Hif1a/Epas1/Vegfa/Lgr4/Bcr/Chd7/Axl/Angpt2/S1pr1/Mmp2/Enpp1/Pth1r
174	KEAP1 KO Vehicle vs WT Vehicle	GOBP MUSCLE CELL DIFFERENTIATION	GOBP MUSCLE CELL DIFFERENTIATION	323	0.442647187	1.548491147	0.000102816	0.003619771	0.002899537	2175	tags=27%, list=17%, signal=23%	Cxcl10/Agt/Npnt/Ldb3/Krt19/Rarb/Dysf/Col14a1/Rgs4/Gper1/Lama1/Wnt4/Tbx3/Tmem119/Lmod1/Shox2/Ccn4/Flnc/Prkd1/Ccnd2/Pdgfrb/Myom1/Cdh2/Ehd2/Smad6/Nid1/Lox/Wnt10b/Edn1/Ang2/Ank2/Neo1/Lamb1/Hacd1/Irx3/Ednra/Nox4/Ccn3/Dmd/Bmpr1a/Smo/Ptgfrn/Mmp14/Six4/Adamts15/Grem1/Col6a1/Efnb2/Csrp2/Lamc1/Sox9/Myl9/Pdgfra/Akap6/Tpm1/Tmtc3/Fdps/Msx1/Tbx18/Lamb2/Efemp2/Dmpk/Nfatc4/Dock1/Fhl2/Acvr1/Ehd1/Six1/Adm/Hes1/Gat…
175	KEAP1 KO Vehicle vs WT Vehicle	GOCC OUTER KINETOCHORE	GOCC OUTER KINETOCHORE	22	0.772905569	1.914455015	0.000106793	0.003674933	0.002943724	2143	tags=73%, list=17%, signal=60%	Knl1/Plk1/Spc24/Bub1/Bub1b/Ccnb1/Nuf2/Spc25/Cenpf/Ska3/Ndc80/Cenpe/Ska1/Nsl1/Spdl1/Pmf1
176	KEAP1 KO Vehicle vs WT Vehicle	GOBP CEREBRAL CORTEX DEVELOPMENT	GOBP CEREBRAL CORTEX DEVELOPMENT	92	0.573130214	1.794439135	0.000107165	0.003674933	0.002943724	1763	tags=30%, list=14%, signal=26%	Ccdc85c/Dixdc1/Plcb1/Gli3/Cdh2/Adgrg1/Phactr1/Kif14/Tubb2b/Lamb1/Slit2/Col3a1/Emx2/Fat4/Mdga1/Smo/Mgarp/P2ry12/Egfr/Pals1/Lrp8/Tuba1a/Aspm/Tacc3/Disc1/Nfix/Hif1a/Cdon
177	KEAP1 KO Vehicle vs WT Vehicle	GOBP IMMUNE RESPONSE REGULATING CELL SURFACE RECEPTOR SIGNALING PATHWAY	GOBP IMMUNE RESPONSE REGULATING CELL SURFACE RECEPTOR SIGNALING PATHWAY	212	-0.404521015	-1.642706821	0.000105789	0.003674933	0.002943724	3179	tags=41%, list=25%, signal=31%	Nckap1l/Tax1bp1/Rnf31/Cblb/Tnfaip3/Nmi/Ptpn2/Lilrb4a/Rabgef1/Dennd1b/Chuk/Dusp3/Csk/Znrf1/Naglu/Tec/Clec4e/Ptprc/Clec7a/Plcl2/Appl1/Sqstm1/Stk11/Nfatc2/Lpxn/Plscr1/Prkcb/Prkch/Rbck1/Dgkz/Fcer1g/Oas1g/Ncr3-ps/Gps2/Stap1/Blnk/Rab29/Oas1b/Syk/Kit/Myo1g/Ticam1/Tnip2/Appl2/Wnk1/C3ar1/Cmtm3/Lilrb4b/Tyrobp/Clec4d/Ninj1/Cyba/Tlr1/Pik3ap1/Itgam/C5ar2/Ptpn22/Cd28/Lat2/Zc3h12a/Lgals3/Ticam2/Trem2/Nfkbid/Vav…
178	KEAP1 KO Vehicle vs WT Vehicle	GOCC SPINDLE	GOCC SPINDLE	326	0.43619949	1.527627799	0.000106047	0.003674933	0.002943724	2143	tags=25%, list=17%, signal=21%	Mtcl1/Hecw2/Ect2/Fam83d/Pard3/Mak/Plk1/Sgo1/Cdc6/Kif20a/Kif14/Hmmr/Tubb2b/Bub1b/Kif18b/Ccnb1/Cttn/Nek2/Kif18a/Knstrn/Kif2c/Ckap2l/Plk3/Prc1/Map9/Kifc5b/Tpx2/Nedd9/Kif11/Ttc28/Nusap1/Aurkb/Dlgap5/Ckap2/Fam161a/Tubb3/Kntc1/Birc5/Fbxo5/Cenpf/Phlpp2/Spag5/Kif22/Eml1/Cdk1/Racgap1/Ska3/Aurka/Atm/Aspm/Katnb1/Tacc3/Tmem201/Kifc1/Tubg1/Mad2l1/Tubb6/Diaph3/Cdc7/Poc1a/Aaas/Cenpe/Haspin/Kif23/Rif1/Tada2a/Pin…
179	KEAP1 KO Vehicle vs WT Vehicle	GOBP NEGATIVE REGULATION OF NEURON APOPTOTIC PROCESS	GOBP NEGATIVE REGULATION OF NEURON APOPTOTIC PROCESS	156	0.507493718	1.68845773	0.000115967	0.00394913	0.003163363	2218	tags=27%, list=18%, signal=22%	Epha4/Crlf1/Agt/Pcdhgc5/Gdnf/Cx3cr1/Sema3e/F2r/Tert/Ngf/Adora2a/Bok/Tyro3/Fzd1/Kif14/Tgfb3/Cx3cl1/Angpt1/Smo/Pcdhgc3/Six4/Clcf1/Birc5/Agap2/Xrcc2/Ndnf/Nfatc4/Nfix/Six1/Adnp/Hif1a/Gclm/Unc5b/Vegfa/Axl/Clu/Map3k12/Fxn/Lig4/Hsph1/Stxbp1/Ube2v2
180	KEAP1 KO Vehicle vs WT Vehicle	GOBP POSITIVE REGULATION OF KINASE ACTIVITY	GOBP POSITIVE REGULATION OF KINASE ACTIVITY	261	0.460733413	1.600289576	0.000116455	0.00394913	0.003163363	2384	tags=31%, list=19%, signal=26%	Epha4/Agt/Rgcc/Ect2/Igf1r/Traf4/Ddr2/Ccnd2/Pdgfrb/Il1b/Erbb2/Ddr1/Ret/Tyro3/Kif14/Gpr39/Ryk/Tead1/Ror2/Edn1/Ang2/Ajuba/Ccn1/Cd24a/Fermt2/Angpt1/Vldlr/Neurl1a/Tpx2/Nedd9/Xrcc5/Nox4/Tgfb2/Wnt5a/Pdgfd/Fbn1/Csf1/Grem1/Lrrk2/Agap2/Stil/Fzd8/Magi3/Pdgfra/Pde5a/Epha2/Egfr/Ephb4/Mif/Pdgfc/Lrp8/Tie1/Thbs1/Map3k13/Adra2a/Clspn/Tom1l1/Flt4/Prkag2/Il34/Axl/Cenpe/Higd1a/Bora/Map3k12/Egf/Dlg1/Ccnd3/Mnat1/Vegfc…
181	KEAP1 KO Vehicle vs WT Vehicle	GOMF MANNOSE BINDING	GOMF MANNOSE BINDING	22	-0.751582304	-2.046528723	0.00011851	0.003958504	0.003170872	664	tags=50%, list=5%, signal=47%	Lman2l/Clec4a2/Clec4a1/Clec4a3/Cd209e/Clec10a/Clec4n/Mgl2/Cd209a/Asgr2/Cd209c
182	KEAP1 KO Vehicle vs WT Vehicle	GOBP NEGATIVE REGULATION OF WNT SIGNALING PATHWAY	GOBP NEGATIVE REGULATION OF WNT SIGNALING PATHWAY	123	0.54379424	1.769703486	0.000119763	0.003958504	0.003170872	2597	tags=37%, list=21%, signal=30%	Tnn/Cthrc1/Sfrp2/Apcdd1/Wif1/Mcc/Gli3/Sfrp1/Sox13/Cdh2/Cav1/Fzd1/Ror2/Ankrd6/Wwtr1/Tpbg/Grb10/Dact3/Nkd2/Wnt5a/Snai2/Dkk3/Grem1/Sox9/Egr1/Hic1/Tbx18/Cdh1/Sfrp4/Nfatc4/Bicc1/Rbms3/Nxn/Tsku/Ppp2r3a/Jade1/Lzts2/Frzb/Lats2/Wnt5b/Apc/Znrf3/Lrp4/Tcf7l2/Hdac2/Hmga2
183	KEAP1 KO Vehicle vs WT Vehicle	GOBP LYMPHOCYTE MEDIATED IMMUNITY	GOBP LYMPHOCYTE MEDIATED IMMUNITY	224	-0.417099877	-1.714321354	0.000119974	0.003958504	0.003170872	2702	tags=37%, list=21%, signal=30%	Ptprc/H2-Q10/Cfh/Ctsh/Trpm4/Tgfb1/H2-K1/Fcgr2b/C4b/Was/Vsir/Ndfip1/H2-M3/Tnf/Coro1a/Plekhm2/Fcer1g/Pik3r6/Rsad2/H2-T10/Ncr3-ps/Slfn2/Ercc1/P2rx7/Prkcd/Lamp1/Kmt5c/Irf7/Tap2/Exo1/Myo1g/Ahr/Crlf2/Xrcc4/Tap1/Sanbr/Lilrb4b/Pirb/H2-T22/H2-D1/Tnfsf13/Sash3/H2-DMa/Arid5a/Unc93b1/Slc11a1/Cd28/Il4/Rnf8/Raet1e/Csf2rb2/Clec2d/Trem2/Tnfrsf1b/Il7r/Icam1/Prdx1/Malt1/Traf3ip2/Tcirg1/Csf2rb/B2m/Fcgr1/C3/Sh2d1b1/…
184	KEAP1 KO Vehicle vs WT Vehicle	GOBP SMOOTH MUSCLE CELL PROLIFERATION	GOBP SMOOTH MUSCLE CELL PROLIFERATION	165	0.497742588	1.672894575	0.00011992	0.003958504	0.003170872	2292	tags=33%, list=18%, signal=27%	Ptgs2/Agt/Ccl5/Htr1b/Pde1a/Gper1/Tert/Timp3/Igf1r/Ccn4/Cdh13/Ddr2/Pdgfrb/Npr3/Cav1/Gstp2/Prkca/Tgfb3/Edn1/Ang2/Cx3cl1/Ogn/Ednra/Nos3/Xrcc5/Ccn3/Bmpr1a/Pdgfd/Igfbp3/Egr1/Egfr/Pde4d/Tpm1/Ndrg2/Thbs1/Efemp2/Hmgcr/Tgm2/Cnn1/Hif1a/Vegfa/Hpgd/S1pr1/Mmp2/Enpp1/Apln/Adamts1/Ndrg4/Mnat1/Abcc4/Xrcc6/Smpd3/Ptk2/Camk2d
185	KEAP1 KO Vehicle vs WT Vehicle	GOBP MUSCLE CONTRACTION	GOBP MUSCLE CONTRACTION	173	0.489946751	1.657206009	0.000119299	0.003958504	0.003170872	2292	tags=35%, list=18%, signal=29%	Ptgs2/Agt/Npnt/Arhgap42/Gdnf/F2r/Gper1/Tbx3/Acta2/Lmod1/Rem1/Tpm2/Prkd1/Myom1/Cav1/Cald1/Cacna2d1/Prkca/Ehd3/Edn1/Cttn/Ank2/Ccn2/Ednra/Dmd/Smad7/Dbn1/Pde5a/Akap6/Smtn/Cacna1c/Pde4d/Tpm1/Kcne4/Dsc2/Stc1/Adra2a/Ada/Mylk/Atp2b4/Rangrf/Cacnb1/Dmpk/Snta1/Sphk1/Pawr/Apbb2/Synm/Cxcr4/Tmod2/Mkks/Comp/Dlg1/Irag1/Dock4/Adora2b/Dock5/Tpm4/Eno1/Smpd3/Camk2d
186	KEAP1 KO Vehicle vs WT Vehicle	GOBP POSITIVE REGULATION OF MITOTIC CELL CYCLE PHASE TRANSITION	GOBP POSITIVE REGULATION OF MITOTIC CELL CYCLE PHASE TRANSITION	88	0.572996785	1.783336098	0.000120727	0.003961911	0.0031736	2846	tags=43%, list=23%, signal=34%	Ccne2/Plcb1/Rgcc/Tert/Ddr2/Ccnd2/Cdc20/Wnt10b/Ube2c/Rad51b/Rrm2/Ccnb1/Lmnb1/Ccne1/Birc5/Rrm1/Dtl/Stil/Fbxo5/Egfr/Cdk1/Rad51c/Dbf4/Cdc7/Ube2e2/Cdc25c/Cenpe/Adamts1/Smarcd3/Ccnd3/Camk2d/Cul3/Cdc25a/Cdk4/Mad1l1/Cdc16/Sin3a/Mad2l1bp
187	KEAP1 KO Vehicle vs WT Vehicle	GOBP CELL ADHESION MEDIATED BY INTEGRIN	GOBP CELL ADHESION MEDIATED BY INTEGRIN	65	0.618846384	1.859064656	0.000122095	0.003985383	0.003192402	1797	tags=42%, list=14%, signal=36%	Ccl5/Npnt/Serpine1/Lif/Itga10/Ret/Foxc2/Jam3/Itga11/Acer2/Itgal/Cd24a/Ccn3/Tgfb2/Fbn1/Snai2/P2ry12/Epha2/Itga2b/Ada/Plpp3/Ext1/Col16a1/Itga7/Itga9/Itga1/L1cam
188	KEAP1 KO Vehicle vs WT Vehicle	GOBP REPLACEMENT OSSIFICATION	GOBP REPLACEMENT OSSIFICATION	31	0.707760108	1.879503891	0.000123405	0.003985513	0.003192507	2307	tags=61%, list=18%, signal=50%	Col2a1/Alpl/Col10a1/Tmem119/Mmp16/Csgalnact1/Col1a1/Hspg2/Foxc1/Mmp14/Dlx5/Ext1/Nfix/Enpp1/Runx2/Nab1/Bpnt2/Smpd3/Scx
189	KEAP1 KO Vehicle vs WT Vehicle	GOBP MUSCLE CELL MIGRATION	GOBP MUSCLE CELL MIGRATION	110	0.542039414	1.747843148	0.000123375	0.003985513	0.003192507	2367	tags=36%, list=19%, signal=30%	Agt/Ccl5/Has2/Serpine1/Tert/Ccn4/Ddr2/Pdgfrb/Plat/Ddr1/Cav1/Parva/Gstp2/Grb10/Slit2/Nox4/Ccn3/Bmpr1a/Smo/Pdgfd/Igfbp3/Six4/Fat1/Egr1/Pde4d/Tpm1/Lpar1/F3/Six1/Postn/Enpp1/Adamts1/Ndrg4/Sema6d/Dock4/Dock5/Ptk2/S100a11/Camk2d/Rapgef3
190	KEAP1 KO Vehicle vs WT Vehicle	GOBP ADAPTIVE IMMUNE RESPONSE BASED ON SOMATIC RECOMBINATION OF IMMUNE RECEPTORS BUILT FROM IMMUNOGLOBULIN SUPERFAMILY DOMAINS	GOBP ADAPTIVE IMMUNE RESPONSE BASED ON SOMATIC RECOMBINATION OF IMMUNE RECEPTORS BUILT FROM IMMUNOGLOBULIN SUPERFAMILY DOMAINS	257	-0.390428804	-1.619321178	0.000126862	0.004075623	0.003264687	1400	tags=22%, list=11%, signal=20%	Pirb/Cd274/Hlx/H2-T22/H2-D1/Tnfsf13/Sash3/H2-DMa/Cd4/Arid5a/Unc93b1/Slc11a1/Cd28/Il4/Irf1/Zc3h12a/Rnf8/Raet1e/Csf2rb2/Trem2/Tnfrsf1b/Nfkbid/Irf4/Il7r/Icam1/Malt1/Traf3ip2/Tcirg1/Csf2rb/B2m/Fcgr1/C3/Anxa1/Fcgr4/Fgl2/Ly9/C2/Pf4/Bach2/Slamf6/C8g/Cd1d1/Il4i1/Unc13d/H2-T24/H2-T23/Clec4n/Fut7/Csf3r/Il27ra/Cd74/Gapt/H2-Ab1/Il18bp/Gata3/Cr2
191	KEAP1 KO Vehicle vs WT Vehicle	GOBP WNT SIGNALING PATHWAY PLANAR CELL POLARITY PATHWAY	GOBP WNT SIGNALING PATHWAY PLANAR CELL POLARITY PATHWAY	27	0.74676162	1.9268862	0.000129539	0.004076753	0.003265593	863	tags=44%, list=7%, signal=41%	Cthrc1/Sfrp2/Sfrp1/Fzd2/Fzd1/Ryk/Ror2/Ankrd6/Ptk7/Fzd3/Celsr3/Wnt5a
192	KEAP1 KO Vehicle vs WT Vehicle	GOBP ESTABLISHMENT OF PLANAR POLARITY INVOLVED IN NEURAL TUBE CLOSURE	GOBP ESTABLISHMENT OF PLANAR POLARITY INVOLVED IN NEURAL TUBE CLOSURE	13	0.855073016	1.90347849	0.000129479	0.004076753	0.003265593	863	tags=54%, list=7%, signal=50%	Cthrc1/Sfrp2/Sfrp1/Fzd2/Fzd1/Ptk7/Wnt5a
193	KEAP1 KO Vehicle vs WT Vehicle	GOBP ADENYLATE CYCLASE MODULATING G PROTEIN COUPLED RECEPTOR SIGNALING PATHWAY	GOBP ADENYLATE CYCLASE MODULATING G PROTEIN COUPLED RECEPTOR SIGNALING PATHWAY	103	0.560602985	1.786695857	0.000130237	0.004076753	0.003265593	1404	tags=30%, list=11%, signal=27%	Cxcl10/Htr1b/Adgrl4/Gabbr1/Pde2a/Adra1d/Akap12/Gper1/Pde3a/Gnao1/Npr3/Adgrg1/Adora2a/Edn1/Adgrg2/Ptgfr/Ednra/Mrap/Adcy6/P2ry12/Adcy4/Adgrf5/Palm/Adcy2/Pde4d/Mc5r/S1pr3/Adra2a/Lpar1/Atp2b4/Gnai1
194	KEAP1 KO Vehicle vs WT Vehicle	GOBP EPITHELIAL TO MESENCHYMAL TRANSITION	GOBP EPITHELIAL TO MESENCHYMAL TRANSITION	135	0.525372318	1.723793874	0.000129613	0.004076753	0.003265593	2114	tags=39%, list=17%, signal=32%	Epha4/Agt/Has2/Snai1/Sfrp2/Rgcc/Tbx3/Fam83d/Sfrp1/Il1b/Glipr2/Gcnt2/Tgfb3/Edn1/Col1a1/Wwtr1/Fermt2/Twist1/Dlg5/Ednra/Dact3/Phldb2/Tgfb2/Tgfb1i1/Foxc1/Wnt5a/Bmpr1a/Loxl2/Snai2/Grem1/Smad7/Pdpn/Sox9/Tgfbr3/Gja1/Mark1/Msx1/Ncam1/Loxl3/Acvr1/Spry1/Hif1a/Heyl/Vegfa/Bcl9l/Il17rd/Pawr/Nolc1/Notch4/Hey1/Tgfbr1/Emp2
195	KEAP1 KO Vehicle vs WT Vehicle	GOBP REGULATION OF BLOOD CIRCULATION	GOBP REGULATION OF BLOOD CIRCULATION	155	0.511907065	1.703599483	0.000128196	0.004076753	0.003265593	1646	tags=35%, list=13%, signal=31%	Ptgs2/Agt/Arhgap42/Adra1d/F2r/Rgs4/Shox2/Gnao1/Irx5/Svep1/Cav1/Smad6/Sema3a/Gjc1/Cacna2d1/Prkca/Ehd3/Rbfox2/Edn1/Ank2/Cx3cl1/Ccn2/Irx3/Ednra/Nos3/Tgfb2/Dmd/Smad7/Pde5a/Akap6/Smtn/Avpr1a/Cacna1c/Alox5/Egfr/Pde4d/Tpm1/Gja1/Kcne4/Dsc2/Stc1/Tbx18/Adra2a/Ada/Atp2b4/Rangrf/Dmpk/Snta1/Hmgcr/Wdr35/Adm/Itga9/Hif1a/Epas1
196	KEAP1 KO Vehicle vs WT Vehicle	GOCC CHROMOSOME CENTROMERIC REGION	GOCC CHROMOSOME CENTROMERIC REGION	228	0.47138099	1.618326374	0.000130936	0.004077719	0.003266366	2915	tags=38%, list=23%, signal=30%	Mtcl1/Snai1/Stag3/Knl1/Plk1/Spc24/Bub1/Cdc20/Sgo1/Cenps/Zwilch/Hells/Cenpw/Cenpi/Bub1b/Ccnb1/Nek2/Kif18a/Cenpp/Knstrn/Kif2c/Cenph/Nuf2/Plk3/Aurkb/Cenpk/Ncapd2/Kntc1/Ttk/Ercc6l/Birc5/Spc25/Oip5/Itgb3bp/Mki67/Ncapg/Cenpf/Top2a/Spag5/Esco2/Nup43/Ska3/H4c9/Cenpl/Septin6/Aurka/Sgo2a/Ndc80/Mad2l1/Dscc1/Cbx5/Mis18bp1/Gpatch11/Cenpe/Pinx1/Nup107/Ska1/Cenpq/Nsl1/Cdca8/Spdl1/Kdm4b/Cenpn/Pmf1/Wdhd1/Trp53bp1…
197	KEAP1 KO Vehicle vs WT Vehicle	GOBP POSITIVE REGULATION OF EPITHELIAL CELL DIFFERENTIATION	GOBP POSITIVE REGULATION OF EPITHELIAL CELL DIFFERENTIATION	35	0.711708671	1.933053847	0.000131871	0.004085981	0.003272985	1381	tags=37%, list=11%, signal=33%	Serpine1/Gdnf/Etv4/Vdr/Lif/Wnt10b/Macroh2a2/Cd24a/Foxc1/Sox9/Atoh8/Rfx3/Sfrp4
198	KEAP1 KO Vehicle vs WT Vehicle	GOBP ESTABLISHMENT OF TISSUE POLARITY	GOBP ESTABLISHMENT OF TISSUE POLARITY	32	0.71645871	1.900436228	0.000133376	0.004091078	0.003277067	1129	tags=38%, list=9%, signal=34%	Cthrc1/Sfrp2/Trp63/Sfrp1/Fzd2/Fzd1/Ptk7/Fzd3/Fat4/Wnt5a/Sapcd2/Wdpcp
199	KEAP1 KO Vehicle vs WT Vehicle	GOBP POSITIVE REGULATION OF EPITHELIAL CELL PROLIFERATION	GOBP POSITIVE REGULATION OF EPITHELIAL CELL PROLIFERATION	167	0.499061827	1.683181929	0.000133275	0.004091078	0.003277067	2166	tags=34%, list=17%, signal=28%	Ccl5/Ptn/Has2/Twist2/Dysf/Ptprn/Foxp2/Cyp7b1/Trp63/Sfrp1/Cdh13/Yap1/Prkd1/Ccnd2/Erbb2/Cav1/Gas1/Stxbp4/Prkca/Vash2/Arg1/Ang2/Hmgb2/Id1/Twist1/Vegfd/Hspg2/Ecm1/Bmp5/Ccl2/Fgf7/Wnt5a/Bmpr1a/Smo/Ar/Iqgap3/Dlx5/Itgb3bp/Sox9/Agap2/Sema5a/Egfr/Tbx18/Nme1/F3/Flt4/Jcad/Vegfa/Runx2/Egf/Apln/Col18a1/Cxcl12/Vegfc/Pgf/Adora2b
200	KEAP1 KO Vehicle vs WT Vehicle	GOBP REGULATION OF CELL ADHESION MEDIATED BY INTEGRIN	GOBP REGULATION OF CELL ADHESION MEDIATED BY INTEGRIN	35	0.710467336	1.929682287	0.000138188	0.004217489	0.003378326	1348	tags=37%, list=11%, signal=33%	Ccl5/Serpine1/Lif/Ret/Foxc2/Jam3/Acer2/Cd24a/Tgfb2/Snai2/P2ry12/Epha2/Ada
201	KEAP1 KO Vehicle vs WT Vehicle	GOBP REGULATION OF CELL GROWTH	GOBP REGULATION OF CELL GROWTH	339	0.433146062	1.519566882	0.00013917	0.004226352	0.003385425	2093	tags=25%, list=17%, signal=21%	Agt/Epha7/Slit3/Kazald1/Tnc/Col14a1/Map1b/Sfrp2/Cryab/Rgs4/Sfrp1/Inhba/Ccn4/Ngf/Yap1/Prdm11/Erbb2/Nanos1/Ddr1/Sema3a/Gas1/Cgref1/Kif14/Ryk/Tead1/Edn1/Cttn/Crabp2/Slit2/Brca1/Dact3/Tnfrsf12a/Fhl1/Ccn3/Tgfb2/Wnt5a/Mmp14/Igfbp3/Ccn5/Grem1/Smad7/Dbn1/Dnph1/Sema5a/Akap6/Avpr1a/Trim46/Egfr/Gja1/Fdps/Msx1/Map3k13/Sema7a/Serpine2/Sh3bp4/Cdh1/Igfbp7/Map2/Efna5/Disc1/Slc25a33/Sphk1/Syt3/Rrad/Cxcl16/Flt4/Ad…
202	KEAP1 KO Vehicle vs WT Vehicle	GOBP ORGAN GROWTH	GOBP ORGAN GROWTH	156	0.503719552	1.675900886	0.000147841	0.00446742	0.003578528	2777	tags=43%, list=22%, signal=34%	Agt/Rarb/Col14a1/Bnc2/Rgs4/Ccn4/Yap1/Ddr2/Ccnd2/Pdgfrb/Acvr2b/Foxc2/Edn1/Ccnb1/Ang2/Ecm1/Col27a1/Fgf7/Tgfb2/Foxc1/Bmpr1a/Smo/Ar/Heg1/Sox9/Tgfbr3/Pdgfra/Akap6/Cacna1c/Thbs3/Cdk1/Gja1/Stc1/Fdps/Thbs1/Ext1/Ncam1/Mapk11/Gata6/Acacb/Poc1a/Evc/Dusp6/S1pr1/Enpp1/Wwc2/Fxn/Comp/Akap13/Tgfbr1/Pdlim5/Ybx3/Lats2/Smpd3/Ptk2/Camk2d/Apc/Tcf7l2/Hdac2/Rspo2/Fbln5/Sav1/Pten/Jarid2/Wwc1/Carm1/Zfpm2
203	KEAP1 KO Vehicle vs WT Vehicle	GOCC AXON	GOCC AXON	472	0.417616078	1.483866864	0.000148573	0.004467446	0.003578549	2109	tags=25%, list=17%, signal=22%	Slc4a8/Epha4/Gfra1/Tnn/Htr1b/Penk/Sncg/Unc5c/Dixdc1/Gabbr1/Pde2a/Hcn3/Map1b/Kcna3/Ptprn/Cryab/Gper1/Unc13b/Ptprk/Robo2/Igf1r/Cldn5/Pard3/Ngf/Kcna4/Dclk1/Epb41l3/Adora2a/Ret/Sema3a/Car2/Ank3/Prkca/Aqp1/Pcdhgb1/Nectin3/Cntn1/Fscn1/Map1a/Hspb1/Fzd3/Cttn/Neo1/Tpbg/Slc2a13/Nectin1/Slit2/Bag2/Npy/Il1r1/Irx3/Map9/Tspoap1/Ccl2/Tpx2/Ccn3/Tgfb2/Dmd/Mdga1/Smo/Ncs1/Dpysl3/Gria3/Syde1/Serpinf1/Tubb3/Boc/Ar/Lr…
204	KEAP1 KO Vehicle vs WT Vehicle	GOBP STEROID BIOSYNTHETIC PROCESS	GOBP STEROID BIOSYNTHETIC PROCESS	106	0.557197668	1.783954054	0.000151209	0.004524424	0.003624189	2248	tags=42%, list=18%, signal=35%	Akr1c18/Akr1c14/Snai1/Wnt4/Cyp7b1/Igf1r/Inhba/Ch25h/Bmp5/Hsd17b7/Errfi1/Snai2/Dkk3/Lss/Prkaa2/Egr1/Fdft1/Amacr/Ces1g/Nsdhl/Fdps/Dhcr24/Sc5d/Igfbp7/Hmgcr/Mvk/Sqle/Mvd/Cyp39a1/Idi1/Cyp51/Stard4/Nr1d1/Insig1/Lpcat3/Msmo1/Hmgcs1/Srebf1/Creb1/Lbr/Adora2b/Pmvk/Cyp2r1/H6pd/Ddx20
205	KEAP1 KO Vehicle vs WT Vehicle	GOBP POSITIVE REGULATION OF TRANSFERASE ACTIVITY	GOBP POSITIVE REGULATION OF TRANSFERASE ACTIVITY	324	0.436805032	1.528551858	0.000153928	0.004583303	0.003671353	2272	tags=28%, list=18%, signal=24%	Epha4/Agt/Rgcc/Ect2/Igf1r/Traf4/Ddr2/Ccnd2/Pdgfrb/Il1b/Plk1/Erbb2/Cdc20/Ddr1/Ret/Tyro3/Kif14/Gpr39/Ryk/Tead1/Ror2/Edn1/Ang2/Ajuba/Ccn1/Nek2/Cd24a/Fermt2/Angpt1/Vldlr/Neurl1a/Mastl/Tpx2/Nedd9/Xrcc5/Nox4/Tgfb2/Aurkb/Wnt5a/Dkc1/Chtf18/Pdgfd/Fbn1/Csf1/Grem1/Lrrk2/Ptges3-ps/Agap2/Stil/Fzd8/Magi3/Trib2/Pdgfra/Pde5a/Epha2/Egfr/Ephb4/Mif/Pdgfc/Lrp8/Tie1/Thbs1/Map3k13/Adra2a/Clspn/Tom1l1/Dscc1/Flt4/Prkag2…
206	KEAP1 KO Vehicle vs WT Vehicle	GOBP NEGATIVE REGULATION OF MONOATOMIC ION TRANSPORT	GOBP NEGATIVE REGULATION OF MONOATOMIC ION TRANSPORT	91	0.563929661	1.768641228	0.000156968	0.004651125	0.003725681	1619	tags=31%, list=13%, signal=27%	Ptgs2/Wnk3/Htr1b/Dysf/Rgs4/Pcsk9/Hecw2/Rem1/Stk39/Gnao1/Cav1/Ank3/Prkca/Tcaf2/Nos3/Tgfb2/Nedd4/Pacsin3/Prkg2/Slc6a9/Kcne4/Stc1/Serpine2/Gstm7/Rrad/Cbarp/Ephb2/Hes1
207	KEAP1 KO Vehicle vs WT Vehicle	GOBP STEM CELL DEVELOPMENT	GOBP STEM CELL DEVELOPMENT	65	0.612839863	1.841020579	0.000162111	0.004780316	0.003829166	1642	tags=37%, list=13%, signal=32%	Radil/Gdnf/Sema3e/Sema3c/Cdh2/Ret/Sema3a/Foxc2/Edn1/Lama5/Twist1/Ednra/Foxc1/Bmpr1a/Smo/Snai2/Sox9/Sema5a/Sema7a/Acvr1/Efnb1/Hif1a/Hes1/Msi2
208	KEAP1 KO Vehicle vs WT Vehicle	GOBP MESONEPHROS DEVELOPMENT	GOBP MESONEPHROS DEVELOPMENT	70	0.596540241	1.803847097	0.00016295	0.004781949	0.003830474	1685	tags=44%, list=13%, signal=39%	Crlf1/Smad9/Agt/Npnt/Rarb/Gdf11/Gdnf/Vcan/Wnt4/Robo2/Kif26b/Gli3/Sfrp1/Hoxa11/Smad6/Ret/Foxc2/Lama5/Slit2/Fat4/Foxc1/Smo/Six4/Grem1/Smad7/Sox9/Six1/Spry1/Hes1/Vegfa/Lgr4
209	KEAP1 KO Vehicle vs WT Vehicle	GOBP ESTABLISHMENT OF PLANAR POLARITY OF EMBRYONIC EPITHELIUM	GOBP ESTABLISHMENT OF PLANAR POLARITY OF EMBRYONIC EPITHELIUM	14	0.838459544	1.893209825	0.000165649	0.004837909	0.003875299	863	tags=50%, list=7%, signal=47%	Cthrc1/Sfrp2/Sfrp1/Fzd2/Fzd1/Ptk7/Wnt5a
210	KEAP1 KO Vehicle vs WT Vehicle	GOBP POSITIVE REGULATION OF EPITHELIAL TO MESENCHYMAL TRANSITION	GOBP POSITIVE REGULATION OF EPITHELIAL TO MESENCHYMAL TRANSITION	42	0.662932478	1.864367918	0.000173738	0.005026056	0.00402601	1006	tags=38%, list=8%, signal=35%	Agt/Snai1/Rgcc/Il1b/Glipr2/Gcnt2/Tgfb3/Col1a1/Wwtr1/Fermt2/Twist1/Tgfb2/Tgfb1i1/Foxc1/Loxl2/Pdpn
211	KEAP1 KO Vehicle vs WT Vehicle	GOBP ATTACHMENT OF SPINDLE MICROTUBULES TO KINETOCHORE	GOBP ATTACHMENT OF SPINDLE MICROTUBULES TO KINETOCHORE	46	0.650605185	1.853214725	0.000173518	0.005026056	0.00402601	2143	tags=46%, list=17%, signal=38%	Ect2/Knl1/Spc24/Sgo1/Ccnb1/Nek2/Knstrn/Kif2c/Nuf2/Aurkb/Birc5/Spc25/Spag5/Racgap1/Ska3/Ndc80/Cenpe/Ska1/Nsl1/Cdca8/Pmf1
212	KEAP1 KO Vehicle vs WT Vehicle	GOBP NEGATIVE REGULATION OF CELL CYCLE PROCESS	GOBP NEGATIVE REGULATION OF CELL CYCLE PROCESS	274	0.447182703	1.556969207	0.00017598	0.005066906	0.004058733	2446	tags=30%, list=19%, signal=24%	Rgcc/Grb14/Gper1/Inhba/Knl1/Plk1/Spc24/Lif/Bub1/Cdc20/Gen1/Zwilch/Cdc6/Gas1/Mus81/Bub1b/Ccnb1/Ticrr/E2f8/Nek2/Nuf2/Plk3/Brca1/Fhl1/Hinfp/Aurkb/Rad51/Chtf18/Kntc1/Ttk/H2ax/Osm/Birc5/Spc25/Creb3l1/Dtl/Stil/Fbxo5/Cdk1/Ctdspl/Donson/Recql4/Clspn/Aurka/Atm/Cdkn2b/Acvr1/Pkmyt1/Ndc80/Tom1l1/Kifc1/Mad2l1/Ccnf/Diaph3/Bard1/Chek1/Trip13/Cenpe/Haspin/Fancd2/Pinx1/Apbb2/Rad1/Jade1/Kank2/Cdca8/Dlg1/Spdl1/Wee1…
213	KEAP1 KO Vehicle vs WT Vehicle	GOBP MUSCLE SYSTEM PROCESS	GOBP MUSCLE SYSTEM PROCESS	265	0.454588699	1.580583991	0.000177117	0.005075689	0.004065768	2308	tags=31%, list=18%, signal=26%	Ptgs2/Agt/Npnt/Arhgap42/Gdnf/Col14a1/F2r/Rgs4/Gper1/Tbx3/Acta2/Lmod1/Rem1/Ccn4/Tpm2/Prkd1/Lmcd1/Myom1/Cav1/Cald1/Cacna2d1/Prkca/Ehd3/Tead1/Edn1/Cttn/Ang2/Ank2/Ccn2/Ednra/Nos3/Dmd/Errfi1/Ece1/Ar/Smad7/Col6a1/Srl/Dbn1/Pde5a/Akap6/Smtn/Cacna1c/Pde4d/Tpm1/Kcne4/Dsc2/Stc1/Fdps/Adra2a/Ada/Mylk/Atp2b4/Rangrf/Cacnb1/Dmpk/Snta1/Sphk1/Gata6/Acacb/Gtf2ird1/Pawr/Apbb2/Synm/Cxcr4/Tmod2/Mkks/Comp/Dlg1/Akap13/P…
214	KEAP1 KO Vehicle vs WT Vehicle	GOBP REGULATION OF MESENCHYMAL CELL PROLIFERATION	GOBP REGULATION OF MESENCHYMAL CELL PROLIFERATION	32	0.710886143	1.885654767	0.000179262	0.005101904	0.004086767	1848	tags=44%, list=15%, signal=37%	Ptn/Foxp2/Prrx2/Shox2/Gas1/Prrx1/Irs1/Wnt5a/Bmpr1a/Smo/Sox9/Tbx18/Six1/Nfib
215	KEAP1 KO Vehicle vs WT Vehicle	GOBP RESPONSE TO TRANSFORMING GROWTH FACTOR BETA	GOBP RESPONSE TO TRANSFORMING GROWTH FACTOR BETA	210	0.474335843	1.621569501	0.000179703	0.005101904	0.004086767	1799	tags=25%, list=14%, signal=22%	Akr1c18/Smad9/Npnt/Ankrd1/Serpine1/Gdnf/Peg10/Yes1/Nrep/Ptprk/Igf1r/Cldn5/Pmepa1/Cav1/Smad6/Cald1/Col4a2/Lox/Lrrc32/Gcnt2/Tgfb3/Skil/Fermt2/Col3a1/Ccl2/Nos3/Ltbp1/Tgfb2/Tgfb1i1/Bmpr1a/Runx3/Pdgfd/Fbn1/Col1a2/Smad7/Dbn1/Sox9/Htra3/Tgfbr3/Prdm16/Pals1/Thbs1/Cdkn2b/Acvr1/Spry1/Twsg1/Nfkbiz/Pdcd5-ps/Bcl9l/Smurf1/Il17rd/Hpgd/Slc2a10
216	KEAP1 KO Vehicle vs WT Vehicle	GOBP ANTERIOR POSTERIOR PATTERN SPECIFICATION	GOBP ANTERIOR POSTERIOR PATTERN SPECIFICATION	133	0.524461286	1.719430947	0.000186407	0.00526773	0.004219598	2072	tags=34%, list=16%, signal=29%	Gdf11/Sfrp2/Sema3c/Hoxc4/Tbx3/Wif1/Gli3/Hoxa7/Sfrp1/Hoxa11/Hoxc10/Nr2f2/Acvr2b/Ror2/Foxc2/Nckap1/Tcf7l1/Arc/Hoxc8/Emx2/Foxc1/Wnt5a/Bmpr1a/Smo/Tulp3/Hoxc5/Lefty1/Hoxc9/Msx1/Tbx18/Xrcc2/Aurka/Atm/Hoxc11/Alx4/Ets2/Hes1/Heyl/Hoxc6/Cdon/Ppp2r3a/Hey1/Hoxa9/Tgfbr1/Ssbp3
217	KEAP1 KO Vehicle vs WT Vehicle	GOBP REGULATION OF OSTEOBLAST DIFFERENTIATION	GOBP REGULATION OF OSTEOBLAST DIFFERENTIATION	116	0.538767839	1.746109819	0.00018959	0.005332977	0.004271863	1551	tags=31%, list=12%, signal=27%	Tnn/Npnt/Cthrc1/Twist2/Sfrp2/Wnt4/Tmem119/Gli3/Trp63/Sfrp1/Ccn4/Pdlim7/Yap1/Prkd1/Ddr2/Smad6/Lrp3/Fzd1/Acvr2b/Wnt10b/Wwtr1/Ccn1/Id1/Fermt2/Twist1/Bmpr1a/Id3/Snai2/Grem1/Dlx5/Sox9/Fbxo5/Tob1/Acvr1/Tmem53/Twsg1
218	KEAP1 KO Vehicle vs WT Vehicle	GOBP CANONICAL WNT SIGNALING PATHWAY	GOBP CANONICAL WNT SIGNALING PATHWAY	233	0.465904858	1.600318199	0.000194138	0.005435868	0.004354282	2002	tags=28%, list=16%, signal=24%	Tnn/Cthrc1/Kank1/Dixdc1/Snai1/Sfrp2/Wnt4/Mcc/Gli3/Sfrp1/Yap1/Peg12/Sox13/Cdh2/Cav1/Eda/Fzd2/Fzd1/Nid1/Reck/Ror2/Tcf7l1/Ankrd6/Ptk7/Wnt10b/Edn1/Sox4/Col1a1/Fzd3/Wwtr1/Tpbg/Ednra/Dact3/Nkd2/Adgra2/Wnt5a/Snai2/Dkk3/Grem1/Col6a1/Lrrk2/Dlx5/Rspo3/Sox9/Egr1/Fzd8/Sema5a/Egfr/Tbx18/Ext1/Cdh1/Sfrp4/Aspm/Disc1/Bicc1/Rbms3/Adnp/Daam2/Lgr4/Ccnyl1/Bcl9l/Ppp2r3a/Egf/Jade1/Lzts2/Frzb
219	KEAP1 KO Vehicle vs WT Vehicle	GOBP MUSCLE ORGAN DEVELOPMENT	GOBP MUSCLE ORGAN DEVELOPMENT	236	0.460726992	1.582371481	0.000199148	0.005550685	0.004446253	2309	tags=31%, list=18%, signal=25%	Ankrd1/Negr1/Dysf/Cryab/Pitx1/Foxp2/Col11a1/Jph2/Shox2/Fgfrl1/Plagl1/Lif/Cav1/Nr2f2/Fzd2/Fzd1/Lox/Foxc2/Wnt10b/Lama5/Jph1/Skil/Flnb/Twist1/Angpt1/Col3a1/Ednra/Fhl1/Tgfb2/Dmd/Foxc1/Wnt5a/Bmpr1a/Smo/Id3/Boc/Six4/Heg1/Smad7/Col6a1/Hivep3/Egr1/Tgfbr3/Cenpf/Tpm1/Adarb1/Gja1/Msx1/Mylk/Hlf/Efemp2/Hmgcr/Nfix/Six1/Alx4/Heyl/Chd7/Maff/Cdon/Bcl9l/S1pr1/Myorg/Cyp26b1/Hey1/Tgfbr1/Creb1/Nr1d2/Ybx3/Zfhx3/Uqcc2/…
220	KEAP1 KO Vehicle vs WT Vehicle	GOBP VASCULAR ENDOTHELIAL GROWTH FACTOR RECEPTOR SIGNALING PATHWAY	GOBP VASCULAR ENDOTHELIAL GROWTH FACTOR RECEPTOR SIGNALING PATHWAY	40	0.674937851	1.884221658	0.000201911	0.005602118	0.004487452	2372	tags=48%, list=19%, signal=39%	Prkd1/Bcar1/Foxc2/Hspb1/Angpt1/Grb10/Vegfd/Ccl2/Foxc1/Nedd4/Epn2/Flt4/Hif1a/Vegfa/Mmrn2/Vegfc/Pgf/Fzd4/Prkd2
221	KEAP1 KO Vehicle vs WT Vehicle	GOBP COLUMNAR CUBOIDAL EPITHELIAL CELL DIFFERENTIATION	GOBP COLUMNAR CUBOIDAL EPITHELIAL CELL DIFFERENTIATION	87	0.573666367	1.784506738	0.00020698	0.005691011	0.004558658	1848	tags=32%, list=15%, signal=28%	Rarb/Gdf11/Serpine1/Map1b/Wnt4/Trp63/Yap1/Cdh2/Cav1/Sox4/Shroom3/Dlg5/Bmp5/Wnt5a/Smo/Fasn/Sox9/Gja1/Rfx3/Msx1/Ext1/Cdh1/B9d1/Hif1a/Hes1/Gata6/Fst/Nfib
222	KEAP1 KO Vehicle vs WT Vehicle	GOBP WOUND HEALING	GOBP WOUND HEALING	264	0.453221183	1.574873343	0.000206432	0.005691011	0.004558658	1879	tags=27%, list=15%, signal=23%	F8/Timp1/Kank1/Serpine1/Sytl4/Dysf/F2r/Wnt4/F5/Pard3/Ccn4/Yap1/Ddr2/Tfpi2/Erbb2/Kng1/Plat/Svep1/Ddr1/Kng2/Cav1/C1qtnf1/Tyro3/Fkbp10/Prkca/Aqp1/Foxc2/Stard13/Thbd/Ptk7/Ajuba/Cx3cl1/Ccn1/Fermt2/Fbln1/Col3a1/Tnfrsf12a/Ccl2/Phldb2/Col5a1/Wnt5a/Tspan9/Snai2/Pdpn/P2ry12/Pdgfra/Alox5/Tpm1/Thbs1/Adra2a/Serpine2/Mylk/Plpp3/Ext1/Ndnf/F3/Pla2g4a/Syt11/Arhgef19/Ephb2/Cnn2/Hif1a/Vegfa/Enpp4/Axl/Dst/Tsku/Arhga…
223	KEAP1 KO Vehicle vs WT Vehicle	GOBP EPITHELIAL CELL DIFFERENTIATION	GOBP EPITHELIAL CELL DIFFERENTIATION	422	0.418616111	1.484317553	0.000213063	0.005832004	0.004671597	1695	tags=25%, list=13%, signal=22%	Ptgs2/Agt/Krt19/Rarb/Gdf11/Serpine1/Pde2a/Gdnf/Plcb1/Map1b/Etv4/Vdr/Lama1/Wnt4/Tbx3/Cdsn/Hoxa7/Trp63/Cldn5/Pard3/Yap1/Il1b/Cdh2/Lif/Cav1/Nr2f2/Fzd2/Fzd1/Acvr2b/Foxc2/Pnpla1/Ptk7/Wnt10b/Edn1/Sox4/Tagln/Wwtr1/E2f8/Id1/Shroom3/Skil/Macroh2a2/Cd24a/Flnb/Dlg5/Fstl1/Tjp1/Ednra/Bmp5/Col27a1/Fat4/Tgfb2/Dmd/Tgfb1i1/Foxc1/Wnt5a/Bmpr1a/Smo/Errfi1/Id3/Adamtsl4/Ar/Grem1/Heg1/Col6a1/Pdpn/Dlx5/Fasn/Lamc1/Fat1/S…
224	KEAP1 KO Vehicle vs WT Vehicle	GOBP SKIN DEVELOPMENT	GOBP SKIN DEVELOPMENT	187	0.479996646	1.627990096	0.000214754	0.005852059	0.004687662	1799	tags=29%, list=14%, signal=26%	Ptgs2/Scd1/Snai1/Etv4/Apcdd1/Vdr/Cdsn/Hoxa7/Trp63/Inhba/Yap1/Eda/Tcf7l1/Pnpla1/Wnt10b/Lama5/Col1a1/Fzd3/Macroh2a2/Flnb/Col5a2/Col3a1/Fgf7/Col5a1/Tgfb2/Foxc1/Wnt5a/Smo/Runx3/Errfi1/Col1a2/Col6a1/Adamts2/Lamc1/Sox9/Palld/Epha2/Kazn/Egfr/Krt80/Nsdhl/Dhcr24/Ext1/Cdh1/Alx4/Nfkbiz/Ahdc1/Cdkn2a/Gata6/Lgr4/Bcr/Fst/Casp3/Stmn1/Slc2a10
225	KEAP1 KO Vehicle vs WT Vehicle	GOBP CONNECTIVE TISSUE DEVELOPMENT	GOBP CONNECTIVE TISSUE DEVELOPMENT	227	0.459790167	1.578621355	0.000220476	0.005981272	0.004791165	2101	tags=37%, list=17%, signal=32%	Smad9/Col2a1/Col10a1/Ebf2/Rarb/Nfia/Snai1/Sfrp2/Pitx1/Hoxc4/Adamts7/Col11a1/Csgalnact1/Adamts12/Gli3/Prrx2/Shox2/Satb2/Ccn4/Hoxa11/Rasal2/Pdgfrb/Dgat2/Prrx1/Id4/Lox/Prkca/Ror2/Foxc2/Serpinh1/Bmp1/Edn1/Col1a1/Ccn1/Ccn2/Hspg2/Ogn/Col3a1/Ecm1/Bmp5/Col27a1/Col5a1/Ccn3/Tgfb2/Dmd/Wnt5a/Bmpr1a/Runx3/Errfi1/Pdgfd/Loxl2/Chadl/Snai2/Csf1/Grem1/Smad7/Col6a1/Sox9/Egr1/Prkg2/Thbs3/Chsy1/Stc1/Msx1/Thbs1/Abhd15…
226	KEAP1 KO Vehicle vs WT Vehicle	GOCC COMPLEX OF COLLAGEN TRIMERS	GOCC COMPLEX OF COLLAGEN TRIMERS	16	0.816592678	1.880734836	0.000233629	0.006282265	0.005032269	1213	tags=81%, list=10%, signal=74%	Col2a1/Col10a1/Col11a1/Col28a1/Col4a2/Col4a1/Col1a1/Col5a2/Col3a1/Col27a1/Col5a1/Col1a2/Col5a3
227	KEAP1 KO Vehicle vs WT Vehicle	GOBP REGULATION OF TRANSMEMBRANE TRANSPORT	GOBP REGULATION OF TRANSMEMBRANE TRANSPORT	302	0.441199624	1.546516088	0.000232681	0.006282265	0.005032269	1591	tags=22%, list=13%, signal=20%	Cxcl10/Slc43a1/Agt/Wnk3/Dysf/Plcb1/F2r/Rgs4/Pcsk9/Yes1/Hecw2/Gper1/Rasgrf2/Tert/Jph2/Rem1/Ngf/Stk39/Trpc6/Prkd1/Il1b/Cav1/Sorbs1/Car2/Cacna2d1/Gpr39/Irs1/Stxbp4/Ank3/Prkca/Ehd3/Arg1/Edn1/Ank2/Cx3cl1/Aoc3/Arc/Grb10/Ednra/Tcaf1/Tcaf2/Fhl1/Tgfb2/Dmd/Ak1/Clip3/Nedd4/Rtn2/Fxyd2/Akap6/Cacna1c/Slc6a9/Pde4d/Kcne4/Thbs1/Shisa9/Atp2b4/Rangrf/Cacnb1/Gstm7/Capn10/Snta1/Rrad/Cacnb3/Cbarp/Ephb2
228	KEAP1 KO Vehicle vs WT Vehicle	GOBP CARDIAC SEPTUM MORPHOGENESIS	GOBP CARDIAC SEPTUM MORPHOGENESIS	58	0.630606461	1.860131515	0.000235776	0.006312188	0.005056238	1711	tags=43%, list=14%, signal=37%	Slit3/Sema3c/Tbx3/Robo2/Fgfrl1/Smad6/Parva/Fzd2/Fzd1/Sox4/Ccn1/Slit2/Bmp5/Nos3/Tgfb2/Wnt5a/Bmpr1a/Smo/Smad7/Tgfbr3/Acvr1/Hes1/Heyl/Gata6/Chd7
229	KEAP1 KO Vehicle vs WT Vehicle	GOBP REGULATION OF EPITHELIAL CELL MIGRATION	GOBP REGULATION OF EPITHELIAL CELL MIGRATION	208	0.474086676	1.618463814	0.000240823	0.006419131	0.005141903	2175	tags=31%, list=17%, signal=26%	Ptgs2/Agt/Has2/Serpine1/Ptprg/Adamts9/Rgcc/Mcc/Prkd1/Bcar1/Angpt4/Glipr2/Sema3a/Nr2f2/Irs1/Prkca/Aqp1/Foxc2/Stard13/Srpx2/Hspb1/Dnaja4/Angpt1/Slit2/Amotl1/Adgra2/Fgf7/Nos3/Tgfb2/Wnt5a/Pfn2/Serpinf1/Sparc/Snai2/Amot/Sox9/Tgfbr3/Dusp10/Sema5a/Epha2/Atoh8/Ptprm/Stc1/Thbs1/Vash1/Plpp3/Atp2b4/Dock1/Flt4/Hif1a/Jcad/Vegfa/Angpt2/Svbp/Map4k4/Egf/Col18a1/Mmrn2/Vegfc/Emp2/Sash1/Adora2b/Ets1/Dock5
230	KEAP1 KO Vehicle vs WT Vehicle	GOBP MAMMARY GLAND DUCT MORPHOGENESIS	GOBP MAMMARY GLAND DUCT MORPHOGENESIS	31	0.693891673	1.842675343	0.000244786	0.006496406	0.005203802	1150	tags=32%, list=9%, signal=29%	Etv4/Vdr/Wnt4/Tbx3/Ddr1/Slit2/Wnt5a/Csf1/Ar/Epha2
231	KEAP1 KO Vehicle vs WT Vehicle	GOBP NEGATIVE REGULATION OF SIGNAL TRANSDUCTION IN ABSENCE OF LIGAND	GOBP NEGATIVE REGULATION OF SIGNAL TRANSDUCTION IN ABSENCE OF LIGAND	27	0.733642131	1.89303368	0.000250533	0.006620156	0.005302929	1088	tags=37%, list=9%, signal=34%	Col2a1/Gdnf/Eya2/Tert/Il1b/Gas1/Cx3cl1/Snai2/Eya4/Agap2
232	KEAP1 KO Vehicle vs WT Vehicle	GOMF TRANSMEMBRANE RECEPTOR PROTEIN KINASE ACTIVITY	GOMF TRANSMEMBRANE RECEPTOR PROTEIN KINASE ACTIVITY	50	0.648962627	1.877188692	0.000262102	0.006896006	0.005523892	1742	tags=52%, list=14%, signal=45%	Epha4/Epha7/Igf1r/Ddr2/Fgfrl1/Pdgfrb/Erbb2/Ddr1/Ret/Tyro3/Acvr2b/Ryk/Ror2/Ptk7/Bmpr1a/Tgfbr3/Pdgfra/Epha2/Egfr/Ephb4/Tie1/Acvr1/Ephb3/Flt4/Ephb2/Axl
233	KEAP1 KO Vehicle vs WT Vehicle	GOBP GLANDULAR EPITHELIAL CELL DIFFERENTIATION	GOBP GLANDULAR EPITHELIAL CELL DIFFERENTIATION	48	0.637307835	1.829419873	0.000265487	0.006955075	0.005571208	1848	tags=38%, list=15%, signal=32%	Rarb/Gdf11/Wnt4/Trp63/Yap1/Cdh2/Cav1/Bmp5/Wnt5a/Smo/Fasn/Sox9/Rfx3/Ext1/Hif1a/Hes1/Gata6/Nfib
234	KEAP1 KO Vehicle vs WT Vehicle	GOCC VACUOLAR MEMBRANE	GOCC VACUOLAR MEMBRANE	242	-0.385225344	-1.609711953	0.000267883	0.006987864	0.005597473	3966	tags=50%, list=31%, signal=35%	Rab7/Lamtor4/Abcd1/Atg12/Stx17/Atp13a2/Tsc1/Atg4b/Chmp1a/Ccdc115/Atxn3/Lamtor1/Slc15a4/Flcn/Lamtor3/Cdip1/Npc1/Gabarapl2/Slc17a5/Slc26a11/Atp6v1a/Grn/Chmp2b/Slc29a3/Laptm5/Sbf2/Pip4p1/Chmp7/Tmem9/Gpr137b/Sppl2a/Vps13a/Ap1b1/Clec16a/Ifitm2/Ctns/Vamp8/Atp6ap2/Tsc2/Chmp2a/H2-Q10/Igtp/Lamtor2/Tbc1d7/H2-K1/Atp6v0c/Chmp1b/Tmem192/Atp6v1e1/Vmp1/Map1lc3b/Slc38a9/Snapin/Slc31a2/Rab2b/Ctsd/Hps6/Plekhm2/Mpe…
235	KEAP1 KO Vehicle vs WT Vehicle	GOBP EMBRYONIC CRANIAL SKELETON MORPHOGENESIS	GOBP EMBRYONIC CRANIAL SKELETON MORPHOGENESIS	41	0.679945897	1.906653282	0.000272781	0.00708533	0.005675546	1510	tags=44%, list=12%, signal=39%	Twist2/Mmp16/Gli3/Prrx2/Irx5/Gas1/Prrx1/Foxc2/Tgfb3/Twist1/Tbx15/Tgfb2/Mmp14/Tulp3/Six4/Pdgfra/Mthfd1l/Six1
236	KEAP1 KO Vehicle vs WT Vehicle	GOBP REGULATION OF VASCULAR PERMEABILITY	GOBP REGULATION OF VASCULAR PERMEABILITY	34	0.68695896	1.857641552	0.000274075	0.007088792	0.005678319	1793	tags=50%, list=14%, signal=43%	Pde2a/Plvap/Akap12/Pde3a/Cldn5/Adora2a/Fermt2/Angpt1/Slit2/Tjp1/Ddah1/Amot/Adm/Ptp4a3/Vegfa/Bcr/Arhgap35
237	KEAP1 KO Vehicle vs WT Vehicle	GOBP CARDIOCYTE DIFFERENTIATION	GOBP CARDIOCYTE DIFFERENTIATION	135	0.512710423	1.682249056	0.000287837	0.007413314	0.005938271	1667	tags=26%, list=13%, signal=23%	Agt/Rarb/Col14a1/Sema3c/Rgs4/Gper1/Tbx3/Shox2/Inhba/Ccn4/Ccnd2/Pdgfrb/Smad6/Edn1/Ang2/Twist1/Irx3/Ednra/Nox4/Tgfb2/Bmpr1a/Grem1/Efnb2/Tgfbr3/Pdgfra/Akap6/Egfr/Fdps/Tbx18/Fhl2/Acvr1/Spry1/Hes1/Gata6/Vegfa
238	KEAP1 KO Vehicle vs WT Vehicle	GOBP DIGESTIVE SYSTEM DEVELOPMENT	GOBP DIGESTIVE SYSTEM DEVELOPMENT	83	0.556897453	1.726485061	0.000289085	0.007414174	0.00593896	1685	tags=36%, list=13%, signal=32%	Rarb/Sfrp2/Hip1r/Igf1r/Gli3/Shox2/Trp63/Sfrp1/Yap1/Acvr2b/Nckap1/Col3a1/Fat4/Wnt5a/Smo/Clmp/Sox9/Wdpcp/Pdgfra/Egfr/Pdgfc/Ada/Ext1/Cdh1/Ephb3/Alx4/Hif1a/Hes1/Gata6/Lgr4
239	KEAP1 KO Vehicle vs WT Vehicle	GOBP GLIAL CELL MIGRATION	GOBP GLIAL CELL MIGRATION	61	0.589639005	1.758641942	0.000292987	0.007420709	0.005944194	1453	tags=26%, list=12%, signal=23%	Epha4/Vcan/Cx3cr1/Apcdd1/Gli3/Adgrg1/Ndn/Cx3cl1/Lamb1/Col3a1/Ccl2/Tgfb2/Csf1/P2ry12/Lrp8/Disc1
240	KEAP1 KO Vehicle vs WT Vehicle	GOBP CELL CELL ADHESION VIA PLASMA MEMBRANE ADHESION MOLECULES	GOBP CELL CELL ADHESION VIA PLASMA MEMBRANE ADHESION MOLECULES	109	0.539501629	1.734730698	0.000291101	0.007420709	0.005944194	1797	tags=38%, list=14%, signal=33%	Hmcn1/Pcdh19/Robo2/Il1rn/Cdh13/Fgfrl1/Cdh2/Elfn1/Ret/Arvcf/Nectin3/Scarf2/Colec10/Ajuba/Cx3cl1/Celsr3/Nectin1/Itgal/Cd24a/Fat4/Tgfb2/Mdga1/Pcdhgc3/Lrfn4/Pcdh1/Palld/Ptprd/Pcdh18/Dsc2/Ptprm/Ptprf/Cdh1/Cdh24/Cdh11/Efna5/Acvr1/Gpc4/Nexn/Mcam/Pcdhb14/L1cam
241	KEAP1 KO Vehicle vs WT Vehicle	GOBP METAPHASE CHROMOSOME ALIGNMENT	GOBP METAPHASE CHROMOSOME ALIGNMENT	89	0.550760651	1.721365295	0.000292703	0.007420709	0.005944194	2398	tags=38%, list=19%, signal=31%	Ect2/Fam83d/Knl1/Spc24/Sgo1/Kif14/Ccnb1/Nek2/Kif18a/Knstrn/Kif2c/Nuf2/Kifc5b/Aurkb/Birc5/Spc25/Cenpf/Spag5/Kif22/Racgap1/Ska3/Ndc80/Kifc1/Cenpe/Pinx1/Ska1/Cenpq/Nsl1/Cdca8/Spdl1/Pmf1/Kpnb1/Apc/Cul3
242	KEAP1 KO Vehicle vs WT Vehicle	GOBP POSITIVE REGULATION OF MONOATOMIC ION TRANSPORT	GOBP POSITIVE REGULATION OF MONOATOMIC ION TRANSPORT	132	0.519821061	1.704378877	0.000298085	0.007518642	0.006022641	1412	tags=23%, list=11%, signal=21%	Cxcl10/Ccl5/Wnk3/Serpine1/Plcb1/F2r/Gper1/Cxcl1/Jph2/Stk39/Trpc6/Pdgfrb/Cav1/Gpr39/Ank3/Ehd3/Cntn1/Edn1/Ank2/Cx3cl1/Arc/Ednra/Tcaf1/Fhl1/Dmd/P2ry12/Akap6/Cacna1c/Stc1/Mylk/Gstm7
243	KEAP1 KO Vehicle vs WT Vehicle	GOBP REGULATION OF SYNAPSE STRUCTURE OR ACTIVITY	GOBP REGULATION OF SYNAPSE STRUCTURE OR ACTIVITY	250	0.460885212	1.597390151	0.000302951	0.007603378	0.006090517	2411	tags=29%, list=19%, signal=24%	Epha4/Epha7/Ptn/Negr1/Map1b/Nrn1/Pdxp/Pak3/Dclk1/Cdh2/Cdc20/Lrfn1/Fzd1/Thbs2/Prkca/Ror2/Nectin3/Srpx2/Tpbg/Arhgap44/Nectin1/Arc/Dlg5/Farp1/Slit2/Vldlr/Neurl1a/Fgf7/Nedd9/Wnt5a/Mdga1/Nedd4/Sparc/Lrfn4/Six4/Lrrk2/Dbn1/Lrrn3/Ptprd/Lrp8/Tuba1a/Mark1/Ptprf/Zdhhc15/Sema7a/Dmpk/Nfatc4/Efna5/Disc1/Ephb3/Six1/Gpc4/Ephb2/Adnp/Septin11/Arhgap22/L1cam/Numbl/Ptpn13/Arhgap33/Flrt3/Pdlim5/Dlg4/Lzts3/Ube2v2/Ptk2…
244	KEAP1 KO Vehicle vs WT Vehicle	GOBP POSITIVE REGULATION OF NEUROGENESIS	GOBP POSITIVE REGULATION OF NEUROGENESIS	243	0.45967901	1.588476261	0.000303936	0.007603378	0.006090517	2451	tags=29%, list=19%, signal=24%	Epha4/Ptn/Dixdc1/Vcan/Cx3cr1/Map1b/Gper1/Robo2/Gli3/Zfp365/Shox2/Pak3/Ngf/Il1b/Lif/Id4/Fzd3/Cx3cl1/Crabp2/Skil/Neurl1a/Cip2a/Tnfrsf12a/Xrcc5/Wnt5a/Smo/Serpinf1/Clcf1/Dbn1/Sema5a/Tiam2/Egfr/Ptprd/Lrp8/Ptprf/Map3k13/Xrcc2/Sema7a/Serpine2/Aspm/Efna5/Disc1/Tgm2/Ephb2/Adnp/Hif1a/Hes1/Slc7a5/Obsl1/Vegfa/Il34/Spint1/Cdon/Smurf1/L1cam/Cxcr4/Fxn/Smarcd3/Lig4/Numbl/Cxcl12/Dlg4/Vegfc/Xrcc6/Ptk2/Fzd4/Kalrn/P…
245	KEAP1 KO Vehicle vs WT Vehicle	GOBP OSTEOBLAST PROLIFERATION	GOBP OSTEOBLAST PROLIFERATION	30	0.696480721	1.834089189	0.000311409	0.007758521	0.006214791	1168	tags=37%, list=9%, signal=33%	Tnn/Cthrc1/Tmem119/Igf1r/Sfrp1/Npr3/Mus81/Ccn1/Fignl1/Grem1/Mn1
246	KEAP1 KO Vehicle vs WT Vehicle	GOBP REGULATION OF ANIMAL ORGAN MORPHOGENESIS	GOBP REGULATION OF ANIMAL ORGAN MORPHOGENESIS	67	0.596142417	1.796196386	0.000319426	0.007925923	0.006348885	1685	tags=49%, list=13%, signal=43%	Agt/Gdnf/Sfrp2/Apcdd1/Wnt4/Robo2/Sfrp1/Hoxa11/Fzd2/Fzd1/Ptk7/Edn1/Ednra/Fgf7/Wnt5a/Bmpr1a/Smo/Snai2/Six4/Csf1/Ar/Grem1/Tnfrsf11b/Sapcd2/Sox9/Msx1/Cdh1/Six1/Spry1/Hoxc11/Ntn4/Vegfa/Lgr4
247	KEAP1 KO Vehicle vs WT Vehicle	GOCC FIBRILLAR COLLAGEN TRIMER	GOCC FIBRILLAR COLLAGEN TRIMER	12	0.848864964	1.861750939	0.000325476	0.008043334	0.006442934	1213	tags=83%, list=10%, signal=75%	Col2a1/Col11a1/Col28a1/Col1a1/Col5a2/Col3a1/Col27a1/Col5a1/Col1a2/Col5a3
248	KEAP1 KO Vehicle vs WT Vehicle	GOBP HOMOLOGOUS RECOMBINATION	GOBP HOMOLOGOUS RECOMBINATION	38	0.664012689	1.840993521	0.00033215	0.008090435	0.006480663	1775	tags=45%, list=14%, signal=39%	Brip1/Cenps/Mus81/Brca1/Psmc3ip/Rad51/Chtf18/Fancm/Rad54b/Top2a/Msh5/Ankle1/Rad51c/Rad54l/Bard1/Trip13/Fancd2
249	KEAP1 KO Vehicle vs WT Vehicle	GOBP POSITIVE REGULATION OF SMOOTH MUSCLE CELL MIGRATION	GOBP POSITIVE REGULATION OF SMOOTH MUSCLE CELL MIGRATION	57	0.607175519	1.786941526	0.000333695	0.008090435	0.006480663	2367	tags=42%, list=19%, signal=34%	Agt/Ccl5/Has2/Tert/Ccn4/Ddr2/Pdgfrb/Nox4/Smo/Pdgfd/Fat1/Egr1/Pde4d/Lpar1/F3/Postn/Adamts1/Sema6d/Dock4/Dock5/Ptk2/S100a11/Camk2d/Rapgef3
250	KEAP1 KO Vehicle vs WT Vehicle	GOBP POSITIVE REGULATION OF PROTEIN LOCALIZATION TO MEMBRANE	GOBP POSITIVE REGULATION OF PROTEIN LOCALIZATION TO MEMBRANE	94	0.550648212	1.724543503	0.00033455	0.008090435	0.006480663	1699	tags=27%, list=13%, signal=23%	Mtcl1/Wnk3/Ptn/Zdhhc2/Gper1/Erbb2/Sorbs1/Ank3/Farp1/Tcaf1/Tcaf2/Nkd2/Ccl2/Clip3/Acsl3/Epha2/Egfr/Slc5a3/Efcab7/Atp2b4/Rangrf/Cacnb3/Rab11fip2/Ephb2/Pdcd5-ps
251	KEAP1 KO Vehicle vs WT Vehicle	GOBP REGULATION OF HEART CONTRACTION	GOBP REGULATION OF HEART CONTRACTION	110	0.527235431	1.700106692	0.000329443	0.008090435	0.006480663	1646	tags=36%, list=13%, signal=32%	Agt/Adra1d/Rgs4/Shox2/Gnao1/Irx5/Cav1/Sema3a/Gjc1/Cacna2d1/Prkca/Ehd3/Edn1/Ank2/Ccn2/Irx3/Ednra/Nos3/Tgfb2/Dmd/Smad7/Pde5a/Akap6/Smtn/Avpr1a/Cacna1c/Pde4d/Tpm1/Gja1/Kcne4/Dsc2/Stc1/Tbx18/Ada/Atp2b4/Rangrf/Dmpk/Snta1/Adm/Epas1
252	KEAP1 KO Vehicle vs WT Vehicle	GOCC CHROMOSOMAL REGION	GOCC CHROMOSOMAL REGION	325	0.431770674	1.511354901	0.000333008	0.008090435	0.006480663	2915	tags=34%, list=23%, signal=26%	Mtcl1/Pif1/Snai1/Stag3/Tert/Knl1/Plk1/Spc24/Bub1/Cdc20/Sgo1/Cenps/Zwilch/Hells/Cenpw/Cenpi/Bub1b/Ccnb1/Nek2/Kif18a/Cenpp/Knstrn/Kif2c/Cenph/Nuf2/Plk3/Xrcc5/Aurkb/Rad51/Cenpk/Ncapd2/Kntc1/Ttk/H2ax/Ercc6l/Birc5/Spc25/Oip5/Itgb3bp/Mki67/Ncapg/Cenpf/Top2a/Spag5/Esco2/Nup43/Ska3/H4c9/Cenpl/Recql4/Septin6/Aurka/Atm/Sgo2a/Ndc80/Mad2l1/Dscc1/Cbx5/Mis18bp1/Gar1/Gpatch11/Chek1/Cenpe/Rif1/Pold1/Pinx1/Nup107…
253	KEAP1 KO Vehicle vs WT Vehicle	GOBP EPITHELIAL CELL PROLIFERATION	GOBP EPITHELIAL CELL PROLIFERATION	361	0.423387008	1.492995656	0.000335334	0.008090435	0.006480663	2137	tags=30%, list=17%, signal=26%	Ccl5/Ptn/Has2/Twist2/Dysf/Etv4/Sfrp2/Rgcc/Ptprn/Vdr/Mcc/Ptprk/Foxp2/Cyp7b1/Trp63/Sfrp1/Serpinb1a/Cdh13/Yap1/Prkd1/Ccnd2/Erbb2/Cav1/Nr2f2/Gas1/Stxbp4/Prkca/Tgfb3/Vash2/Wnt10b/Arg1/Lama5/Ang2/Hmgb2/Id1/Twist1/Uhrf1/Vegfd/Hspg2/Ednra/Ecm1/Bmp5/Ccl2/Fgf7/Ccn3/Tgfb2/Wnt5a/Bmpr1a/Smo/Runx3/Errfi1/Serpinf1/Loxl2/Sparc/Igfbp3/Snai2/Six4/Ar/Iqgap3/Birc5/Efnb2/Dlx5/Itgb3bp/Mki67/Sox9/Agap2/Tgfbr3/Dusp10/Se…
254	KEAP1 KO Vehicle vs WT Vehicle	GOBP REGULATION OF REPRODUCTIVE PROCESS	GOBP REGULATION OF REPRODUCTIVE PROCESS	116	0.527383442	1.709213766	0.000342113	0.008189249	0.006559816	2595	tags=41%, list=21%, signal=33%	Timp1/Unc5c/Cfap69/Plcb1/Snai1/Grb14/Wnt4/Pde3a/Igf1r/Sfrp1/Inhba/Knl1/Plat/Lif/Cdc20/Sema3a/Wnt5a/Syde1/Serpinf1/Ttk/Ar/Osm/Sox9/Fbxo5/Pde5a/Gja1/Msx1/Aurka/Ada/Aspm/Pkmyt1/Cyp51/Trip13/Vegfa/Cdc25c/Rad1/Ovgp1/Ybx3/Rad51ap1/Smurf2/Chfr/Apc/Tpst2/Ddb1/Shb/Cdc25a/B4galt1/Hdac2
255	KEAP1 KO Vehicle vs WT Vehicle	GOBP REGENERATION	GOBP REGENERATION	116	0.527115577	1.708345632	0.000342113	0.008189249	0.006559816	1913	tags=31%, list=15%, signal=27%	Epha4/Lgr6/Ptn/Tnc/Serpine1/Dysf/Cxcl5/Nrep/Igf1r/Yap1/Lif/Prrx1/Wnt10b/Neo1/Ccn3/Dmd/Ptgfrn/Dhfr/Col6a1/Dusp10/Egfr/Cdk1/Gja1/Igsf10/Ptprf/Aurka/Lamb2/Mustn1/Nfix/Adm/Rtn4rl1/Nfib/Mmp2/Map4k4/Matn2/Enpp1
256	KEAP1 KO Vehicle vs WT Vehicle	GOBP BASEMENT MEMBRANE ORGANIZATION	GOBP BASEMENT MEMBRANE ORGANIZATION	36	0.674973744	1.851435188	0.000374876	0.008938441	0.00715994	1597	tags=42%, list=13%, signal=36%	Hmcn1/Gas2/Lama1/Cav1/Col4a1/Nid1/Pxdn/Lamb1/Col3a1/Phldb2/Col6a1/Lamc1/Ext1/Lamb2/Ntn4
257	KEAP1 KO Vehicle vs WT Vehicle	GOBP LYMPH VESSEL DEVELOPMENT	GOBP LYMPH VESSEL DEVELOPMENT	27	0.725860952	1.872955723	0.000378481	0.008989286	0.007200668	1667	tags=56%, list=13%, signal=48%	Ptpn14/Svep1/Nr2f2/Acvr2b/Foxc2/Ngp/Foxc1/Heg1/Pdpn/Efnb2/Epha2/Tie1/Vash1/Flt4/Vegfa
258	KEAP1 KO Vehicle vs WT Vehicle	GOBP CHONDROCYTE DEVELOPMENT	GOBP CHONDROCYTE DEVELOPMENT	26	0.726127933	1.855882301	0.000381231	0.009006917	0.007214791	2242	tags=62%, list=18%, signal=51%	Sfrp2/Col11a1/Shox2/Hoxa11/Serpinh1/Ecm1/Col27a1/Smad7/Sox9/Chsy1/Ext1/Poc1a/Runx2/Comp/Bpnt2/Smpd3
259	KEAP1 KO Vehicle vs WT Vehicle	GOBP MUSCLE ORGAN MORPHOGENESIS	GOBP MUSCLE ORGAN MORPHOGENESIS	56	0.610003909	1.800875904	0.00038365	0.009006917	0.007214791	2058	tags=45%, list=16%, signal=38%	Ankrd1/Col11a1/Shox2/Lif/Fzd2/Fzd1/Foxc2/Angpt1/Col3a1/Ednra/Tgfb2/Foxc1/Wnt5a/Bmpr1a/Heg1/Smad7/Tgfbr3/Tpm1/Adarb1/Mylk/Efemp2/Chd7/S1pr1/Hey1/Tgfbr1
260	KEAP1 KO Vehicle vs WT Vehicle	GOBP STRIATED MUSCLE CELL DIFFERENTIATION	GOBP STRIATED MUSCLE CELL DIFFERENTIATION	229	0.455132427	1.564036596	0.000382625	0.009006917	0.007214791	1510	tags=23%, list=12%, signal=20%	Cxcl10/Agt/Ldb3/Krt19/Rarb/Dysf/Col14a1/Rgs4/Tbx3/Tmem119/Lmod1/Shox2/Ccn4/Flnc/Prkd1/Ccnd2/Pdgfrb/Myom1/Cdh2/Ehd2/Wnt10b/Edn1/Ang2/Neo1/Hacd1/Irx3/Nox4/Ccn3/Dmd/Bmpr1a/Smo/Ptgfrn/Mmp14/Six4/Adamts15/Grem1/Col6a1/Efnb2/Csrp2/Myl9/Pdgfra/Akap6/Tpm1/Fdps/Msx1/Tbx18/Dmpk/Dock1/Fhl2/Acvr1/Ehd1/Six1
261	KEAP1 KO Vehicle vs WT Vehicle	GOBP POSITIVE REGULATION OF CELL ADHESION MEDIATED BY INTEGRIN	GOBP POSITIVE REGULATION OF CELL ADHESION MEDIATED BY INTEGRIN	17	0.792019198	1.853082078	0.000387101	0.009053131	0.00725181	1030	tags=41%, list=8%, signal=38%	Ccl5/Lif/Ret/Foxc2/Cd24a/Tgfb2/P2ry12
262	KEAP1 KO Vehicle vs WT Vehicle	GOBP ACTOMYOSIN STRUCTURE ORGANIZATION	GOBP ACTOMYOSIN STRUCTURE ORGANIZATION	161	0.488806933	1.639654006	0.000390611	0.009100332	0.007289619	2155	tags=34%, list=17%, signal=29%	Ldb3/Krt19/Frmd5/Rgcc/Wnt4/Ect2/Lmod1/Flnc/Prkd1/Pdgfrb/Myom1/Epb41l3/Anln/Carmil1/Phactr1/Sorbs1/Dlc1/Tgfb3/Edn1/Pdlim1/Ccn2/Cnn3/Fam171a1/Fermt2/Tjp1/Phldb2/Nox4/Pfn2/Cdc42bpa/Six4/Arhgap28/Iqgap3/Csrp2/Myl9/Pdgfra/Tpm1/Racgap1/Arhgef10/Arhgef18/Asap3/Lpar1/Cnn1/Kiss1r/Cdc42bpg/Cnn2/Stmn1/Synpo/S1pr1/Tmod2/Mkks/Kank2/Akap13/Tgfbr1/Cgnl1/Csrp1
263	KEAP1 KO Vehicle vs WT Vehicle	GOBP POSITIVE REGULATION OF NEURON PROJECTION DEVELOPMENT	GOBP POSITIVE REGULATION OF NEURON PROJECTION DEVELOPMENT	181	0.47973872	1.624305126	0.000392966	0.009120403	0.007305696	1593	tags=23%, list=13%, signal=20%	Agt/Tnn/Ankrd1/Ptn/Negr1/Cxcl5/Igf1r/Pak3/Ngf/Prkd1/Ddr2/Lif/Ddr1/Ret/Fzd1/Ror2/Tubb2b/Ptk7/Cntn1/Hspb1/Cx3cl1/Cd24a/Vldlr/Bmp5/Dmd/Wnt5a/Dpysl3/Serpinf1/Dbn1/Lrp8/Zdhhc15/Serpine2/Katnb1/Ndnf/Disc1/Ehd1/Dynlt1a/Nme1/Sphk1/Ephb2/Adnp
264	KEAP1 KO Vehicle vs WT Vehicle	GOMF COMPLEMENT BINDING	GOMF COMPLEMENT BINDING	18	-0.776408246	-2.063242824	0.000396006	0.009132873	0.007315685	1520	tags=33%, list=12%, signal=29%	C3ar1/Itgam/Cd93/Itgb2/C8g/Cr2
265	KEAP1 KO Vehicle vs WT Vehicle	GOBP NEGATIVE REGULATION OF AMINO ACID TRANSPORT	GOBP NEGATIVE REGULATION OF AMINO ACID TRANSPORT	11	0.859707797	1.826636645	0.000396496	0.009132873	0.007315685	386	tags=55%, list=3%, signal=53%	Slc43a1/Htr1b/Gabbr1/Rgs4/Il1rn/Il1b
266	KEAP1 KO Vehicle vs WT Vehicle	GOCC CELL CORTEX	GOCC CELL CORTEX	227	0.450619993	1.547136924	0.000398066	0.009134572	0.007317046	1494	tags=18%, list=12%, signal=16%	Hmcn1/Lamc2/Col10a1/Krt19/Unc13b/Hip1r/Ect2/Cldn5/Pard3/Stk39/Prkd1/Cdh2/Anln/Cav1/Cald1/Dlc1/BC034090/Cttn/Pdlim2/Melk/Ccn2/Shroom3/Mlph/Llgl2/Pard6g/Phldb2/Clip3/Nedd4/Crip2/Iqgap3/Dbn1/Sapcd2/Gpsm1/Septin6/Cdh1/Arhgef9/Gnai1/Mtss2/Tmem201/Scnn1a
267	KEAP1 KO Vehicle vs WT Vehicle	GOMF PLATELET DERIVED GROWTH FACTOR BINDING	GOMF PLATELET DERIVED GROWTH FACTOR BINDING	12	0.844889225	1.853031254	0.000406647	0.009296523	0.007446774	1146	tags=75%, list=9%, signal=68%	Col2a1/Pdgfrb/Col4a1/Col1a1/Col3a1/Col5a1/Col1a2/Col6a1/Pdgfra
268	KEAP1 KO Vehicle vs WT Vehicle	GOBP METANEPHRIC NEPHRON DEVELOPMENT	GOBP METANEPHRIC NEPHRON DEVELOPMENT	21	0.765986602	1.871728356	0.000413765	0.009392524	0.007523673	1685	tags=71%, list=13%, signal=62%	Gdnf/Wnt4/Kif26b/Pdgfrb/Lif/Ret/Aqp1/Smo/Grem1/Sox9/Egr1/Pdgfra/Lamb2/Hes1/Lgr4
269	KEAP1 KO Vehicle vs WT Vehicle	GOBP SODIUM ION TRANSPORT	GOBP SODIUM ION TRANSPORT	114	0.53311668	1.727810002	0.000413923	0.009392524	0.007523673	1556	tags=27%, list=12%, signal=24%	Slc38a4/Slc4a8/Slc6a17/Wnk3/Hcn3/Plcb1/Pcsk9/Hecw2/Cxcl1/Stk39/Ank3/Slc6a12/Cntn1/Edn1/Ednra/Nos3/Dmd/Slc13a2/Nedd4/Slc24a3/Fxyd2/Slc6a9/Slc5a3/Serpine2/Atp2b4/Scn2a/Rangrf/Dmpk/Snta1/Scnn1a/Hcn2
270	KEAP1 KO Vehicle vs WT Vehicle	GOCC POSTSYNAPTIC SPECIALIZATION	GOCC POSTSYNAPTIC SPECIALIZATION	291	0.4299734	1.507024528	0.000416651	0.009419395	0.007545197	2643	tags=29%, list=21%, signal=23%	Epha4/Epha7/Sorcs2/Map1b/Zdhhc2/Yes1/Gper1/Hip1r/Insyn1/Robo2/Pak3/Dclk1/Cdh2/Elfn1/Epb41l3/Lrfn1/Mpdz/Ank3/Ryk/Nectin3/Prr7/Map1a/Hspb1/Ank2/Celsr3/Neo1/Arhgap44/Arc/Dlg5/Neurl1a/Mpp2/Dmd/Gria3/Lrfn4/Ablim1/Slc16a3/Efnb2/Dbn1/Palm/Cacna1c/Slc6a9/Lrp8/Ptprf/Adra2a/Aurka/Kpna2/Shisa9/Arhgef9/Tacc3/Neto2/Map2/Disc1/Tamalin/Rtn1/Syt11/Septin11/Samd14/Bnip3/Bcr/Casp3/Dst/Cacng7/Dlg1/Flrt3/Prrt1/Pdlim…
271	KEAP1 KO Vehicle vs WT Vehicle	GOBP NEPHRON DEVELOPMENT	GOBP NEPHRON DEVELOPMENT	105	0.531253562	1.698504723	0.000423202	0.009532195	0.007635553	2023	tags=41%, list=16%, signal=35%	Agt/Npnt/Gdnf/Wnt4/Kif26b/Gli3/Hoxa11/Yap1/Pdgfrb/Lif/Ret/Nid1/Aqp1/Foxc2/Plce1/Edn1/Lama5/Wwtr1/Cd24a/Angpt1/Irx3/Ednra/Fat4/Foxc1/Smo/Pdgfd/Six4/Grem1/Sox9/Egr1/Pdgfra/Ext1/Lamb2/Six1/Hes1/Heyl/Vegfa/Lgr4/Angpt2/Nup107/Lzts2/Hey1/Dlg1
272	KEAP1 KO Vehicle vs WT Vehicle	GOBP ANTIGEN PROCESSING AND PRESENTATION OF EXOGENOUS PEPTIDE ANTIGEN VIA MHC CLASS II	GOBP ANTIGEN PROCESSING AND PRESENTATION OF EXOGENOUS PEPTIDE ANTIGEN VIA MHC CLASS II	17	-0.786972983	-2.088739693	0.00042717	0.009586195	0.007678809	1330	tags=65%, list=11%, signal=58%	Ctss/H2-DMa/H2-DMb1/Unc93b1/Ifi30/B2m/Ctse/H2-Aa/Cd74/H2-Eb1/H2-Ab1
273	KEAP1 KO Vehicle vs WT Vehicle	GOBP POSITIVE REGULATION OF OSTEOBLAST DIFFERENTIATION	GOBP POSITIVE REGULATION OF OSTEOBLAST DIFFERENTIATION	62	0.591667961	1.764868751	0.000435143	0.009693833	0.007765029	1106	tags=35%, list=9%, signal=33%	Npnt/Cthrc1/Sfrp2/Wnt4/Tmem119/Gli3/Trp63/Ccn4/Pdlim7/Yap1/Prkd1/Ddr2/Lrp3/Fzd1/Acvr2b/Wnt10b/Wwtr1/Ccn1/Fermt2/Bmpr1a/Dlx5/Fbxo5
274	KEAP1 KO Vehicle vs WT Vehicle	GOBP T CELL MEDIATED IMMUNITY	GOBP T CELL MEDIATED IMMUNITY	104	-0.473879465	-1.764816829	0.000434087	0.009693833	0.007765029	1289	tags=19%, list=10%, signal=17%	H2-T22/H2-D1/Sash3/Arid5a/Unc93b1/Slc11a1/Il4/Raet1e/Tnfrsf1b/Il7r/Icam1/Malt1/B2m/Cd1d1/Il4i1/H2-T24/H2-T23/Fut7/Gata3/Cr2
275	KEAP1 KO Vehicle vs WT Vehicle	GOBP RESPIRATORY SYSTEM DEVELOPMENT	GOBP RESPIRATORY SYSTEM DEVELOPMENT	191	0.474631717	1.610216947	0.000437227	0.00970486	0.007773862	1848	tags=28%, list=15%, signal=24%	Tnc/Aldh1a3/Lama1/Foxp2/Gli3/Yap1/Fgfrl1/Pdgfrb/Lif/Eda/Acvr2b/Lox/Tgfb3/Ptk7/Lama5/Ccn2/Id1/Dlg5/Col3a1/Fgf7/Nos3/Wnt5a/Bmpr1a/Errfi1/Mmp14/Tulp3/Sparc/Fbn1/Six4/Heg1/Col6a1/Pdpn/Dlx5/Adamts2/Sox9/Wdpcp/Man1a2/Pdgfra/Tmtc3/Msx1/Ada/Ext1/Loxl3/Six1/Spry1/Flt4/Hes1/Gata6/Epas1/Vegfa/Chd7/Mgp/Nfib
276	KEAP1 KO Vehicle vs WT Vehicle	GOBP SODIUM ION TRANSMEMBRANE TRANSPORT	GOBP SODIUM ION TRANSMEMBRANE TRANSPORT	65	0.595400683	1.788631869	0.000451366	0.009982395	0.007996176	1556	tags=31%, list=12%, signal=27%	Slc4a8/Slc6a17/Wnk3/Hcn3/Plcb1/Pcsk9/Hecw2/Stk39/Slc6a12/Dmd/Nedd4/Slc24a3/Fxyd2/Slc6a9/Atp2b4/Scn2a/Rangrf/Snta1/Scnn1a/Hcn2
277	KEAP1 KO Vehicle vs WT Vehicle	GOMF CALCIUM ION BINDING	GOMF CALCIUM ION BINDING	334	0.424356475	1.490185879	0.000454719	0.010020244	0.008026494	2144	tags=29%, list=17%, signal=25%	Hmcn1/Npnt/Alpl/Slit3/Adgrl4/Dysf/Vcan/S100a2/Aif1l/Plcb1/Unc13b/Fbln2/Pcdh19/Cdh13/Cdh2/Svep1/Ehd2/Ret/Cgref1/Thbs2/Nid1/Fkbp10/Prrg4/Ehd3/S100a8/Cetn4/Thbd/Bmp1/Enpp3/Pitpnm2/Celsr3/Melk/Aoc3/Fkbp14/Slit2/Fstl1/Fbln1/Hspg2/Vldlr/Syt13/Nkd2/Sned1/Ltbp1/Fat4/Ncs1/Epdr1/Loxl2/Cd248/Sparc/Fbn1/Masp1/Heg1/Myl9/Ltbp2/Man1a2/Pla2g5/Thbs3/Pcdh18/Dsc2/Lrp8/Thbs1/Pls3/S100a16/Plcd1/Efcab7/Cdh1/Efemp2/Cdh…
278	KEAP1 KO Vehicle vs WT Vehicle	GOCC NEURON PROJECTION TERMINUS	GOCC NEURON PROJECTION TERMINUS	111	0.52442308	1.692023598	0.000469647	0.01031197	0.008260175	1371	tags=24%, list=11%, signal=22%	Slc4a8/Epha4/Tnn/Htr1b/Penk/Sncg/Dixdc1/Hcn3/Kcna3/Ptprn/Gper1/Unc13b/Prkca/Aqp1/Tpbg/Fstl3/Npy/Tspoap1/Ccl2/Dmd/Ncs1/Gria3/Lrrk2/Cad/Septin6/Adra2a/Cdh1
279	KEAP1 KO Vehicle vs WT Vehicle	GOBP POSITIVE REGULATION OF NEUROBLAST PROLIFERATION	GOBP POSITIVE REGULATION OF NEUROBLAST PROLIFERATION	25	0.72860583	1.842729395	0.000472225	0.010331412	0.008275748	2107	tags=60%, list=17%, signal=50%	Vcan/Cx3cr1/Gli3/Id4/Fzd3/Cx3cl1/Cip2a/Smo/Aspm/Disc1/Hif1a/Vegfa/Cdon/Smarcd3/Vegfc
280	KEAP1 KO Vehicle vs WT Vehicle	GOBP POSITIVE REGULATION OF CELL CYCLE G1 S PHASE TRANSITION	GOBP POSITIVE REGULATION OF CELL CYCLE G1 S PHASE TRANSITION	54	0.611018617	1.791532694	0.000474903	0.010340016	0.00828264	2096	tags=35%, list=17%, signal=29%	Ccne2/Plcb1/Rgcc/Tert/Fam83d/Trp63/Ddr2/Ccnd2/Stxbp4/Rrm2/Ccne1/Rrm1/Stil/Egfr/Dbf4/Ube2e2/Pagr1a/Adamts1/Ccnd3
281	KEAP1 KO Vehicle vs WT Vehicle	GOBP POSITIVE REGULATION OF CANONICAL WNT SIGNALING PATHWAY	GOBP POSITIVE REGULATION OF CANONICAL WNT SIGNALING PATHWAY	88	0.549778431	1.711073687	0.000476007	0.010340016	0.00828264	1934	tags=28%, list=15%, signal=24%	Kank1/Sfrp2/Sfrp1/Yap1/Peg12/Eda/Reck/Ror2/Ptk7/Wnt10b/Sox4/Col1a1/Adgra2/Lrrk2/Dlx5/Rspo3/Sema5a/Egfr/Sfrp4/Aspm/Adnp/Daam2/Lgr4/Ppp2r3a/Egf
282	KEAP1 KO Vehicle vs WT Vehicle	GOBP BRANCHING INVOLVED IN MAMMARY GLAND DUCT MORPHOGENESIS	GOBP BRANCHING INVOLVED IN MAMMARY GLAND DUCT MORPHOGENESIS	24	0.725359132	1.830324154	0.000483492	0.010465367	0.00838305	1150	tags=38%, list=9%, signal=34%	Etv4/Vdr/Wnt4/Tbx3/Ddr1/Wnt5a/Csf1/Ar/Epha2
283	KEAP1 KO Vehicle vs WT Vehicle	GOBP SIGNAL TRANSDUCTION IN ABSENCE OF LIGAND	GOBP SIGNAL TRANSDUCTION IN ABSENCE OF LIGAND	68	0.587795999	1.777367884	0.000488731	0.010504267	0.00841421	1088	tags=22%, list=9%, signal=20%	Col2a1/Gdnf/Eya2/Tert/Inhba/Ngf/Il1b/Ret/Bok/Gas1/Cx3cl1/Tgfb2/Snai2/Eya4/Agap2
284	KEAP1 KO Vehicle vs WT Vehicle	GOBP APPENDAGE DEVELOPMENT	GOBP APPENDAGE DEVELOPMENT	150	0.497524179	1.650771565	0.00048796	0.010504267	0.00841421	2084	tags=33%, list=17%, signal=28%	Col2a1/Rarb/Nfia/Sfrp2/Sema3c/Pitx1/Tbx3/Aff3/Gli3/Prrx2/Shox2/Trp63/Hoxa11/Hoxc10/Gas1/Prrx1/Reck/Ror2/Crabp2/Fermt2/Twist1/Col3a1/Tgfb2/Dmd/Wnt5a/Bmpr1a/Errfi1/Tulp3/Ece1/Grem1/Col6a1/Dlx5/Sox9/Wdpcp/Cacna1c/Gja1/Msx1/Ext1/Traf3ip1/B9d1/Hoxc11/Alx4/Rab23/Chd7/Enpp1/Runx2/Cyp26b1/Hoxa9/Comp/Bpnt2
285	KEAP1 KO Vehicle vs WT Vehicle	GOBP DEVELOPMENTAL CELL GROWTH	GOBP DEVELOPMENTAL CELL GROWTH	209	0.462590018	1.580534632	0.000493612	0.01057195	0.008468426	2098	tags=28%, list=17%, signal=24%	Agt/Tnn/Epha7/Slit3/Col14a1/Map1b/Nrn1/Rgs4/Ccn4/Ngf/Dclk1/Ddr1/Sema3a/Ryk/Ndn/Edn1/Cttn/Ang2/Crabp2/Wasf1/Slit2/Ednra/Tnfrsf12a/Wnt5a/Smo/Smad7/Dbn1/Sox9/Sema5a/Akap6/Trim46/Fdps/Map3k13/Vcl/Aurka/Sema7a/Ext1/Cdh1/Lamb2/Map2/Efna5/Disc1/Nfix/Syt3/Postn/Adnp/Vegfa/Raph1/Smurf1/L1cam/Cxcr4/Cacng7/Fxn/Akap13/Cxcl12/Sema6d/Flrt3/Pdlim5
286	KEAP1 KO Vehicle vs WT Vehicle	GOBP NEURAL PRECURSOR CELL PROLIFERATION	GOBP NEURAL PRECURSOR CELL PROLIFERATION	146	0.493246234	1.63359715	0.000498155	0.010631943	0.008516482	2020	tags=32%, list=16%, signal=27%	Zfp423/Ptn/Rarb/Dixdc1/Nfia/Vcan/Slc16a2/Cx3cr1/Tafa1/Gli3/Il1b/Cdh2/Adgrg1/Kif14/Id4/Shcbp1/Ryk/Fzd3/Cx3cl1/Melk/Zfp503/Cd24a/Cip2a/Emx2/Wnt5a/Smo/Lrrk2/Dbn1/Eml1/Trnp1/Racgap1/Aspm/Tacc3/Setd1a/Tead3/Disc1/Nfix/Hif1a/Vegfa/Spint1/Cdon/Nfib/Cxcr4/Egf/Smarcd3/Numbl
287	KEAP1 KO Vehicle vs WT Vehicle	GOBP REGULATION OF SYNAPSE ASSEMBLY	GOBP REGULATION OF SYNAPSE ASSEMBLY	118	0.516564774	1.673838699	0.000504663	0.010659034	0.008538183	2411	tags=36%, list=19%, signal=30%	Epha7/Negr1/Map1b/Dclk1/Lrfn1/Fzd1/Thbs2/Prkca/Nectin3/Srpx2/Tpbg/Nectin1/Dlg5/Farp1/Slit2/Vldlr/Neurl1a/Wnt5a/Mdga1/Lrfn4/Six4/Lrrn3/Ptprd/Mark1/Efna5/Ephb3/Six1/Gpc4/Ephb2/Adnp/L1cam/Numbl/Ptpn13/Arhgap33/Flrt3/Pdlim5/Dlg4/Lzts3/Ube2v2/Ptk2/Il1rap/Prickle2/Lrp4
288	KEAP1 KO Vehicle vs WT Vehicle	GOBP MICROTUBULE CYTOSKELETON ORGANIZATION INVOLVED IN MITOSIS	GOBP MICROTUBULE CYTOSKELETON ORGANIZATION INVOLVED IN MITOSIS	143	0.488970293	1.612999849	0.00050354	0.010659034	0.008538183	1838	tags=30%, list=15%, signal=26%	Plk1/Cdc20/Kif4/Ccnb1/Nek2/Cep97/Uhrf1/Cenph/Nuf2/Plk3/Prc1/Map9/Kifc5b/Tpx2/Kif11/Nusap1/Aurkb/Dlgap5/Birc5/Spc25/Sapcd2/Stil/Eml1/Cdk1/Racgap1/Gpsm1/Arhgef10/Aurka/Rangrf/Tacc3/Gnai1/Ndc80/Kifc1/Tubg1/Mad2l1/Spry1/Poc1a/Aaas/Cenpe/Mybl2/Stmn1/Kif23/Bora
289	KEAP1 KO Vehicle vs WT Vehicle	GOBP STEROID METABOLIC PROCESS	GOBP STEROID METABOLIC PROCESS	193	0.470548496	1.596970502	0.000502017	0.010659034	0.008538183	2248	tags=32%, list=18%, signal=27%	Ephx2/Akr1c18/Cyp2d22/Akr1c14/Snai1/Pcsk9/Wnt4/Cyp7b1/Igf1r/Inhba/Ch25h/Dgat2/Spp1/Vldlr/Bmp5/Hsd17b7/Errfi1/Mttp/Snai2/Abca5/Dkk3/Lss/Ttc39b/Prkaa2/Egr1/Fdft1/Amacr/Pdgfra/Schip1/Ces1g/Nsdhl/Fdps/Dhcr24/Sc5d/Igfbp7/Hmgcr/Mvk/Sqle/Mvd/Cyp39a1/Adm/Idi1/Cyp51/Stard4/Nr1d1/Tsku/Insig1/Lpcat3/Lima1/Enpp1/Msmo1/Cyp26b1/Hmgcs1/Ldlr/Srebf1/Creb1/Lbr/Adora2b/Pmvk/Cyp2r1/H6pd/Ddx20
290	KEAP1 KO Vehicle vs WT Vehicle	GOMF OLFACTORY RECEPTOR ACTIVITY	GOMF OLFACTORY RECEPTOR ACTIVITY	37	-0.621348964	-1.965860019	0.0005147	0.010833557	0.008677981	1119	tags=43%, list=9%, signal=40%	Vmn2r120/Or8c15/Or8b55/Or52k2/Or5v1b/Or13p3/Or1j13/Or5v1/Or1af1/Or1ab2/Or12e8/Or2v1/Or8b53/Or52u1/Or51v8/Or2y1
291	KEAP1 KO Vehicle vs WT Vehicle	GOBP ODONTOGENESIS	GOBP ODONTOGENESIS	77	0.569317886	1.751499118	0.000524073	0.010955273	0.008775478	1286	tags=32%, list=10%, signal=29%	Serpine1/Apcdd1/Gli3/Trp63/Inhba/Eda/Gas1/Acvr2b/Fam20a/Edn1/Lama5/Col1a1/Lamb1/Nectin1/Hacd1/Sp7/Ednra/Foxc1/Bmpr1a/Smo/Id3/Csf1/Tnfrsf11b/Pdgfra/Msx1
292	KEAP1 KO Vehicle vs WT Vehicle	GOBP NEGATIVE REGULATION OF CANONICAL WNT SIGNALING PATHWAY	GOBP NEGATIVE REGULATION OF CANONICAL WNT SIGNALING PATHWAY	102	0.535973092	1.705349527	0.000522372	0.010955273	0.008775478	2475	tags=36%, list=20%, signal=29%	Tnn/Cthrc1/Sfrp2/Mcc/Gli3/Sfrp1/Sox13/Cdh2/Cav1/Fzd1/Ror2/Ankrd6/Wwtr1/Tpbg/Dact3/Nkd2/Wnt5a/Snai2/Dkk3/Grem1/Sox9/Egr1/Tbx18/Cdh1/Sfrp4/Bicc1/Rbms3/Ppp2r3a/Jade1/Lzts2/Frzb/Lats2/Wnt5b/Apc/Znrf3/Lrp4/Tcf7l2
293	KEAP1 KO Vehicle vs WT Vehicle	GOCC SARCOLEMMA	GOCC SARCOLEMMA	113	0.525564843	1.697822939	0.000529558	0.011032147	0.008837056	2311	tags=40%, list=18%, signal=33%	Krt19/Dysf/Vdr/Car4/Col6a3/Igf1r/Rem1/Flnc/Cdh2/Cav1/Cacna2d1/Ank3/Aqp1/Tgfb3/Ank2/Stbd1/Ednra/Nos3/Dmd/Adcy6/Rtn2/Col6a1/Akap6/Cacna1c/Alox5/Col6a2/Vcl/Atp2b4/Scn2a/Cacnb1/Itga7/Snta1/Sspn/Rrad/Cacnb3/Dst/Bgn/Synm/Slc2a1/Cacng7/Dlg1/Utrn/Ptk2/Camk2d/Ezr
294	KEAP1 KO Vehicle vs WT Vehicle	GOBP PLACENTA BLOOD VESSEL DEVELOPMENT	GOBP PLACENTA BLOOD VESSEL DEVELOPMENT	32	0.691230364	1.833517002	0.000532174	0.011048936	0.008850505	2112	tags=50%, list=17%, signal=42%	Fosl1/Nr2f2/Vash2/Ccn1/Llgl2/Plcd3/Syde1/Nsdhl/Plcd1/Vash1/Nfe2/Hes1/Spint1/Socs3/Hey1/Pkd2
295	KEAP1 KO Vehicle vs WT Vehicle	GOBP REGULATION OF CHEMOTAXIS	GOBP REGULATION OF CHEMOTAXIS	158	0.48258499	1.610064737	0.000534299	0.011055459	0.00885573	1927	tags=33%, list=15%, signal=28%	Cxcl10/Ccl5/Ptn/Serpine1/Dysf/Cx3cr1/Mmp28/Robo2/Cdh13/Stk39/Prkd1/Pdgfrb/Il1b/Sema3a/Gstp2/Prkca/Ryk/Tubb2b/Jam3/Hspb1/Edn1/Cttn/Cx3cl1/Tpbg/Slit2/Vegfd/Ednra/Adgra2/Ccl2/Nedd9/Ccn3/Wnt5a/Pdgfd/Snai2/Csf1/Grem1/Efnb2/P2ry12/Sema5a/Pdgfra/Mif/Cxcl14/Thbs1/Lpar1/Ccl7/Vegfa/Il34/Angpt2/S1pr1/Camk1d/Cxcr4/Nbl1
296	KEAP1 KO Vehicle vs WT Vehicle	GOBP ENDOCARDIAL CUSHION DEVELOPMENT	GOBP ENDOCARDIAL CUSHION DEVELOPMENT	38	0.651143815	1.805314213	0.000553578	0.01137724	0.009113486	2058	tags=47%, list=16%, signal=40%	Snai1/Tbx3/Robo2/Tgfb3/Twist1/Bmp5/Nos3/Tgfb2/Bmpr1a/Nedd4/Snai2/Sox9/Msx1/Thbs1/Acvr1/Heyl/Hey1/Tgfbr1
297	KEAP1 KO Vehicle vs WT Vehicle	GOBP BONE DEVELOPMENT	GOBP BONE DEVELOPMENT	179	0.470392671	1.592416277	0.000551736	0.01137724	0.009113486	2084	tags=36%, list=17%, signal=30%	Smad9/Col2a1/Tnn/Alpl/Col10a1/Has2/Rarb/Bnc2/Adamts7/Tmem119/Spns2/Mmp16/Timp3/Csgalnact1/Adamts12/Gli3/Shox2/Ccn4/Hoxa11/Ddr2/Lox/Serpinh1/Col1a1/Twist1/Hspg2/Ogn/Col3a1/Ecm1/Col27a1/Fat4/Dmd/Foxc1/Mmp14/Tulp3/Sparc/Fbn1/Grem1/Col6a1/Dlx5/Sox9/Thbs3/Pdgfc/Gja1/Chsy1/Stc1/Msx1/Thbs1/Pls3/Ext1/Sfrp4/Mapk11/Nfix/Rab23/Poc1a/Evc/Bgn/Insig1/Enpp1/Runx2/Cyp26b1/Comp/Nab1/Akap13/Bpnt2
298	KEAP1 KO Vehicle vs WT Vehicle	GOBP ENDOCARDIAL CUSHION MORPHOGENESIS	GOBP ENDOCARDIAL CUSHION MORPHOGENESIS	31	0.673284154	1.78795071	0.000563669	0.011545758	0.009248473	2058	tags=52%, list=16%, signal=43%	Snai1/Tbx3/Robo2/Tgfb3/Twist1/Bmp5/Nos3/Tgfb2/Bmpr1a/Snai2/Sox9/Msx1/Acvr1/Heyl/Hey1/Tgfbr1
299	KEAP1 KO Vehicle vs WT Vehicle	GOBP EXTRACELLULAR MATRIX ASSEMBLY	GOBP EXTRACELLULAR MATRIX ASSEMBLY	40	0.652471898	1.821503535	0.000569399	0.01155611	0.009256766	1597	tags=50%, list=13%, signal=44%	Agt/Has2/Rgcc/Lox/Fkbp10/Gpm6b/Pxdn/Lamb1/Col3a1/Phldb2/Antxr1/Col1a2/Col6a1/Sox9/Tgfbr3/Qsox1/Tie1/Lamb2/Efemp2/Ntn4
300	KEAP1 KO Vehicle vs WT Vehicle	GOBP MAMMARY GLAND MORPHOGENESIS	GOBP MAMMARY GLAND MORPHOGENESIS	43	0.63645515	1.799366115	0.000571747	0.01155611	0.009256766	1150	tags=28%, list=9%, signal=25%	Etv4/Vdr/Wnt4/Tbx3/Gli3/Ddr1/Cav1/Slit2/Wnt5a/Csf1/Ar/Epha2
301	KEAP1 KO Vehicle vs WT Vehicle	GOBP SMOOTH MUSCLE CONTRACTION	GOBP SMOOTH MUSCLE CONTRACTION	73	0.566725619	1.725446067	0.000570185	0.01155611	0.009256766	2242	tags=42%, list=18%, signal=35%	Ptgs2/Agt/Npnt/Arhgap42/Gdnf/F2r/Gper1/Tbx3/Acta2/Cav1/Cald1/Edn1/Cttn/Ednra/Cacna1c/Pde4d/Adra2a/Ada/Mylk/Atp2b4/Sphk1/Pawr/Apbb2/Mkks/Comp/Dlg1/Irag1/Dock4/Adora2b/Dock5/Smpd3
302	KEAP1 KO Vehicle vs WT Vehicle	GOCC ADHERENS JUNCTION	GOCC ADHERENS JUNCTION	107	0.533442255	1.711718908	0.000569476	0.01155611	0.009256766	1667	tags=30%, list=13%, signal=26%	Hmcn1/Wnk3/Ldb3/Frmd5/Ccdc85c/Pard3/Cdh13/Pdlim7/Cdh2/Sorbs1/Arvcf/Nectin3/Pdlim1/Ajuba/Pdlim2/Shroom3/Nectin1/Fermt2/Dlg5/Tjp1/Smad7/Pals1/Dsc2/Ptprm/Vcl/Cdh1/Cdh24/Cdh11/Efna5/Cdca3/Jcad/Vegfa
303	KEAP1 KO Vehicle vs WT Vehicle	GOBP PARAXIAL MESODERM DEVELOPMENT	GOBP PARAXIAL MESODERM DEVELOPMENT	16	0.800451792	1.843559965	0.000575482	0.011593202	0.009286477	873	tags=44%, list=7%, signal=41%	Yap1/Tead1/Foxc2/Nckap1/Foxc1/Wnt5a/Bmpr1a
304	KEAP1 KO Vehicle vs WT Vehicle	GOBP REGULATION OF ORGANIC ACID TRANSPORT	GOBP REGULATION OF ORGANIC ACID TRANSPORT	58	0.611638381	1.804180416	0.000583943	0.011686512	0.009361221	1876	tags=33%, list=15%, signal=28%	Slc43a1/Agt/Htr1b/Gabbr1/Rgs4/Il1rn/Pla2r1/Il1b/Adora2a/Arg1/Edn1/Avpr1a/Mif/Ces1g/Thbs1/Pla2g4a/Slc7a5/Ptges/Slc12a2
305	KEAP1 KO Vehicle vs WT Vehicle	GOBP POSITIVE REGULATION OF PROTEIN LOCALIZATION	GOBP POSITIVE REGULATION OF PROTEIN LOCALIZATION	426	0.403759563	1.433046033	0.000583078	0.011686512	0.009361221	2695	tags=25%, list=21%, signal=20%	Ptgs2/Mtcl1/Wnk3/Ankrd1/Ptn/Sytl4/Plcb1/Zdhhc2/Gper1/Unc13b/Ect2/Tert/Gli3/Yap1/Prkd1/Myom1/Erbb2/Adora2a/Sorbs1/Gpr39/Ank3/Tgfb3/Tmem35a/Map1a/Edn1/Sox4/Wwtr1/Ang2/Fermt2/Farp1/Plk3/Brca1/Tcaf1/Tcaf2/Nkd2/Ccl2/Nedd9/Tgfb2/Smo/Dkc1/Clip3/Acsl3/Prkaa2/Agap2/Prkg2/Epha2/Cacna1c/Dzip1/Egfr/Cdk1/Slc5a3/Gja1/Efcab7/Cdh1/Atp2b4/Rangrf/Gnai1/Capn10/Tomt/Bicd1/Cacnb3/Rab11fip2/Syt11/Ephb2/Cdkn2a/Hif1a/Pt…
306	KEAP1 KO Vehicle vs WT Vehicle	GOBP REGULATION OF LYMPHOCYTE MEDIATED IMMUNITY	GOBP REGULATION OF LYMPHOCYTE MEDIATED IMMUNITY	138	-0.429215159	-1.705610666	0.000598003	0.011928799	0.0095553	1289	tags=19%, list=10%, signal=17%	H2-T22/H2-D1/Tnfsf13/Sash3/Arid5a/Cd28/Il4/Raet1e/Clec2d/Trem2/Tnfrsf1b/Il7r/Malt1/B2m/Fcgr1/C3/Sh2d1b1/Slamf6/Cd1d1/Il4i1/H2-T24/H2-T23/Fut7/Il27ra/Gata3/Cr2
307	KEAP1 KO Vehicle vs WT Vehicle	GOBP CELL CELL JUNCTION ASSEMBLY	GOBP CELL CELL JUNCTION ASSEMBLY	94	0.538764555	1.687325761	0.000602242	0.011974218	0.009591682	1403	tags=29%, list=11%, signal=26%	Agt/Cldn15/Snai1/Ect2/Cldn5/Pard3/Cdh13/Il1b/Cdh2/Epb41l3/Cav1/Mpdz/Gjc1/Prkca/Jam3/Fscn1/Dlg5/Tjp1/Irx3/Snai2/Smad7/Epha2/Gja1/Vcl/Cdh1/Cdh24/Cdh11
308	KEAP1 KO Vehicle vs WT Vehicle	GOBP REGULATION OF ESTABLISHMENT OF PLANAR POLARITY	GOBP REGULATION OF ESTABLISHMENT OF PLANAR POLARITY	13	0.827487154	1.842069589	0.000615551	0.012159627	0.009740199	1051	tags=54%, list=8%, signal=49%	Sfrp2/Sfrp1/Fzd2/Fzd1/Ptk7/Wnt5a/Sapcd2
309	KEAP1 KO Vehicle vs WT Vehicle	GOMF INTEGRIN BINDING	GOMF INTEGRIN BINDING	122	0.515847921	1.678301388	0.000613787	0.012159627	0.009740199	1427	tags=33%, list=11%, signal=29%	Gfra1/Tnn/Npnt/Ptn/Frmd5/Tnc/Ccn4/Il1b/Svep1/Itga10/Prkca/Esm1/Tln2/Jam3/Spp1/Lama5/Cx3cl1/Ccn1/Ccn2/Lamb1/Itga11/Itgal/Fermt2/Fbln1/Col3a1/Ccn3/Dmd/Mmp14/Fbn1/Ccn5/Jam2/Itga2b/Egfr/Thbs1/S1pr3/Sema7a/Plpp3/Lamb2/Col16a1/Itga7
310	KEAP1 KO Vehicle vs WT Vehicle	GOBP NEGATIVE REGULATION OF ORGANIC ACID TRANSPORT	GOBP NEGATIVE REGULATION OF ORGANIC ACID TRANSPORT	20	0.757369448	1.835461996	0.000626949	0.012305142	0.009856761	386	tags=35%, list=3%, signal=34%	Slc43a1/Htr1b/Gabbr1/Rgs4/Il1rn/Pla2r1/Il1b
311	KEAP1 KO Vehicle vs WT Vehicle	GOBP SOMITE DEVELOPMENT	GOBP SOMITE DEVELOPMENT	54	0.604300279	1.771834242	0.000626204	0.012305142	0.009856761	2002	tags=39%, list=16%, signal=33%	Sfrp2/Sema3c/Wnt4/Sfrp1/Ror2/Foxc2/Nckap1/Rad51b/Foxc1/Wnt5a/Bmpr1a/Smo/Six4/Tbx18/Xrcc2/Atm/Loxl3/Six1/Mthfd1/Ppp2r3a/Frzb
312	KEAP1 KO Vehicle vs WT Vehicle	GOBP POSITIVE REGULATION OF GROWTH	GOBP POSITIVE REGULATION OF GROWTH	224	0.451617838	1.552582934	0.000628984	0.012305499	0.009857047	2153	tags=28%, list=17%, signal=23%	Agt/Serpine1/Plcb1/Map1b/Sfrp2/Igf1r/Sfrp1/Ccn4/Ngf/Yap1/Foxs1/Ccnd2/Erbb2/Tead1/Ghr/Edn1/Ccnb1/Crabp2/Tnfrsf12a/Tgfb2/Wnt5a/Bmpr1a/Smo/Mmp14/Csf1/Smad7/Dbn1/Dnph1/Tgfbr3/Sema5a/Akap6/Avpr1a/Egfr/Cdk1/Fdps/Map3k13/Sema7a/Ncam1/Efna5/Disc1/Slc25a33/Sphk1/Syt3/Cxcl16/Flt4/Adnp/Gata6/Acacb/Vegfa/Chd7/Smurf1/L1cam/Prr5/Cxcr4/Cacng7/Mkks/Fxn/Dlg1/Cxcl12/Tgfbr1/Creb1/Ybx3
313	KEAP1 KO Vehicle vs WT Vehicle	GOBP EMBRYONIC FORELIMB MORPHOGENESIS	GOBP EMBRYONIC FORELIMB MORPHOGENESIS	22	0.737836455	1.827590275	0.000632053	0.012326034	0.009873496	2657	tags=68%, list=21%, signal=54%	Tbx3/Shox2/Trp63/Hoxa11/Reck/Crabp2/Twist1/Cacna1c/Msx1/Alx4/Runx2/Hoxa9/Rdh10/Rpgrip1l/Rspo2
314	KEAP1 KO Vehicle vs WT Vehicle	GOBP REGULATION OF MUSCLE SYSTEM PROCESS	GOBP REGULATION OF MUSCLE SYSTEM PROCESS	164	0.476102221	1.598422182	0.000638283	0.012407905	0.009939076	2350	tags=34%, list=19%, signal=28%	Ptgs2/Agt/Npnt/Arhgap42/F2r/Rgs4/Gper1/Rem1/Ccn4/Prkd1/Lmcd1/Cav1/Cald1/Prkca/Ehd3/Tead1/Edn1/Cttn/Ank2/Ccn2/Nos3/Dmd/Errfi1/Ece1/Smad7/Srl/Dbn1/Pde5a/Akap6/Smtn/Cacna1c/Pde4d/Dsc2/Stc1/Fdps/Adra2a/Ada/Atp2b4/Rangrf/Cacnb1/Dmpk/Sphk1/Acacb/Gtf2ird1/Pawr/Dlg1/Irag1/Dock4/Adora2b/Dock5/Eno1/Ptk2/Camk2d/Camk2g/Akap9
315	KEAP1 KO Vehicle vs WT Vehicle	GOBP NEURON PROJECTION EXTENSION	GOBP NEURON PROJECTION EXTENSION	143	0.485069887	1.600133311	0.000644038	0.012480031	0.009996852	2064	tags=29%, list=16%, signal=25%	Tnn/Slit3/Map1b/Nrn1/Ngf/Dclk1/Ddr1/Sema3a/Ryk/Ndn/Edn1/Cttn/Wasf1/Slit2/Ednra/Tnfrsf12a/Wnt5a/Smo/Dbn1/Sema5a/Trim46/Map3k13/Vcl/Aurka/Sema7a/Cdh1/Lamb2/Map2/Disc1/Syt3/Postn/Adnp/Vegfa/Raph1/Smurf1/L1cam/Cxcr4/Cacng7/Fxn/Cxcl12/Sema6d/Flrt3
316	KEAP1 KO Vehicle vs WT Vehicle	GOBP RESPONSE TO BMP	GOBP RESPONSE TO BMP	111	0.518444354	1.672733552	0.000650018	0.012556047	0.010057743	1927	tags=41%, list=15%, signal=35%	Zfp423/Smad9/Col2a1/Nfia/Sfrp2/Adamts7/Adamts12/Sfrp1/Cav1/Smad6/Fzd1/Acvr2b/Ror2/Ccn1/Neo1/Id1/Fstl3/Skil/Fstl1/Bmp5/Wnt5a/Bmpr1a/Fbn1/Grem1/Smad7/Dlx5/Egr1/Htra3/Tgfbr3/Msx1/Ext1/Sfrp4/Tob1/Acvr1/Chrdl1/Tmem53/Nfix/Twsg1/Hes1/Heyl/Gata6/Fst/Smurf1/Runx2/Nbl1
317	KEAP1 KO Vehicle vs WT Vehicle	GOMF PROTEIN TYROSINE KINASE ACTIVITY	GOMF PROTEIN TYROSINE KINASE ACTIVITY	100	0.53374017	1.697996861	0.000656494	0.012641135	0.0101259	1742	tags=30%, list=14%, signal=26%	Epha4/Epha7/Styk1/Yes1/Igf1r/Ddr2/Fgfrl1/Pdgfrb/Erbb2/Ddr1/Ret/Tyro3/Ryk/Ror2/Ptk7/Melk/Ednra/Dyrk3/Ttk/Pdgfra/Epha2/Egfr/Ephb4/Tie1/Ephb3/Flt4/Ephb2/Tnk2/Frk/Axl
318	KEAP1 KO Vehicle vs WT Vehicle	GOBP VENTRICULAR SEPTUM MORPHOGENESIS	GOBP VENTRICULAR SEPTUM MORPHOGENESIS	39	0.654058035	1.822085466	0.000662983	0.012725934	0.010193827	2058	tags=49%, list=16%, signal=41%	Slit3/Tbx3/Robo2/Fgfrl1/Fzd2/Fzd1/Sox4/Slit2/Nos3/Tgfb2/Wnt5a/Bmpr1a/Smad7/Tgfbr3/Acvr1/Hes1/Heyl/Hey1/Tgfbr1
319	KEAP1 KO Vehicle vs WT Vehicle	GOBP ANTIGEN PROCESSING AND PRESENTATION	GOBP ANTIGEN PROCESSING AND PRESENTATION	89	-0.513134818	-1.864437395	0.000670308	0.012786117	0.010242035	3064	tags=54%, list=24%, signal=41%	Atg5/Lgmn/Ctsl/Mr1/Fcgr3/H2-Q10/H2-K1/Fcgr2b/Psmb8/Psmb9/Was/H2-M3/Mpeg1/Fcer1g/H2-T10/Tap2/Psme1/Cd68/Psme2/Tap1/Ctss/Tapbp/H2-T22/H2-D1/H2-DMa/Ptpn22/Pycard/H2-DMb1/Unc93b1/Marchf1/Slc11a1/Ifi30/Raet1e/Trem2/Icam1/B2m/Fcgr1/Fcgr4/Fgl2/Psap/Cd1d1/H2-T24/Ctse/H2-T23/H2-Aa/Cd74/H2-Eb1/H2-Ab1
320	KEAP1 KO Vehicle vs WT Vehicle	GOCC LYTIC VACUOLE MEMBRANE	GOCC LYTIC VACUOLE MEMBRANE	193	-0.400465635	-1.609739336	0.000670131	0.012786117	0.010242035	3717	tags=47%, list=29%, signal=33%	Atxn3/Lamtor1/Slc15a4/Flcn/Lamtor3/Cdip1/Npc1/Slc17a5/Slc26a11/Grn/Chmp2b/Slc29a3/Laptm5/Pip4p1/Chmp7/Tmem9/Gpr137b/Sppl2a/Vps13a/Ap1b1/Clec16a/Ifitm2/Ctns/Vamp8/Atp6ap2/Tsc2/Chmp2a/H2-Q10/Lamtor2/Tbc1d7/H2-K1/Chmp1b/Tmem192/Slc38a9/Snapin/Slc31a2/Ctsd/Hps6/Plekhm2/Mpeg1/Borcs6/Slc46a3/Atp6v1g1/Cln5/Nprl2/Lamp1/Tmem175/Cd63/Cln3/Cd68/Mitf/Kxd1/Sidt2/Ubxn6/Litaf/Rnf167/Clcn7/Stx8/P2rx4/Vps39/Lamp2…
321	KEAP1 KO Vehicle vs WT Vehicle	GOBP POSITIVE REGULATION OF CALCIUM ION TRANSPORT	GOBP POSITIVE REGULATION OF CALCIUM ION TRANSPORT	80	0.549009292	1.691509744	0.00067672	0.012868217	0.0103078	1412	tags=25%, list=11%, signal=22%	Cxcl10/Ccl5/Wnk3/Serpine1/F2r/Gper1/Jph2/Trpc6/Pdgfrb/Cav1/Gpr39/Ehd3/Ank2/Cx3cl1/Ednra/Akap6/Cacna1c/Stc1/Mylk/Gstm7
322	KEAP1 KO Vehicle vs WT Vehicle	GOBP REGULATION OF POSTSYNAPSE ORGANIZATION	GOBP REGULATION OF POSTSYNAPSE ORGANIZATION	131	0.493713497	1.617281994	0.000698048	0.013232559	0.010599648	2872	tags=31%, list=23%, signal=24%	Epha4/Epha7/Map1b/Pak3/Dclk1/Cdh2/Lrfn1/Ror2/Nectin3/Arhgap44/Arc/Neurl1a/Nedd9/Wnt5a/Lrfn4/Lrrk2/Dbn1/Ptprd/Lrp8/Mark1/Ptprf/Zdhhc15/Disc1/Ephb2/Arhgap22/Numbl/Arhgap33/Pdlim5/Lzts3/Il1rap/Kif1a/Kalrn/Prickle2/Lrp4/Abi3bp/Cdk5r1/Pten/Usp9x/Tanc1/Bhlhb9
323	KEAP1 KO Vehicle vs WT Vehicle	GOBP CHROMOSOME LOCALIZATION	GOBP CHROMOSOME LOCALIZATION	102	0.530004308	1.68635816	0.000717151	0.013552609	0.010856016	2398	tags=34%, list=19%, signal=28%	Ect2/Fam83d/Knl1/Spc24/Sgo1/Kif14/Ccnb1/Nek2/Kif18a/Knstrn/Kif2c/Nuf2/Kifc5b/Aurkb/Birc5/Spc25/Cenpf/Spag5/Kif22/Racgap1/Ska3/Atm/Ndc80/Kifc1/Cenpe/Pinx1/Ska1/Cenpq/Nsl1/Cdca8/Spdl1/Pmf1/Kpnb1/Apc/Cul3
324	KEAP1 KO Vehicle vs WT Vehicle	GOBP PEPTIDYL TYROSINE MODIFICATION	GOBP PEPTIDYL TYROSINE MODIFICATION	228	0.448816355	1.540858372	0.000720346	0.013570965	0.01087072	1684	tags=24%, list=13%, signal=21%	Epha4/Crlf1/Agt/Ccl5/Gfra1/Epha7/Gdnf/Sfrp2/Yes1/Igf1r/Sfrp1/Ddr2/Pdgfrb/Erbb2/Lif/Angpt4/Ddr1/Fam72a/Cav1/Gprc5a/Prkca/Ghr/Cntn1/Cd24a/Angpt1/Neurl1a/Fgf7/Nedd9/Nox4/Dyrk3/Tspan9/Errfi1/Pdgfd/Ttk/Clcf1/Osm/Grem1/Pdgfra/Egfr/Il12rb1/Mif/Pdgfc/Lrp8/Plpp3/Efna5/Acvr1/Traf3ip1/Flt4/Ephb2/Adnp/Hes1/Tnk2/Vegfa/Arl2bp/Il34
325	KEAP1 KO Vehicle vs WT Vehicle	GOBP POSITIVE REGULATION OF NEURAL PRECURSOR CELL PROLIFERATION	GOBP POSITIVE REGULATION OF NEURAL PRECURSOR CELL PROLIFERATION	42	0.631774991	1.776743581	0.000739769	0.013894001	0.011129481	2107	tags=45%, list=17%, signal=38%	Vcan/Cx3cr1/Gli3/Adgrg1/Id4/Ryk/Fzd3/Cx3cl1/Cip2a/Smo/Aspm/Setd1a/Disc1/Hif1a/Vegfa/Cdon/Egf/Smarcd3/Vegfc
326	KEAP1 KO Vehicle vs WT Vehicle	GOCC DENSE CORE GRANULE	GOCC DENSE CORE GRANULE	27	0.711232183	1.835208774	0.00074747	0.013995578	0.011210847	1192	tags=37%, list=9%, signal=34%	Bace2/Penk/Plat/Cacna2d1/Aqp1/Cpe/Npy/Ncs1/Fzd8/Slc6a9
327	KEAP1 KO Vehicle vs WT Vehicle	GOBP REGULATION OF MEIOTIC CELL CYCLE	GOBP REGULATION OF MEIOTIC CELL CYCLE	40	0.646268999	1.804186922	0.000752414	0.013996385	0.011211493	2179	tags=52%, list=17%, signal=44%	Plcb1/Grb14/Wnt4/Pde3a/Igf1r/Knl1/Lif/Cdc20/Wnt5a/Ttk/Osm/Fbxo5/Gja1/Msx1/Aspm/Pkmyt1/Trip13/Cdc25c/Rad1/Rad51ap1/Chfr
328	KEAP1 KO Vehicle vs WT Vehicle	GOBP MEIOTIC CHROMOSOME SEGREGATION	GOBP MEIOTIC CHROMOSOME SEGREGATION	63	0.596363871	1.785770991	0.000750005	0.013996385	0.011211493	2596	tags=49%, list=21%, signal=39%	Ccne2/Brip1/Stag3/Knl1/Plk1/Sgo1/Nuf2/Psmc3ip/Ccnb2/Ccne1/Syde1/Ttk/Smc2/Fbxo5/Top2a/Msh5/Ncaph/Aurka/Atm/Aspm/Ndc80/Trip13/Cenpe/Haspin/Fancd2/Chfr/Ndc1/Espl1/Ddb1/Smc4/Cpeb1
329	KEAP1 KO Vehicle vs WT Vehicle	GOBP GLAND DEVELOPMENT	GOBP GLAND DEVELOPMENT	316	0.423100948	1.483448646	0.000754392	0.013996385	0.011211493	2124	tags=27%, list=17%, signal=23%	Ptn/Scd1/Tnc/Aldh1a3/Etv4/Vdr/Sema3c/Pcsk9/Pitx1/Lama1/Wnt4/Tbx3/Cyp7b1/Igf1r/Gli3/Trp63/Sfrp1/Pdgfrb/Ddr1/Cav1/Eda/Sema3a/Id4/Irs1/Tgfb3/Edn1/Lama5/Foxm1/E2f8/Slit2/Neurl1a/Ednra/Ccnb2/Fgf7/Foxc1/Wnt5a/Bmpr1a/Smo/Errfi1/Serpinf1/Snai2/Six4/Csf1/Ar/Iqgap3/Fasn/Mki67/Sox9/Agap2/Tgfbr3/Pdgfra/Epha2/Egfr/Hp/Gja1/Msx1/Aurka/Serpine2/Ada/Ext1/Atm/Cdh1/Tgm2/Nme1/Ephb3/Six1/Twsg1/Ntn4/Cdkn2a/Hif1a/Hes1/…
330	KEAP1 KO Vehicle vs WT Vehicle	GOBP REGULATION OF TRANSPORTER ACTIVITY	GOBP REGULATION OF TRANSPORTER ACTIVITY	133	0.501811971	1.645175833	0.000764004	0.014131755	0.011319929	2362	tags=35%, list=19%, signal=28%	Wnk3/Dysf/Plcb1/Pcsk9/Hecw2/Rasgrf2/Jph2/Rem1/Stk39/Trpc6/Cav1/Ank3/Prkca/Ehd3/Edn1/Ank2/Arc/Ednra/Tcaf1/Tcaf2/Fhl1/Dmd/Nedd4/Fxyd2/Akap6/Slc6a9/Slc5a3/Kcne4/Shisa9/Rangrf/Cacnb1/Gstm7/Rrad/Cacnb3/Cbarp/Ephb2/Cacng7/Dlg1/Abcb1b/Kctd7/Prrt1/Pkd2/Camk2d/Abcb1a/Akap9/Ahcyl1
331	KEAP1 KO Vehicle vs WT Vehicle	GOBP SMOOTHENED SIGNALING PATHWAY	GOBP SMOOTHENED SIGNALING PATHWAY	126	0.496327154	1.619810681	0.000766762	0.014139924	0.011326472	2073	tags=33%, list=16%, signal=28%	Zfp423/Ttc23/Gli3/Prrx2/Evc2/Dzip1l/Tedc1/Shox2/Sfrp1/Gas1/Prrx1/Ror2/Ptpdc1/Wnt10b/Dlg5/Hspg2/Smo/Tulp3/Ift81/Boc/Stil/Wdpcp/Dzip1/Chsy1/Nsdhl/Tuba1a/Stk36/Serpine2/Efcab7/Ext1/Cc2d2a/Traf3ip1/B9d1/Hes1/Rab23/Evc/Cdon/Enpp1/Runx2/Gpr161/2700049A03Rik/Kif7
332	KEAP1 KO Vehicle vs WT Vehicle	GOBP ADHERENS JUNCTION ORGANIZATION	GOBP ADHERENS JUNCTION ORGANIZATION	36	0.655415158	1.797786501	0.000778779	0.014318278	0.011469339	1667	tags=39%, list=13%, signal=34%	Epha4/Cdh13/Cdh2/Jam3/Fermt2/Dlg5/Tjp1/Smad7/Efnb2/Vcl/Cdh1/Cdh24/Cdh11/Vegfa
333	KEAP1 KO Vehicle vs WT Vehicle	GOBP REGULATION OF CELLULAR RESPONSE TO GROWTH FACTOR STIMULUS	GOBP REGULATION OF CELLULAR RESPONSE TO GROWTH FACTOR STIMULUS	235	0.445967759	1.531614222	0.00079261	0.014489364	0.011606383	2514	tags=36%, list=20%, signal=29%	Zfp423/Agt/Npnt/Sfrp2/Peg10/Wnt4/Nrep/Adamts12/Sfrp1/Ngf/Pmepa1/Fgfrl1/Cav1/Smad6/Fzd1/Lox/Tgfb3/Ccn1/Neo1/Fstl3/Skil/Wasf1/Angpt1/Grb10/Slit2/Fstl1/Vegfd/Spry4/Adgra2/Ltbp1/Dmd/Tgfb1i1/Wnt5a/Nedd4/Fbn1/Grem1/Smad7/Creb3l1/Htra3/Tgfbr3/Prdm16/Epn2/Pals1/Msx1/Thbs1/Ptprf/Atp2b4/Sfrp4/Tob1/Cdkn2b/Chrdl1/Tmem53/Spry1/Twsg1/Hif1a/Jcad/Hes1/Ptp4a3/Gata6/Vegfa/Fst/Bcl9l/Smurf1/Il17rd/Slc2a10/Runx2/Nbl1…
334	KEAP1 KO Vehicle vs WT Vehicle	GOMF ACTIN BINDING	GOMF ACTIN BINDING	314	0.422149568	1.479659806	0.000792832	0.014489364	0.011606383	1932	tags=26%, list=15%, signal=22%	Ldb3/Dixdc1/Aif1l/Map1b/Gas2/Hip1r/Lmod1/Cobll1/Flnc/Tpm2/Trpc6/Pdlim7/Epb41l3/Anln/Phactr1/Cald1/Parva/Vash2/Tln2/Fscn1/Map1a/Cttn/Ang2/Pdlim1/Ajuba/Pdlim2/Shroom3/Kif18a/Cnn3/Wasf1/Flnb/Arc/Fermt2/Mlph/Eps8l3/Actr3b/Sntb1/Enah/Nos3/Dmd/Antxr1/Pfn2/Ablim1/Pknox2/Iqgap3/Lrrk2/Dbn1/Palld/Smtn/Mical3/Egfr/Tpm1/Afap1/Pls3/Vcl/Vash1/Mylk/Map2/Snta1/Synpo2/Mtss2/Tmem201/Scnn1a/Marcksl1/Cnn1/Nexn/Cnn2/…
335	KEAP1 KO Vehicle vs WT Vehicle	GOBP ANTIGEN PROCESSING AND PRESENTATION OF EXOGENOUS PEPTIDE ANTIGEN	GOBP ANTIGEN PROCESSING AND PRESENTATION OF EXOGENOUS PEPTIDE ANTIGEN	25	-0.735933073	-2.108519595	0.000802884	0.014623622	0.011713928	2754	tags=80%, list=22%, signal=63%	Fcgr3/H2-K1/Fcgr2b/H2-M3/Mpeg1/Fcer1g/Tap2/Ctss/Tapbp/H2-DMa/H2-DMb1/Unc93b1/Ifi30/B2m/Fcgr1/Ctse/H2-Aa/Cd74/H2-Eb1/H2-Ab1
336	KEAP1 KO Vehicle vs WT Vehicle	GOBP NEUROBLAST PROLIFERATION	GOBP NEUROBLAST PROLIFERATION	58	0.605820148	1.787018084	0.00080497	0.014623622	0.011713928	2107	tags=41%, list=17%, signal=35%	Ptn/Vcan/Cx3cr1/Tafa1/Gli3/Id4/Fzd3/Cx3cl1/Cd24a/Cip2a/Smo/Lrrk2/Eml1/Racgap1/Aspm/Tead3/Disc1/Nfix/Hif1a/Vegfa/Cdon/Smarcd3/Numbl/Vegfc
337	KEAP1 KO Vehicle vs WT Vehicle	GOBP REGULATION OF AMINO ACID TRANSPORT	GOBP REGULATION OF AMINO ACID TRANSPORT	32	0.682312843	1.80986291	0.000817154	0.014757122	0.011820865	596	tags=28%, list=5%, signal=27%	Slc43a1/Agt/Htr1b/Gabbr1/Rgs4/Il1rn/Il1b/Adora2a/Arg1
338	KEAP1 KO Vehicle vs WT Vehicle	GOBP REGULATION OF STEM CELL PROLIFERATION	GOBP REGULATION OF STEM CELL PROLIFERATION	72	0.573762375	1.739241285	0.00081666	0.014757122	0.011820865	2107	tags=38%, list=17%, signal=31%	Rarb/Tbx3/Cxcl1/Tert/Gli3/Prrx2/Shox2/Trp63/Ngf/Yap1/Prrx1/Wnt10b/Foxm1/Hmgb2/Fermt2/Fbln1/Ccne1/Wnt5a/Snai2/Sox9/Tbx18/Setd1a/Cdkn2c/Nfib/Runx2/Tgfbr1/Vegfc
339	KEAP1 KO Vehicle vs WT Vehicle	GOBP POSITIVE REGULATION OF EXTRACELLULAR MATRIX ORGANIZATION	GOBP POSITIVE REGULATION OF EXTRACELLULAR MATRIX ORGANIZATION	27	0.709839215	1.831614467	0.000826846	0.014844311	0.011890706	1400	tags=37%, list=11%, signal=33%	Agt/Rgcc/Ddr2/Fscn1/Phldb2/Tgfb2/Pdpn/Sox9/Sema5a/Efemp2
340	KEAP1 KO Vehicle vs WT Vehicle	GOBP REGULATION OF STEROID METABOLIC PROCESS	GOBP REGULATION OF STEROID METABOLIC PROCESS	73	0.560439498	1.706307419	0.000825362	0.014844311	0.011890706	2248	tags=36%, list=18%, signal=29%	Ephx2/Akr1c18/Akr1c14/Snai1/Wnt4/Igf1r/Ch25h/Dgat2/Bmp5/Snai2/Dkk3/Ttc39b/Egr1/Ces1g/Fdps/Igfbp7/Stard4/Nr1d1/Insig1/Lpcat3/Ldlr/Srebf1/Creb1/Adora2b/H6pd/Ddx20
341	KEAP1 KO Vehicle vs WT Vehicle	GOBP POSITIVE REGULATION OF REPRODUCTIVE PROCESS	GOBP POSITIVE REGULATION OF REPRODUCTIVE PROCESS	57	0.589969431	1.73630333	0.000830662	0.014869099	0.011910561	1746	tags=37%, list=14%, signal=32%	Unc5c/Cfap69/Plcb1/Wnt4/Pde3a/Igf1r/Inhba/Knl1/Sema3a/Wnt5a/Syde1/Ar/Sox9/Fbxo5/Pde5a/Gja1/Msx1/Aurka/Cyp51/Vegfa/Cdc25c
342	KEAP1 KO Vehicle vs WT Vehicle	GOBP NEGATIVE REGULATION OF EXTRINSIC APOPTOTIC SIGNALING PATHWAY	GOBP NEGATIVE REGULATION OF EXTRINSIC APOPTOTIC SIGNALING PATHWAY	83	0.539941903	1.67391972	0.000842437	0.015035777	0.012044076	2058	tags=31%, list=16%, signal=26%	Col2a1/Serpine1/Gdnf/Sfrp2/Eya2/Tert/Yap1/Il1b/Gas1/Gstp2/Cttn/Hmgb2/Cx3cl1/Brca1/Snai2/Eya4/Ar/Agap2/Tnfrsf22/Acvr1/Gclm/Unc5b/Vegfa/Rnf34/Sh3rf1/Tgfbr1
343	KEAP1 KO Vehicle vs WT Vehicle	GOBP REGULATION OF DEVELOPMENTAL GROWTH	GOBP REGULATION OF DEVELOPMENTAL GROWTH	274	0.428178845	1.490802915	0.000848164	0.015093861	0.012090602	2058	tags=26%, list=16%, signal=22%	Agt/Epha7/Serpine1/Stc2/Col14a1/Plcb1/Map1b/Rgs4/Plac8/Igf1r/Ccn4/Ngf/Yap1/Foxs1/Ccnd2/Sema3a/Ryk/Ghr/Foxc2/Edn1/Ccnb1/Cttn/Crabp2/Slit2/Tnfrsf12a/Foxc1/Wnt5a/Bmpr1a/Smo/Six4/Csf1/Ar/Smad7/Dbn1/Tgfbr3/Dusp10/Sema5a/Akap6/Cacna1c/Trim46/Cdk1/Gja1/Fdps/Map3k13/Sema7a/Cdh1/Ncam1/Map2/Mapk11/Efna5/Disc1/Six1/Syt3/Adnp/Gata6/Acacb/Vegfa/Chd7/Smurf1/Dusp6/L1cam/Cxcr4/Cacng7/Wwc2/Mkks/Fxn/Dlg1/Cxcl12/Se…
344	KEAP1 KO Vehicle vs WT Vehicle	GOBP REGULATION OF SECRETION	GOBP REGULATION OF SECRETION	458	0.402718452	1.431376777	0.000852729	0.01513098	0.012120336	2242	tags=24%, list=18%, signal=21%	Slc4a8/Agt/Ccl5/Wnk3/Ankrd1/Htr1b/Negr1/Sncg/Tfr2/Gabbr1/Sytl4/Plcb1/Rgcc/Ptprn/Vdr/F2r/Gper1/Unc13b/Hip1r/Il13ra2/Il1rn/Sfrp1/Inhba/Ngf/Stk39/Prkd1/Pla2r1/Il1b/Myom1/Gnao1/Lif/Npr3/Adora2a/C1qtnf1/Gpr39/Irs1/Stxbp4/Prkca/Aqp1/Pram1/Tgfb3/S100a8/Edn1/Spp1/Sox4/Ang2/Neo1/Npy/Rhbdf1/Tspoap1/Ccn3/Tgfb2/Ncs1/Pfn2/Fbn1/Igfbp3/Clcf1/Osm/Lrrk2/Birc5/P2ry12/Acsl3/Avpr1a/Cacna1c/Alox5/Egfr/Rab27b/Rab15/Mi…
345	KEAP1 KO Vehicle vs WT Vehicle	GOBP CARTILAGE DEVELOPMENT INVOLVED IN ENDOCHONDRAL BONE MORPHOGENESIS	GOBP CARTILAGE DEVELOPMENT INVOLVED IN ENDOCHONDRAL BONE MORPHOGENESIS	30	0.67571029	1.779393026	0.000862798	0.015233726	0.012202638	1677	tags=47%, list=13%, signal=41%	Col2a1/Rarb/Shox2/Hoxa11/Serpinh1/Col1a1/Hspg2/Col27a1/Sox9/Thbs3/Stc1/Thbs1/Ext1/Poc1a
346	KEAP1 KO Vehicle vs WT Vehicle	GOBP CALCIUM ION TRANSPORT	GOBP CALCIUM ION TRANSPORT	264	0.433973668	1.507991215	0.000863511	0.015233726	0.012202638	1619	tags=20%, list=13%, signal=18%	Ptgs2/Cxcl10/Agt/Ccl5/Wnk3/Serpine1/Dysf/Stc2/Plcb1/Vdr/F2r/Rgs4/Gper1/Jph2/Rem1/Ngf/Trpc6/Prkd1/Pdgfrb/Gnao1/Adora2a/Cav1/Cacna2d1/Gpr39/Ehd3/Plce1/Edn1/Ank2/Cx3cl1/Ccn2/Cachd1/Ednra/Tspoap1/Nos3/Tgfb2/Dmd/Slc24a3/Pacsin3/Srl/P2ry12/Akap6/Cacna1c/Pde4d/Gja1/Stc1/Plcd1/Mylk/Atp2b4/Cacnb1/Gstm7/Rrad/Cacnb3/Cbarp/Hes1
347	KEAP1 KO Vehicle vs WT Vehicle	GOBP NEGATIVE REGULATION OF MITOTIC CELL CYCLE PHASE TRANSITION	GOBP NEGATIVE REGULATION OF MITOTIC CELL CYCLE PHASE TRANSITION	165	0.474941213	1.596259991	0.000868383	0.015275538	0.012236131	2378	tags=33%, list=19%, signal=27%	Rgcc/Inhba/Knl1/Plk1/Spc24/Bub1/Cdc20/Gen1/Zwilch/Cdc6/Bub1b/Ccnb1/Ticrr/Nuf2/Plk3/Brca1/Fhl1/Aurkb/Kntc1/Ttk/Birc5/Spc25/Creb3l1/Dtl/Fbxo5/Cdk1/Ctdspl/Donson/Clspn/Atm/Cdkn2b/Acvr1/Pkmyt1/Ndc80/Mad2l1/Bard1/Chek1/Trip13/Cenpe/Haspin/Pinx1/Jade1/Kank2/Cdca8/Dlg1/Spdl1/Wee1/Pkd2/Aven/Chfr/Pidd1/Mrnip/Rpa2/Apc
348	KEAP1 KO Vehicle vs WT Vehicle	GOBP CEREBRAL CORTEX RADIALLY ORIENTED CELL MIGRATION	GOBP CEREBRAL CORTEX RADIALLY ORIENTED CELL MIGRATION	31	0.66497226	1.765877924	0.000870965	0.015276051	0.012236542	1453	tags=29%, list=12%, signal=26%	Dixdc1/Gli3/Adgrg1/Lamb1/Col3a1/Mdga1/P2ry12/Lrp8/Disc1
349	KEAP1 KO Vehicle vs WT Vehicle	GOBP EMBRYONIC APPENDAGE MORPHOGENESIS	GOBP EMBRYONIC APPENDAGE MORPHOGENESIS	100	0.527843845	1.679238779	0.000873418	0.015276051	0.012236542	1974	tags=37%, list=16%, signal=31%	Rarb/Sfrp2/Pitx1/Tbx3/Aff3/Gli3/Prrx2/Shox2/Trp63/Hoxa11/Hoxc10/Gas1/Prrx1/Reck/Ror2/Crabp2/Twist1/Tgfb2/Wnt5a/Bmpr1a/Tulp3/Ece1/Grem1/Dlx5/Wdpcp/Cacna1c/Gja1/Msx1/Traf3ip1/B9d1/Hoxc11/Alx4/Rab23/Chd7/Runx2/Cyp26b1/Hoxa9
350	KEAP1 KO Vehicle vs WT Vehicle	GOBP REGULATION OF SODIUM ION TRANSPORT	GOBP REGULATION OF SODIUM ION TRANSPORT	57	0.588255389	1.731258835	0.000879886	0.015345209	0.012291939	1443	tags=30%, list=11%, signal=27%	Wnk3/Plcb1/Pcsk9/Hecw2/Cxcl1/Stk39/Ank3/Cntn1/Nos3/Dmd/Nedd4/Fxyd2/Serpine2/Atp2b4/Rangrf/Dmpk/Snta1
351	KEAP1 KO Vehicle vs WT Vehicle	GOBP POSITIVE REGULATION OF CHEMOTAXIS	GOBP POSITIVE REGULATION OF CHEMOTAXIS	113	0.514479621	1.662012431	0.00088414	0.015375478	0.012316185	2178	tags=37%, list=17%, signal=31%	Cxcl10/Ccl5/Ptn/Serpine1/Dysf/Cx3cr1/Cdh13/Stk39/Prkd1/Pdgfrb/Il1b/Prkca/Hspb1/Edn1/Cttn/Cx3cl1/Tpbg/Slit2/Vegfd/Ednra/Ccl2/Nedd9/Wnt5a/Pdgfd/Snai2/Csf1/P2ry12/Sema5a/Pdgfra/Cxcl14/Thbs1/Lpar1/Ccl7/Vegfa/Il34/S1pr1/Camk1d/Cxcr4/Cxcl12/Vegfc/Pgf/Ppbp
352	KEAP1 KO Vehicle vs WT Vehicle	GOBP CARTILAGE DEVELOPMENT	GOBP CARTILAGE DEVELOPMENT	160	0.475825599	1.595018261	0.000891482	0.015459105	0.012383173	2101	tags=45%, list=17%, signal=38%	Smad9/Col2a1/Col10a1/Rarb/Nfia/Snai1/Sfrp2/Pitx1/Hoxc4/Adamts7/Col11a1/Csgalnact1/Adamts12/Gli3/Prrx2/Shox2/Satb2/Ccn4/Hoxa11/Prrx1/Prkca/Ror2/Serpinh1/Bmp1/Edn1/Col1a1/Ccn1/Ccn2/Hspg2/Ogn/Col3a1/Ecm1/Bmp5/Col27a1/Ccn3/Tgfb2/Wnt5a/Bmpr1a/Runx3/Errfi1/Loxl2/Chadl/Snai2/Grem1/Smad7/Col6a1/Sox9/Prkg2/Thbs3/Chsy1/Stc1/Msx1/Thbs1/Ext1/Mustn1/Twsg1/Hif1a/Pbxip1/Poc1a/Slc39a14/Bgn/Mgp/Nfib/Enpp1/Runx2/M…
353	KEAP1 KO Vehicle vs WT Vehicle	GOBP REGULATION OF CHROMOSOME ORGANIZATION	GOBP REGULATION OF CHROMOSOME ORGANIZATION	228	0.445805451	1.530521457	0.000901689	0.015591818	0.012489479	3185	tags=34%, list=25%, signal=26%	Pif1/Hecw2/Knl1/Plk1/Spc24/Bub1/Cdc20/Gen1/Zwilch/Cdc6/Ube2c/Bub1b/Ccnb1/Nek2/Nuf2/Xrcc5/Aurkb/Dkc1/Ncapd2/Kntc1/Ttk/Birc5/Spc25/Smc2/Ncapg/Fbxo5/Top2a/Cdk1/Recql4/Ncaph/Atm/Sgo2a/Tacc3/Ndc80/Mad2l1/Trip13/Cenpe/Haspin/Mcrs1/Mcm2/Pinx1/Bcl7a/Cit/Smarcd3/Cdca8/Lig4/Riok2/Spdl1/Chfr/Slf1/Rmi2/Wdhd1/Apc/Cul3/Pbrm1/Cct3/Smc4/Cenpv/Setmar/Fen1/Gnl3/Setdb2/Trp53/Mad1l1/Bub3/Cdc16/Mad2l1bp/Incenp/Cdc27/…
354	KEAP1 KO Vehicle vs WT Vehicle	GOBP MITOTIC SPINDLE ORGANIZATION	GOBP MITOTIC SPINDLE ORGANIZATION	115	0.505230109	1.64093643	0.00090569	0.01561675	0.012509451	1838	tags=32%, list=15%, signal=28%	Plk1/Cdc20/Kif4/Ccnb1/Nek2/Cep97/Uhrf1/Cenph/Nuf2/Plk3/Prc1/Map9/Kifc5b/Tpx2/Kif11/Aurkb/Dlgap5/Birc5/Spc25/Stil/Eml1/Racgap1/Arhgef10/Aurka/Rangrf/Tacc3/Gnai1/Ndc80/Kifc1/Tubg1/Poc1a/Aaas/Cenpe/Mybl2/Stmn1/Kif23/Bora
355	KEAP1 KO Vehicle vs WT Vehicle	GOBP FEVER GENERATION	GOBP FEVER GENERATION	10	0.846279663	1.749978011	0.000921301	0.015841185	0.01268923	386	tags=40%, list=3%, signal=39%	Ptgs2/Ccl5/Il1rn/Il1b
356	KEAP1 KO Vehicle vs WT Vehicle	GOBP ANTIGEN PROCESSING AND PRESENTATION OF PEPTIDE ANTIGEN	GOBP ANTIGEN PROCESSING AND PRESENTATION OF PEPTIDE ANTIGEN	52	-0.594803145	-1.97053274	0.00092886	0.01588615	0.012725248	3013	tags=67%, list=24%, signal=51%	Lgmn/Ctsl/Mr1/Fcgr3/H2-Q10/H2-K1/Fcgr2b/H2-M3/Mpeg1/Fcer1g/H2-T10/Tap2/Tap1/Ctss/Tapbp/H2-T22/H2-D1/H2-DMa/Pycard/H2-DMb1/Unc93b1/Marchf1/Slc11a1/Ifi30/Raet1e/Trem2/B2m/Fcgr1/H2-T24/Ctse/H2-T23/H2-Aa/Cd74/H2-Eb1/H2-Ab1
357	KEAP1 KO Vehicle vs WT Vehicle	GOBP GLIAL CELL DIFFERENTIATION	GOBP GLIAL CELL DIFFERENTIATION	198	0.464015431	1.577927735	0.000929121	0.01588615	0.012725248	1913	tags=25%, list=15%, signal=21%	Epha4/Agt/Ptn/Ccdc85c/Nfia/Tspan2/Vcan/Gli3/Zfp365/Pard3/Sox13/Il1b/Erbb2/Cdh2/Lif/Adora2a/Id4/Ror2/S100a8/Cntn1/Lgi4/Gpm6b/Sox4/Dmd/Smo/Clcf1/Col6a1/Sox9/Dusp10/Egfr/Pals1/Arhgef10/Tuba1a/Serpine2/Plpp3/Lamb2/Tmem98/Nfix/Prx/Hes1/Daam2/Il34/Spint1/Nr1d1/Clu/Nfib/Mxra8/Cxcr4/Enpp1
358	KEAP1 KO Vehicle vs WT Vehicle	GOBP REGULATION OF OSTEOBLAST PROLIFERATION	GOBP REGULATION OF OSTEOBLAST PROLIFERATION	26	0.705621529	1.803470775	0.000939458	0.01601802	0.01283088	1168	tags=35%, list=9%, signal=31%	Tnn/Cthrc1/Tmem119/Igf1r/Sfrp1/Npr3/Ccn1/Grem1/Mn1
359	KEAP1 KO Vehicle vs WT Vehicle	GOBP AORTA DEVELOPMENT	GOBP AORTA DEVELOPMENT	59	0.603419004	1.78545707	0.000949896	0.016104569	0.012900207	2073	tags=44%, list=16%, signal=37%	Pde2a/Adamts9/Robo2/Adamts6/Pdgfrb/Smad6/Lox/Fkbp10/Sox4/Col3a1/Ednra/Ltbp1/Tgfb2/Bmpr1a/Efnb2/Ephb4/Mylk/Efemp2/Six1/Hes1/Chd7/Cxcr4/Enpp1/Notch4/Hey1/Kif7
360	KEAP1 KO Vehicle vs WT Vehicle	GOBP REGULATION OF RESPONSE TO WOUNDING	GOBP REGULATION OF RESPONSE TO WOUNDING	124	0.493381246	1.606758313	0.000952449	0.016104569	0.012900207	1879	tags=27%, list=15%, signal=24%	Epha4/Ptn/Kank1/Serpine1/F2r/Wnt4/Igf1r/Ccn4/Ddr2/Kng1/Plat/Kng2/Cav1/C1qtnf1/Foxc2/Neo1/Cd24a/Fermt2/Tnfrsf12a/Ccl2/Phldb2/Pdgfra/Alox5/Thbs1/Ptprf/Adra2a/Serpine2/Mylk/Rtn4rl1/Ephb2/Hif1a/Enpp4/Slc12a2/Cxcr4
361	KEAP1 KO Vehicle vs WT Vehicle	GOBP REGULATION OF APOPTOTIC SIGNALING PATHWAY	GOBP REGULATION OF APOPTOTIC SIGNALING PATHWAY	362	0.413402399	1.45792378	0.000951216	0.016104569	0.012900207	2160	tags=21%, list=17%, signal=18%	Ptgs2/Agt/Col2a1/Vnn1/Serpine1/Gdnf/Cx3cr1/Ackr3/Snai1/Sfrp2/Rtkn2/Ddias/Eya2/Gper1/Wnt4/Tert/Trp63/Sfrp1/Inhba/Yap1/Il1b/Bub1/Adora2a/Cav1/Ret/Bok/Gas1/Fzd1/Gstp2/Hells/S100a8/Il20ra/Hspb1/Cttn/Hmgb2/Cx3cl1/Skil/Brca1/Tnfrsf12a/Fignl1/Tgfb2/Wnt5a/Runx3/Snai2/Eya4/Ar/Osm/Lrrk2/Creb3l1/Agap2/Mif/Msx1/Thbs1/Tnfrsf22/Nfatc4/Acvr1/Hif1a/Gclm/Unc5b/Vegfa/Eef1e1/Atad5/Higd1a/Clu/Rnf34/Mmp2/Rrn3/Fxn/Cxc…
362	KEAP1 KO Vehicle vs WT Vehicle	GOBP DENDRITE MORPHOGENESIS	GOBP DENDRITE MORPHOGENESIS	144	0.480367417	1.588202717	0.000956803	0.016133504	0.012923385	2958	tags=35%, list=23%, signal=27%	Epha4/Ptn/Hecw2/Zfp365/Pak3/Trpc6/Dclk1/Phactr1/Sema3a/Rbfox2/Id1/Tpbg/Arhgap44/Arc/Farp1/Vldlr/Wnt5a/Nedd4/Lrrk2/Dbn1/Sdc2/Ptprd/Lrp8/Ptprf/Zdhhc15/Nfatc4/Ephb3/Ephb2/Obsl1/Cit/Numbl/Arhgap33/Pdlim5/Dlg4/Lzts3/Fzd4/Kif1a/Kalrn/Lrp4/Ankrd27/Abi3bp/Hdac6/Cdk5r1/Map6/Abl2/Pten/Bhlhb9/Mapk8/Rock2/Gorasp1
363	KEAP1 KO Vehicle vs WT Vehicle	GOBP ARTERY MORPHOGENESIS	GOBP ARTERY MORPHOGENESIS	63	0.589442708	1.765046041	0.000966003	0.016243748	0.013011694	2059	tags=46%, list=16%, signal=39%	Adamts9/Prrx2/Pdgfrb/Prrx1/Fkbp10/Foxc2/Edn1/Sox4/Col3a1/Ednra/Tgfb2/Foxc1/Bmpr1a/Smad7/Efnb2/Adgrf5/Ephb4/Mylk/Efemp2/Six1/Hes1/Vegfa/Chd7/Hpgd/Notch4/Hey1/Comp/Tgfbr1/Ldlr
364	KEAP1 KO Vehicle vs WT Vehicle	GOMF STRUCTURAL CONSTITUENT OF CYTOSKELETON	GOMF STRUCTURAL CONSTITUENT OF CYTOSKELETON	46	0.618720797	1.762393718	0.00097387	0.016286315	0.013045791	2044	tags=37%, list=16%, signal=31%	Tpm2/Myom1/Epb41l3/Ank3/Tubb2b/Tln2/Ank2/Lmnb1/Tube1/Tubb3/Tpm1/Tuba1a/Pls3/Tubg1/Tubb6/Synm/Tubb4b
365	KEAP1 KO Vehicle vs WT Vehicle	GOBP REGULATION OF ADAPTIVE IMMUNE RESPONSE	GOBP REGULATION OF ADAPTIVE IMMUNE RESPONSE	169	-0.405486405	-1.626840437	0.00097137	0.016286315	0.013045791	1398	tags=22%, list=11%, signal=20%	Cd274/Hlx/H2-T22/H2-D1/Tnfsf13/Sash3/H2-DMa/Cd4/Arid5a/Pycard/Slc11a1/Cd28/Il4/Irf1/Zc3h12a/Raet1e/Trem2/Tnfrsf1b/Nfkbid/Il7r/Malt1/B2m/Fcgr1/C3/Anxa1/Tnfrsf14/Pf4/Cd1d1/Il4i1/H2-T24/H2-T23/Clec4n/Fut7/Il27ra/Cd74/H2-Ab1/Gata3/Cr2
366	KEAP1 KO Vehicle vs WT Vehicle	GOBP REGULATION OF ANIMAL ORGAN FORMATION	GOBP REGULATION OF ANIMAL ORGAN FORMATION	18	0.760466499	1.807066099	0.000977832	0.01630789	0.013063073	1541	tags=44%, list=12%, signal=39%	Gdnf/Robo2/Hoxa11/Wnt5a/Ar/Six1/Spry1/Hoxc11
367	KEAP1 KO Vehicle vs WT Vehicle	GOBP REGULATION OF KERATINOCYTE DIFFERENTIATION	GOBP REGULATION OF KERATINOCYTE DIFFERENTIATION	23	0.725510639	1.817259683	0.000989882	0.01646387	0.013188018	888	tags=35%, list=7%, signal=32%	Etv4/Vdr/Hoxa7/Trp63/Macroh2a2/Tgfb2/Foxc1/Errfi1
368	KEAP1 KO Vehicle vs WT Vehicle	GOBP VASOCONSTRICTION	GOBP VASOCONSTRICTION	72	0.571090443	1.731141879	0.000995487	0.016512106	0.013226656	2242	tags=47%, list=18%, signal=39%	Ptgs2/Agt/Htr1b/Arhgap42/Adra1d/F2r/Acta2/Svep1/Cav1/Smad6/Rbfox2/Edn1/Cx3cl1/Ednra/Pde5a/Avpr1a/Cacna1c/Alox5/Egfr/Gja1/Adra2a/Snta1/Hmgcr/Wdr35/Adm/Itga9/Hif1a/Mmp2/Apln/Mkks/Comp/Dock4/Dock5/Smpd3
369	KEAP1 KO Vehicle vs WT Vehicle	GOBP B CELL PROLIFERATION	GOBP B CELL PROLIFERATION	73	-0.524020836	-1.853205522	0.001001554	0.016522933	0.013235329	842	tags=18%, list=7%, signal=17%	Cd180/Vav3/Siglecg/Il7r/Tnfrsf13b/Cd300a/Bst1/Il10/Card11/Cfb/Cd74/Gapt/Cr2
370	KEAP1 KO Vehicle vs WT Vehicle	GOBP MESENCHYMAL CELL MIGRATION	GOBP MESENCHYMAL CELL MIGRATION	41	0.653842957	1.833457375	0.001001179	0.016522933	0.013235329	1610	tags=44%, list=13%, signal=38%	Radil/Gdnf/Sema3e/Sema3c/Cdh2/Ret/Sema3a/Edn1/Lama5/Tpbg/Twist1/Ednra/Smo/Sema5a/Sema7a/Acvr1/Efnb1/Hif1a
371	KEAP1 KO Vehicle vs WT Vehicle	GOBP CELL CELL ADHESION MEDIATED BY CADHERIN	GOBP CELL CELL ADHESION MEDIATED BY CADHERIN	21	0.749853287	1.832305756	0.001020924	0.016766961	0.013430802	1931	tags=52%, list=15%, signal=44%	Rgcc/Cdh13/Cdh2/Tjp1/Wnt5a/Cdh1/Cdh24/Cdh11/Vegfa/Adam19/Notch4
372	KEAP1 KO Vehicle vs WT Vehicle	GOBP STEM CELL PROLIFERATION	GOBP STEM CELL PROLIFERATION	100	0.524816809	1.669608816	0.00102184	0.016766961	0.013430802	2599	tags=40%, list=21%, signal=32%	Rarb/Sfrp2/Tbx3/Cxcl1/Tert/Gli3/Prrx2/Shox2/Trp63/Ngf/Yap1/Prrx1/Wnt10b/Foxm1/Hmgb2/Fermt2/Fbln1/Ccne1/Xrcc5/Wnt5a/Snai2/Prg4/Mki67/Sox9/Tbx18/Setd1a/Cdkn2c/Bysl/Nfib/Runx2/Lig4/Abcb1b/Tgfbr1/Vegfc/Fubp1/Abcb1a/Znrf3/Shb/Hmga2/Cd109
373	KEAP1 KO Vehicle vs WT Vehicle	GOCC T TUBULE	GOCC T TUBULE	45	0.619192606	1.763565318	0.001024806	0.016770545	0.013433673	2311	tags=51%, list=18%, signal=42%	Dysf/Vdr/Igf1r/Rem1/Cdh2/Cacna2d1/Ank3/Tgfb3/Ank2/Stbd1/Ednra/Rtn2/Akap6/Cacna1c/Atp2b4/Scn2a/Cacnb1/Rrad/Cacnb3/Cacng7/Dlg1/Camk2d/Ezr
374	KEAP1 KO Vehicle vs WT Vehicle	GOBP DETECTION OF CHEMICAL STIMULUS	GOBP DETECTION OF CHEMICAL STIMULUS	47	-0.570079454	-1.879799441	0.001034297	0.016880607	0.013521836	1359	tags=40%, list=11%, signal=36%	Casp4/Tlr1/Plcb2/Vmn2r120/Or8c15/Trem2/Or5v1b/Eng/Or13p3/Lbp/Or5v1/Or12e8/Or2v1/Pkd1l3/Nr4a1/Or8b53/Or52u1/Or2y1/Cngb1
375	KEAP1 KO Vehicle vs WT Vehicle	GOBP ENDOTHELIAL CELL DIFFERENTIATION	GOBP ENDOTHELIAL CELL DIFFERENTIATION	93	0.524535705	1.639721924	0.00106509	0.017336827	0.01388728	2424	tags=41%, list=19%, signal=33%	Agt/Pde2a/Plcb1/Cldn5/Il1b/Nr2f2/Fzd2/Fzd1/Acvr2b/Id1/Fstl1/Tjp1/Ednra/Col27a1/Dmd/Bmpr1a/Heg1/Pdpn/Fasn/Pde4d/Atoh8/Stc1/Tie1/S1pr3/Vcl/Acvr1/Vegfa/Cxcr4/Notch4/Hey1/Col18a1/Abcb1b/Tgfbr1/Fzd4/Zeb1/Ezr/Rapgef3/Pbrm1
376	KEAP1 KO Vehicle vs WT Vehicle	GOBP METANEPHRIC NEPHRON MORPHOGENESIS	GOBP METANEPHRIC NEPHRON MORPHOGENESIS	12	0.824104921	1.807446622	0.001073157	0.017375472	0.013918236	1685	tags=75%, list=13%, signal=65%	Gdnf/Wnt4/Kif26b/Lif/Smo/Grem1/Sox9/Hes1/Lgr4
377	KEAP1 KO Vehicle vs WT Vehicle	GOBP METANEPHROS MORPHOGENESIS	GOBP METANEPHROS MORPHOGENESIS	12	0.824104921	1.807446622	0.001073157	0.017375472	0.013918236	1685	tags=75%, list=13%, signal=65%	Gdnf/Wnt4/Kif26b/Lif/Smo/Grem1/Sox9/Hes1/Lgr4
378	KEAP1 KO Vehicle vs WT Vehicle	GOBP ISOPRENOID BIOSYNTHETIC PROCESS	GOBP ISOPRENOID BIOSYNTHETIC PROCESS	29	0.673883661	1.760849964	0.001099899	0.01771447	0.014189783	2180	tags=59%, list=17%, signal=49%	Akr1c18/Aldh1a3/Akr1c14/Idi1-ps1/Lss/Fdft1/Rbp1/Fdps/Hmgcr/Mvk/Mvd/Idi1/Ggps1/Hmgcs1/Pdss1/Pmvk/Rdh10
379	KEAP1 KO Vehicle vs WT Vehicle	GOBP POSITIVE REGULATION OF VASCULATURE DEVELOPMENT	GOBP POSITIVE REGULATION OF VASCULATURE DEVELOPMENT	143	0.475787809	1.569513884	0.001098645	0.01771447	0.014189783	2527	tags=36%, list=20%, signal=29%	Ccl5/Tnn/Serpine1/Cx3cr1/Sfrp2/Tert/Prkd1/Il1b/Angpt4/Adam12/Prkca/Aqp1/Foxc2/Vash2/Hspb1/Hspb6/Vegfd/Tjp1/Brca1/Ecm1/Nos3/Wnt5a/Ddah1/Grem1/Sema5a/Tie1/Thbs1/F3/Sphk1/Adm/Tlr3/Hif1a/Jcad/Gata6/Vegfa/Angpt2/Cxcr4/Notch4/Cxcl12/Tgfbr1/Vegfc/Pgf/Emp2/Sash1/Ets1/Plcg1/Rapgef3/Prkd2/Hgf/Cela1/Stat3
380	KEAP1 KO Vehicle vs WT Vehicle	GOBP REGULATION OF KERATINOCYTE PROLIFERATION	GOBP REGULATION OF KERATINOCYTE PROLIFERATION	36	0.645215583	1.769809335	0.001108013	0.017741068	0.014211088	1025	tags=31%, list=8%, signal=28%	Has2/Twist2/Vdr/Ptprk/Trp63/Yap1/Prkd1/Stxbp4/Fgf7/Snai2/Efnb2
381	KEAP1 KO Vehicle vs WT Vehicle	GOBP POSITIVE REGULATION OF SMOOTH MUSCLE CELL PROLIFERATION	GOBP POSITIVE REGULATION OF SMOOTH MUSCLE CELL PROLIFERATION	100	0.523641897	1.665871049	0.001113176	0.017741068	0.014211088	2292	tags=32%, list=18%, signal=26%	Ptgs2/Agt/Ccl5/Htr1b/Tert/Igf1r/Ccn4/Cdh13/Ddr2/Pdgfrb/Prkca/Edn1/Cx3cl1/Bmpr1a/Pdgfd/Egr1/Egfr/Pde4d/Thbs1/Hmgcr/Tgm2/Hif1a/Vegfa/Hpgd/S1pr1/Mmp2/Adamts1/Mnat1/Abcc4/Smpd3/Ptk2/Camk2d
382	KEAP1 KO Vehicle vs WT Vehicle	GOBP POSITIVE REGULATION OF TRANSMEMBRANE TRANSPORT	GOBP POSITIVE REGULATION OF TRANSMEMBRANE TRANSPORT	139	0.481571656	1.583649736	0.001111771	0.017741068	0.014211088	1647	tags=22%, list=13%, signal=20%	Cxcl10/Agt/Wnk3/Plcb1/F2r/Gper1/Tert/Jph2/Trpc6/Cav1/Sorbs1/Car2/Gpr39/Irs1/Ehd3/Edn1/Ank2/Cx3cl1/Aoc3/Arc/Ednra/Tcaf1/Dmd/Ak1/Clip3/Akap6/Cacna1c/Gstm7/Capn10/Ephb2/Slc7a5
383	KEAP1 KO Vehicle vs WT Vehicle	GOCC EXTERNAL SIDE OF PLASMA MEMBRANE	GOCC EXTERNAL SIDE OF PLASMA MEMBRANE	269	-0.34562028	-1.44665094	0.001104647	0.017741068	0.014211088	1422	tags=29%, list=11%, signal=26%	St14/Clec4d/Pirb/Cd274/Lepr/Ctsb/H2-T22/Itgam/Cd83/Il11ra1/H2-D1/Tnfsf13/Pdcd1lg2/Cd84/Cd4/Plaur/Cd28/Il4/Itgb2/Lgals3/Raet1e/Csf2rb2/Clec2d/Mfge8/Cd9/Il7r/Tnfrsf13b/Adgre5/Flt3l/Icam1/Insr/Il12rb2/Csf2rb/Eng/B2m/Fcgr1/Fcgr4/Selp/Ly9/Anpep/Ebi3/Psg16/Vwf/Siglece/Clec4a2/Tnfrsf14/Slamf7/Clec4b1/Il2rg/Clec4a1/Slamf6/Cd1d1/Clec4a3/H2-T24/Slc4a3/Ackr4/Cd209e/Clec10a/H2-T23/Clec4n/Itgax/Ccr3/Ccrl2/Cd3…
384	KEAP1 KO Vehicle vs WT Vehicle	GOBP REGULATION OF IMMUNE EFFECTOR PROCESS	GOBP REGULATION OF IMMUNE EFFECTOR PROCESS	306	-0.334584347	-1.431203832	0.001118023	0.017771903	0.014235788	1349	tags=24%, list=11%, signal=22%	Ticam1/Ahr/Sirt1/Litaf/Appl2/Casp4/Acp5/Tap1/Lilrb4b/Tyrobp/Ddx60/Hlx/Gprc5b/H2-T22/Itgam/H2-D1/Tnfsf13/Sash3/Cd84/Arid5a/Ptpn22/Pycard/Bst2/H2-DMb1/Cd28/Il4/Irf1/Zc3h12a/Irf5/Itgb2/Lgals3/Casp1/Raet1e/Clec2d/Trem2/Tnfrsf1b/Nfkbid/Siglecg/Il7r/Malt1/B2m/Fcgr1/Cd300a/Lbp/C3/Sh2d1b1/Dhx58/Dnase1l3/Anxa1/Fgl2/Tnfrsf14/Rbp4/Trim6/Nlrx1/Pf4/Htr2a/Slamf6/Cd1d1/Il4i1/Unc13d/Cd5l/Ptafr/H2-T24/Il10/H2-T23…
385	KEAP1 KO Vehicle vs WT Vehicle	GOBP RESPONSE TO KETONE	GOBP RESPONSE TO KETONE	99	0.518370094	1.644122107	0.001121557	0.017781771	0.014243693	1519	tags=26%, list=12%, signal=23%	Akr1c18/Gdnf/Akr1c14/Stk39/Yap1/Prkd1/Cav1/Ddit4/Aqp1/Pappa/Tgfb3/Spp1/Ptgfr/Tgfb2/Errfi1/Adcy6/Ar/Prkaa2/Tgfbr3/Adcy2/Fibin/Acaca/Gnai1/Efna5/Scnn1a/Postn
386	KEAP1 KO Vehicle vs WT Vehicle	GOBP COMPLEMENT ACTIVATION CLASSICAL PATHWAY	GOBP COMPLEMENT ACTIVATION CLASSICAL PATHWAY	18	-0.738916935	-1.963612662	0.001130339	0.017874577	0.014318033	932	tags=28%, list=7%, signal=26%	Trem2/C3/C2/C8g/Cr2
387	KEAP1 KO Vehicle vs WT Vehicle	GOBP BIOMINERAL TISSUE DEVELOPMENT	GOBP BIOMINERAL TISSUE DEVELOPMENT	127	0.492525891	1.606364568	0.001143348	0.018033577	0.014445396	2017	tags=34%, list=16%, signal=29%	Ptgs2/Alpl/Ptn/Vdr/Wnt4/Tmem119/Ddr2/Acvr2b/Lox/Gpm6b/Fam20a/Wnt10b/Spp1/Col1a1/Ccn1/Nectin1/Hacd1/Twist1/Sp7/Ecm1/Nos3/Bmpr1a/Slc24a3/Sgms2/Col1a2/Grem1/Col6a1/Sox9/Fbxo5/Alox5/Gja1/Nfe2/Acvr1/Nfix/Hif1a/Lgr4/Mgp/S1pr1/Enpp1/Runx2/Pth1r/Hey1/Comp
388	KEAP1 KO Vehicle vs WT Vehicle	GOBP REGULATION OF TRANSMEMBRANE RECEPTOR PROTEIN SERINE THREONINE KINASE SIGNALING PATHWAY	GOBP REGULATION OF TRANSMEMBRANE RECEPTOR PROTEIN SERINE THREONINE KINASE SIGNALING PATHWAY	190	0.457058039	1.548457341	0.001150375	0.018097653	0.014496723	2737	tags=37%, list=22%, signal=30%	Zfp423/Npnt/Sfrp2/Peg10/Nrep/Sfrp1/Inhba/Pmepa1/Cav1/Smad6/Fzd1/Acvr2b/Lox/Tgfb3/Ccn1/Neo1/Fstl3/Skil/Fstl1/Bmp5/Ltbp1/Ccn3/Tgfb2/Tgfb1i1/Wnt5a/Bmpr1a/Fbn1/Grem1/Smad7/Htra3/Tgfbr3/Prdm16/Lefty1/Pals1/Msx1/Thbs1/Sfrp4/Tob1/Cdkn2b/Acvr1/Chrdl1/Tmem53/Spry1/Twsg1/Hes1/Gata6/Fst/Bcl9l/Smurf1/Il17rd/Slc2a10/Nbl1/Rbbp7/Tgfbr1/Smurf2/Lats2/Zeb1/Brms1l/Ube2o/Sinhcaf/Eid2/Tcf7l2/Crim1/Prmt1/Lgals9/Hdac2/…
389	KEAP1 KO Vehicle vs WT Vehicle	GOBP CHONDROCYTE PROLIFERATION	GOBP CHONDROCYTE PROLIFERATION	21	0.746689175	1.824574083	0.001156144	0.018109655	0.014506337	2017	tags=62%, list=16%, signal=52%	Mmp16/Ddr2/Ccn2/Ccn3/Errfi1/Mmp14/Smad7/Sox9/Stc1/Ext1/Mustn1/Pbxip1/Comp
390	KEAP1 KO Vehicle vs WT Vehicle	GOBP DEVELOPMENTAL INDUCTION	GOBP DEVELOPMENTAL INDUCTION	22	0.722629143	1.789922395	0.001162806	0.018109655	0.014506337	1541	tags=41%, list=12%, signal=36%	Gdnf/Wnt4/Robo2/Hoxa11/Ar/Sox9/Six1/Spry1/Hoxc11
391	KEAP1 KO Vehicle vs WT Vehicle	GOBP PROXIMAL DISTAL PATTERN FORMATION	GOBP PROXIMAL DISTAL PATTERN FORMATION	19	0.741046016	1.775372522	0.001163005	0.018109655	0.014506337	2411	tags=74%, list=19%, signal=60%	Gli3/Trp63/Hoxa11/Hoxc10/Irx3/Grem1/Chsy1/Hoxc9/Hoxc11/Cyp26b1/Hoxa9/Hoxa10/Apc/Lrp4
392	KEAP1 KO Vehicle vs WT Vehicle	GOMF CYTOKINE ACTIVITY	GOMF CYTOKINE ACTIVITY	89	0.527675006	1.649212666	0.001159106	0.018109655	0.014506337	1684	tags=38%, list=13%, signal=33%	Cxcl10/Crlf1/Ccl5/Timp1/Gdf11/Cxcl5/Wnt4/Cxcl1/Il1rn/Inhba/Il1b/Lif/Tgfb3/Bmp1/Wnt10b/Edn1/Spp1/Cx3cl1/Bmp5/Ccl2/Tgfb2/Wnt5a/Clcf1/Csf1/Osm/Grem1/Tnfsf9/Mif/Cxcl14/Lefty1/Ccl7/Cxcl16/Vegfa/Il34
393	KEAP1 KO Vehicle vs WT Vehicle	GOMF PROTEIN KINASE ACTIVITY	GOMF PROTEIN KINASE ACTIVITY	448	0.395794626	1.405361844	0.001187286	0.018440693	0.014771508	2457	tags=24%, list=19%, signal=20%	Epha4/Ccl5/Wnk3/Epha7/Styk1/Camkk1/Yes1/Igf1r/Rps6kl1/Pak3/Stk39/Mak/Prkd1/Ddr2/Fgfrl1/Pdgfrb/Plk1/Erbb2/Dclk1/Bub1/Mapk12/Ddr1/Ret/Tyro3/Acvr2b/Prkca/Ryk/Ror2/Ptk7/Bub1b/Melk/Nek2/Plk3/Ednra/Mastl/Pbk/Dyrk3/Aurkb/Bmpr1a/Cdc42bpa/Ttk/Lrrk2/Prkaa2/Tgfbr3/Prkg2/Trib2/Cad/Pdgfra/Epha2/Map4k5/Egfr/Cdk1/Ephb4/Tie1/Mark1/Map3k13/Stk36/Nuak1/Aurka/Mylk/Atm/Dmpk/Mapk11/Acvr1/Nek3/Pkmyt1/Ephb3/Srpk1/Pdk4/…
394	KEAP1 KO Vehicle vs WT Vehicle	GOBP RENAL VESICLE DEVELOPMENT	GOBP RENAL VESICLE DEVELOPMENT	11	0.838131904	1.780793957	0.001191697	0.018462228	0.014788758	1087	tags=64%, list=9%, signal=58%	Gdnf/Wnt4/Kif26b/Lif/Smo/Grem1/Sox9
395	KEAP1 KO Vehicle vs WT Vehicle	GOBP SEX DIFFERENTIATION	GOBP SEX DIFFERENTIATION	177	0.461273861	1.560569133	0.001216662	0.018801271	0.015060341	2521	tags=36%, list=20%, signal=29%	Smad9/Agt/Serpine1/Gas2/Sfrp2/Ptprn/Brip1/Wnt4/Tbx3/Trp63/Sfrp1/Inhba/Hoxa11/Irx5/Adgrg1/Sema3a/Nr2f2/Tyro3/Ror2/Hmgb2/Kif18a/Angpt1/Rhobtb3/Bmp5/Fgf7/Nos3/Tgfb2/Foxc1/Wnt5a/Bmpr1a/Six4/Ar/Sox9/Pdgfra/Schip1/Pde4d/Gja1/Dhcr24/Atm/Aspm/Pla2g4a/Vegfa/Lgr4/Fst/Chd7/Axl/Pcyt1b/Nup107/Mmp2/Hoxa9/Adamts1/Tgfbr1/Ybx3/Rdh10/Hoxa10/Fzd4/Nrip1/Akap9/Eif2b2/Itgav/Msh2/Tcf7l2/Tmf1
396	KEAP1 KO Vehicle vs WT Vehicle	GOBP NOTOCHORD DEVELOPMENT	GOBP NOTOCHORD DEVELOPMENT	15	0.775332529	1.768736925	0.001223817	0.018864091	0.015110661	2012	tags=80%, list=16%, signal=67%	Col2a1/Yap1/Tead1/Nckap1/Col27a1/Wnt5a/Id3/Sox9/Stil/Epha2/Tead2/Col18a1
397	KEAP1 KO Vehicle vs WT Vehicle	GOCC APICAL PART OF CELL	GOCC APICAL PART OF CELL	296	0.420039057	1.471232406	0.001271808	0.019554453	0.01566366	2367	tags=31%, list=19%, signal=26%	Slc43a1/Sytl4/Slc16a2/Plpp1/Igfbp2/Car4/Hip1r/Slc26a7/Pard3/Stk39/C1qtnf5/Ddr2/Pdgfrb/Erbb2/Plat/Cdh2/Cav1/Eda/Mpdz/Car2/Prkca/Aqp1/Hspa1b/BC034090/Spp1/Fzd3/Shroom3/Slc2a13/Adgrg2/Tjp1/Vldlr/Amotl1/Pard6g/Nos3/Nox4/Fat4/Slc13a2/Cfap126/Slc16a3/Lrrc15/Pdpn/Birc5/Osmr/Sapcd2/Fat1/Prkaa2/Adgrf5/Egfr/Slc6a9/Rab27b/Dpep1/Slc5a3/Gja1/Kcne4/Pals1/Stc1/Amotl2/Arhgef18/Cd55/Slc29a2/Vash1/Cdh1/Aspm/Acvr1/…
398	KEAP1 KO Vehicle vs WT Vehicle	GOBP REGULATION OF MUSCLE CONTRACTION	GOBP REGULATION OF MUSCLE CONTRACTION	91	0.526685838	1.651834176	0.001321205	0.020237211	0.016210568	1498	tags=34%, list=12%, signal=30%	Ptgs2/Npnt/Arhgap42/F2r/Gper1/Rem1/Prkd1/Cav1/Cald1/Prkca/Ehd3/Edn1/Cttn/Ank2/Ccn2/Dmd/Smad7/Dbn1/Pde5a/Akap6/Smtn/Cacna1c/Pde4d/Dsc2/Stc1/Adra2a/Ada/Rangrf/Cacnb1/Dmpk/Sphk1
399	KEAP1 KO Vehicle vs WT Vehicle	GOCC DISTAL AXON	GOCC DISTAL AXON	248	0.430537061	1.490290301	0.001326161	0.020237211	0.016210568	1890	tags=23%, list=15%, signal=20%	Slc4a8/Epha4/Tnn/Htr1b/Penk/Sncg/Unc5c/Dixdc1/Hcn3/Map1b/Kcna3/Ptprn/Gper1/Unc13b/Pard3/Dclk1/Prkca/Aqp1/Pcdhgb1/Fscn1/Map1a/Cttn/Neo1/Tpbg/Slc2a13/Nectin1/Npy/Tspoap1/Ccl2/Smo/Ncs1/Dpysl3/Gria3/Tubb3/Boc/Lrrk2/Dbn1/Palld/Cad/Ptprf/Septin6/Adra2a/Cdh1/Katnb1/Ncam1/Map2/Disc1/Dynlt1a/Cbarp/Syt11/Tnk2/Clu/L1cam/Cxcr4/Tmod2/Map3k12
400	KEAP1 KO Vehicle vs WT Vehicle	GOCC CELL LEADING EDGE	GOCC CELL LEADING EDGE	339	0.411995985	1.445367992	0.001323087	0.020237211	0.016210568	2438	tags=27%, list=19%, signal=22%	Kank1/Unc5c/Gabbr1/Dysf/Aif1l/Pdxp/Gper1/Hip1r/Ptprk/Robo2/Pdlim7/Pdgfrb/Cdh2/Bcar1/Epb41l3/Adora2a/Carmil1/Parva/Dlc1/Nckap1/Tln2/Plce1/Fscn1/Fgd1/Cttn/Ajuba/Kif18a/Knstrn/Wasf1/Arhgap44/Eps8l3/Amotl1/Sgce/Tnfrsf12a/Mpp2/Enah/Phldb2/Dmd/Antxr1/Dpysl3/Cdc42bpa/Tubb3/Ablim1/Pdpn/Amot/Dbn1/Fat1/Palm/Palld/Epha2/Egfr/Tpm1/Ptprm/Sh3yl1/Shisa9/Mylk/Asap3/Cdh1/Map2/Ston1/Mtss2/Dynlt1a/Nme1/Tubg1/Hcn2/C…
401	KEAP1 KO Vehicle vs WT Vehicle	GOBP REGULATION OF BMP SIGNALING PATHWAY	GOBP REGULATION OF BMP SIGNALING PATHWAY	71	0.549852534	1.663344263	0.001346843	0.02050157	0.016422328	1927	tags=39%, list=15%, signal=34%	Zfp423/Sfrp2/Sfrp1/Cav1/Smad6/Fzd1/Ccn1/Neo1/Fstl3/Skil/Fstl1/Wnt5a/Fbn1/Grem1/Smad7/Htra3/Tgfbr3/Msx1/Sfrp4/Tob1/Chrdl1/Tmem53/Twsg1/Hes1/Gata6/Fst/Smurf1/Nbl1
402	KEAP1 KO Vehicle vs WT Vehicle	GOBP REGULATION OF PEPTIDYL TYROSINE PHOSPHORYLATION	GOBP REGULATION OF PEPTIDYL TYROSINE PHOSPHORYLATION	187	0.455457189	1.544760361	0.001351563	0.020522246	0.016438889	1684	tags=25%, list=13%, signal=22%	Epha4/Crlf1/Agt/Ccl5/Gfra1/Epha7/Gdnf/Sfrp2/Yes1/Sfrp1/Pdgfrb/Lif/Angpt4/Fam72a/Cav1/Gprc5a/Prkca/Ghr/Cntn1/Cd24a/Angpt1/Neurl1a/Fgf7/Nedd9/Nox4/Tspan9/Errfi1/Pdgfd/Clcf1/Osm/Grem1/Pdgfra/Egfr/Mif/Pdgfc/Lrp8/Plpp3/Efna5/Acvr1/Traf3ip1/Adnp/Hes1/Tnk2/Vegfa/Arl2bp/Il34
403	KEAP1 KO Vehicle vs WT Vehicle	GOBP POSITIVE REGULATION OF CELL CYCLE G2 M PHASE TRANSITION	GOBP POSITIVE REGULATION OF CELL CYCLE G2 M PHASE TRANSITION	30	0.665218294	1.751763751	0.001363475	0.020549756	0.016460926	2824	tags=60%, list=22%, signal=47%	Wnt10b/Rad51b/Ccnb1/Lmnb1/Dyrk3/Rrm1/Dtl/Fbxo5/Cdk1/Rad51c/Cdc7/Atad5/Cdc25c/Smarcd3/Camk2d/Cdc25a/Cdk4/Sin3a
404	KEAP1 KO Vehicle vs WT Vehicle	GOBP DNA REPLICATION INITIATION	GOBP DNA REPLICATION INITIATION	30	0.664762873	1.750564462	0.001363475	0.020549756	0.016460926	3350	tags=67%, list=27%, signal=49%	Ccne2/Cdc6/Ticrr/Ccne1/Cdc45/Mcm5/Mcm4/Orc6/Prim1/Mcm6/Mcm2/Mcm3/Mcm10/Gins3/Orc2/Pola1/Prim2/Mcm7/Cdk2/Noc3l
405	KEAP1 KO Vehicle vs WT Vehicle	GOBP POSITIVE REGULATION OF SECRETION	GOBP POSITIVE REGULATION OF SECRETION	254	0.433786336	1.505989211	0.001358692	0.020549756	0.016460926	2242	tags=24%, list=18%, signal=20%	Slc4a8/Agt/Ankrd1/Negr1/Tfr2/Gabbr1/Sytl4/Plcb1/Rgcc/Vdr/Gper1/Unc13b/Prkd1/Pla2r1/Il1b/Myom1/Lif/Npr3/Adora2a/C1qtnf1/Gpr39/Irs1/Prkca/Aqp1/Tgfb3/S100a8/Edn1/Spp1/Sox4/Ang2/Tgfb2/Ncs1/Clcf1/Acsl3/Avpr1a/Cacna1c/Egfr/Rab27b/Rab15/Mif/Gja1/Plcd1/Capn10/Sphk1/Pla2g4a/Kiss1r/Hif1a/Ptges/Slc12a2/Pfkm/Sytl2/Apln/Septin5/Cxcl12/Vegfc/Creb1/Aacs/Adora2b/Stxbp1/Sdc1/Smpd3
406	KEAP1 KO Vehicle vs WT Vehicle	GOBP REGULATION OF MONOATOMIC ION TRANSMEMBRANE TRANSPORT	GOBP REGULATION OF MONOATOMIC ION TRANSMEMBRANE TRANSPORT	209	0.448541466	1.532534841	0.001380465	0.020754573	0.01662499	1591	tags=22%, list=13%, signal=20%	Cxcl10/Wnk3/Dysf/Plcb1/F2r/Rgs4/Pcsk9/Hecw2/Gper1/Jph2/Rem1/Ngf/Stk39/Trpc6/Prkd1/Cav1/Cacna2d1/Gpr39/Ank3/Prkca/Ehd3/Edn1/Ank2/Cx3cl1/Arc/Ednra/Tcaf1/Tcaf2/Fhl1/Tgfb2/Dmd/Nedd4/Fxyd2/Akap6/Cacna1c/Slc6a9/Pde4d/Kcne4/Atp2b4/Rangrf/Cacnb1/Gstm7/Snta1/Rrad/Cacnb3/Cbarp/Ephb2
407	KEAP1 KO Vehicle vs WT Vehicle	GOBP DIGESTIVE TRACT MORPHOGENESIS	GOBP DIGESTIVE TRACT MORPHOGENESIS	27	0.699261932	1.80432166	0.001395966	0.020936067	0.016770372	1610	tags=44%, list=13%, signal=39%	Sfrp2/Gli3/Shox2/Trp63/Sfrp1/Acvr2b/Nckap1/Wnt5a/Pdgfra/Egfr/Ephb3/Hif1a
408	KEAP1 KO Vehicle vs WT Vehicle	GOCC ACTIN FILAMENT BUNDLE	GOCC ACTIN FILAMENT BUNDLE	78	0.554884289	1.706059393	0.001452873	0.021736119	0.017411236	2256	tags=47%, list=18%, signal=39%	Ldb3/Cryab/Acta2/Pdlim7/Sorbs1/Dlc1/Fscn1/Pdlim1/Pdlim2/Flnb/Fermt2/Mlph/Enah/Nox4/Ablim1/Amot/Myl9/Palld/Tpm1/Pls3/Vcl/Mylk/Synpo2/Cnn2/Diaph3/Septin11/Lpp/Dst/Synpo/Micall2/Trip6/Prickle4/Lima1/Septin5/Pdlim5/Tpm4/Ptk2
409	KEAP1 KO Vehicle vs WT Vehicle	GOBP NK T CELL DIFFERENTIATION	GOBP NK T CELL DIFFERENTIATION	10	-0.845188098	-1.942367986	0.001469241	0.021875986	0.017523273	511	tags=40%, list=4%, signal=38%	Prdm1/Psap/Cd1d1/Zbtb16
410	KEAP1 KO Vehicle vs WT Vehicle	GOBP NOTCH SIGNALING PATHWAY	GOBP NOTCH SIGNALING PATHWAY	135	0.485995149	1.594593838	0.001472803	0.021875986	0.017523273	1973	tags=26%, list=16%, signal=22%	Zfp423/Krt19/Ccdc85c/Snai1/Gas2/Robo2/Trp63/Yap1/Angpt4/Reck/Foxc2/Cntn1/Neurl1a/Llgl2/Fat4/Ccn3/Tgfb2/Foxc1/Mmp14/Snai2/Lrrk2/Sox9/Bend6/Epn2/Hp/S1pr3/Six1/Postn/Hes1/Heyl/Ptp4a3/Chac1/Prag1/Notch4/Hey1
411	KEAP1 KO Vehicle vs WT Vehicle	GOBP CELLULAR RESPONSE TO ORGANIC CYCLIC COMPOUND	GOBP CELLULAR RESPONSE TO ORGANIC CYCLIC COMPOUND	347	0.411422367	1.447248124	0.001472974	0.021875986	0.017523273	2370	tags=24%, list=19%, signal=20%	Akr1c18/Smad9/Alpl/Pde2a/Gdnf/Akr1c14/Plcb1/Vdr/Pdxp/Rgs4/Gper1/Pde3a/Cyp7b1/Trp63/Sfrp1/Inhba/Pak3/Prkd1/Raet1d/Gnao1/Cav1/Nsg1/Ddit4/Aqp1/Rbfox2/Wnt10b/Spp1/Ccdc62/Brca1/Smo/Rad51/Errfi1/Nedd4/Id3/Adcy6/Mgarp/Snai2/Ar/Lrrk2/P2ry12/Egr1/Palm/Akap6/Mn1/Adcy2/Egfr/Pde4d/Cdk1/Ces1g/Cdh1/Gnai1/Gstm7/Nfatc4/Efna5/Tgm2/Scnn1a/Six1/Hcn2/Tlr3/Heyl/Zcchc3/Casp3/Shmt1/Mmp2/Insig1/Cnot1/Pagr1a/Gramd1c/Kank…
412	KEAP1 KO Vehicle vs WT Vehicle	GOBP MATERNAL PROCESS INVOLVED IN FEMALE PREGNANCY	GOBP MATERNAL PROCESS INVOLVED IN FEMALE PREGNANCY	40	0.629001742	1.755981983	0.001486844	0.022028392	0.017645355	1558	tags=28%, list=12%, signal=24%	Ptgs2/Ptn/Vdr/Wnt4/Lif/Nr2f2/Ar/Havcr2/Tppp3/Cdh1/Pla2g4a
413	KEAP1 KO Vehicle vs WT Vehicle	GOBP FEMALE MEIOTIC NUCLEAR DIVISION	GOBP FEMALE MEIOTIC NUCLEAR DIVISION	29	0.667720715	1.744746258	0.001495847	0.022054713	0.017666438	1752	tags=45%, list=14%, signal=39%	Plk1/Mastl/Ccnb2/Ttk/Fbxo5/Top2a/Ncaph/Aurka/Atm/Sgo2a/Ndc80/Trip13/Cenpe
414	KEAP1 KO Vehicle vs WT Vehicle	GOBP REGULATION OF HORMONE LEVELS	GOBP REGULATION OF HORMONE LEVELS	340	0.405833245	1.424388151	0.001493789	0.022054713	0.017666438	1971	tags=24%, list=16%, signal=21%	Akr1c18/Agt/Ccl5/Cyp2d22/Tfr2/Gabbr1/Aldh1a3/Sytl4/Stc2/Slco4a1/Akr1c14/Slc16a2/Plcb1/Ptprn/Vdr/Gper1/Wnt4/Tbx3/Igf1r/Slc26a7/Il1rn/Sfrp1/Inhba/Prkd1/Il1b/Gnao1/Lif/C1qtnf1/Ece2/Acvr2b/Gpr39/Irs1/Stxbp4/Aqp1/Ghr/Edn1/Spp1/Sox4/Crabp2/Cpe/Ildr2/Bmp5/Hsd17b7/Ccn3/Fbn1/Igfbp3/Ece1/Clcf1/Dkk3/Osm/Birc5/Egr1/Pdgfra/Schip1/Cacna1c/Alox5/Egfr/Rbp1/Gja1/Rfx3/Adra2a/Efna5/Capn10/Hmgcr/Gcnt4/Pfkl/Adm/Rab11…
415	KEAP1 KO Vehicle vs WT Vehicle	GOCC NUCLEAR CHROMOSOME	GOCC NUCLEAR CHROMOSOME	196	0.454665478	1.543468424	0.001501045	0.022078025	0.017685112	3155	tags=39%, list=25%, signal=30%	Stag3/Plk1/Gins2/Xlr/Mus81/Nek2/Macroh2a2/Ncapg2/P3h4/Brca1/Psmc3ip/Fignl1/Rad51/Cdc45/Ncapd2/H2ax/Birc5/Mcm5/Smc2/Ncapg/Top2a/Msh5/Ncaph/Mms22l/Mcm4/Tonsl/Orc6/Tubg1/Gins1/Chek1/Prim1/Mcm6/Mcrs1/Mcm2/Pold1/Pinx1/Mcm3/Lrif1/Mcm10/Rad1/Zranb3/Pole2/Trim24/Pole/Wdhd1/Brms1l/Rpa3/Rpa2/Clock/Baz1a/Tardbp/Sinhcaf/Smc1a/Smc4/Gins3/Orc2/Pold2/Hdac2/Hmga2/Carm1/Sin3a/Pola1/Smc3/Incenp/Ncapd3/Prim2/Uchl5/…
416	KEAP1 KO Vehicle vs WT Vehicle	GOBP LYMPH VESSEL MORPHOGENESIS	GOBP LYMPH VESSEL MORPHOGENESIS	21	0.739455843	1.806899059	0.001508383	0.022094335	0.017698176	1667	tags=57%, list=13%, signal=50%	Ptpn14/Svep1/Acvr2b/Foxc2/Ngp/Foxc1/Pdpn/Epha2/Tie1/Vash1/Flt4/Vegfa
417	KEAP1 KO Vehicle vs WT Vehicle	GOBP SEGMENTATION	GOBP SEGMENTATION	65	0.568607424	1.708142751	0.001509393	0.022094335	0.017698176	1510	tags=29%, list=12%, signal=26%	Sfrp2/Sema3c/Tbx3/Sfrp1/Sema3a/Ror2/Foxc2/Nckap1/Tcf7l1/Lama5/Irx3/Ednra/Foxc1/Wnt5a/Bmpr1a/Tbx18/Xrcc2/Atm/Six1
418	KEAP1 KO Vehicle vs WT Vehicle	GOBP NEGATIVE REGULATION OF SPROUTING ANGIOGENESIS	GOBP NEGATIVE REGULATION OF SPROUTING ANGIOGENESIS	15	0.770577374	1.757889169	0.001521344	0.022110201	0.017710885	1289	tags=40%, list=10%, signal=36%	Adamts9/Stard13/Creb3l1/Epn2/Alox5/Thbs1
419	KEAP1 KO Vehicle vs WT Vehicle	GOMF PROTON TRANSMEMBRANE TRANSPORTER ACTIVITY	GOMF PROTON TRANSMEMBRANE TRANSPORTER ACTIVITY	103	-0.454995505	-1.694315209	0.001516699	0.022110201	0.017710885	2528	tags=50%, list=20%, signal=40%	Atp6v0e/Cox4i2/Ndufv2/Slc9a1/Ndufb7/Atp5po/Ndufs3/Slc15a4/Atp5pd/Atp6v1a/Ghitm/Tmco3/Slc18a2/Slc25a14/Ctns/Ndufv1/Slc9a8/Atp6v0c/Atp6v1e1/Atp5mc2/mt-Nd3/Ndufs7/Slc30a1/Atp6v1g1/Tmem175/Hvcn1/mt-Nd1/Atp6v1c1/Surf1/Cox7a1/Slc9a7/mt-Atp8/Slc11a1/mt-Nd2/mt-Cytb/mt-Atp6/mt-Co3/Atp6v0d2/mt-Co2/mt-Co1/mt-Nd4/mt-Nd5/Atp6v0a1/Slc18b1/mt-Nd6/Atp6v1b2/Atp6v1g2/Slc25a27/Slc9b2/Slc18a1/Atp6-ps
420	KEAP1 KO Vehicle vs WT Vehicle	GOBP MITOTIC CELL CYCLE CHECKPOINT SIGNALING	GOBP MITOTIC CELL CYCLE CHECKPOINT SIGNALING	141	0.485184495	1.598741309	0.001519159	0.022110201	0.017710885	2883	tags=36%, list=23%, signal=28%	Knl1/Plk1/Spc24/Bub1/Cdc20/Gen1/Zwilch/Cdc6/Mus81/Bub1b/Ccnb1/Ticrr/Nuf2/Plk3/Brca1/Aurkb/Kntc1/Ttk/Birc5/Spc25/Creb3l1/Dtl/Stil/Cdk1/Donson/Clspn/Atm/Ndc80/Mad2l1/Bard1/Chek1/Trip13/Cenpe/Haspin/Fancd2/Cdca8/Spdl1/Chfr/Pidd1/Mrnip/Rpa2/Apc/Msh2/Setmar/Mbtps2/Prkdc/Trp53/Mad1l1/Bub3/Mad2l1bp/Incenp
421	KEAP1 KO Vehicle vs WT Vehicle	GOBP DOUBLE STRAND BREAK REPAIR VIA BREAK INDUCED REPLICATION	GOBP DOUBLE STRAND BREAK REPAIR VIA BREAK INDUCED REPLICATION	12	0.813896092	1.785056373	0.00152842	0.022160276	0.017750997	1829	tags=75%, list=15%, signal=64%	Gins2/Mus81/Cdc45/Mcm5/Mcm4/Cdc7/Mcm6/Mcm2/Mcm3
422	KEAP1 KO Vehicle vs WT Vehicle	GOBP REGULATION OF HORMONE SECRETION	GOBP REGULATION OF HORMONE SECRETION	188	0.461201882	1.561091256	0.001545927	0.022360988	0.017911773	2534	tags=30%, list=20%, signal=25%	Agt/Ccl5/Tfr2/Gabbr1/Sytl4/Plcb1/Vdr/Gper1/Sfrp1/Inhba/Prkd1/Il1b/Gnao1/Lif/C1qtnf1/Gpr39/Irs1/Stxbp4/Edn1/Spp1/Sox4/Ccn3/Fbn1/Igfbp3/Clcf1/Osm/Birc5/Cacna1c/Alox5/Egfr/Gja1/Rfx3/Adra2a/Efna5/Capn10/Hmgcr/Pfkl/Kiss1r/Hif1a/Chd7/Nr1d1/Hmgn3/Map4k4/Eny2/Pfkm/Apln/Srebf1/Creb1/Aacs/Uqcc2/Kalrn/Clock/Tardbp/Eipr1/Tcf7l2/Tmf1/Ppard
423	KEAP1 KO Vehicle vs WT Vehicle	GOBP RESPONSE TO STEROID HORMONE	GOBP RESPONSE TO STEROID HORMONE	177	0.457772883	1.548724718	0.001570214	0.022658592	0.018150162	987	tags=16%, list=8%, signal=15%	Akr1c18/Alpl/Gdnf/Akr1c14/Gper1/Cyp7b1/Il1rn/Trp63/Sfrp1/Aldh3a1/Stk39/Yap1/Cav1/Ddit4/Lox/Aqp1/Pappa/Rbfox2/Tgfb3/Spp1/Ass1/Hmgb2/Brca1/Tgfb2/Errfi1/Nedd4/Mgarp/Ar
424	KEAP1 KO Vehicle vs WT Vehicle	GOBP POSITIVE REGULATION OF MITOTIC CELL CYCLE	GOBP POSITIVE REGULATION OF MITOTIC CELL CYCLE	119	0.499837767	1.621247882	0.001582311	0.022779313	0.018246863	3219	tags=42%, list=26%, signal=32%	Ccne2/Plcb1/Rgcc/Tert/Ddr2/Ccnd2/Cdc20/Prkca/Wnt10b/Ube2c/Rad51b/Rrm2/Ccnb1/Lmnb1/Ccne1/Birc5/Rrm1/Dtl/Stil/Fbxo5/Egfr/Cdk1/Rad51c/Sphk1/Dbf4/Hes1/Cdc7/Ube2e2/Cdc25c/Cenpe/Adamts1/Smarcd3/Ccnd3/Camk2d/Cul3/Pkn2/Shb/Cdc25a/Cdk4/Usp2/Mad1l1/Cdc16/Sin3a/Mad2l1bp/Eif4e/Cul4b/Cdca5/Sass6/Ttl/Pbx1
425	KEAP1 KO Vehicle vs WT Vehicle	GOBP REGULATION OF T HELPER CELL DIFFERENTIATION	GOBP REGULATION OF T HELPER CELL DIFFERENTIATION	29	-0.604624843	-1.817181399	0.001602919	0.022967653	0.018397729	1349	tags=31%, list=11%, signal=28%	Hlx/Il4/Irf1/Zc3h12a/Nfkbid/Malt1/Anxa1/Pf4/Gata3
426	KEAP1 KO Vehicle vs WT Vehicle	GOBP NEGATIVE REGULATION OF EPITHELIAL CELL MIGRATION	GOBP NEGATIVE REGULATION OF EPITHELIAL CELL MIGRATION	60	0.57538514	1.704988184	0.001600724	0.022967653	0.018397729	1374	tags=32%, list=11%, signal=28%	Ptprg/Adamts9/Rgcc/Mcc/Angpt4/Sema3a/Nr2f2/Stard13/Dnaja4/Slit2/Pfn2/Serpinf1/Tgfbr3/Dusp10/Ptprm/Stc1/Thbs1/Vash1/Atp2b4
427	KEAP1 KO Vehicle vs WT Vehicle	GOBP COLUMNAR CUBOIDAL EPITHELIAL CELL DEVELOPMENT	GOBP COLUMNAR CUBOIDAL EPITHELIAL CELL DEVELOPMENT	36	0.634594992	1.740677334	0.001616151	0.022995308	0.018419881	1610	tags=36%, list=13%, signal=32%	Rarb/Gdf11/Yap1/Cdh2/Shroom3/Bmp5/Wnt5a/Smo/Fasn/Gja1/Rfx3/Cdh1/Hif1a
428	KEAP1 KO Vehicle vs WT Vehicle	GOBP HEART PROCESS	GOBP HEART PROCESS	149	0.483812377	1.606717461	0.001615039	0.022995308	0.018419881	1646	tags=30%, list=13%, signal=27%	Agt/Adra1d/Rgs4/Shox2/Yap1/Gnao1/Irx5/Cav1/Sema3a/Gjc1/Cacna2d1/Prkca/Ehd3/Edn1/Wwtr1/Ank2/Ccn2/Irx3/Ednra/Nos3/Nox4/Tgfb2/Dmd/Smad7/Pde5a/Akap6/Smtn/Avpr1a/Cacna1c/Pde4d/Tpm1/Gja1/Kcne4/Dsc2/Stc1/Tbx18/Ada/Ext1/Atp2b4/Rangrf/Dmpk/Snta1/Adm/Gata6/Epas1
429	KEAP1 KO Vehicle vs WT Vehicle	GOBP MORPHOGENESIS OF EMBRYONIC EPITHELIUM	GOBP MORPHOGENESIS OF EMBRYONIC EPITHELIUM	137	0.480017289	1.573779871	0.001613442	0.022995308	0.018419881	1844	tags=32%, list=15%, signal=28%	Cthrc1/Aldh1a3/Gdnf/Sfrp2/Wnt4/Trp63/Sfrp1/Ret/Fzd2/Fzd1/Dlc1/Nckap1/Ptk7/Lama5/Fzd3/Shroom3/Twist1/Irx3/Llgl2/Bmp5/Enah/Tgfb2/Tgfb1i1/Wnt5a/Tulp3/Six4/Ar/Grem1/Sox9/Stil/Mthfd1l/Pals1/Tbx18/Cc2d2a/Six1/Adm/Hif1a/Rab23/Spint1/Mthfd1/Casp3/Arhgap35/Kif20b/Tead2
430	KEAP1 KO Vehicle vs WT Vehicle	GOBP ESTABLISHMENT OR MAINTENANCE OF BIPOLAR CELL POLARITY	GOBP ESTABLISHMENT OR MAINTENANCE OF BIPOLAR CELL POLARITY	37	0.624815908	1.719489008	0.001620628	0.023005381	0.01842795	2523	tags=41%, list=20%, signal=33%	Mtcl1/Lama1/Pard3/Ptk7/Fscn1/Dlg5/Wnt5a/Fat1/Pals1/Dlg1/Dlg4/Ezr/Prickle2/Pard3b/Pard6a
431	KEAP1 KO Vehicle vs WT Vehicle	GOCC LATERAL PLASMA MEMBRANE	GOCC LATERAL PLASMA MEMBRANE	47	0.598131279	1.712350858	0.001647006	0.023325578	0.018684436	1371	tags=30%, list=11%, signal=27%	Mtcl1/Cldn15/Slc26a7/Cldn5/C1qtnf5/Nsg1/Ank3/Fzd3/Nkd2/Slc16a3/Iqgap3/Slc6a9/Gja1/Cdh1
432	KEAP1 KO Vehicle vs WT Vehicle	GOBP COMMISSURAL NEURON AXON GUIDANCE	GOBP COMMISSURAL NEURON AXON GUIDANCE	12	0.810190034	1.776928158	0.001671259	0.023614272	0.018915689	1848	tags=67%, list=15%, signal=57%	Gdnf/Ryk/Fzd3/Smo/Ncam1/Ephb2/Vegfa/Nfib
433	KEAP1 KO Vehicle vs WT Vehicle	GOBP AXON EXTENSION	GOBP AXON EXTENSION	101	0.507118934	1.613477839	0.001692946	0.023829139	0.019087803	2047	tags=32%, list=16%, signal=27%	Slit3/Map1b/Ngf/Dclk1/Sema3a/Ryk/Ndn/Edn1/Cttn/Slit2/Ednra/Tnfrsf12a/Wnt5a/Smo/Dbn1/Sema5a/Trim46/Map3k13/Vcl/Sema7a/Cdh1/Lamb2/Map2/Disc1/Adnp/Vegfa/Raph1/Smurf1/L1cam/Fxn/Cxcl12/Sema6d
434	KEAP1 KO Vehicle vs WT Vehicle	GOBP CARDIAC CHAMBER DEVELOPMENT	GOBP CARDIAC CHAMBER DEVELOPMENT	135	0.483346887	1.585904652	0.001694274	0.023829139	0.019087803	2073	tags=35%, list=16%, signal=29%	Slit3/Pde2a/Sfrp2/Sema3c/Tbx3/Col11a1/Robo2/Adamts6/Shox2/Fgfrl1/Smad6/Parva/Fzd2/Fzd1/Foxc2/Ptk7/Sox4/Ank2/Ccn1/Cpe/Slit2/Ednra/Bmp5/Nos3/Ltbp1/Tgfb2/Foxc1/Wnt5a/Bmpr1a/Smo/Heg1/Smad7/Tgfbr3/Tpm1/Fhl2/Acvr1/Hif1a/Hes1/Heyl/Gata6/Chd7/Cxcr4/Hey1/Adamts1/Smarcd3/Tgfbr1/Kif7
435	KEAP1 KO Vehicle vs WT Vehicle	GOBP ENDOTHELIUM DEVELOPMENT	GOBP ENDOTHELIUM DEVELOPMENT	112	0.507893225	1.641842472	0.001727495	0.024184925	0.019372798	2424	tags=38%, list=19%, signal=31%	Cxcl10/Agt/Pde2a/Plcb1/Adamts12/Cldn5/Il1b/Nr2f2/Fzd2/Fzd1/Acvr2b/Foxc2/Stard13/Edn1/Id1/Fstl1/Tjp1/Ednra/Col27a1/Dmd/Bmpr1a/Heg1/Pdpn/Fasn/Pde4d/Atoh8/Stc1/Tie1/S1pr3/Vcl/Acvr1/Vegfa/Cxcr4/Notch4/Hey1/Col18a1/Abcb1b/Tgfbr1/Fzd4/Zeb1/Ezr/Rapgef3/Pbrm1
436	KEAP1 KO Vehicle vs WT Vehicle	GOBP REGULATION OF PEPTIDASE ACTIVITY	GOBP REGULATION OF PEPTIDASE ACTIVITY	248	0.426705829	1.477028614	0.001724999	0.024184925	0.019372798	1854	tags=21%, list=15%, signal=18%	Ptgs2/Epha4/Epha7/Timp1/Serpine1/Sfrp2/Cryab/F2r/Hip1r/Timp3/Trp63/Serpinb1a/Ngf/Serpinb2/Tfpi2/Kng1/Pi15/Kng2/Cav1/Col28a1/Ret/Bok/Aqp1/Hspa1b/Reck/Dlc1/Serpinh1/Prr7/Ngp/S100a8/Ccn1/Acer2/Ecm1/Antxr1/Serpinf1/Birc5/Dpep1/Thbs1/Slpi/Serpine2/Cdh1/F3/Fam162a/Simc1/Cdkn2a/Vegfa/Spint1/Pdcd5-ps/Rnf34/Serpina3g/Cycs/Svbp
437	KEAP1 KO Vehicle vs WT Vehicle	GOBP MOLTING CYCLE	GOBP MOLTING CYCLE	87	0.537627886	1.672401663	0.001750999	0.024457886	0.019591446	2668	tags=44%, list=21%, signal=35%	Ptgs2/Snai1/Apcdd1/Tert/Trp63/Inhba/Eda/Wnt10b/Lama5/Fzd3/Eps8l3/Fgf7/Tgfb2/Wnt5a/Smo/Runx3/Col6a1/Lamc1/Sox9/Egfr/Nsdhl/Lrig1/Ext1/Alx4/Lgr4/Fst/Tsku/Farp2/Trps1/Clock/Apc/Lrp4/Nom1/Nsun2/Ppard/Hdac2/Cd109/Sav1
438	KEAP1 KO Vehicle vs WT Vehicle	GOBP POSITIVE REGULATION OF CELL SUBSTRATE ADHESION	GOBP POSITIVE REGULATION OF CELL SUBSTRATE ADHESION	110	0.498072447	1.606068657	0.00176304	0.02451388	0.019636299	2175	tags=30%, list=17%, signal=25%	Npnt/Ptn/Has2/Wnt4/Fbln2/Cdh13/Ecm2/Carmil1/Nid1/Spp1/Ccn1/Fermt2/Hacd1/Fbln1/Npy/Nedd9/Ccdc80/Dmd/Csf1/Dbn1/Thbs1/Efemp2/Ndnf/Col16a1/Dock1/Disc1/Edil3/Vegfa/L1cam/Map4k4/Emp2/Utrn/Dock5
439	KEAP1 KO Vehicle vs WT Vehicle	GOBP REPRODUCTIVE SYSTEM DEVELOPMENT	GOBP REPRODUCTIVE SYSTEM DEVELOPMENT	206	0.443196021	1.509554151	0.001760305	0.02451388	0.019636299	2475	tags=34%, list=20%, signal=28%	Agt/Tnc/Serpine1/Gas2/Sfrp2/Ptprn/Brip1/Wnt4/Tbx3/Cyp7b1/Igf1r/Trp63/Sfrp1/Inhba/Hoxa11/Irx5/Adgrg1/Sema3a/Nr2f2/Tyro3/Id4/Ror2/Hmgb2/Kif18a/Angpt1/Rhobtb3/Bmp5/Fgf7/Nos3/Tgfb2/Foxc1/Wnt5a/Errfi1/Serpinf1/Six4/Ar/Col6a1/Sox9/Pdgfra/Schip1/Pde4d/Gja1/Dhcr24/Serpine2/Atm/Cdh1/Aspm/Pla2g4a/Vegfa/Lgr4/Fst/Chd7/Axl/Pcyt1b/Nup107/Mmp2/Hoxa9/Adamts1/Dlg1/Tgfbr1/Ybx3/Rdh10/Hoxa10/Fzd4/Nrip1/Akap9/Apc/Eif…
440	KEAP1 KO Vehicle vs WT Vehicle	GOBP SENSORY PERCEPTION OF CHEMICAL STIMULUS	GOBP SENSORY PERCEPTION OF CHEMICAL STIMULUS	65	-0.526807568	-1.825853656	0.001784512	0.024756049	0.019830283	1331	tags=38%, list=11%, signal=35%	Plcb2/Igf1/Vmn2r120/Or8c15/Or8b55/Or52k2/Or5v1b/B2m/Bbs4/Or13p3/Or1j13/Or5v1/Pde1c/Or1af1/Or1ab2/Or12e8/Or2v1/Bbs1/Pkd1l3/Or8b53/Cd36/Or52u1/Or51v8/Or2y1/Cngb1
441	KEAP1 KO Vehicle vs WT Vehicle	GOBP REGULATION OF EXTRACELLULAR MATRIX ASSEMBLY	GOBP REGULATION OF EXTRACELLULAR MATRIX ASSEMBLY	20	0.734581569	1.780236259	0.001793382	0.024822684	0.01988366	1274	tags=40%, list=10%, signal=36%	Agt/Has2/Rgcc/Phldb2/Antxr1/Sox9/Tgfbr3/Tie1
442	KEAP1 KO Vehicle vs WT Vehicle	GOBP POSTSYNAPSE ORGANIZATION	GOBP POSTSYNAPSE ORGANIZATION	209	0.44351937	1.515375812	0.001809936	0.02499513	0.020021794	1591	tags=20%, list=13%, signal=17%	Epha4/Epha7/Ptn/Gdnf/Map1b/Zdhhc2/Hip1r/Insyn1/Igf1r/Zfp365/Pak3/Dclk1/Cdh2/Lrfn1/Sorbs1/Ror2/Nectin3/Lama5/Cttn/Arhgap44/Kif2c/Arc/Dlg5/Farp1/Neurl1a/Nedd9/Wnt5a/Lrfn4/Nptxr/Lrrk2/Dbn1/Ptprd/Lrp8/Mark1/Ptprf/Zdhhc15/Arhgef9/Disc1/Chrdl1/Ephb3/Ephb2
443	KEAP1 KO Vehicle vs WT Vehicle	GOBP ORGAN INDUCTION	GOBP ORGAN INDUCTION	15	0.7646775	1.744430008	0.001834135	0.025272151	0.020243695	1541	tags=47%, list=12%, signal=41%	Gdnf/Robo2/Hoxa11/Ar/Six1/Spry1/Hoxc11
444	KEAP1 KO Vehicle vs WT Vehicle	GOBP PYROPTOSIS	GOBP PYROPTOSIS	30	-0.684259775	-2.082683139	0.001842602	0.025331625	0.020291336	2077	tags=57%, list=16%, signal=47%	Aim2/Nlrc4/Gsdmd/Casp4/Naip5/Ninj1/Naip6/Pycard/Zbp1/Casp1/Trem2/Gbp2/Mefv/Gm12250/Gbp5/Gsdme/Gbp3
445	KEAP1 KO Vehicle vs WT Vehicle	GOBP SMOOTH MUSCLE CELL DIFFERENTIATION	GOBP SMOOTH MUSCLE CELL DIFFERENTIATION	62	0.560759939	1.672674133	0.001854784	0.025441798	0.020379587	2424	tags=40%, list=19%, signal=33%	Agt/Npnt/Gper1/Wnt4/Tbx3/Pdgfrb/Smad6/Ednra/Sox9/Tbx18/Efemp2/Nfatc4/Acvr1/Six1/Adm/Hes1/Gata6/Vegfa/Notch4/Hey1/Smarcd3/Comp/Rbpms2/Zeb1/Pbrm1
446	KEAP1 KO Vehicle vs WT Vehicle	GOBP POSITIVE REGULATION OF CHROMOSOME SEPARATION	GOBP POSITIVE REGULATION OF CHROMOSOME SEPARATION	26	0.691651441	1.76776517	0.001861412	0.025467392	0.020400089	2903	tags=69%, list=23%, signal=53%	Cdc20/Ube2c/Ncapg2/Aurkb/Ncapd2/Birc5/Smc2/Ncapg/Ncaph/Cenpe/Cdca8/Cul3/Smc4/Mad1l1/Cdc16/Mad2l1bp/Incenp/Ncapd3
447	KEAP1 KO Vehicle vs WT Vehicle	GOBP HINDBRAIN DEVELOPMENT	GOBP HINDBRAIN DEVELOPMENT	115	0.490549891	1.593256563	0.001864994	0.025467392	0.020400089	2936	tags=34%, list=23%, signal=26%	Zfp423/Smad9/Dixdc1/Foxp2/Igf1r/Zfp365/Nanos1/Sez6l2/Gas1/Kif14/Dlc1/Rbfox2/Cntn1/Bmp5/Foxc1/Smo/B4galt2/Trnp1/Tuba1a/Serpine2/Nfix/Ephb2/Hes1/Nfib/Egf/Whrn/Fzd4/Cul5/Rpgrip1l/Pcnt/Cdk5r1/Abl2/Trp53/Usp9x/Hoxa1/Plxna2/Gabrb3/Hspa5/Cplane1
448	KEAP1 KO Vehicle vs WT Vehicle	GOBP ACTIN FILAMENT BUNDLE ORGANIZATION	GOBP ACTIN FILAMENT BUNDLE ORGANIZATION	144	0.469321764	1.551683303	0.001879598	0.025609526	0.020513942	2095	tags=30%, list=17%, signal=25%	Aif1l/Rgcc/Pdxp/Wnt4/Carmil1/Phactr1/Sorbs1/Cald1/Dlc1/Tgfb3/Fscn1/Pdlim1/Cx3cl1/Ccn2/Id1/Fam171a1/Fermt2/Tjp1/Phldb2/Nox4/Dpysl3/Pfn2/Rhod/Arhgap28/Dbn1/Tpm1/Arhgef10/Pls3/Arhgef18/Asap3/Lpar1/Synpo2/Kiss1r/Diaph3/Stmn1/Synpo/S1pr1/Pawr/Lima1/Mkks/Kank2/Tgfbr1/Cgnl1
449	KEAP1 KO Vehicle vs WT Vehicle	GOBP ORGANIC ACID BIOSYNTHETIC PROCESS	GOBP ORGANIC ACID BIOSYNTHETIC PROCESS	212	0.440455536	1.509154387	0.001897449	0.025795168	0.020662647	1863	tags=27%, list=15%, signal=24%	Ptgs2/Akr1c18/Agt/Scd1/Aldh1a3/Akr1c14/Bcat1/Fads2/Cyp7b1/Il1b/Scd2/Gstp2/Elovl6/Edn1/Ass1/Plod2/Fads3/Hacd1/Hacd2/Brca1/Errfi1/Dhfr/Ptges3-ps/Acss2/Acsl3/Fasn/Prkaa2/Amacr/Cad/Avpr1a/Pla2g5/Alox5/Rbp1/Mif/Mthfd1l/Ces1g/Apoc2/Thnsl2/Atp2b4/Acaca/Gstm7/Acot7/Sphk1/Cyp39a1/Pdk4/Pla2g4a/Abhd1/Acly/Prkag2/Mecr/Acacb/Mthfd1/Stard4/Nr1d1/Shmt1/Mtap/Ptges/Insig1
450	KEAP1 KO Vehicle vs WT Vehicle	GOBP INSULIN LIKE GROWTH FACTOR RECEPTOR SIGNALING PATHWAY	GOBP INSULIN LIKE GROWTH FACTOR RECEPTOR SIGNALING PATHWAY	43	0.611002759	1.72740791	0.001905766	0.025850659	0.020707097	1005	tags=26%, list=8%, signal=24%	Igfbp6/Plcb1/Igfbp2/Igf1r/Irs1/Ghr/Grb10/Bmp5/Igfbp3/Ar/Col6a1
451	KEAP1 KO Vehicle vs WT Vehicle	GOBP SMALL MOLECULE BIOSYNTHETIC PROCESS	GOBP SMALL MOLECULE BIOSYNTHETIC PROCESS	412	0.395773085	1.40489223	0.001911113	0.02586571	0.020719153	2355	tags=28%, list=19%, signal=24%	Ptgs2/Akr1c18/Agt/Scd1/Aldh1a3/Akr1c14/Snai1/Gper1/Wnt4/Bcat1/Fads2/Cyp7b1/Inhba/Il1b/Dgat2/Scd2/Dctd/Gstp2/Pcx/Elovl6/Edn1/Spp1/Ass1/Plod2/Fads3/Acer2/Hacd1/Hacd2/Brca1/Bmp5/Hsd17b7/Nnmt/Ak1/Errfi1/Snai2/Dkk3/Dhfr/Lss/Tk1/Ptges3-ps/Acss2/Acsl3/Dnph1/Fasn/Prkaa2/Egr1/Fdft1/Amacr/Cad/Avpr1a/Pla2g5/Alox5/Rbp1/Mif/Mthfd1l/Ces1g/Nsdhl/Fdps/Apoc2/Dhcr24/Sc5d/Plcd1/Thnsl2/Ada/Atp2b4/Cd244a/Acaca/Gstm7/…
452	KEAP1 KO Vehicle vs WT Vehicle	GOBP MIDBRAIN DEVELOPMENT	GOBP MIDBRAIN DEVELOPMENT	26	0.691425892	1.767188697	0.001941759	0.02622234	0.021004824	1619	tags=35%, list=13%, signal=30%	Smad9/Sfrp2/Sfrp1/Ryk/Fzd3/Dlg5/Wnt5a/Msx1/Hes1
453	KEAP1 KO Vehicle vs WT Vehicle	GOBP ENDOTHELIAL CELL MIGRATION	GOBP ENDOTHELIAL CELL MIGRATION	194	0.451126109	1.531390247	0.001952142	0.026275857	0.021047692	2169	tags=32%, list=17%, signal=27%	Ptgs2/Agt/S100a2/Adamts9/Rgcc/Cdh13/Prkd1/Bcar1/Angpt4/Nr2f2/Pik3r3/Prkca/Foxc2/Stard13/Srpx2/Hspb1/Dnaja4/Angpt1/Slit2/Fstl1/Amotl1/Adgra2/Nos3/Ccn3/Wnt5a/Serpinf1/Loxl2/Sparc/Snai2/Grem1/Amot/Efnb2/Tgfbr3/Sema5a/Epha2/Ephb4/Atoh8/Ptprm/Stc1/Thbs1/Vash1/Plpp3/Atp2b4/Flt4/Hif1a/Jcad/Ptp4a3/Vegfa/Angpt2/Svbp/Cxcr4/Egf/Col18a1/Cxcl12/Tgfbr1/Mmrn2/Vegfc/Emp2/Paxip1/Sash1/Adora2b/Ets1
454	KEAP1 KO Vehicle vs WT Vehicle	GOBP NEGATIVE REGULATION OF TRANSPORT	GOBP NEGATIVE REGULATION OF TRANSPORT	337	0.41052047	1.442351458	0.001954331	0.026275857	0.021047692	1934	tags=22%, list=15%, signal=19%	Ptgs2/Slc43a1/Wnk3/Htr1b/Gabbr1/Sytl4/Dysf/Map1b/Cryab/F2r/Rgs4/Pcsk9/Hecw2/Il13ra2/Svip/Il1rn/Rem1/Sfrp1/Stk39/Pla2r1/Il1b/Gnao1/Lif/Cav1/Gpr39/Irs1/Ank3/Prkca/Gpm6b/Edn1/Neo1/Angpt1/Grb10/Rhbdf1/Tcaf2/Nos3/Ccn3/Tgfb2/Nedd4/Pacsin3/Fbn1/Igfbp3/Osm/P2ry12/Prkg2/Slc6a9/Kcne4/Stc1/Apoc2/Thbs1/Adra2a/Serpine2/Ada/Sfrp4/Gstm7/Hmgcr/Rrad/Pfkl/Cbarp/Cyp51/Syt11/Ephb2/Cnn2/Hes1/Bard1/Rab23/Bcr/Pawr/Insi…
455	KEAP1 KO Vehicle vs WT Vehicle	GOBP INNERVATION	GOBP INNERVATION	23	0.710453117	1.779543587	0.001962836	0.026332196	0.021092821	1711	tags=48%, list=14%, signal=41%	Epha4/Unc13b/Ret/Sema3a/Edn1/Ednra/Ece1/Adarb1/Lrig1/Serpine2/Chd7
456	KEAP1 KO Vehicle vs WT Vehicle	GOBP POSITIVE REGULATION OF CELL DIVISION	GOBP POSITIVE REGULATION OF CELL DIVISION	64	0.564240254	1.691266027	0.001978613	0.026485647	0.02121574	2438	tags=41%, list=19%, signal=33%	Ptn/Ect2/Igf1r/Il1b/Cdc6/Kif14/Tgfb3/Vegfd/Fgf7/Tgfb2/Aurkb/Pdgfd/Garem1/Birc5/Racgap1/Pdgfc/Vegfa/Kif23/Kif20b/Cit/Cdca8/Vegfc/Pgf/Apc/Cul3/Pkn2
457	KEAP1 KO Vehicle vs WT Vehicle	GOBP NEGATIVE REGULATION OF HYDROLASE ACTIVITY	GOBP NEGATIVE REGULATION OF HYDROLASE ACTIVITY	165	0.460097257	1.54637	0.001999208	0.026702772	0.021389663	2160	tags=30%, list=17%, signal=25%	Ptgs2/Timp1/Serpine1/Sfrp2/Cryab/Timp3/Serpinb1a/Ngf/Pla2r1/Serpinb2/Tfpi2/Kng1/Pi15/Kng2/Col28a1/Aqp1/Hspa1b/Reck/Serpinh1/Ngp/Angptl4/Ecm1/Mastl/Nos3/Serpinf1/Lrrk2/Birc5/Amot/Dpep1/Gpsm1/Thbs1/Slpi/Ppp1r26/Serpine2/Sh3bp4/Spry1/Bicd1/Simc1/Rrp1b/Vegfa/Spint1/Slc39a14/Rnf34/Serpina3g/Mkks/Sh3rf1/Uri1/Itih5/Pih1d1
458	KEAP1 KO Vehicle vs WT Vehicle	GOCC MHC PROTEIN COMPLEX	GOCC MHC PROTEIN COMPLEX	19	-0.671354689	-1.768788591	0.002026472	0.027007829	0.021634022	1289	tags=79%, list=10%, signal=71%	Mr1/H2-Q10/H2-K1/H2-M3/H2-T10/H2-T22/H2-D1/H2-DMa/H2-DMb1/B2m/H2-T23/H2-Aa/Cd74/H2-Eb1/H2-Ab1
459	KEAP1 KO Vehicle vs WT Vehicle	GOCC POSTSYNAPTIC DENSITY MEMBRANE	GOCC POSTSYNAPTIC DENSITY MEMBRANE	61	0.547776992	1.633785392	0.00206484	0.027459223	0.021995601	1402	tags=33%, list=11%, signal=29%	Epha7/Robo2/Elfn1/Lrfn1/Ryk/Nectin3/Hspb1/Celsr3/Neo1/Arc/Mpp2/Gria3/Lrfn4/Slc16a3/Efnb2/Lrp8/Ptprf/Adra2a/Shisa9/Neto2
460	KEAP1 KO Vehicle vs WT Vehicle	GOBP DENDRITE DEVELOPMENT	GOBP DENDRITE DEVELOPMENT	240	0.435652379	1.501498954	0.002084513	0.027660583	0.022156896	2899	tags=30%, list=23%, signal=24%	Epha4/Ptn/Map1b/Hecw2/Zfp365/Pak3/D16Ertd472e/Trpc6/Dclk1/Cdc20/Phactr1/Mpdz/Sema3a/Rbfox2/Map1a/Id1/Tpbg/Arhgap44/Arc/Dlg5/Farp1/Vldlr/Neurl1a/Bmp5/Wnt5a/Nedd4/Mgarp/Lrrk2/Dbn1/Sdc2/Palm/Ptprd/Lrp8/Mark1/Ptprf/Zdhhc15/Lpar1/Nfatc4/Map2/Disc1/Dynlt1a/Ephb3/Ephb2/Obsl1/Camk1d/Matn2/Cit/Numbl/Arhgap33/Pdlim5/Dlg4/Lzts3/Fzd4/Kif1a/Kalrn/Fmr1/Lrp4/Pbrm1/Ankrd27/Abi3bp/Hdac6/Hdac2/Cdk5r1/Map6/Abl2/Pte…
461	KEAP1 KO Vehicle vs WT Vehicle	GOBP OVULATION CYCLE	GOBP OVULATION CYCLE	42	0.613512419	1.72538367	0.002122235	0.028100045	0.022508917	2280	tags=45%, list=18%, signal=37%	Agt/Ptn/Gas2/Ptprn/Igf1r/Inhba/Erbb2/Tyro3/Nos3/Egr1/Pdgfra/Schip1/Egfr/Pde4d/Pla2g4a/Axl/Adamts1/Fzd4/Nrip1
462	KEAP1 KO Vehicle vs WT Vehicle	GOBP REGULATION OF WOUND HEALING	GOBP REGULATION OF WOUND HEALING	87	0.533479993	1.65949879	0.002127047	0.028102802	0.022511126	1879	tags=31%, list=15%, signal=27%	Kank1/Serpine1/F2r/Wnt4/Ccn4/Ddr2/Kng1/Plat/Kng2/Cav1/C1qtnf1/Foxc2/Fermt2/Tnfrsf12a/Ccl2/Phldb2/Pdgfra/Alox5/Thbs1/Adra2a/Serpine2/Mylk/Ephb2/Hif1a/Enpp4/Slc12a2/Cxcr4
463	KEAP1 KO Vehicle vs WT Vehicle	GOBP CELL CYCLE CHECKPOINT SIGNALING	GOBP CELL CYCLE CHECKPOINT SIGNALING	184	0.453242468	1.537307669	0.002177339	0.028705137	0.022993612	2883	tags=34%, list=23%, signal=26%	Knl1/Plk1/Spc24/Bub1/Cdc20/Gen1/Zwilch/Cdc6/Mus81/Bub1b/Ccnb1/Ticrr/Nuf2/Plk3/Brca1/Hinfp/Aurkb/Rad51/Kntc1/Ttk/H2ax/Birc5/Spc25/Creb3l1/Dtl/Stil/Cdk1/Donson/Clspn/Aurka/Atm/Ndc80/Mad2l1/Diaph3/Bard1/Chek1/Trip13/Cenpe/Haspin/Fancd2/Rad1/Cdca8/Spdl1/Chfr/Trp53bp1/Pidd1/Mrnip/Rpa2/Clock/Apc/Tti1/Msh2/Nsun2/Setmar/Mbtps2/Prkdc/Trp53/Eif2ak4/Mad1l1/Bub3/Mad2l1bp/Incenp
464	KEAP1 KO Vehicle vs WT Vehicle	GOBP REGULATION OF AXONOGENESIS	GOBP REGULATION OF AXONOGENESIS	136	0.47896366	1.569250115	0.002214302	0.029129529	0.023333563	2069	tags=28%, list=16%, signal=24%	Epha4/Epha7/Dixdc1/Map1b/Robo2/Shox2/Pak3/Ngf/Cdh2/Ret/Sema3a/Ryk/Crabp2/Skil/Slit2/Tnfrsf12a/Wnt5a/Dbn1/Sema5a/Tiam2/Trim46/Map3k13/Sema7a/Cdh1/Map2/Efna5/Disc1/Ephb3/Ephb2/Adnp/Vegfa/Smurf1/Arhgap35/L1cam/Fxn/Cxcl12/Sema6d/Ust
465	KEAP1 KO Vehicle vs WT Vehicle	GOBP PALLIUM DEVELOPMENT	GOBP PALLIUM DEVELOPMENT	123	0.498028154	1.62076406	0.002222354	0.029172583	0.02336805	1791	tags=25%, list=14%, signal=22%	Ccdc85c/Dixdc1/Plcb1/Gli3/Cdh2/Adgrg1/Phactr1/Kif14/Id4/Tubb2b/Lamb1/Slit2/Col3a1/Emx2/Fat4/Mdga1/Smo/Mgarp/P2ry12/Egfr/Pals1/Lrp8/Tuba1a/Scn2a/Aspm/Tacc3/Disc1/Nfix/Hif1a/Cdon/Tsku
466	KEAP1 KO Vehicle vs WT Vehicle	GOBP B CELL MEDIATED IMMUNITY	GOBP B CELL MEDIATED IMMUNITY	105	-0.45034296	-1.686521594	0.002234895	0.029274248	0.023449487	1260	tags=30%, list=10%, signal=27%	Ercc1/Prkcd/Kmt5c/Irf7/Exo1/Crlf2/Xrcc4/Sanbr/Pirb/Tnfsf13/H2-DMa/Cd28/Il4/Rnf8/Csf2rb2/Trem2/Traf3ip2/Tcirg1/Csf2rb/Fcgr1/C3/Fcgr4/Fgl2/C2/C8g/Csf3r/Il27ra/Cd74/Gapt/H2-Ab1/Cr2
467	KEAP1 KO Vehicle vs WT Vehicle	GOCC PROTEIN COMPLEX INVOLVED IN CELL MATRIX ADHESION	GOCC PROTEIN COMPLEX INVOLVED IN CELL MATRIX ADHESION	11	0.825852238	1.754703129	0.002248223	0.029385764	0.023538814	1385	tags=64%, list=11%, signal=57%	Tnn/Tnc/Lama1/Nid1/Lamb1/Lamc1/Lamb2
468	KEAP1 KO Vehicle vs WT Vehicle	GOBP RESPONSE TO PROTOZOAN	GOBP RESPONSE TO PROTOZOAN	34	-0.608017448	-1.900808966	0.002292009	0.029894071	0.023945981	1324	tags=50%, list=11%, signal=45%	Irf8/Ier3/Slc11a1/Il4/Gbp9/Irf4/Gbp2/Gbp6/Gbp7/Tspan32/Gm12250/Pf4/Tgtp2/Il10/Batf2/Gbp3/Gbp8
469	KEAP1 KO Vehicle vs WT Vehicle	GOBP MIDDLE EAR MORPHOGENESIS	GOBP MIDDLE EAR MORPHOGENESIS	19	0.721886525	1.729470874	0.002310158	0.030066535	0.02408413	1913	tags=53%, list=15%, signal=45%	Prrx2/Gas1/Prrx1/Edn1/Ednra/Eya4/Msx1/Six1/Insig1/Enpp1
470	KEAP1 KO Vehicle vs WT Vehicle	GOBP MONOCARBOXYLIC ACID BIOSYNTHETIC PROCESS	GOBP MONOCARBOXYLIC ACID BIOSYNTHETIC PROCESS	148	0.471651767	1.565335658	0.002328318	0.030238405	0.024221803	1863	tags=32%, list=15%, signal=27%	Ptgs2/Akr1c18/Agt/Scd1/Aldh1a3/Akr1c14/Fads2/Cyp7b1/Il1b/Scd2/Gstp2/Elovl6/Edn1/Fads3/Hacd1/Hacd2/Brca1/Errfi1/Ptges3-ps/Acss2/Acsl3/Fasn/Prkaa2/Amacr/Avpr1a/Alox5/Rbp1/Mif/Ces1g/Apoc2/Thnsl2/Acaca/Gstm7/Acot7/Sphk1/Cyp39a1/Pdk4/Pla2g4a/Abhd1/Acly/Prkag2/Mecr/Acacb/Stard4/Nr1d1/Ptges/Insig1
471	KEAP1 KO Vehicle vs WT Vehicle	GOBP T CELL SELECTION	GOBP T CELL SELECTION	42	-0.594512644	-1.923334444	0.00236648	0.030540633	0.024463896	1247	tags=36%, list=10%, signal=32%	Mink1/H2-DMa/Cd4/Dock2/Itpkb/Cd28/Il4/Irf4/Ly9/Slamf6/Cd1d1/Il15/Card11/Cd74/Gata3
472	KEAP1 KO Vehicle vs WT Vehicle	GOBP CEREBRAL CORTEX CELL MIGRATION	GOBP CEREBRAL CORTEX CELL MIGRATION	41	0.636362212	1.784439183	0.002366599	0.030540633	0.024463896	1453	tags=27%, list=12%, signal=24%	Dixdc1/Gli3/Adgrg1/Lamb1/Slit2/Col3a1/Mdga1/P2ry12/Egfr/Lrp8/Disc1
473	KEAP1 KO Vehicle vs WT Vehicle	GOBP POSITIVE REGULATION OF CELL GROWTH	GOBP POSITIVE REGULATION OF CELL GROWTH	154	0.459310282	1.529300067	0.002363504	0.030540633	0.024463896	2058	tags=27%, list=16%, signal=23%	Map1b/Sfrp2/Sfrp1/Ccn4/Ngf/Yap1/Erbb2/Tead1/Edn1/Crabp2/Tnfrsf12a/Tgfb2/Wnt5a/Mmp14/Smad7/Dbn1/Dnph1/Sema5a/Akap6/Avpr1a/Egfr/Fdps/Map3k13/Sema7a/Efna5/Disc1/Slc25a33/Sphk1/Syt3/Cxcl16/Flt4/Adnp/Vegfa/Smurf1/L1cam/Prr5/Cxcr4/Cacng7/Fxn/Cxcl12/Tgfbr1
474	KEAP1 KO Vehicle vs WT Vehicle	GOBP GANGLION DEVELOPMENT	GOBP GANGLION DEVELOPMENT	12	0.800502944	1.755682202	0.002414026	0.031031077	0.024856755	1510	tags=58%, list=12%, signal=51%	Unc5c/Sema3a/Fzd3/Tulp3/Tubb3/Six4/Six1
475	KEAP1 KO Vehicle vs WT Vehicle	GOBP NEGATIVE REGULATION OF CELL SUBSTRATE ADHESION	GOBP NEGATIVE REGULATION OF CELL SUBSTRATE ADHESION	47	0.588210232	1.683948544	0.002414771	0.031031077	0.024856755	1755	tags=38%, list=14%, signal=33%	Kank1/Serpine1/Sema3e/Hoxa7/Bcar1/Dlc1/Gcnt2/Col1a1/Acer2/Fbln1/Spry4/Phldb2/Mmp14/Thbs1/Efna5/Postn/Cdkn2a/Angpt2
476	KEAP1 KO Vehicle vs WT Vehicle	GOBP NEGATIVE REGULATION OF MEIOTIC CELL CYCLE	GOBP NEGATIVE REGULATION OF MEIOTIC CELL CYCLE	15	0.758108091	1.729443464	0.002431285	0.031040432	0.024864249	2179	tags=67%, list=17%, signal=55%	Grb14/Knl1/Lif/Ttk/Osm/Fbxo5/Pkmyt1/Trip13/Rad1/Chfr
477	KEAP1 KO Vehicle vs WT Vehicle	GOBP TISSUE REGENERATION	GOBP TISSUE REGENERATION	43	0.606108193	1.713570146	0.00243584	0.031040432	0.024864249	1506	tags=35%, list=12%, signal=31%	Lgr6/Ptn/Serpine1/Dysf/Yap1/Wnt10b/Ccn3/Dmd/Ptgfrn/Col6a1/Dusp10/Gja1/Igsf10/Mustn1/Nfix
478	KEAP1 KO Vehicle vs WT Vehicle	GOBP FEMALE SEX DIFFERENTIATION	GOBP FEMALE SEX DIFFERENTIATION	92	0.522295972	1.635279923	0.002429719	0.031040432	0.024864249	1987	tags=32%, list=16%, signal=27%	Agt/Serpine1/Gas2/Ptprn/Wnt4/Tbx3/Trp63/Sfrp1/Inhba/Nr2f2/Tyro3/Angpt1/Fgf7/Nos3/Foxc1/Wnt5a/Pdgfra/Schip1/Pde4d/Atm/Pla2g4a/Vegfa/Fst/Chd7/Axl/Pcyt1b/Nup107/Mmp2/Adamts1
479	KEAP1 KO Vehicle vs WT Vehicle	GOBP SKIN EPIDERMIS DEVELOPMENT	GOBP SKIN EPIDERMIS DEVELOPMENT	100	0.50909154	1.619581745	0.002421375	0.031040432	0.024864249	3084	tags=44%, list=24%, signal=34%	Ptgs2/Snai1/Apcdd1/Trp63/Inhba/Eda/Pnpla1/Wnt10b/Lama5/Fzd3/Fgf7/Tgfb2/Wnt5a/Smo/Runx3/Col6a1/Lamc1/Sox9/Egfr/Nsdhl/Ext1/Cdh1/Alx4/Nfkbiz/Gata6/Lgr4/Fst/Stmn1/Cyp26b1/Trps1/Apc/Lrp4/Nom1/Nsun2/Ppard/Hdac2/Cd109/Sav1/Sos1/Srf/Il18/Dicer1/Mysm1/Zdhhc21
480	KEAP1 KO Vehicle vs WT Vehicle	GOBP NEGATIVE REGULATION OF APOPTOTIC SIGNALING PATHWAY	GOBP NEGATIVE REGULATION OF APOPTOTIC SIGNALING PATHWAY	216	0.442088033	1.515007807	0.002473112	0.031449742	0.025192117	2255	tags=25%, list=18%, signal=21%	Ptgs2/Col2a1/Serpine1/Gdnf/Cx3cr1/Ackr3/Snai1/Sfrp2/Rtkn2/Ddias/Eya2/Wnt4/Tert/Yap1/Il1b/Bok/Gas1/Fzd1/Gstp2/Hells/Hspb1/Cttn/Hmgb2/Cx3cl1/Brca1/Fignl1/Snai2/Eya4/Ar/Lrrk2/Creb3l1/Agap2/Mif/Tnfrsf22/Acvr1/Hif1a/Gclm/Unc5b/Vegfa/Atad5/Higd1a/Clu/Rnf34/Rrn3/Fxn/Cxcl12/Sh3rf1/Tgfbr1/Herpud1/Uri1/Ybx3/Pih1d1/Eno1/Cdkn2d
481	KEAP1 KO Vehicle vs WT Vehicle	GOBP NEGATIVE REGULATION OF INTRACELLULAR SIGNAL TRANSDUCTION	GOBP NEGATIVE REGULATION OF INTRACELLULAR SIGNAL TRANSDUCTION	483	0.386493681	1.375708119	0.002485463	0.031541099	0.025265297	2876	tags=27%, list=23%, signal=22%	Ptgs2/Epha4/Agt/Kank1/Arhgap42/Pde2a/Styxl2/Ackr3/Snai1/Sfrp2/Rtkn2/Ddias/Gper1/Pde3a/Igf1r/Sfrp1/Trim59/Pmepa1/Il1b/Lif/Cav1/Smad6/Fzd1/Tspan6/Gstp2/Ddit4/Lox/Prkca/Dlc1/Dusp8/Cavin3/Hells/Hspb1/Foxm1/Ajuba/Arhgap44/Twist1/Dlg5/Slit2/Fbln1/Spry4/Fignl1/Pbk/Pcbp4/Ccn3/Tgfb2/Dmd/Dyrk3/Errfi1/Snai2/Grem1/Heg1/Smad7/Lrrk2/Creb3l1/Prkaa2/Tgfbr3/Dusp10/Epha2/Sesn3/Mif/Ndrg2/Thbs1/Aurka/Serpine2/Sh3bp4…
482	KEAP1 KO Vehicle vs WT Vehicle	GOMF HISTONE METHYLTRANSFERASE BINDING	GOMF HISTONE METHYLTRANSFERASE BINDING	16	-0.789347915	-2.050934172	0.002536653	0.032059352	0.025680432	511	tags=12%, list=4%, signal=12%	Prdm1/Gata3
483	KEAP1 KO Vehicle vs WT Vehicle	GOBP POSITIVE REGULATION OF STEM CELL PROLIFERATION	GOBP POSITIVE REGULATION OF STEM CELL PROLIFERATION	43	0.60419313	1.70815594	0.002536807	0.032059352	0.025680432	1416	tags=37%, list=11%, signal=33%	Tbx3/Cxcl1/Tert/Prrx2/Shox2/Trp63/Ngf/Prrx1/Wnt10b/Foxm1/Fermt2/Ccne1/Wnt5a/Sox9/Tbx18/Setd1a
484	KEAP1 KO Vehicle vs WT Vehicle	GOBP RESPONSE TO DECREASED OXYGEN LEVELS	GOBP RESPONSE TO DECREASED OXYGEN LEVELS	183	0.448538617	1.521333366	0.002550587	0.032166905	0.025766585	2534	tags=32%, list=20%, signal=26%	Epha4/Rgcc/Cryab/Fndc1/Tert/Aldh3a1/Plat/Lif/Cav1/Ddit4/Aqp1/Tgfb3/Edn1/Ang2/Ajuba/Cd24a/Twist1/Vegfd/Vldlr/Plk3/Ednra/Tgfb2/Ddah1/Loxl2/Ak4/Mgarp/Sod3/Ece1/Col6a1/Egr1/Ada/Atm/Scn2a/Tacc3/Ndnf/Fam162a/Hif1a/Gata6/Epas1/Vegfa/Bnip3/Higd1a/Mmp2/Wtip/Cbfa2t3/Cpeb2/Vegfc/Pgf/Pgk1/Eno1/Fzd4/Camk2d/Camk2g/Pdk3/Tbl2/Suv39h1/Stat3/Ppard
485	KEAP1 KO Vehicle vs WT Vehicle	GOBP STEROL METABOLIC PROCESS	GOBP STEROL METABOLIC PROCESS	104	0.494669497	1.579261018	0.002559735	0.032215715	0.025805683	2170	tags=37%, list=17%, signal=31%	Ephx2/Pcsk9/Cyp7b1/Ch25h/Dgat2/Vldlr/Hsd17b7/Errfi1/Mttp/Abca5/Lss/Ttc39b/Prkaa2/Fdft1/Ces1g/Nsdhl/Fdps/Dhcr24/Sc5d/Hmgcr/Mvk/Sqle/Mvd/Cyp39a1/Idi1/Cyp51/Stard4/Tsku/Insig1/Lpcat3/Lima1/Msmo1/Cyp26b1/Hmgcs1/Ldlr/Srebf1/Lbr/Pmvk
486	KEAP1 KO Vehicle vs WT Vehicle	GOCC APICAL PLASMA MEMBRANE	GOCC APICAL PLASMA MEMBRANE	221	0.430159103	1.477628861	0.002592881	0.032565733	0.026086057	2362	tags=31%, list=19%, signal=26%	Slc43a1/Sytl4/Slc16a2/Plpp1/Igfbp2/Car4/Hip1r/Slc26a7/Pard3/Stk39/C1qtnf5/Ddr2/Pdgfrb/Erbb2/Cdh2/Cav1/Mpdz/Aqp1/Hspa1b/BC034090/Fzd3/Shroom3/Slc2a13/Adgrg2/Tjp1/Amotl1/Pard6g/Nox4/Slc13a2/Cfap126/Slc16a3/Lrrc15/Pdpn/Birc5/Osmr/Fat1/Prkaa2/Egfr/Slc6a9/Rab27b/Slc5a3/Gja1/Kcne4/Stc1/Amotl2/Cd55/Slc29a2/Aspm/Frmd6/Hspa1a/Scnn1a/Cacnb3/Slc7a8/Slc7a5/Slc39a14/Slc12a2/Pfkm/Slc2a1/Pth1r/Abcb1b/Tgfbr1/Slc…
487	KEAP1 KO Vehicle vs WT Vehicle	GOBP DOPAMINE RECEPTOR SIGNALING PATHWAY	GOBP DOPAMINE RECEPTOR SIGNALING PATHWAY	23	0.703001853	1.760879656	0.002630458	0.032969846	0.026409763	1108	tags=26%, list=9%, signal=24%	Rgs4/Gnao1/Nsg1/Adcy6/Lrrk2/Palm
488	KEAP1 KO Vehicle vs WT Vehicle	GOBP EXTRINSIC APOPTOTIC SIGNALING PATHWAY	GOBP EXTRINSIC APOPTOTIC SIGNALING PATHWAY	201	0.447795649	1.523594121	0.002642408	0.03305176	0.026475378	1667	tags=19%, list=13%, signal=17%	Agt/Col2a1/Serpine1/Gdnf/Sfrp2/Eya2/Gper1/Tert/Sfrp1/Inhba/Ngf/Yap1/Il1b/Cav1/Ret/Bok/Gas1/Gstp2/Cttn/Hmgb2/Cx3cl1/Tnfrsf10b/Skil/Brca1/Tnfrsf12a/Tgfb2/Runx3/Snai2/Eya4/Ar/Agap2/Thbs1/Tnfrsf22/Acvr1/Nfkbiz/Tlr3/Gclm/Unc5b/Vegfa
489	KEAP1 KO Vehicle vs WT Vehicle	GOBP EPITHELIAL STRUCTURE MAINTENANCE	GOBP EPITHELIAL STRUCTURE MAINTENANCE	18	-0.693904479	-1.84399566	0.002648236	0.033056922	0.026479513	442	tags=28%, list=4%, signal=27%	Rbp4/Cxadr/Ldb2/Mks1/Cracd
490	KEAP1 KO Vehicle vs WT Vehicle	GOBP REGULATION OF STEROID BIOSYNTHETIC PROCESS	GOBP REGULATION OF STEROID BIOSYNTHETIC PROCESS	55	0.569347763	1.672948594	0.00268766	0.033480565	0.026818863	2248	tags=38%, list=18%, signal=32%	Akr1c18/Akr1c14/Snai1/Wnt4/Igf1r/Bmp5/Snai2/Dkk3/Egr1/Ces1g/Fdps/Igfbp7/Stard4/Nr1d1/Insig1/Lpcat3/Srebf1/Creb1/Adora2b/H6pd/Ddx20
491	KEAP1 KO Vehicle vs WT Vehicle	GOMF FIBRONECTIN BINDING	GOMF FIBRONECTIN BINDING	31	0.642531298	1.706284463	0.002724756	0.03387355	0.027133656	2017	tags=48%, list=16%, signal=41%	Igfbp6/Tnc/Ccn2/Fstl3/Mfap2/Fbln1/Ccdc80/Lrrc15/Igfbp3/Thbs1/Loxl3/Ssc5d/Vegfa/Mmp2/Comp
492	KEAP1 KO Vehicle vs WT Vehicle	GOBP NEGATIVE REGULATION OF REPRODUCTIVE PROCESS	GOBP NEGATIVE REGULATION OF REPRODUCTIVE PROCESS	46	0.597876844	1.703020812	0.002731303	0.033885918	0.027143562	2568	tags=50%, list=20%, signal=40%	Timp1/Snai1/Grb14/Wnt4/Knl1/Plat/Lif/Wnt5a/Serpinf1/Ttk/Osm/Fbxo5/Ada/Pkmyt1/Trip13/Rad1/Ovgp1/Ybx3/Chfr/Apc/Tpst2/Ddb1/Shb
493	KEAP1 KO Vehicle vs WT Vehicle	GOBP ENDOCHONDRAL BONE GROWTH	GOBP ENDOCHONDRAL BONE GROWTH	25	0.684455606	1.731068312	0.002746395	0.03400405	0.027238189	2017	tags=52%, list=16%, signal=44%	Rarb/Bnc2/Ddr2/Ecm1/Col27a1/Sox9/Thbs3/Stc1/Thbs1/Ext1/Poc1a/Evc/Comp
494	KEAP1 KO Vehicle vs WT Vehicle	GOBP SPECIFICATION OF ANIMAL ORGAN IDENTITY	GOBP SPECIFICATION OF ANIMAL ORGAN IDENTITY	21	0.721764516	1.763669374	0.002758547	0.034077372	0.027296922	1992	tags=52%, list=16%, signal=44%	Gdnf/Robo2/Gli3/Hoxa11/Wnt5a/Ar/Ext1/Six1/Spry1/Hoxc11/Smarcd3
495	KEAP1 KO Vehicle vs WT Vehicle	GOBP SUBSTRATE ADHESION DEPENDENT CELL SPREADING	GOBP SUBSTRATE ADHESION DEPENDENT CELL SPREADING	87	0.527787095	1.641789865	0.002763483	0.034077372	0.027296922	1815	tags=31%, list=14%, signal=27%	Radil/Kank1/Has2/Sfrp1/Bcar1/Carmil1/Parva/Tyro3/Kif14/Lama5/Lamb1/Fermt2/Fbln1/Spry4/Nedd9/Antxr1/Pdpn/Dbn1/Lamc1/Lamb2/Dock1/Efna5/Ephb3/Postn/Ntn4/Axl/Micall2
496	KEAP1 KO Vehicle vs WT Vehicle	GOMF MICROTUBULE BINDING	GOMF MICROTUBULE BINDING	227	0.420228555	1.442792426	0.00278476	0.034270511	0.027451632	1911	tags=25%, list=15%, signal=21%	Mtcl1/Dysf/Nav3/Map1b/Gas2/Cryab/Kif26b/Fam83d/Plk1/Spc24/Kif4/Kif20a/Kif14/Vash2/Map1a/Kif18b/Kif18a/Cnn3/Knstrn/Kif2c/Nuf2/Mlph/Prc1/Map9/Mid2/Kifc5b/Kif11/Nusap1/Clip3/Dlgap5/Fam161a/Gtse1/Eml5/Birc5/Spag5/Kif22/Eml1/Trim46/Racgap1/Ska3/Katnb1/Map2/Ndc80/Traf3ip1/Camsap1/Kifc1/Diaph3/Cep295nl/Cenpe/Kif15/Dst/Kif23/Kif20b/Svbp/Map4k4/Ska1
497	KEAP1 KO Vehicle vs WT Vehicle	GOBP ENDOCARDIAL CUSHION FORMATION	GOBP ENDOCARDIAL CUSHION FORMATION	23	0.701983049	1.758327754	0.002817919	0.034608804	0.027722614	2058	tags=57%, list=16%, signal=47%	Snai1/Tbx3/Robo2/Tgfb3/Bmp5/Tgfb2/Bmpr1a/Snai2/Msx1/Acvr1/Heyl/Hey1/Tgfbr1
498	KEAP1 KO Vehicle vs WT Vehicle	GOBP ADENYLATE CYCLASE ACTIVATING G PROTEIN COUPLED RECEPTOR SIGNALING PATHWAY	GOBP ADENYLATE CYCLASE ACTIVATING G PROTEIN COUPLED RECEPTOR SIGNALING PATHWAY	75	0.531664339	1.627860071	0.002843361	0.03485116	0.027916748	2166	tags=36%, list=17%, signal=30%	Cxcl10/Adgrl4/Pde2a/Adra1d/Gper1/Pde3a/Adgrg1/Adora2a/Adgrg2/Ptgfr/Mrap/Adcy6/Adcy4/Adgrf5/Adcy2/Pde4d/Mc5r/S1pr3/Adra2a/Lpar1/Atp2b4/Adm/S1pr1/Pth1r/Gpr161/Akap13/Adora2b
499	KEAP1 KO Vehicle vs WT Vehicle	GOBP TEMPERATURE HOMEOSTASIS	GOBP TEMPERATURE HOMEOSTASIS	143	0.460289493	1.518388525	0.002864005	0.035033842	0.028063081	1244	tags=18%, list=10%, signal=17%	Ptgs2/Zfp423/Ccl5/Alpl/Ebf2/Scd1/Plac8/Igf1r/Il1rn/Plcl1/Hoxc10/Il1b/Npr3/Cav1/Acvr2b/Foxc2/Elovl6/Lama4/Wnt10b/Id1/Mfap2/Grb10/Egr1/Prdm16/Pdgfc/Gja1
500	KEAP1 KO Vehicle vs WT Vehicle	GOBP ESTABLISHMENT OR MAINTENANCE OF MONOPOLAR CELL POLARITY	GOBP ESTABLISHMENT OR MAINTENANCE OF MONOPOLAR CELL POLARITY	18	0.729950846	1.734552974	0.002885521	0.035226443	0.02821736	1075	tags=33%, list=9%, signal=31%	Map1b/Lama1/Ptk7/Fscn1/Wnt5a/Fat1
501	KEAP1 KO Vehicle vs WT Vehicle	GOBP FORMATION OF PRIMARY GERM LAYER	GOBP FORMATION OF PRIMARY GERM LAYER	71	0.532100651	1.609643515	0.002898628	0.03531582	0.028288954	1628	tags=25%, list=13%, signal=22%	Snai1/Sfrp2/Inhba/Hoxa11/Foxc2/Col5a2/Col12a1/Col5a1/Foxc1/Wnt5a/Bmpr1a/Epha2/Atoh8/Acvr1/Twsg1/Ets2/Ahdc1/Gata6
502	KEAP1 KO Vehicle vs WT Vehicle	GOBP NEPHRON EPITHELIUM DEVELOPMENT	GOBP NEPHRON EPITHELIUM DEVELOPMENT	74	0.53221403	1.623447969	0.002913705	0.035428802	0.028379455	2113	tags=46%, list=17%, signal=38%	Agt/Npnt/Gdnf/Wnt4/Kif26b/Gli3/Hoxa11/Yap1/Lif/Aqp1/Foxc2/Edn1/Lama5/Wwtr1/Cd24a/Irx3/Ednra/Fat4/Foxc1/Smo/Six4/Grem1/Sox9/Ext1/Lamb2/Six1/Hes1/Heyl/Vegfa/Lgr4/Lzts2/Hey1/Dlg1/Pgf
503	KEAP1 KO Vehicle vs WT Vehicle	GOBP STEROL BIOSYNTHETIC PROCESS	GOBP STEROL BIOSYNTHETIC PROCESS	44	0.608262541	1.730653905	0.00293176	0.035577459	0.028498534	2779	tags=59%, list=22%, signal=46%	Ch25h/Hsd17b7/Lss/Prkaa2/Fdft1/Ces1g/Nsdhl/Fdps/Dhcr24/Sc5d/Hmgcr/Mvk/Sqle/Mvd/Idi1/Cyp51/Insig1/Lpcat3/Msmo1/Hmgcs1/Srebf1/Lbr/Pmvk/Dhcr7/Erg28/Tm7sf2
504	KEAP1 KO Vehicle vs WT Vehicle	GOBP THYMIC T CELL SELECTION	GOBP THYMIC T CELL SELECTION	19	-0.657211252	-1.7315255	0.002949405	0.035655865	0.028561339	1247	tags=47%, list=10%, signal=43%	Mink1/H2-DMa/Dock2/Itpkb/Cd28/Cd1d1/Card11/Cd74/Gata3
505	KEAP1 KO Vehicle vs WT Vehicle	GOBP T CELL RECEPTOR SIGNALING PATHWAY	GOBP T CELL RECEPTOR SIGNALING PATHWAY	96	-0.438555168	-1.639012294	0.002949904	0.035655865	0.028561339	1182	tags=18%, list=9%, signal=16%	Ptpn22/Cd28/Zc3h12a/Lgals3/Nfkbid/Lipa/Malt1/Cd300a/Kcnn4/Psen2/Lime1/Lat/Themis2/Cacnb4/Card11/Clec2i/Gata3
506	KEAP1 KO Vehicle vs WT Vehicle	GOBP BONE MINERALIZATION	GOBP BONE MINERALIZATION	100	0.503757841	1.602613557	0.002974817	0.035744647	0.028632456	2017	tags=35%, list=16%, signal=30%	Ptgs2/Alpl/Ptn/Vdr/Wnt4/Tmem119/Ddr2/Acvr2b/Lox/Gpm6b/Wnt10b/Spp1/Ccn1/Twist1/Ecm1/Bmpr1a/Slc24a3/Sgms2/Col1a2/Grem1/Col6a1/Sox9/Alox5/Gja1/Nfe2/Acvr1/Nfix/Hif1a/Lgr4/Mgp/S1pr1/Enpp1/Runx2/Pth1r/Comp
507	KEAP1 KO Vehicle vs WT Vehicle	GOBP REGULATION OF NEURAL PRECURSOR CELL PROLIFERATION	GOBP REGULATION OF NEURAL PRECURSOR CELL PROLIFERATION	79	0.51885852	1.595387361	0.002971385	0.035744647	0.028632456	2107	tags=37%, list=17%, signal=31%	Ptn/Vcan/Slc16a2/Cx3cr1/Tafa1/Gli3/Il1b/Cdh2/Adgrg1/Id4/Shcbp1/Ryk/Fzd3/Cx3cl1/Cd24a/Cip2a/Wnt5a/Smo/Lrrk2/Aspm/Setd1a/Disc1/Hif1a/Vegfa/Spint1/Cdon/Egf/Smarcd3/Vegfc
508	KEAP1 KO Vehicle vs WT Vehicle	GOBP NEGATIVE REGULATION OF PROTEOLYSIS	GOBP NEGATIVE REGULATION OF PROTEOLYSIS	191	0.445958018	1.512939678	0.002968632	0.035744647	0.028632456	1825	tags=23%, list=14%, signal=20%	Ptgs2/Ctla2a/Epha4/Timp1/Serpine1/Sfrp2/Cryab/Timp3/Svip/Serpinb1a/Ngf/Serpinb2/Tfpi2/Kng1/Plat/Pi15/Kng2/Col28a1/Gas1/Aqp1/Hspa1b/Reck/Serpinh1/Ngp/Map1a/Ecm1/Pbk/Serpinf1/Lrrk2/Birc5/Dpep1/Thbs1/Slpi/Serpine2/Cdh1/Tmem98/Simc1/Cdkn2a/Vegfa/Rab23/Spint1/Chac1/Rnf34/Serpina3g
509	KEAP1 KO Vehicle vs WT Vehicle	GOBP ANTIGEN PROCESSING AND PRESENTATION OF PEPTIDE OR POLYSACCHARIDE ANTIGEN VIA MHC CLASS II	GOBP ANTIGEN PROCESSING AND PRESENTATION OF PEPTIDE OR POLYSACCHARIDE ANTIGEN VIA MHC CLASS II	23	-0.73826577	-2.024662215	0.003041598	0.036427984	0.029179828	1330	tags=61%, list=11%, signal=55%	Ctss/H2-DMa/Pycard/H2-DMb1/Unc93b1/Marchf1/Ifi30/Trem2/B2m/Ctse/H2-Aa/Cd74/H2-Eb1/H2-Ab1
510	KEAP1 KO Vehicle vs WT Vehicle	GOCC MITOTIC SPINDLE MIDZONE	GOCC MITOTIC SPINDLE MIDZONE	14	0.777055849	1.754562613	0.003043623	0.036427984	0.029179828	1843	tags=71%, list=15%, signal=61%	Kif18b/Cttn/Kif18a/Prc1/Map9/Ttc28/Aurkb/Eml1/Cenpe/Kif20b
511	KEAP1 KO Vehicle vs WT Vehicle	GOBP IN UTERO EMBRYONIC DEVELOPMENT	GOBP IN UTERO EMBRYONIC DEVELOPMENT	416	0.391388483	1.389178342	0.003083073	0.036827946	0.029500209	3062	tags=32%, list=24%, signal=25%	Fosl1/Krt19/Snai1/Tbx3/Gli3/Yap1/Pdgfrb/Lif/Nr2f2/St8sia6/Fkbp10/Nckap1/Tgfb3/Vash2/Edn1/Rad51b/Rrm2/Ccnb1/Ccdc62/Celf4/Ccn1/E2f8/Skil/Nek2/Twist1/Angpt1/Ncapg2/Slit2/Tjp1/Col3a1/Ednra/Llgl2/Bmp5/Ccnb2/Nos3/Hinfp/Plcd3/Foxc1/Bmpr1a/Smo/Syde1/Ar/Heg1/Amot/Dbn1/Asf1b/Rspo3/Stil/Tm4sf1/Tgfbr3/Sh3pxd2a/Pdgfra/Epn2/Egfr/Tpm1/Gja1/Nsdhl/Tie1/Msx1/Xrcc2/Plcd1/Vash1/Ada/Cdh1/Nfe2/Acvr1/Rcn1/B9d1/Adm/Gins…
512	KEAP1 KO Vehicle vs WT Vehicle	GOCC LYTIC VACUOLE	GOCC LYTIC VACUOLE	443	-0.294463048	-1.324835213	0.003105273	0.037020679	0.029654593	3543	tags=44%, list=28%, signal=33%	Cdip1/Npc1/Slc17a5/Hexb/Slc26a11/Atp6v1a/Grn/Vps16/Stxbp2/Chmp2b/Snap23/Rab14/Rab12/Slc29a3/Laptm5/Tmem59/Pip4p1/Aga/Rab3a/Vma21/Man2b2/Abca3/Chmp7/Akr1b10/Vps18/Tmem9/Plekhm1/Gpr137b/Sppl2a/Vps13a/Ap1b1/Clec16a/Vps13c/C9orf72/Ifitm2/Ctns/Tnfaip3/Vamp8/Vps13b/Fnip2/Glb1/Gla/Lgmn/Ids/Atp6ap2/Manba/Gga3/Ctsl/Znrf1/Naglu/Chid1/Rilp/Itm2c/Siae/Tsc2/Chmp2a/Cst7/H2-Q10/Idua/Lamtor2/Ctsh/Tbc1d7/Adam8/H2…
513	KEAP1 KO Vehicle vs WT Vehicle	GOBP POLARIZED EPITHELIAL CELL DIFFERENTIATION	GOBP POLARIZED EPITHELIAL CELL DIFFERENTIATION	19	0.713135925	1.708506486	0.003159549	0.037563058	0.030089054	1075	tags=32%, list=9%, signal=29%	Lama1/Trp63/Ptk7/Dlg5/Wnt5a/Fat1
514	KEAP1 KO Vehicle vs WT Vehicle	GOBP SENSORY ORGAN MORPHOGENESIS	GOBP SENSORY ORGAN MORPHOGENESIS	178	0.446819268	1.509227178	0.003163075	0.037563058	0.030089054	2002	tags=31%, list=16%, signal=26%	Col2a1/Cthrc1/Ptn/Rarb/Gdf11/Aldh1a3/Adamts9/Tbx3/Col11a1/Gli3/Prrx2/Irx5/Fzd2/Gas1/Prrx1/Sobp/Aqp1/Ror2/Nectin3/Ptk7/Edn1/Sox4/Fzd3/Mfap2/Nectin1/Twist1/Col5a2/Ednra/Col5a1/Wnt5a/Six4/Eya4/Dlx5/Fat1/Sox9/Wdpcp/Epha2/Ptprm/Lrig1/Msx1/Tbx18/Six1/Ephb2/Hif1a/Vegfa/Bcr/Chd7/Cdon/Tsku/Ppp2r3a/Insig1/Lrig3/Enpp1/Cyp26b1/Frzb
515	KEAP1 KO Vehicle vs WT Vehicle	GOBP NEGATIVE REGULATION OF MITOTIC CELL CYCLE	GOBP NEGATIVE REGULATION OF MITOTIC CELL CYCLE	211	0.433122541	1.482425571	0.003215999	0.038117388	0.030533087	2378	tags=30%, list=19%, signal=25%	Rgcc/Inhba/Knl1/Plk1/Spc24/Bub1/Cdc20/Gen1/Zwilch/Cdc6/Gas1/Mus81/Bub1b/Ccnb1/Fzd3/Ticrr/Nuf2/Plk3/Brca1/Fhl1/Foxc1/Aurkb/Kntc1/Ttk/Birc5/Spc25/Creb3l1/Dtl/Stil/Fbxo5/Egfr/Cdk1/Ctdspl/Donson/Clspn/Atm/Cdkn2b/Acvr1/Pkmyt1/Ndc80/Tom1l1/Mad2l1/Bard1/Chek1/Trip13/Cenpe/Haspin/Fancd2/Pinx1/Jade1/Kank2/Btg3/Cdca8/Dlg1/Spdl1/Wee1/Pkd2/Aven/Chfr/Pidd1/Mrnip/Rpa2/Apc
516	KEAP1 KO Vehicle vs WT Vehicle	GOBP STRESS ACTIVATED PROTEIN KINASE SIGNALING CASCADE	GOBP STRESS ACTIVATED PROTEIN KINASE SIGNALING CASCADE	57	0.558771758	1.644487346	0.003256124	0.038518179	0.030854132	1457	tags=23%, list=12%, signal=20%	Agt/Igfbp6/Cryab/Il1b/Foxm1/Pbk/Tgfb2/Errfi1/Grem1/Dusp10/Map3k13/Mapk11/Hmgcr
517	KEAP1 KO Vehicle vs WT Vehicle	GOBP REGULATION OF HEART RATE	GOBP REGULATION OF HEART RATE	54	0.57091866	1.673957907	0.003266375	0.038564708	0.030891403	1646	tags=39%, list=13%, signal=34%	Agt/Rgs4/Shox2/Irx5/Cav1/Sema3a/Cacna2d1/Edn1/Ank2/Ednra/Dmd/Avpr1a/Cacna1c/Pde4d/Tpm1/Kcne4/Dsc2/Ada/Snta1/Adm/Epas1
518	KEAP1 KO Vehicle vs WT Vehicle	GOBP NEURON PROJECTION ARBORIZATION	GOBP NEURON PROJECTION ARBORIZATION	24	0.682569101	1.722350566	0.003275789	0.038601187	0.030920624	1307	tags=38%, list=10%, signal=34%	Ptn/Zfp365/Phactr1/Sema3a/Tpbg/Wnt5a/Lrrk2/Tuba1a/Map3k13
519	KEAP1 KO Vehicle vs WT Vehicle	GOBP POSITIVE REGULATION OF CELL ADHESION	GOBP POSITIVE REGULATION OF CELL ADHESION	398	0.39188856	1.388329246	0.003288168	0.038672402	0.030977669	1577	tags=23%, list=13%, signal=20%	Epha4/Ccl5/Npnt/Vnn1/Ptn/Has2/Frmd5/Dysf/Igfbp2/Lama1/Wnt4/Fbln2/Chst2/Kif26b/Gli3/Cdh13/Sox13/Ecm2/Il1b/Erbb2/Lif/Adgrg1/Cav1/Carmil1/Ret/Nid1/Ank3/Prkca/Foxc2/Gcnt2/Wnt10b/Spp1/Sox4/Cx3cl1/Ccn1/Lamb1/Fstl3/Itgal/Cd24a/Fermt2/Hacd1/Angpt1/Fbln1/Tjp1/Npy/Sox12/Ccl2/Nedd9/Ccdc80/Tgfb2/Dmd/Wnt5a/Runx3/Rhod/Csf1/Smad7/Pdpn/Havcr2/Efnb2/P2ry12/Dbn1/Tnfsf9/Lamc1/Dusp10/Sirpb1c/Alox5/Pde4d/Tpm1/Ephb4/I…
520	KEAP1 KO Vehicle vs WT Vehicle	GOBP CARDIAC CHAMBER MORPHOGENESIS	GOBP CARDIAC CHAMBER MORPHOGENESIS	98	0.497076319	1.569090719	0.003296699	0.03869817	0.03099831	2058	tags=41%, list=16%, signal=34%	Slit3/Sfrp2/Sema3c/Tbx3/Col11a1/Robo2/Shox2/Fgfrl1/Smad6/Parva/Fzd2/Fzd1/Foxc2/Sox4/Ccn1/Cpe/Slit2/Ednra/Bmp5/Nos3/Tgfb2/Foxc1/Wnt5a/Bmpr1a/Smo/Heg1/Smad7/Tgfbr3/Tpm1/Fhl2/Acvr1/Hif1a/Hes1/Heyl/Gata6/Chd7/Hey1/Adamts1/Smarcd3/Tgfbr1
521	KEAP1 KO Vehicle vs WT Vehicle	GOBP POSITIVE REGULATION OF PROTEIN SERINE THREONINE KINASE ACTIVITY	GOBP POSITIVE REGULATION OF PROTEIN SERINE THREONINE KINASE ACTIVITY	132	0.475042576	1.55756008	0.003308302	0.038759839	0.031047708	2272	tags=28%, list=18%, signal=23%	Epha4/Agt/Rgcc/Ccnd2/Pdgfrb/Il1b/Erbb2/Gpr39/Tead1/Edn1/Ajuba/Cd24a/Fermt2/Nox4/Wnt5a/Pdgfd/Lrrk2/Stil/Fzd8/Magi3/Pde5a/Egfr/Mif/Pdgfc/Thbs1/Map3k13/Adra2a/Il34/Higd1a/Map3k12/Egf/Ccnd3/Mnat1/Sash1/Pih1d1/Fzd4/Maged1
522	KEAP1 KO Vehicle vs WT Vehicle	GOBP GLOMERULUS DEVELOPMENT	GOBP GLOMERULUS DEVELOPMENT	54	0.569038475	1.668445125	0.00336461	0.039344024	0.031515657	1755	tags=39%, list=14%, signal=34%	Pdgfrb/Ret/Nid1/Aqp1/Foxc2/Plce1/Edn1/Wwtr1/Cd24a/Angpt1/Ednra/Foxc1/Pdgfd/Egr1/Pdgfra/Ext1/Lamb2/Hes1/Heyl/Lgr4/Angpt2
523	KEAP1 KO Vehicle vs WT Vehicle	GOMF METALLOENDOPEPTIDASE ACTIVITY	GOMF METALLOENDOPEPTIDASE ACTIVITY	66	0.562119872	1.68699196	0.003391239	0.039504056	0.031643847	1073	tags=27%, list=9%, signal=25%	Adamts9/Adam23/Adamts7/Mmp28/Mmp16/Adamts12/Adamts6/Adamts4/Ece2/Adam12/Pappa/Bmp1/Mmp23/Mmp14/Adamts15/Ece1/Adamts14/Adamts2
524	KEAP1 KO Vehicle vs WT Vehicle	GOBP REGULATION OF EPITHELIAL TO MESENCHYMAL TRANSITION	GOBP REGULATION OF EPITHELIAL TO MESENCHYMAL TRANSITION	82	0.523484266	1.617222806	0.003390551	0.039504056	0.031643847	1831	tags=39%, list=15%, signal=34%	Epha4/Agt/Snai1/Sfrp2/Rgcc/Sfrp1/Il1b/Glipr2/Gcnt2/Tgfb3/Col1a1/Wwtr1/Fermt2/Twist1/Dact3/Phldb2/Tgfb2/Tgfb1i1/Foxc1/Bmpr1a/Loxl2/Grem1/Smad7/Pdpn/Tgfbr3/Mark1/Acvr1/Spry1/Vegfa/Bcl9l/Il17rd/Pawr
525	KEAP1 KO Vehicle vs WT Vehicle	GOBP PRIMARY NEURAL TUBE FORMATION	GOBP PRIMARY NEURAL TUBE FORMATION	95	0.501298589	1.575108825	0.00345005	0.040112579	0.032131291	1844	tags=29%, list=15%, signal=25%	Cthrc1/Sfrp2/Sfrp1/Fzd2/Fzd1/Dlc1/Nckap1/Ptk7/Fzd3/Shroom3/Twist1/Bmp5/Enah/Tgfb2/Wnt5a/Tulp3/Stil/Mthfd1l/Cc2d2a/Adm/Hif1a/Rab23/Spint1/Mthfd1/Casp3/Arhgap35/Kif20b/Tead2
526	KEAP1 KO Vehicle vs WT Vehicle	GOBP NEGATIVE REGULATION OF CELL PROJECTION ORGANIZATION	GOBP NEGATIVE REGULATION OF CELL PROJECTION ORGANIZATION	168	0.444599901	1.50019583	0.003479956	0.040383369	0.032348201	2101	tags=24%, list=17%, signal=21%	Epha4/Epha7/Kank1/Ptprg/Zfp365/Mak/Trpc6/Yap1/Sema3a/Ryk/Neo1/Id1/Arhgap44/Cep97/Slit2/Wnt5a/Dpysl3/Pfn2/Adcy6/Mgarp/Lrrk2/Efnb2/Sema5a/Mphosph9/Trim46/Ptprf/Lpar1/Cdh1/Nfatc4/Map2/Paqr3/Il15ra/Rtn4rl1/Ephb2/Hes1/Tsku/Prag1/Map4k4/Cit/Sema6d/Efemp1
527	KEAP1 KO Vehicle vs WT Vehicle	GOBP REGULATION OF BASEMENT MEMBRANE ORGANIZATION	GOBP REGULATION OF BASEMENT MEMBRANE ORGANIZATION	11	0.811055763	1.723264793	0.003514522	0.040523738	0.03246064	1385	tags=55%, list=11%, signal=49%	Lama1/Nid1/Lamb1/Phldb2/Lamc1/Lamb2
528	KEAP1 KO Vehicle vs WT Vehicle	GOBP CHROMOSOME ORGANIZATION INVOLVED IN MEIOTIC CELL CYCLE	GOBP CHROMOSOME ORGANIZATION INVOLVED IN MEIOTIC CELL CYCLE	38	0.615727914	1.707122649	0.003518608	0.040523738	0.03246064	1775	tags=39%, list=14%, signal=34%	Ccne2/Brip1/Stag3/Psmc3ip/Ccne1/Rad51/Syde1/Ncapd2/Smc2/Msh5/Ncaph/Atm/Trip13/Haspin/Fancd2
529	KEAP1 KO Vehicle vs WT Vehicle	GOBP REGULATION OF PROTEIN MATURATION	GOBP REGULATION OF PROTEIN MATURATION	56	0.559102661	1.650603374	0.003507311	0.040523738	0.03246064	1931	tags=32%, list=15%, signal=27%	Ctla2a/Tfr2/Serpine1/Rasal2/Plat/Gas1/Sox4/Bag2/Nkd2/Mmp14/Lrrk2/Thbs1/Serpine2/Cdh1/Tmem98/Timm17a/Chac1/Notch4
530	KEAP1 KO Vehicle vs WT Vehicle	GOBP POSITIVE REGULATION OF PROTEIN LOCALIZATION TO NUCLEUS	GOBP POSITIVE REGULATION OF PROTEIN LOCALIZATION TO NUCLEUS	89	0.501732942	1.568132495	0.003505875	0.040523738	0.03246064	2475	tags=27%, list=20%, signal=22%	Ptgs2/Gper1/Ect2/Tert/Gli3/Yap1/Prkd1/Edn1/Wwtr1/Fermt2/Brca1/Tgfb2/Smo/Cdk1/Efcab7/Cdh1/Cdkn2a/Mcrs1/Pinx1/Ran/Uaca/Glis2/Tardbp/Tcf7l2
531	KEAP1 KO Vehicle vs WT Vehicle	GOBP POSITIVE REGULATION OF PEPTIDYL TYROSINE PHOSPHORYLATION	GOBP POSITIVE REGULATION OF PEPTIDYL TYROSINE PHOSPHORYLATION	124	0.474450426	1.54510771	0.003532518	0.04060733	0.0325276	1684	tags=27%, list=13%, signal=23%	Epha4/Crlf1/Agt/Ccl5/Gfra1/Gdnf/Yes1/Lif/Angpt4/Ghr/Cntn1/Cd24a/Angpt1/Neurl1a/Fgf7/Nedd9/Nox4/Tspan9/Clcf1/Osm/Grem1/Pdgfra/Mif/Lrp8/Plpp3/Efna5/Acvr1/Adnp/Hes1/Tnk2/Vegfa/Arl2bp/Il34
532	KEAP1 KO Vehicle vs WT Vehicle	GOBP BLOOD VESSEL REMODELING	GOBP BLOOD VESSEL REMODELING	48	0.579954559	1.664784799	0.003540134	0.040618376	0.032536448	1755	tags=44%, list=14%, signal=38%	Sema3c/Lif/Npr3/Acvr2b/Foxc2/Ednra/Nos3/Tgfb2/Foxc1/Rspo3/Tgfbr3/Gja1/Ext1/Tgm2/Flt4/Epas1/Vegfa/Bcr/Chd7/Axl/Angpt2
533	KEAP1 KO Vehicle vs WT Vehicle	GOBP POSITIVE REGULATION OF ERK1 AND ERK2 CASCADE	GOBP POSITIVE REGULATION OF ERK1 AND ERK2 CASCADE	143	0.456396112	1.505545165	0.003563597	0.040810876	0.032690646	2043	tags=29%, list=16%, signal=25%	Npnt/Ackr3/F2r/Akap12/Gper1/Acta2/Inhba/Ngf/Ddr2/Pdgfrb/Il1b/Ddr1/Glipr2/Prkca/Ror2/Cavin3/Gcnt2/Ccn2/Tpbg/Fermt2/Angpt1/Npy/Ednra/Nox4/Pdgfd/Garem1/Havcr2/Dennd2b/Pdgfra/Pla2g5/Egfr/Mif/Pdgfc/Sema7a/Hmgcr/Flt4/Vegfa/Cxcr4/Map3k12/Egf/Ndrg4/Cxcl12
534	KEAP1 KO Vehicle vs WT Vehicle	GOBP POSITIVE REGULATION OF FIBROBLAST PROLIFERATION	GOBP POSITIVE REGULATION OF FIBROBLAST PROLIFERATION	62	0.544702451	1.624776731	0.003581696	0.040899225	0.032761416	1226	tags=27%, list=10%, signal=25%	Agt/Serpine1/Ddr2/Pdgfrb/Lif/Cdc6/Aqp1/Ccnb1/Fbln1/Wnt5a/Pdgfd/Cd248/Ccna2/Pdgfra/Egfr/Mif/Pdgfc
535	KEAP1 KO Vehicle vs WT Vehicle	GOCC CELL PROJECTION MEMBRANE	GOCC CELL PROJECTION MEMBRANE	204	0.438508616	1.492284808	0.003591413	0.040899225	0.032761416	2604	tags=33%, list=21%, signal=27%	Slc38a4/Kank1/Gabbr1/Aif1l/Pdxp/Car4/Gper1/Hip1r/Robo2/Evc2/Epb41l3/Adora2a/Aqp1/Ehd3/Dlc1/Fscn1/Cd24a/Kirrel1/Eps8l3/Sgce/Mpp2/Dmd/Antxr1/Smo/Adcy6/Mttp/Pdpn/P2ry12/Palm/Phlpp2/Egfr/Tpm1/Sh3yl1/Shisa9/Efcab7/Map2/Ehd1/Mtss2/Nme1/Scnn1a/Hcn2/Slc7a8/Jcad/Slc7a5/Evc/Rdh11/Lima1/Myo1d/Pth1r/Dlg1/Ndrg4/Pkd2/Utrn/Gabre/Plcg1/Ezr/Unc5a/Spata13/Slc22a21/Rapgef3/Apc/Itgav/Rom1/Thy1/Enpep/Sptbn1/B4galt1/R…
536	KEAP1 KO Vehicle vs WT Vehicle	GOBP NEGATIVE REGULATION OF CELL CYCLE	GOBP NEGATIVE REGULATION OF CELL CYCLE	339	0.399446404	1.40134144	0.003590932	0.040899225	0.032761416	2378	tags=29%, list=19%, signal=24%	Ptgs2/Rgcc/Grb14/Gper1/Ptprk/Inhba/Knl1/Plk1/Spc24/Lif/Bub1/Mapk12/Cdc20/Gen1/Zwilch/Cdc6/Nr2f2/Gas1/Mus81/Bub1b/Ccnb1/Fzd3/Ticrr/E2f8/Nek2/Nuf2/Plk3/Brca1/Fhl1/Hinfp/Foxc1/Aurkb/Tent5b/Rad51/Runx3/Chtf18/Nudt6/Kntc1/Ttk/H2ax/Osm/Birc5/Spc25/Creb3l1/Dtl/Stil/Fbxo5/Egfr/Cdk1/Ctdspl/Donson/Recql4/Clspn/Aurka/Atm/Cdkn2b/Acvr1/Pkmyt1/Ndc80/Tom1l1/Kifc1/Mad2l1/Ccnf/Cdkn2a/Diaph3/Bard1/Cdkn2c/Chek1/Tri…
537	KEAP1 KO Vehicle vs WT Vehicle	GOBP B CELL DIFFERENTIATION	GOBP B CELL DIFFERENTIATION	119	-0.400794059	-1.550952698	0.00362163	0.041166531	0.032975536	712	tags=9%, list=6%, signal=9%	Malt1/Traf3ip2/Tcirg1/Itfg2/Il2rg/Il4i1/Il10/Card11/H2-Ab1/Slamf8/Cr2
538	KEAP1 KO Vehicle vs WT Vehicle	GOBP LABYRINTHINE LAYER BLOOD VESSEL DEVELOPMENT	GOBP LABYRINTHINE LAYER BLOOD VESSEL DEVELOPMENT	21	0.716339957	1.75041418	0.003632518	0.041213545	0.033013195	1973	tags=52%, list=16%, signal=44%	Vash2/Ccn1/Llgl2/Plcd3/Syde1/Nsdhl/Plcd1/Vash1/Nfe2/Hes1/Hey1
539	KEAP1 KO Vehicle vs WT Vehicle	GOBP POSITIVE REGULATION OF MONOATOMIC ION TRANSMEMBRANE TRANSPORT	GOBP POSITIVE REGULATION OF MONOATOMIC ION TRANSMEMBRANE TRANSPORT	90	0.50982903	1.594352615	0.003717727	0.042102053	0.033724915	1171	tags=21%, list=9%, signal=19%	Cxcl10/Wnk3/Plcb1/F2r/Gper1/Jph2/Trpc6/Cav1/Gpr39/Ehd3/Edn1/Ank2/Cx3cl1/Arc/Ednra/Tcaf1/Dmd/Akap6/Cacna1c
540	KEAP1 KO Vehicle vs WT Vehicle	GOBP NEURON APOPTOTIC PROCESS	GOBP NEURON APOPTOTIC PROCESS	292	0.403880559	1.415133882	0.003738745	0.042261671	0.033852773	2018	tags=22%, list=16%, signal=19%	Epha4/Crlf1/Agt/Pcdhgc5/Epha7/Gdnf/Cx3cr1/Sema3e/F2r/Pcsk9/Tert/Col6a3/Trp63/Pak3/Ngf/Il1b/Adora2a/Bok/Tyro3/Fzd1/Kif14/Tgfb3/Cx3cl1/Angpt1/Tgfb2/Smo/Pcdhgc3/Tmtc4/Six4/Clcf1/Col6a1/Birc5/Agap2/Egr1/Adarb1/Col6a2/Tuba1a/Ptprf/Xrcc2/Atm/Scn2a/Ndnf/Nfatc4/Nfix/Six1/Fam162a/Adnp/Hif1a/Gclm/Unc5b/Trim2/Vegfa/Bnip3/Itga1/Axl/Mybl2/Casp3/Clu/Pawr/Mmp2/Map3k12/Enpp1/Fxn/Cit/Lig4
541	KEAP1 KO Vehicle vs WT Vehicle	GOBP REGULATION OF ACTIN FILAMENT BASED PROCESS	GOBP REGULATION OF ACTIN FILAMENT BASED PROCESS	309	0.408628315	1.431963377	0.003831888	0.043234464	0.034632008	2095	tags=27%, list=17%, signal=23%	Kank1/Dixdc1/Rgcc/Pdxp/Rgs4/Wnt4/Hip1r/Acta2/Ect2/Lmod1/Pard3/Pak3/Prkd1/Pdgfrb/Cav1/Carmil1/Dlc1/Nckap1/Tgfb3/Jam3/Fscn1/Gpm6b/Edn1/Cttn/Ank2/Cx3cl1/Ccn2/Id1/Wasf1/Arhgap44/Fermt2/Cdc42ep5/Kirrel1/Slit2/Tjp1/Nedd9/Phldb2/Nox4/Tgfb2/Pfn2/Rhod/Arhgap28/Pdpn/Cdc42ep1/Dbn1/Sema5a/Akap6/Cacna1c/Pde4d/Tpm1/Gja1/Dsc2/Arhgef10/Stc1/Arhgef18/Asap3/Lpar1/Rangrf/Efna5/Capn10/Synpo2/Frmd6/Kiss1r/Arhgef19/Cn…
542	KEAP1 KO Vehicle vs WT Vehicle	GOBP ASTROCYTE DEVELOPMENT	GOBP ASTROCYTE DEVELOPMENT	29	0.640888534	1.674634089	0.003857837	0.043287202	0.034674252	2059	tags=38%, list=16%, signal=32%	Agt/Tspan2/Il1b/Adora2a/Ror2/S100a8/Smo/Egfr/Lamb2/Nr1d1/Ldlr
543	KEAP1 KO Vehicle vs WT Vehicle	GOBP SALIVARY GLAND DEVELOPMENT	GOBP SALIVARY GLAND DEVELOPMENT	29	0.640654234	1.674021868	0.003857837	0.043287202	0.034674252	1848	tags=45%, list=15%, signal=38%	Sema3c/Lama1/Eda/Sema3a/Lama5/Fgf7/Snai2/Egfr/Cdh1/Tgm2/Twsg1/Ntn4/Nfib
544	KEAP1 KO Vehicle vs WT Vehicle	GOBP REGULATION OF MAP KINASE ACTIVITY	GOBP REGULATION OF MAP KINASE ACTIVITY	138	0.465793204	1.528608542	0.003845787	0.043287202	0.034674252	1525	tags=23%, list=12%, signal=21%	Epha4/Agt/Sfrp2/Sfrp1/Pdgfrb/Il1b/Erbb2/Cav1/Gstp2/Gpr39/Edn1/Ajuba/Cd24a/Spry4/Nox4/Wnt5a/Pdgfd/Lrrk2/Fzd8/Magi3/Trib2/Dusp10/Pde5a/Egfr/Mif/Pdgfc/Thbs1/Map3k13/Adra2a/Paqr3/Hmgcr/Spry1
545	KEAP1 KO Vehicle vs WT Vehicle	GOBP VACUOLE ORGANIZATION	GOBP VACUOLE ORGANIZATION	219	-0.332178687	-1.365914651	0.003886572	0.043529604	0.034868423	3968	tags=45%, list=31%, signal=32%	Srpx/Rab7/Spns1/Atg12/Stx17/Tom1/Atp13a2/Ap3b1/Atg3/Atg16l2/Atg4b/Chmp1a/Ccdc115/Lamtor1/Flcn/Atg7/Atg13/Atg14/Gabarapl2/Hexb/Grn/Atg4c/Vps16/Chmp2b/Rab14/Laptm5/Chmp7/Dnajc16/Vps18/Tmem9/Atg101/Aktip/Nupr1/C9orf72/Pip4k2c/Atg5/Atp6ap2/Atg4d/Pi4kb/Naglu/Ambra1/Chmp2a/Igtp/Idua/Wdr45/Atp6v0c/Chmp1b/Vmp1/Pacs2/Mtm1/Map1lc3b/Vps4b/Snapin/Coro1a/Ctsd/Acp2/Lrsam1/Smcr8/Cln5/Fhip1b/Hook2/P2rx7/Lamp1/Tm…
546	KEAP1 KO Vehicle vs WT Vehicle	GOBP NEGATIVE REGULATION OF PEPTIDASE ACTIVITY	GOBP NEGATIVE REGULATION OF PEPTIDASE ACTIVITY	103	0.505323013	1.610513247	0.003902083	0.043623292	0.034943469	1825	tags=30%, list=14%, signal=26%	Ptgs2/Timp1/Serpine1/Sfrp2/Cryab/Timp3/Serpinb1a/Ngf/Serpinb2/Tfpi2/Kng1/Pi15/Kng2/Col28a1/Aqp1/Hspa1b/Reck/Serpinh1/Ngp/Ecm1/Serpinf1/Birc5/Dpep1/Thbs1/Slpi/Serpine2/Simc1/Vegfa/Spint1/Rnf34/Serpina3g
547	KEAP1 KO Vehicle vs WT Vehicle	GOBP DENDRITIC CELL DIFFERENTIATION	GOBP DENDRITIC CELL DIFFERENTIATION	29	-0.5757358	-1.730356266	0.003944268	0.044014284	0.035256665	1400	tags=34%, list=11%, signal=31%	Pirb/Irf8/Il4/Trem2/Irf4/Batf3/Trpm2/Slamf9/Batf2/Dcstamp
548	KEAP1 KO Vehicle vs WT Vehicle	GOBP AORTA MORPHOGENESIS	GOBP AORTA MORPHOGENESIS	30	0.634528554	1.670946409	0.003964259	0.044156631	0.035370689	1973	tags=53%, list=16%, signal=45%	Adamts9/Pdgfrb/Fkbp10/Sox4/Col3a1/Tgfb2/Bmpr1a/Efnb2/Ephb4/Mylk/Efemp2/Six1/Hes1/Chd7/Notch4/Hey1
549	KEAP1 KO Vehicle vs WT Vehicle	GOBP REGULATION OF CELL SIZE	GOBP REGULATION OF CELL SIZE	167	0.443894241	1.497118642	0.003990671	0.044369864	0.035541494	2109	tags=25%, list=17%, signal=21%	Wnk3/Epha7/Lrrc8e/Prr16/Map1b/Ngf/Stk39/Prkd1/Ret/Sema3a/Aqp1/Ryk/Slc6a12/Edn1/Cttn/Crabp2/Slit2/Tnfrsf12a/Wnt5a/Iqgap3/Col6a1/Dbn1/Prkg2/Sema5a/Trim46/Map3k13/Sema7a/Cdh1/Map2/Efna5/Disc1/Adnp/Vegfa/Smurf1/Arhgap35/L1cam/Slc12a2/Fxn/Slc12a8/Cxcl12/Sema6d/Creb1
550	KEAP1 KO Vehicle vs WT Vehicle	GOBP NEGATIVE REGULATION OF RESPONSE TO WOUNDING	GOBP NEGATIVE REGULATION OF RESPONSE TO WOUNDING	57	0.550532777	1.620239699	0.004001788	0.044412571	0.035575704	1562	tags=26%, list=12%, signal=23%	Epha4/Serpine1/Wnt4/Kng1/Plat/Kng2/C1qtnf1/Neo1/Cd24a/Phldb2/Pdgfra/Alox5/Thbs1/Serpine2/Rtn4rl1
551	KEAP1 KO Vehicle vs WT Vehicle	GOBP NON CANONICAL WNT SIGNALING PATHWAY	GOBP NON CANONICAL WNT SIGNALING PATHWAY	43	0.597607302	1.689536692	0.004033284	0.044599938	0.03572579	1621	tags=40%, list=13%, signal=35%	Cthrc1/Sfrp2/Wnt4/Sfrp1/Fzd2/Fzd1/Ryk/Ror2/Ankrd6/Ptk7/Fzd3/Celsr3/Wnt5a/Rspo3/Fzd8/Sfrp4/Daam2
552	KEAP1 KO Vehicle vs WT Vehicle	GOBP COLLAGEN METABOLIC PROCESS	GOBP COLLAGEN METABOLIC PROCESS	96	0.496582086	1.559983534	0.004028633	0.044599938	0.03572579	1350	tags=31%, list=11%, signal=28%	P3h2/Serpine1/Rgcc/F2r/Wnt4/Mmp28/Mmp16/Inhba/Ddr2/Pdgfrb/Serpinh1/Tgfb3/Arg1/Col1a1/Ccn2/Id1/P3h4/Ccl2/Ltbp1/Col5a1/Mmp23/Errfi1/Mmp14/Col1a2/Col6a1/Creb3l1/Adamts2/Tgfbr3/Tns2/P3h3
553	KEAP1 KO Vehicle vs WT Vehicle	GOBP NEGATIVE REGULATION OF AMINE TRANSPORT	GOBP NEGATIVE REGULATION OF AMINE TRANSPORT	17	0.735416311	1.720648677	0.00404896	0.044611648	0.03573517	1030	tags=41%, list=8%, signal=38%	Slc43a1/Htr1b/Gabbr1/Rgs4/Il1rn/Il1b/P2ry12
554	KEAP1 KO Vehicle vs WT Vehicle	GOBP KINETOCHORE ORGANIZATION	GOBP KINETOCHORE ORGANIZATION	20	0.704634667	1.707660846	0.004044709	0.044611648	0.03573517	2850	tags=60%, list=23%, signal=47%	Cenpw/Cenph/Nuf2/Dlgap5/Cenpk/Kntc1/Smc2/Ndc80/Cenpe/Smc4/Pogz/Cenpa
555	KEAP1 KO Vehicle vs WT Vehicle	GOMF MHC PROTEIN COMPLEX BINDING	GOMF MHC PROTEIN COMPLEX BINDING	14	-0.809368157	-2.016767756	0.004068553	0.044746749	0.03584339	1400	tags=71%, list=11%, signal=64%	Pirb/Tapbp/H2-DMa/Cd4/H2-DMb1/B2m/H2-Aa/Cd74/H2-Eb1/H2-Ab1
556	KEAP1 KO Vehicle vs WT Vehicle	GOBP REGULATION OF PROTEIN LOCALIZATION TO MEMBRANE	GOBP REGULATION OF PROTEIN LOCALIZATION TO MEMBRANE	175	0.44120669	1.492111719	0.004080139	0.044793465	0.035880811	1591	tags=21%, list=13%, signal=18%	Mtcl1/Wnk3/Ptn/Zdhhc2/Gper1/Erbb2/Cdh2/Sorbs1/Ank3/Arhgap44/Kif2c/Farp1/Tcaf1/Tcaf2/Nkd2/Ccl2/Clip3/Mmp14/Mrap/Lrrc15/Ar/Dbn1/Acsl3/Epha2/Egfr/Slc5a3/Gpc6/Efcab7/Cdh1/Atp2b4/Rangrf/Neto2/Gpc4/Cacnb3/Rab11fip2/Ephb2
557	KEAP1 KO Vehicle vs WT Vehicle	GOBP TELENCEPHALON GLIAL CELL MIGRATION	GOBP TELENCEPHALON GLIAL CELL MIGRATION	22	0.684161725	1.694640196	0.004099939	0.044849515	0.035925708	1453	tags=32%, list=12%, signal=28%	Gli3/Adgrg1/Lamb1/Col3a1/P2ry12/Lrp8/Disc1
558	KEAP1 KO Vehicle vs WT Vehicle	GOBP PEPTIDE TRANSPORT	GOBP PEPTIDE TRANSPORT	203	0.426561879	1.450100496	0.004094228	0.044849515	0.035925708	1944	tags=24%, list=15%, signal=20%	Agt/Ccl5/Tfr2/Gabbr1/Sytl4/Slc16a2/Plcb1/Ptprn/Gper1/Il1rn/Sfrp1/Prkd1/Il1b/Gnao1/Lif/Acvr2b/Gpr39/Irs1/Stxbp4/Aqp1/S100a8/Edn1/Sox4/Cpe/Ildr2/Ccn3/Fbn1/Clcf1/Birc5/Cacna1c/Alox5/Egfr/Gja1/Rfx3/Adra2a/Efna5/Capn10/Hmgcr/Pfkl/Rab11fip2/Hif1a/Chd7/Nr1d1/Hmgn3/Map4k4/Eny2/Pfkm/Apln
559	KEAP1 KO Vehicle vs WT Vehicle	GOBP PHARYNGEAL ARCH ARTERY MORPHOGENESIS	GOBP PHARYNGEAL ARCH ARTERY MORPHOGENESIS	10	0.8047623	1.664126399	0.004145288	0.045221981	0.036224064	1619	tags=60%, list=13%, signal=52%	Edn1/Ednra/Tgfb2/Bmpr1a/Adgrf5/Hes1
560	KEAP1 KO Vehicle vs WT Vehicle	GOBP ORGANIC ANION TRANSPORT	GOBP ORGANIC ANION TRANSPORT	251	0.412666807	1.429317488	0.004148806	0.045221981	0.036224064	1904	tags=21%, list=15%, signal=18%	Ptgs2/Slc38a4/Slc43a1/Slc4a8/Agt/Slc6a17/Htr1b/Slco2a1/Gabbr1/Slco4a1/Lrrc8e/Rgs4/Car4/Slc26a7/Il1rn/Pla2r1/Il1b/Adora2a/Slc6a12/Arg1/Edn1/Crabp2/Llgl2/Slc13a2/Slc16a3/Pdpn/Acsl3/Slco3a1/Slc2a3/Avpr1a/Pla2g5/Slc6a9/Rbp1/Mif/Slc25a29/Gja1/Ces1g/Thbs1/Slc35d2/Pla2g4a/Slc1a4/Slc7a8/Kiss1r/Slc7a5/Acacb/Slc7a6/Slc16a5/Pla2g2e/Slc2a10/Ptges/Slc12a2/Slc2a1
561	KEAP1 KO Vehicle vs WT Vehicle	GOBP VACUOLAR ACIDIFICATION	GOBP VACUOLAR ACIDIFICATION	25	-0.671281225	-1.923285784	0.00421918	0.045611597	0.036536157	3743	tags=72%, list=30%, signal=51%	Ccdc115/Grn/Tmem9/Atp6ap2/Atp6v0c/Snapin/Cln5/Lamp1/Cln3/Cln6/Lamp2/Slc11a1/Clic4/Atp6v0d2/Atp6v0a1/Tcirg1/Creg1/Atp6v1b2
562	KEAP1 KO Vehicle vs WT Vehicle	GOBP POSITIVE REGULATION OF ORGANIC ACID TRANSPORT	GOBP POSITIVE REGULATION OF ORGANIC ACID TRANSPORT	34	0.62174288	1.681287349	0.004210921	0.045611597	0.036536157	1876	tags=35%, list=15%, signal=30%	Agt/Gabbr1/Pla2r1/Il1b/Adora2a/Edn1/Avpr1a/Mif/Pla2g4a/Slc7a5/Ptges/Slc12a2
563	KEAP1 KO Vehicle vs WT Vehicle	GOBP REGULATION OF SODIUM ION TRANSMEMBRANE TRANSPORT	GOBP REGULATION OF SODIUM ION TRANSMEMBRANE TRANSPORT	34	0.621736996	1.681271437	0.004210921	0.045611597	0.036536157	1443	tags=32%, list=11%, signal=29%	Wnk3/Plcb1/Pcsk9/Hecw2/Stk39/Dmd/Nedd4/Fxyd2/Atp2b4/Rangrf/Snta1
564	KEAP1 KO Vehicle vs WT Vehicle	GOBP MUSCLE CELL DEVELOPMENT	GOBP MUSCLE CELL DEVELOPMENT	153	0.456153672	1.516158589	0.004204574	0.045611597	0.036536157	1667	tags=27%, list=13%, signal=24%	Agt/Ldb3/Krt19/Dysf/Col14a1/Rgs4/Tbx3/Lmod1/Shox2/Ccn4/Flnc/Prkd1/Pdgfrb/Myom1/Smad6/Lox/Wnt10b/Edn1/Ang2/Ank2/Ednra/Dmd/Bmpr1a/Smo/Six4/Col6a1/Csrp2/Myl9/Pdgfra/Akap6/Tpm1/Tmtc3/Fdps/Tbx18/Efemp2/Nfatc4/Fhl2/Six1/Adm/Hes1/Vegfa
565	KEAP1 KO Vehicle vs WT Vehicle	GOBP EPIDERMIS DEVELOPMENT	GOBP EPIDERMIS DEVELOPMENT	212	0.428062913	1.466692935	0.004221912	0.045611597	0.036536157	2604	tags=33%, list=21%, signal=26%	Ptgs2/Snai1/Etv4/Apcdd1/Vdr/Cdsn/Igf1r/Hoxa7/Trp63/Inhba/Yap1/Svep1/Eda/Pnpla1/Wnt10b/Lama5/Fzd3/Macroh2a2/Flnb/Fgf7/Tgfb2/Foxc1/Wnt5a/Smo/Runx3/Errfi1/Col6a1/Lamc1/Sox9/Wdpcp/Palld/Epha2/Kazn/Egfr/Krt80/Nsdhl/Ext1/Cdh1/Sfrp4/Tomt/Alx4/Nfkbiz/Cdkn2a/Hes1/Gata6/Lgr4/Spint1/Bcr/Fst/Maff/Casp3/Stmn1/Satb1/Cyp26b1/Hey1/Nab1/Tfdp1/Whrn/Lats2/Trps1/Apc/Lrp4/Nom1/Jag2/Nsun2/Ppard/Hdac2/Cd109/Ripor2
566	KEAP1 KO Vehicle vs WT Vehicle	GOBP EPITHELIAL CELL DEVELOPMENT	GOBP EPITHELIAL CELL DEVELOPMENT	165	0.450504561	1.514129299	0.00423076	0.045626434	0.036548042	2038	tags=30%, list=16%, signal=25%	Agt/Rarb/Gdf11/Pde2a/Plcb1/Cdsn/Trp63/Cldn5/Pard3/Yap1/Il1b/Cdh2/Foxc2/Id1/Shroom3/Flnb/Tjp1/Ednra/Bmp5/Col27a1/Dmd/Wnt5a/Smo/Adamtsl4/Ar/Heg1/Fasn/Fat1/Sox9/Palld/Epha2/Pde4d/Gja1/Stc1/Rfx3/S1pr3/Vcl/Cdh1/Lamb2/Frmd6/Hif1a/Epas1/Vegfa/Rilpl1/Cxcr4/Notch4/Frzb/Col18a1/Abcb1b
567	KEAP1 KO Vehicle vs WT Vehicle	GOMF MOLECULAR FUNCTION INHIBITOR ACTIVITY	GOMF MOLECULAR FUNCTION INHIBITOR ACTIVITY	319	0.400603814	1.403052997	0.004256873	0.045827077	0.036708763	2156	tags=28%, list=17%, signal=24%	Ccl5/Wnk3/Ptn/Timp1/Serpine1/Pcsk9/Timp3/Camk2n2/Rarres1/Il1rn/Serpinb1a/Ngf/Peg12/Serpinb2/Tfpi2/Kng1/Ctla2b/Elfn1/Pi15/Kng2/Cav1/Smad6/Col28a1/Phactr1/Parva/Id4/Reck/Serpinh1/Ngp/Hspb1/Angptl4/Id1/Slit2/Cip2a/Spry4/Smo/Nedd4/Serpinf1/Id3/Pacsin3/Inka2/Dkk3/Smad7/Lrrk2/Birc5/Dbn1/Ly6c1/Fbxo5/Trib2/Prkar1b/Kcne4/Apoc2/Thbs1/Slpi/Ppp1r26/Lynx1/Cd55/Serpine2/Atp2b4/Ly6a/Cdkn2b/Hspa1a/Simc1/Prkag2/C…
568	KEAP1 KO Vehicle vs WT Vehicle	GOBP BIOLOGICAL PHASE	GOBP BIOLOGICAL PHASE	30	0.632339982	1.665183097	0.004283523	0.04603279	0.036873544	1848	tags=37%, list=15%, signal=31%	Ptgs2/Nfia/Cdc20/Wnt10b/Xrcc5/Tgfb2/Wnt5a/Ttk/Nfix/Haspin/Nfib
569	KEAP1 KO Vehicle vs WT Vehicle	GOBP REGULATION OF BRANCHING INVOLVED IN URETERIC BUD MORPHOGENESIS	GOBP REGULATION OF BRANCHING INVOLVED IN URETERIC BUD MORPHOGENESIS	12	0.786990049	1.726045396	0.00433513	0.046278712	0.037070535	1685	tags=75%, list=13%, signal=65%	Agt/Gdnf/Smo/Six4/Grem1/Sox9/Six1/Vegfa/Lgr4
570	KEAP1 KO Vehicle vs WT Vehicle	GOBP BONE GROWTH	GOBP BONE GROWTH	29	0.637082606	1.664689247	0.004336734	0.046278712	0.037070535	2242	tags=52%, list=18%, signal=43%	Rarb/Bnc2/Ddr2/Ecm1/Col27a1/Sox9/Thbs3/Stc1/Thbs1/Ext1/Poc1a/Evc/Enpp1/Comp/Smpd3
571	KEAP1 KO Vehicle vs WT Vehicle	GOBP EAR DEVELOPMENT	GOBP EAR DEVELOPMENT	151	0.459582471	1.529488765	0.004330191	0.046278712	0.037070535	2002	tags=33%, list=16%, signal=28%	Epha4/Col2a1/Cthrc1/Aldh1a3/Tbx3/Col11a1/Gli3/Prrx2/C1qtnf5/Ddr1/Fzd2/Gas1/Prrx1/Sobp/Ror2/Ptk7/Edn1/Fzd3/Ednra/Bmp5/Fat4/Tgfb2/Wnt5a/Six4/Ece1/Eya4/Dlx5/Sox9/Wdpcp/Cxcl14/Lrig1/Msx1/Tbx18/Cdh1/Igfbp7/Tomt/Nfix/Six1/Ephb2/Diaph3/Hes1/Bcr/Chd7/Mcm2/Tsku/Insig1/Lrig3/Enpp1/Hey1/Frzb
572	KEAP1 KO Vehicle vs WT Vehicle	GOBP B CELL ACTIVATION	GOBP B CELL ACTIVATION	224	-0.358348038	-1.472845542	0.004335916	0.046278712	0.037070535	2073	tags=23%, list=16%, signal=20%	Zfp36l1/Blnk/Ercc1/Prkcd/Kmt5c/Phf14/Dclre1c/Id2/Syk/Kit/Exo1/Hdac5/Ticam1/Ahr/Rabl3/Xrcc4/Tnip2/Sanbr/Tyrobp/Hmga1/Irf8/Tnfsf13/Sash3/Tpd52/Cd28/Lat2/Il4/Rnf8/Igbp1/Cd180/Vav3/Siglecg/Il7r/Tnfrsf13b/Malt1/Traf3ip2/Tcirg1/Cd300a/Itfg2/Il2rg/Themis2/Il4i1/Bst1/Il10/Card11/Il27ra/Cfb/Cd74/Gapt/H2-Ab1/Slamf8/Cr2
573	KEAP1 KO Vehicle vs WT Vehicle	GOBP LEUKOCYTE PROLIFERATION	GOBP LEUKOCYTE PROLIFERATION	282	-0.32579829	-1.368059583	0.004371453	0.046567794	0.037302098	1282	tags=20%, list=10%, signal=19%	Itgam/Igf1/Pdcd1lg2/Sash3/Cd4/Ptpn22/Dock2/Pycard/H2-DMb1/Ocstamp/Slc11a1/Cd28/Il4/Irf1/Itgb2/Lgals3/Csf2rb2/Trem2/Csf2ra/Cd180/Tnfrsf1b/Gpnmb/Vav3/Zc3h12d/Lipa/Siglecg/Il7r/Tnfrsf13b/Flt3l/Malt1/Tcirg1/Psmb10/Csf2rb/Cd300a/Anxa1/Aif1/Ebi3/Tspan32/Tnfrsf14/Fkbp1b/Slamf6/Cd1d1/Il4i1/Il15/Bst1/Il10/Cd209e/Card11/Itgax/Cd209a/Cfb/Clec2i/H2-Aa/Cd74/Gapt/Cd209c/Cr2
574	KEAP1 KO Vehicle vs WT Vehicle	GOBP RESPONSE TO OXYGEN LEVELS	GOBP RESPONSE TO OXYGEN LEVELS	197	0.43626176	1.481460563	0.004381088	0.046589135	0.037319192	2534	tags=29%, list=20%, signal=24%	Epha4/Rgcc/Cryab/Fndc1/Tert/Aldh3a1/Plat/Lif/Cav1/Ddit4/Aqp1/Tgfb3/Edn1/Ang2/Ajuba/Cd24a/Twist1/Vegfd/Vldlr/Plk3/Ednra/Tgfb2/Ddah1/Loxl2/Ak4/Mgarp/Sod3/Ece1/Col6a1/Egr1/Ada/Atm/Scn2a/Tacc3/Ndnf/Fam162a/Hif1a/Gata6/Epas1/Vegfa/Bnip3/Higd1a/Mmp2/Wtip/Cbfa2t3/Cpeb2/Vegfc/Pgf/Pgk1/Eno1/Fzd4/Camk2d/Camk2g/Pdk3/Tbl2/Suv39h1/Stat3/Ppard
575	KEAP1 KO Vehicle vs WT Vehicle	GOBP REGULATION OF LEUKOCYTE MEDIATED IMMUNITY	GOBP REGULATION OF LEUKOCYTE MEDIATED IMMUNITY	193	-0.357182452	-1.435755264	0.004412689	0.046843569	0.037523001	1289	tags=35%, list=10%, signal=32%	Ptprc/H2-Q10/Clec7a/Trpm4/Tgfb1/H2-K1/Fcgr2b/Was/Vsir/Ndfip1/H2-M3/Hmox1/Spi1/Tnf/Fcer1g/Rac2/Pik3r6/Rsad2/H2-T10/Ncr3-ps/Stap1/Sphk2/P2rx7/Lamp1/Kmt5c/Syk/Tap2/Kit/Ticam1/Ahr/Tap1/Lilrb4b/Tyrobp/H2-T22/Itgam/H2-D1/Tnfsf13/Sash3/Cd84/Arid5a/Bst2/Cd28/Il4/Itgb2/Raet1e/Clec2d/Trem2/Tnfrsf1b/Il7r/Malt1/B2m/Fcgr1/Cd300a/C3/Sh2d1b1/Dnase1l3/Slamf6/Cd1d1/Il4i1/Unc13d/Ptafr/H2-T24/H2-T23/Fut7/Scimp/Il27…
576	KEAP1 KO Vehicle vs WT Vehicle	GOCC PROTON TRANSPORTING TWO SECTOR ATPASE COMPLEX	GOCC PROTON TRANSPORTING TWO SECTOR ATPASE COMPLEX	42	-0.568365374	-1.838744241	0.004423727	0.046879218	0.037551557	2528	tags=48%, list=20%, signal=38%	Atp6v0e/Atp5po/Ccdc115/Atp5pd/Atp6v1a/Atp6ap2/Atp6v0c/Atp6v1e1/Atp5mc2/Atp6v1g1/Atp6v1c1/mt-Atp8/Dmac2l/mt-Atp6/Atp6v0d2/Atp6v0a1/Tcirg1/Atp6v1b2/Atp6v1g2/Atp6-ps
577	KEAP1 KO Vehicle vs WT Vehicle	GOBP KIDNEY MORPHOGENESIS	GOBP KIDNEY MORPHOGENESIS	61	0.53247617	1.588149559	0.004441303	0.046983904	0.037635414	2113	tags=44%, list=17%, signal=37%	Agt/Npnt/Gdnf/Wnt4/Kif26b/Gli3/Hoxa11/Lif/Sox4/Lama5/Wwtr1/Irx3/Fat4/Smo/Six4/Grem1/Lrrk2/Sox9/Six1/Gcnt4/Hes1/Vegfa/Lgr4/Lzts2/Hey1/Dlg1/Pgf
578	KEAP1 KO Vehicle vs WT Vehicle	GOMF GROWTH FACTOR ACTIVITY	GOMF GROWTH FACTOR ACTIVITY	72	0.539612761	1.635723834	0.00445481	0.04704526	0.037684561	2113	tags=43%, list=17%, signal=36%	Ptn/Timp1/Gdf11/Gdnf/Cxcl1/Inhba/Ngf/Lif/Tgfb3/Bmp1/Ccn2/Cdnf/Vegfd/Ogn/Bmp5/Fgf7/Ccn3/Tgfb2/Pdgfd/Ccn5/Csf1/Osm/Pdgfc/Lefty1/Vegfa/Il34/Egf/Cxcl12/Efemp1/Vegfc/Pgf
579	KEAP1 KO Vehicle vs WT Vehicle	GOBP DNA RECOMBINATION	GOBP DNA RECOMBINATION	273	0.409195368	1.42361708	0.004502858	0.047470543	0.038025225	2354	tags=27%, list=19%, signal=23%	Pif1/Brip1/Zfp365/Hrob/Plk1/Cenps/Gen1/Gins2/Mus81/Rad51b/Hmgb2/Brca1/Psmc3ip/Mcm8/Fignl1/Xrcc5/Rad51/Chtf18/Cdc45/Klhl15/Parpbp/Clcf1/Polq/H2ax/Mcm5/Ung/Fancm/Rad54b/Top2a/Msh5/Recql4/Ankle1/H1f10/Lig1/Xrcc2/Mms22l/Mcm4/Atm/Rec114/Tonsl/Pms2/Rad51c/Rad54l/Zgrf1/Nfkbiz/Bard1/Chek1/Trip13/Cdc7/Xrn2/Apex2/Rad52/Mcm6/Atad5/Rad18/Mcrs1/Mcm2/Fancd2/Rif1/Mcm3/Pagr1a/Zranb3/Lig4/Paxip1/Nucks1/Rnf168/Rad…
580	KEAP1 KO Vehicle vs WT Vehicle	GOBP ALPHA BETA T CELL ACTIVATION	GOBP ALPHA BETA T CELL ACTIVATION	140	-0.391161406	-1.555578087	0.004555716	0.047944988	0.038405268	1398	tags=23%, list=11%, signal=21%	Cd274/Hlx/Cd83/Sash3/Ptpn22/Dock2/Itpkb/Cd28/Il4/Irf1/Zc3h12a/Nfkbid/Socs1/Irf4/Malt1/Tcirg1/Cd300a/Anxa1/Ly9/Prdm1/Psap/Tnfrsf14/Pf4/Il2rg/Slamf6/Cd1d1/Il15/Card11/Fut7/H2-Ab1/Zbtb16/Gata3
581	KEAP1 KO Vehicle vs WT Vehicle	GOBP POSITIVE REGULATION OF DEVELOPMENTAL GROWTH	GOBP POSITIVE REGULATION OF DEVELOPMENTAL GROWTH	151	0.458754685	1.526733899	0.004592163	0.048245377	0.038645888	2153	tags=31%, list=17%, signal=26%	Agt/Serpine1/Plcb1/Map1b/Igf1r/Ccn4/Ngf/Yap1/Foxs1/Ccnd2/Ghr/Edn1/Ccnb1/Crabp2/Tnfrsf12a/Wnt5a/Bmpr1a/Smo/Csf1/Smad7/Dbn1/Tgfbr3/Sema5a/Akap6/Cdk1/Fdps/Map3k13/Sema7a/Ncam1/Efna5/Disc1/Syt3/Adnp/Gata6/Acacb/Vegfa/Chd7/Smurf1/L1cam/Cxcr4/Cacng7/Mkks/Fxn/Dlg1/Cxcl12/Creb1/Ybx3
582	KEAP1 KO Vehicle vs WT Vehicle	GOBP POSITIVE REGULATION OF CHROMOSOME SEGREGATION	GOBP POSITIVE REGULATION OF CHROMOSOME SEGREGATION	28	0.662266021	1.723373172	0.004649319	0.048761926	0.039059659	2903	tags=64%, list=23%, signal=50%	Cdc6/Ccnb1/Ncapg2/Aurkb/Ncapd2/Birc5/Smc2/Ncapg/Cdk1/Ncaph/Rad18/Cenpe/Cdca8/Smc4/Mad1l1/Mad2l1bp/Incenp/Ncapd3
583	KEAP1 KO Vehicle vs WT Vehicle	GOCC INTERSTITIAL MATRIX	GOCC INTERSTITIAL MATRIX	12	0.783912217	1.719295021	0.004679638	0.048995734	0.039246945	1391	tags=58%, list=11%, signal=52%	Kazald1/Tnc/Col14a1/Ecm2/Ccdc80/Adamtsl4/Vwa1
584	KEAP1 KO Vehicle vs WT Vehicle	GOBP EPHRIN RECEPTOR SIGNALING PATHWAY	GOBP EPHRIN RECEPTOR SIGNALING PATHWAY	28	0.661038699	1.72017939	0.004702453	0.049043978	0.039285589	1591	tags=39%, list=13%, signal=34%	Epha4/Epha7/Efna4/Efnb2/Epha2/Ephb4/Efna5/Efna2/Ephb3/Efnb1/Ephb2
585	KEAP1 KO Vehicle vs WT Vehicle	GOBP CARDIAC VENTRICLE DEVELOPMENT	GOBP CARDIAC VENTRICLE DEVELOPMENT	101	0.483971398	1.539830351	0.004698827	0.049043978	0.039285589	2058	tags=37%, list=16%, signal=31%	Slit3/Pde2a/Sfrp2/Sema3c/Tbx3/Col11a1/Robo2/Fgfrl1/Smad6/Fzd2/Fzd1/Foxc2/Ptk7/Sox4/Ccn1/Cpe/Slit2/Ednra/Nos3/Ltbp1/Tgfb2/Foxc1/Wnt5a/Bmpr1a/Heg1/Smad7/Tgfbr3/Tpm1/Acvr1/Hif1a/Hes1/Heyl/Chd7/Cxcr4/Hey1/Smarcd3/Tgfbr1
586	KEAP1 KO Vehicle vs WT Vehicle	GOBP ENDOTHELIAL CELL PROLIFERATION	GOBP ENDOTHELIAL CELL PROLIFERATION	129	0.467646178	1.526369599	0.00470835	0.049043978	0.039285589	2532	tags=38%, list=20%, signal=31%	Dysf/Rgcc/Cdh13/Prkd1/Cav1/Nr2f2/Prkca/Vash2/Arg1/Ang2/Hmgb2/Vegfd/Hspg2/Ecm1/Ccl2/Fgf7/Wnt5a/Bmpr1a/Loxl2/Sparc/Sema5a/Epha2/Alox5/Gja1/Atoh8/Ptprm/Tie1/Thbs1/Vash1/F3/Flt4/Jcad/Vegfa/Egf/Apln/Col18a1/Dlg1/Cxcl12/Tgfbr1/Mmrn2/Vegfc/Pgf/Adora2b/Plcg1/Prkd2/Apc/Stat1/Stat3/Enpep
