# Supplementary material for: Synthetic Oleanane Triterpenoids Reduce Tumor Growth and Promote an Anti-Tumor Immune Response Independent of Cancer KEAP1 Mutational Status
Source: Antioxidants (Basel). 2025 Nov 26;14(12):1406. doi: 10.3390/antiox14121406 (PMC12729418; doi:10.3390/antiox14121406)
Supplement: Supplementary file 1 [file antioxidants-14-01406-s001.zip › Table S6 GSEA Hallmark Pathways vs Media Control_All Comparisons.csv]

	Cluster	ID	Description	setSize	enrichmentScore	NES	pvalue	p.adjust	qvalue	rank	leading_edge	core_enrichment
1	WT Veh vs Media Veh	HALLMARK MYC TARGETS V1	HALLMARK MYC TARGETS V1	195	0.618597957	2.130947648	5.65E-08	1.91E-06	1.29E-06	3630	tags=73%, list=30%, signal=52%	Myc/Dut/Apex1/Gm9531/Ifrd1/Iars1/Cox5a/Ldha/Mcm2/Pold2/Ssbp1/Mad2l1/Mcm7/Eif4e/Nop56/Dek/Snrpg/Ddx21/Snrpa1/Nop16/Nolc1/Nhp2/Eif2s2/Fbl/Usp1/Rfc4/Rack1/Rps6/Exosc7/Ran/Hnrnpc/Ndufab1/Orc2/Snrpd1/Cdc45/Odc1/Snrpd3/Eif3j1/Rpl14/Impdh2/Srm/Ccna2/Gnl3/Cdk2/Abce1/Ptges3-ps/Erh/Hspd1/Ssb/Srpk1/Eef1b2/Gspt1/Hnrnpa1/Snrpa/Ube2e1/Psma2/Mcm5/Prpf31/Stard7/Psmd14/Tyms/Serbp1/Cct5/Pa2g4/Rad23b/Eif2s1/Hnrnpa3…
2	WT Veh vs Media Veh	HALLMARK EPITHELIAL MESENCHYMAL TRANSITION	HALLMARK EPITHELIAL MESENCHYMAL TRANSITION	167	-0.545782861	-1.967787743	7.63E-08	1.91E-06	1.29E-06	1688	tags=49%, list=14%, signal=42%	Lamc1/Vegfa/Flna/Thy1/Igfbp4/Efemp2/Itgb5/Fn1/Nid2/Pfn2/Mmp2/Slit2/Col1a2/Cadm1/Fstl1/Il6/Fuca1/Tpm1/Fzd8/Qsox1/Eno2/Sdc1/Lama1/Igfbp2/Bgn/Serpine2/Pmp22/Sgcd/Itgav/Cthrc1/Fermt2/Dst/Sntb1/Htra1/Prrx1/Tnfrsf12a/Thbs1/Loxl1/Col16a1/Fstl3/Basp1/Itga5/Cald1/Col1a1/Mylk/Crlf1/Slc6a8/Mmp14/Lrp1/Cxcl12/Abi3bp/Col6a3/Ccn1/Snai2/Col5a1/Foxc2/Cdh2/Glipr1/Myl9/Grem1/Tpm2/Timp3/Pdgfrb/Col4a2/Tnc/Tagln/Gadd4…
3	WT Veh vs Media Veh	HALLMARK E2F TARGETS	HALLMARK E2F TARGETS	198	0.579445114	1.993172175	2.99E-06	4.98E-05	3.36E-05	3416	tags=61%, list=28%, signal=44%	Prps1/Dck/Ak2/Tfrc/Mthfd2/Myc/Dut/Timeless/Bard1/Cenpm/Cdkn1a/Rpa3/Cdca3/Asf1b/Depdc1a/Mybl2/Mki67/Gins1/Rnaseh2a/Ezh2/Ung/Mcm2/Pold2/Tcf19/Chek1/Mad2l1/Spc25/Nup107/Tipin/Paics/Brca1/Mcm7/Lsm8/Nop56/Cdc25b/Rad51ap1/Dek/Cdca8/Mcm3/Nolc1/Asf1a/Usp1/Phf5a/Aurkb/Tubb5/Ran/Mxd3/Orc2/Lyar/Ccne1/Melk/Spag5/Gspt1/Jpt1/Smc4/Mcm5/Dscc1/Aurka/Top2a/Trip13/Pa2g4/Cdk1/Cbx5/Eif2s1/Hells/Anp32e/Lbr/Pola2/Nasp/…
4	WT Veh vs Media Veh	HALLMARK MYOGENESIS	HALLMARK MYOGENESIS	125	-0.487643402	-1.695180704	0.000424695	0.005308684	0.003576376	1455	tags=36%, list=12%, signal=32%	Ncam1/Smtn/Dmpk/Dennd2b/Ak1/Myh9/Sspn/Hspb8/Wwtr1/Sgcd/Mapk12/Cryab/Gpx3/Ephb3/Fst/Col1a1/Cnn3/Pdlim7/Gnao1/Mylk/Slc6a8/Stc2/Psen2/Col6a3/Schip1/Igfbp7/Sorbs3/Nav2/Tpm2/Lsp1/Cdh13/Col15a1/Col4a2/Tagln/Tnni2/Fgf2/Adam12/Aebp1/Ldb3/Myom1/Dmd/Sorbs1/Dtna/Fhl1/Fabp3
5	WT Veh vs Media Veh	HALLMARK NOTCH SIGNALING	HALLMARK NOTCH SIGNALING	29	-0.666551201	-1.782311139	0.001663149	0.016631488	0.011204371	757	tags=31%, list=6%, signal=29%	Prkca/Fzd5/St3gal6/Psen2/Dtx4/Jag1/Heyl/Wnt5a/Hes1
6	WT Veh vs Media Veh	HALLMARK HEDGEHOG SIGNALING	HALLMARK HEDGEHOG SIGNALING	26	-0.656307961	-1.701584357	0.003825414	0.028666654	0.019312272	1684	tags=62%, list=14%, signal=53%	Cdk6/Nrp1/Vegfa/Thy1/Amot/Nrp2/Myh9/L1cam/Vldlr/Ophn1/Tle1/Cdk5r1/Adgrg1/Unc5c/Hey1/Rtn1
7	WT Veh vs Media Veh	HALLMARK ALLOGRAFT REJECTION	HALLMARK ALLOGRAFT REJECTION	143	0.493889687	1.65285717	0.004487994	0.028666654	0.019312272	1136	tags=24%, list=9%, signal=22%	Ccl11/Ccl22/Socs1/Irf4/Fcgr2b/Ccl7/Ccr1/Cd40/Cfp/Pf4/Il27ra/Srgn/Irf7/H2-DMa/Jak2/Cd86/Map4k1/Il4ra/Gpr65/Psmb10/H2-DMb2/Rars1/Nos2/Ly86/F2r/Eif5a/Il18rap/Il2rg/Aars1/Cd80/Cd74/Fas/Brca1/Capg/Tlr1
8	WT Veh vs Media Veh	HALLMARK IL2 STAT5 SIGNALING	HALLMARK IL2 STAT5 SIGNALING	163	0.473149015	1.59988917	0.005666387	0.028666654	0.019312272	675	tags=20%, list=6%, signal=19%	Cish/Socs1/Cst7/Selp/Irf4/Batf3/Nfil3/Car2/Tiam1/Il1rl1/Ahr/Bhlhe40/Fgl2/Tgm2/Ptger2/Uck2/Pim1/Sell/Batf/Cd86/Socs2/Il4ra/Myc/Tnfsf10/Gpr65/Abcb1a/Bmp2/Cd44/Dhrs3/F2rl2/Anxa4/Xbp1/Rhoh
9	WT Veh vs Media Veh	HALLMARK MTORC1 SIGNALING	HALLMARK MTORC1 SIGNALING	196	0.463705191	1.597776938	0.005295894	0.028666654	0.019312272	1977	tags=38%, list=16%, signal=32%	Igfbp5/Nfil3/Cfp/Bhlhe40/Fgl2/Glrx/Tfrc/Mthfd2/Tm7sf2/Idi1/Fads2/Dhcr24/Ifi30/Dhcr7/Stard4/Sqle/Ctsc/Ifrd1/Trib3/Insig1/Cyp51/Add3/Xbp1/Asns/Sdf2l1/Cdkn1a/Rpn1/Cyb5b/Dhfr/Pnp/Psat1/Hmgcs1/Ldlr/Slc1a5/Tmem97/Hmgcr/Hsp90b1/Elovl6/Ung/Ldha/Mcm2/Acly/Slc37a4/Sord/Acaca/Hspa5/Lgmn/Nupr1/Fkbp2/Eif2s2/Phgdh/Psph/Eef1e1/Calr/Idh1/Ero1a/Tes/P4ha1/Qdpr/Hspa9/Gpi1/Ssr1/Bub1/Stip1/Hspd1/Psma3/Aurka/Psmd14/Sc…
10	WT Veh vs Media Veh	HALLMARK OXIDATIVE PHOSPHORYLATION	HALLMARK OXIDATIVE PHOSPHORYLATION	192	0.457060465	1.577104995	0.005733331	0.028666654	0.019312272	3417	tags=56%, list=29%, signal=40%	Fh1/Mtx2/Mrpl15/Gm10053/Retsat/Cox5a/Etfa/Atp5f1b/Acat1/Ldha/Uqcrb/Uqcrq/Slc25a5/Hsd17b10/Cox7b/Ndufc1/Mrpl35/Atp5po/Atp5mc3/Cox8a/Sdhd/Pdha1/Idh1/Casp7/Ndufab1/Idh3a/Atp5me/Atp5mf/Ndufs8/Ndufs6/Hspa9/Gpi1/Pdp1/Acadm/Atp5f1a/Ndufb5/Etfb/Cs/Uqcr10/Suclg1/Cox5b/Timm10/Atp5f1c/Cox6a1/Cox17/Tomm22/Pdhx/Atp5pd/Aco2/Opa1/Polr2f/Ndufs1/Cyc1/Cox10/Ndufv2/Ech1/Ndufa5/Cox11/Atp5f1d/Grpel1/Phb2/Dlat/Etfdh/N…
11	WT Veh vs Media Veh	HALLMARK G2M CHECKPOINT	HALLMARK G2M CHECKPOINT	192	0.446389661	1.540284968	0.007944682	0.036112191	0.024328213	3375	tags=52%, list=28%, signal=38%	Uck2/Myc/Atf5/Sqle/Slc7a1/Chaf1a/Bard1/Kif15/Cdc7/Casp8ap2/Exo1/Nusap1/Nek2/Mybl2/Kmt5a/Mki67/Ezh2/Mcm2/Chek1/Mad2l1/Cul4a/Rad54l/Cdc25b/Dkc1/Mcm3/Nolc1/Foxn3/Rbl1/Pbk/Aurkb/E2f2/Cdc6/Atrx/Snrpd1/Cdc45/Odc1/Ccna2/Bub1/Gspt1/Jpt1/Smc4/Amd1/Mcm5/Cenpa/Kif11/Cenpf/Aurka/Top2a/Ncl/Cdk1/Rad23b/Ccnf/Lbr/Pola2/Nasp/Hspa8/G3bp1/Ttk/Pura/Tmpo/Prim2/Tpx2/E2f1/Hira/Smc2/Mcm6/Srsf2/Dtymk/Racgap1/Birc5/Tra2b/…
12	WT Veh vs Media Veh	HALLMARK UV RESPONSE DN	HALLMARK UV RESPONSE DN	137	-0.433738731	-1.52139803	0.009860593	0.041085803	0.027678857	2083	tags=42%, list=17%, signal=35%	Col5a2/Pdlim5/Zmiz1/Nrp1/Tjp1/Igf1r/Magi2/Lpar1/Ddah1/Prkar2b/Fhl2/Bmpr1a/Tgfbr3/Map1b/Lamc1/Sipa1l1/Dusp1/Irs1/Rnd3/Cdon/Col1a2/Pias3/Akt3/Slc22a18/Fzd2/Kalrn/Plcb4/Nfib/Plpp3/Vldlr/Pmp22/Apbb2/Rbpms/Prkca/Dlc1/Erbb2/Pik3r3/Cacna1a/Col1a1/Cdc42bpa/Ptprm/Smad3/F3/Ccn1/Syne1/Mgll/Snai2/Schip1/Sdc2/Smad7/Pdgfrb/Inpp4b/Ltbp1/Id1/Kit/Has2/Serpine1
13	KEAP1 KO Veh vs Media Veh	HALLMARK E2F TARGETS	HALLMARK E2F TARGETS	198	0.713300407	2.426365949	1.00E-10	5.00E-09	3.26E-09	2485	tags=71%, list=21%, signal=57%	Prps1/Dck/Ak2/Tfrc/Dut/Myc/Depdc1a/Mthfd2/Asf1b/Bard1/Brca1/Cenpm/Mki67/Melk/Spc25/Hells/Tcf19/Cdca3/Aurkb/Kif4/Mxd3/Dlgap5/Plk1/Ccne1/Ung/Gins1/Chek1/E2f8/Hmmr/Mad2l1/Mcm2/Rpa3/Dscc1/Cdkn3/Aurka/Mcm5/Mybl2/Kif2c/Timeless/Nup107/Spag5/Top2a/Rrm2/Birc5/Mcm3/Cdk1/Ccnb2/Lmnb1/Cdc20/Cdca8/Psmc3ip/Rad51ap1/Nolc1/Trip13/Cks1b/Usp1/Kif18b/Racgap1/Cks2/Cbx5/Asf1a/Ran/Mcm7/Ezh2/Cdkn1a/Lyar/Rad51c/Tipin/No…
14	KEAP1 KO Veh vs Media Veh	HALLMARK MYC TARGETS V1	HALLMARK MYC TARGETS V1	195	0.659240804	2.237688096	1.10E-09	2.75E-08	1.80E-08	3102	tags=74%, list=26%, signal=56%	Gm10705/Dut/Myc/Apex1/Gm9531/Cdc45/Tyms/Ccna2/Mad2l1/Mcm2/Ifrd1/Ptges3-ps/Mcm5/Ldha/Cdc20/Nolc1/Iars1/Usp1/Srm/Odc1/Snrpa1/Nop16/Ran/Snrpg/Mcm7/Ddx21/Rrm1/Srpk1/Eif4e/Nop56/Pold2/Snrpd1/Hnrnpa1/Rfc4/Eif2s1/Mcm4/Cox5a/Gnl3/Lsm2/Mcm6/Nhp2/Pgk1/Hspd1/Nme1/Dek/Orc2/Ndufab1/Cdk2/Erh/Ube2e1/Snrpd3/Gspt1/Fbl/Ctps1/Abce1/Impdh2/Srsf3/Mrpl23/Ranbp1/Pa2g4/Cct3/Cct5/Tfdp1/Hspe1/Psmd14/Eif2s2/Rad23b/Serbp1/P…
15	KEAP1 KO Veh vs Media Veh	HALLMARK G2M CHECKPOINT	HALLMARK G2M CHECKPOINT	192	0.643121156	2.183978104	8.38E-09	1.40E-07	9.12E-08	2130	tags=55%, list=18%, signal=46%	Uck2/Myc/Nek2/Nusap1/Cdc6/Sqle/Bub1/Atf5/Bard1/Mki67/Chaf1a/Dkc1/Pbk/Troap/Aurkb/Kif15/Kif4/Cdc7/Plk1/Ube2c/Cdc45/Chek1/Kif11/Ccna2/Hmmr/Mad2l1/Rad54l/Mcm2/Cenpf/Cdkn3/Slc7a1/Tpx2/Aurka/Mcm5/Mybl2/Kif2c/Ttk/Top2a/Birc5/Mcm3/Cdk1/Ccnb2/Smc2/Lmnb1/Kmt5a/Cdc20/Nolc1/Knl1/Cks1b/Odc1/Racgap1/Polq/Cks2/Ccnf/Casp8ap2/Ezh2/Fbxo5/Cdc25b/E2f2/Snrpd1/Ndc80/Foxn3/Lbr/Rbl1/Stil/Tacc3/Cenpa/Prc1/Smc4/Kif22/Mcm…
16	KEAP1 KO Veh vs Media Veh	HALLMARK MTORC1 SIGNALING	HALLMARK MTORC1 SIGNALING	196	0.559279253	1.899223382	2.08E-05	0.000260508	0.000170016	2594	tags=58%, list=22%, signal=46%	Igfbp5/Nfil3/Fads2/Cfp/Idi1/Dhcr24/Tm7sf2/Tfrc/Bhlhe40/Glrx/Mthfd2/Elovl6/Stard4/Dhfr/Sqle/Bub1/Cyp51/Insig1/Dhcr7/Fgl2/Hmgcr/Plk1/Ung/Ctsc/Hmgcs1/Ldlr/Acaca/Cyb5b/Mcm2/Ifrd1/Acly/Aurka/Ifi30/Rrm2/Psat1/Tmem97/Ldha/Eef1e1/Add3/Xbp1/Sdf2l1/Sc5d/Hsp90b1/Slc1a5/Acsl3/Ccnf/Cdkn1a/Hspa5/Pnp/Rpn1/Phgdh/Tubg1/P4ha1/Rdh11/Ero1a/Mcm4/Idh1/Asns/Calr/Pgk1/Hspd1/Tes/Ppa1/Stip1/Atp2a2/Ssr1/Serpinh1/Fkbp2/Hspe…
17	KEAP1 KO Veh vs Media Veh	HALLMARK IL2 STAT5 SIGNALING	HALLMARK IL2 STAT5 SIGNALING	163	0.500436086	1.663410154	0.001688238	0.016882383	0.011017976	1122	tags=27%, list=9%, signal=25%	Cish/Socs1/Cst7/Selp/Irf4/Il1rl1/Car2/Nfil3/Batf3/Tiam1/Ahr/Tgm2/Uck2/Penk/Sell/Abcb1a/Il4ra/Bhlhe40/Cd86/Myc/Batf/Socs2/Cdc6/Fgl2/Tnfsf10/Ptger2/Bmp2/Gpr65/Pim1/Cd44/Ccne1/Amacr/Xbp1/Dhrs3/Plagl1/Col6a1/Slc1a5/Odc1/Enpp1/Rhoh/Pnp/F2rl2/Furin/P4ha1
18	KEAP1 KO Veh vs Media Veh	HALLMARK MYC TARGETS V2	HALLMARK MYC TARGETS V2	58	0.644424403	1.879973062	0.002852845	0.023773705	0.015515471	3104	tags=76%, list=26%, signal=56%	Myc/Plk1/Ung/Mcm5/Tmem97/Nolc1/Srm/Nop16/Bysl/Ndufaf4/Nop56/Nip7/Rabepk/Mcm4/Gnl3/Hspd1/Ppan/Tcof1/Nop2/Pa2g4/Hspe1/Noc4l/Wdr43/Aimp2/Mrto4/Grwd1/Sord/Slc29a2/Pes1/Rcl1/Rrp12/Phb1/Ddx18/Slc19a1/Cbx3/Farsa/Wdr74/Rrp9/Tbrg4/Mphosph10/Npm1/Prmt3/Plk4/Exosc5
19	KEAP1 KO Veh vs Media Veh	HALLMARK ALLOGRAFT REJECTION	HALLMARK ALLOGRAFT REJECTION	143	0.511282186	1.676970091	0.003746653	0.026761808	0.017465601	1026	tags=23%, list=9%, signal=21%	Ccl11/Ccl22/Socs1/Irf4/Fcgr2b/Ccl7/Ccr1/Cd40/F2r/Cfp/Srgn/Pf4/Il6/Il4ra/Jak2/Cd86/Irf7/H2-DMb2/Nos2/Brca1/Rars1/H2-DMa/Timp1/Gpr65/Il18rap/Il27ra/Eif5a/Psmb10/Map4k1/Cd80/Socs5/Fas/Egfr
20	KEAP1 KO Veh vs Media Veh	HALLMARK CHOLESTEROL HOMEOSTASIS	HALLMARK CHOLESTEROL HOMEOSTASIS	68	0.597659789	1.778121351	0.005198457	0.030166439	0.019687571	890	tags=40%, list=7%, signal=37%	Nfil3/Acat2/Fads2/Mvd/Fdps/Errfi1/Idi1/Lss/Acss2/Tm7sf2/Nsdhl/Aldoc/Fasn/Fdft1/Stard4/Sqle/Cyp51/Dhcr7/Atf5/Pmvk/Hmgcr/Hmgcs1/Ldlr/Hsd17b7/Tmem97/Mvk/Sc5d
21	KEAP1 KO Veh vs Media Veh	HALLMARK FATTY ACID METABOLISM	HALLMARK FATTY ACID METABOLISM	130	0.5014947	1.616307808	0.005429959	0.030166439	0.019687571	1874	tags=25%, list=16%, signal=22%	Car4/Car2/Acat2/Idi1/Dhcr24/Nsdhl/Ltc4s/Fasn/Auh/Apex1/Fh1/Hmgcs1/Hsd17b7/Ldha/Kmt5a/Pdha1/Odc1/Hsph1/Ostc/Mix23/Rdh11/Idh1/Acsl4/Acadm/Retsat/Mif/Acss1/Lgals1/Gpd1/S100a10/Hsd17b10/Sdhd/Me1
22	KEAP1 KO Veh vs Media Veh	HALLMARK HEDGEHOG SIGNALING	HALLMARK HEDGEHOG SIGNALING	26	-0.600449378	-1.675299624	0.006944091	0.034720457	0.022659666	1690	tags=46%, list=14%, signal=40%	Adgrg1/Nrp1/Unc5c/Myh9/Nrp2/Cdk6/L1cam/Cdk5r1/Ophn1/Tle1/Hey1/Rtn1
23	NRF2 KO Veh vs Media Veh	HALLMARK G2M CHECKPOINT	HALLMARK G2M CHECKPOINT	192	0.50804614	2.330301379	1.00E-10	5.00E-09	3.79E-09	3679	tags=58%, list=31%, signal=41%	Nusap1/Troap/Tpx2/Ezh2/Kif15/Cenpf/Mki67/Kif20b/Cenpe/Mad2l1/Kif4/Uck2/Ccna2/Ndc80/Cdkn3/Bub1/Bard1/Ttk/Prc1/Meis2/Plk1/Nek2/Hmmr/Stil/Racgap1/Knl1/Hif1a/Ccnb2/Birc5/Smc2/Smc4/Kif11/Kif23/Hoxc10/Kif2c/Smc1a/Atrx/Polq/Rasal2/Top2a/Cdkn1b/Ube2c/Ncl/Hnrnpd/Gspt1/Sfpq/Casp8ap2/Hmgb3/Arid4a/Dkc1/Cul3/Fbxo5/Aurka/Cks2/Rps6ka5/Smad3/Exo1/Ythdc1/Hspa8/Snrpd1/Cdc27/Stag1/Kif5b/Srsf2/Prpf4b/Dbf4/Top1/Syncr…
24	NRF2 KO Veh vs Media Veh	HALLMARK E2F TARGETS	HALLMARK E2F TARGETS	198	0.453502132	2.090073501	6.71E-08	1.68E-06	1.27E-06	3219	tags=50%, list=27%, signal=37%	Depdc1a/Hells/Ezh2/Trip13/Cdca3/Mki67/Luc7l3/Cenpe/Mad2l1/Cbx5/Kif4/Psip1/Brca1/Lyar/Cdkn3/Bard1/Plk1/Hmmr/Racgap1/Smc3/Ccnb2/Dlgap5/Birc5/Smc4/E2f8/Dek/Kif2c/Smc1a/Rad51ap1/Tipin/Diaph3/Ncapd2/Top2a/Cdkn1b/Spc25/Hnrnpd/Gspt1/Asf1a/Ranbp1/Gins1/Anp32e/Melk/Hmgb3/Gins3/Atad2/Nup107/Dck/Aurka/Cks2/Ung/Rpa3/Timeless/Ppm1d/Nap1l1/Stag1/Pa2g4/Srsf2/Usp1/Syncrip/Nolc1/Brms1l/Ssrp1/Rad50/Nbn/Stmn1/Dscc1…
25	NRF2 KO Veh vs Media Veh	HALLMARK MITOTIC SPINDLE	HALLMARK MITOTIC SPINDLE	198	0.383408972	1.767032339	7.87E-05	0.00131189	0.000994275	1887	tags=30%, list=16%, signal=26%	Pif1/Nusap1/Cttn/Tpx2/Kif15/Cenpf/Kif20b/Cenpe/Kif4/Ywhae/Ndc80/Arhgap29/Bub1/Ttk/Prc1/Plk1/Nek2/Racgap1/Myh10/Smc3/Ccnb2/Dlgap5/Birc5/Smc4/Anln/Kif11/Kif23/Kif2c/Cd2ap/Smc1a/Rasal2/Cep57/Top2a/Kntc1/Synpo/Sass6/Epb41/Shroom2/Ect2/Fbxo5/Aurka/Tubgcp3/Stau1/Pcm1/Rasa1/Cdc27/Nin/Rabgap1/Tubgcp2/Net1/Ccdc88a/Abi1/Kif5b/Dlg1/Rock1/Fgd4/Itsn1/Alms1/Ssh2
26	NRF2 KO Veh vs Media Veh	HALLMARK UV RESPONSE DN	HALLMARK UV RESPONSE DN	137	0.388064905	1.686047605	0.000741386	0.006178214	0.004682436	2357	tags=34%, list=20%, signal=27%	Efemp1/Cav1/Ptgfr/Plcb4/Dab2/Col3a1/Rnd3/Tfpi/Atp2b4/Gja1/Ica1/Dbp/Rbpms/Tjp1/Prkce/Nfib/Bmpr1a/Met/Tgfbr3/Atrx/Acvr2a/Col11a1/Mt1/Cdkn1b/Ddah1/Lpar1/Cdon/Igfbp5/Mmp16/Akt3/Smad3/Ythdc1/Snai2/Nipbl/Pten/Map1b/Dlg1/Cited2/Sri/Lamc1/Prkca/Nr1d2/Igf1r/Atp2c1/Togaram1/Insig1
27	NRF2 KO Veh vs Media Veh	HALLMARK INTERFERON GAMMA RESPONSE	HALLMARK INTERFERON GAMMA RESPONSE	178	0.347403109	1.579737633	0.000582925	0.006178214	0.004682436	2675	tags=37%, list=22%, signal=29%	Sectm1a/Cxcl9/Fpr1/Apol6/Ifi44/Stat4/Rtp4/Ifit2/Ly6e/Cxcl10/Auts2/Ifit3/Pde4b/Hif1a/Cd38/Ccl7/Irf4/Psme1/B2m/Irf7/C1s1/Gbp3/Selp/Cd86/Epsti1/Casp3/Rigi/Txnip/Ifitm3/Pla2g4a/Ptpn2/Oasl1/Nmi/Ifnar2/P2ry14/Cfh/Eif2ak2/St8sia4/Casp8/Samd9l/Pnpt1/Casp4/Irf1/Trim21/Il7/Psma3/Sri/Itgb7/Oas2/Xaf1/Serping1/Fas/Fgl2/Il4ra/Irf2/Ifitm2/Usp18/Ifih1/Rsad2/Arl4a/Parp14/Ripk1/Tnfsf10/Cmpk2/Ube2l6/Nlrc5
28	NRF2 KO Veh vs Media Veh	HALLMARK MYC TARGETS V1	HALLMARK MYC TARGETS V1	195	0.339385419	1.558513445	0.000675998	0.006178214	0.004682436	3067	tags=32%, list=26%, signal=24%	Gm10705/Ptges3-ps/Gm9531/Mad2l1/Ywhae/Ccna2/Npm1/Ssb/Serbp1/Dek/Snrpb2/Pabpc1/Hnrnpd/Gspt1/Ranbp1/Cstf2/Ssbp1/Rrm1/Ube2e1/Ifrd1/Snrpd1/Cbx3/Rpl22/Nap1l1/Pa2g4/Eif2s2/Hdac2/Srsf2/Vbp1/Usp1/Syncrip/Rps2/Lsm2/Nolc1/Txnl4a/Rad23b/Hnrnpr/Mcm4/Snrpd3/Ndufab1/Tra2b/Hnrnpa3/Hnrnpa2b1/Srpk1/Snrpa1/Ap3s1/Cdc45/Snrpa/Cdc20/Hnrnpa1/Fam120a/Gnl3/Mrpl23/Eif4g2/Rsl1d1/Odc1/Abce1/Psma4/Xpo1/Dhx15/Tyms/Myc
29	NRF2 KO Veh vs Media Veh	HALLMARK ANDROGEN RESPONSE	HALLMARK ANDROGEN RESPONSE	83	0.415826338	1.651404387	0.002297874	0.016413382	0.012439616	3871	tags=46%, list=32%, signal=31%	Akap12/Hpgd/Aldh1a3/Acsl3/Maf/Camkk2/Arxes2/Dnajb9/Lifr/B2m/Pias1/Iqgap2/Cenpn/Lman1/Selenop/Pa2g4/Stk39/Xrcc5/Zbtb10/Idi1/Elovl5/Sec24d/Insig1/Elk4/Srp19/Slc38a2/Ube2j1/Arid5b/Hmgcs1/Fads1/Tnfaip8/Rps6ka3/Ptpn21/Ank/Pgm3/Tpd52/Vapa/Xrcc6
30	NRF2 KO Veh vs Media Veh	HALLMARK OXIDATIVE PHOSPHORYLATION	HALLMARK OXIDATIVE PHOSPHORYLATION	192	-0.354423559	-1.530856231	0.002745979	0.01716237	0.01300727	3357	tags=37%, list=28%, signal=27%	Etfa/Mrps12/Slc25a5/Acaa2/Aco2/Idh2/Ndufc2/Uqcr10/Atp5f1a/Cox15/Ndufb5/Ndufs7/Sdhc/Uqcrq/Hadha/Ndufa1/Cox11/Cs/Cox5a/Cox6a1/Prdx3/Mrpl11/Slc25a20/Retsat/Atp5po/Atp6v1g1/Sdhb/Mrps11/Ndufa9/Idh3a/Sdhd/Mdh1/Uqcrc1/Mgst3/Atp6v1h/Timm10/Ndufb6/Ndufb8/Mfn2/Atp5mc3/Hadhb/Ndufv1/Timm50/Ech1/Ndufa2/Slc25a11/Acadvl/Gpx4/Uqcrfs1/Ndufb7/Alas1/Atp6v1f/Echs1/Atp6v0b/Bckdha/Atp5f1d/Ndufa7/Cox8a/Bax/Polr2f/Htra2…
31	NRF2 KO Veh vs Media Veh	HALLMARK PEROXISOME	HALLMARK PEROXISOME	84	-0.422762083	-1.614939992	0.005295267	0.029418152	0.022295863	1621	tags=23%, list=14%, signal=20%	Ctbp1/Abcc5/Pex5/Scp2/Ech1/Abcd1/Fis1/Pex11a/Pex14/Mvp/Hsd3b7/Acot8/Hmgcl/Cln8/Mlycd/Acaa1a/Tspo/Pex6/Sts
32	Media CDDO-Me vs Media Veh	HALLMARK E2F TARGETS	HALLMARK E2F TARGETS	198	-0.684665967	-2.608103295	1.00E-10	2.50E-09	1.89E-09	1971	tags=51%, list=16%, signal=43%	Depdc1a/Pold3/Tipin/Orc6/Smc1a/Dnmt1/H2ax/Rfc1/Rpa1/Chek2/Shmt1/Prim2/Slbp/Ezh2/Hus1/Brca2/Msh2/Smc4/Ccne1/Dut/Rad51c/Gins1/Mlh1/Donson/Timeless/Cdkn2c/Kif2c/Mcm7/Mthfd2/Trip13/Hmgb3/Pcna/Xrcc6/Hells/Pold2/Rfc3/Mcm4/Diaph3/Aurka/Cdc20/Wee1/Cenpe/Kif22/Plk1/Kif4/Tacc3/Cdk1/Hmgb2/Lbr/Mxd3/Cdca8/Mcm6/Mad2l1/Hmmr/Spc25/Mms22l/Ube2t/Spag5/E2f8/Pold1/Kif18b/Cdc25b/Plk4/Psmc3ip/Tmpo/Pola2/Wdr90/Cit/Ccnb…
33	Media CDDO-Me vs Media Veh	HALLMARK G2M CHECKPOINT	HALLMARK G2M CHECKPOINT	192	-0.656609523	-2.510068045	1.00E-10	2.50E-09	1.89E-09	1503	tags=41%, list=13%, signal=37%	Ezh2/Hus1/Brca2/Chaf1a/Smc4/Slc38a1/Slc7a1/Cenpf/Cdkn2c/Cdc45/Kif2c/H2az2/E2f1/Hmgb3/Tpx2/Polq/Aurka/Cdc20/Smc2/Cenpe/Kif22/Ccnd1/Nsd2/Cenpa/Prc1/Troap/Gins2/Plk1/Kif4/Tacc3/Cdk1/Ube2c/Lbr/Nek2/Fbxo5/Mcm6/Mad2l1/Bcl3/Hmmr/Cdc25b/Plk4/Ccnf/Tmpo/Kif20b/Sqle/Pola2/Smad3/Traip/Kif15/Ccnb2/Mcm2/Cdkn3/Ccna2/Rpa2/Cdc6/Racgap1/Bard1/Top2a/Nusap1/Stmn1/Ttk/Mcm3/Bub1/Espl1/Knl1/Aurkb/Ndc80/Kif11/Birc5/Mybl…
34	Media CDDO-Me vs Media Veh	HALLMARK XENOBIOTIC METABOLISM	HALLMARK XENOBIOTIC METABOLISM	143	0.602348309	1.991069642	9.56E-08	1.59E-06	1.21E-06	2008	tags=39%, list=17%, signal=33%	Nqo1/Adh7/Aox1/Gss/Slc6a12/Ptgr1/Aldh3a1/Cat/Gclc/Alas1/Arg2/Pgd/Pcx/Gsr/Blvrb/Ephx1/Hmox1/Cyb5a/Maoa/F10/Serpine1/Fas/Ndrg2/Cd36/Rbp4/Tgfb2/Ppard/Gcnt2/Atoh8/Ptges/Gabarapl1/Papss2/Ptges3-ps/Aldh2/Abhd6/Fmo1/Pgrmc1/Ninj1/Gch1/Cbr1/Abcd2/Il1r1/Mpp2/Entpd5/Igf1/Hprt1/Cyp2j6/Acox3/Pros1/Abcc3/Tnfrsf1a/Tpst1/Gsto1/Cdo1/Marchf6/Bcar1
35	Media CDDO-Me vs Media Veh	HALLMARK REACTIVE OXYGEN SPECIES PATHWAY	HALLMARK REACTIVE OXYGEN SPECIES PATHWAY	47	0.765027571	2.166248848	1.68E-07	2.10E-06	1.60E-06	385	tags=30%, list=3%, signal=29%	Nqo1/Gclm/Srxn1/Abcc1/Prdx1/Cat/Gclc/Txnrd1/Mgst1/Gsr/Pdlim1/G6pdx/Txn1/Prdx6
36	Media CDDO-Me vs Media Veh	HALLMARK MYOGENESIS	HALLMARK MYOGENESIS	125	0.531297463	1.738841834	0.000277673	0.002313941	0.001753724	1666	tags=37%, list=14%, signal=32%	Nqo1/Myh11/Pcx/Sorbs1/Hspb8/Fst/Cryab/Cd36/Tagln/Ldb3/Tpm2/Dtna/Ak1/Col6a2/Clu/Adam12/Mylk/Bin1/Mapre3/Col4a2/Col6a3/Agrn/Ablim1/Cdkn1a/Sod3/Myh9/Fhl1/Itga7/Pdlim7/Agl/Hbegf/Dennd2b/Pkia/Myom1/Wwtr1/Cnn3/Lama2/Notch1/Kifc3/Gnao1/Vipr1/Ifrd1/Igf1/Sgcd/Gsn/Mapk12
37	Media CDDO-Me vs Media Veh	HALLMARK APICAL JUNCTION	HALLMARK APICAL JUNCTION	141	0.509884953	1.68005114	0.000264617	0.002313941	0.001753724	1765	tags=35%, list=15%, signal=31%	Adam23/Layn/Cdsn/Shroom2/Tnfrsf11b/Flnc/Tgfbi/Actg2/Ikbkg/Mapk13/Jam3/Myl9/Negr1/Vcan/Rhof/Shc1/Nexn/Mapk11/Zyx/Fbn1/Pard6g/Parva/Cdh1/Itga3/Atp1a3/Evl/Fscn1/Sgce/Gnai1/Cd276/Myh9/Ptk2/Nectin1/Tjp1/Cnn2/Icam1/Nectin3/Cx3cl1/Pcdh1/Adamts5/Pik3r3/Nectin2/Akt3/Ctnnd1/Egfr/Rras/Vcl/Vcam1/Slit2/Col16a1
38	Media CDDO-Me vs Media Veh	HALLMARK EPITHELIAL MESENCHYMAL TRANSITION	HALLMARK EPITHELIAL MESENCHYMAL TRANSITION	167	0.470660924	1.579530467	0.000847949	0.006056781	0.004590402	1768	tags=45%, list=15%, signal=39%	Comp/Mest/Ptx3/Pdlim4/Il6/Tnfrsf11b/Col5a3/Tgfbi/Pfn2/Serpine1/Fas/Acta2/Crlf1/Tagln/Lama1/Nid2/Myl9/Rhob/Ecm1/Vcan/Tpm2/Col12a1/Col6a2/Pcolce2/Col4a1/Adam12/Mylk/Wnt5a/Fermt2/Thbs1/Fmod/Aplp1/Col4a2/Lox/Tpm4/Col6a3/Fbn1/Timp1/Matn2/Col5a2/Fbln5/Fbn2/Slit3/Cdh2/Gpc1/Sntb1/Tnc/Vegfc/Ccn1/Fstl3/Fbln2/Flna/Glipr1/Fstl1/Dst/Inhba/Lama2/Cald1/Prrx1/Igfbp2/Snai2/P3h1/Serpinh1/Tgfbr3/Bgn/Capg/Sgcd/Gpx7/…
39	Media CDDO-Me vs Media Veh	HALLMARK MITOTIC SPINDLE	HALLMARK MITOTIC SPINDLE	198	-0.39931571	-1.521116383	0.001640378	0.010252365	0.007770213	1888	tags=31%, list=16%, signal=26%	Bcl2l11/Arap3/Smc1a/Arhgap10/Rfc1/Hdac6/Arf6/Itsn1/Trio/Tubgcp6/Cep131/Arhgef7/Brca2/Cep72/Smc4/Cdk5rap2/Arhgap4/Tlk1/Anln/Cenpf/Mid1/Kif2c/Tubgcp5/Arhgef3/Tpx2/Mid1ip1/Aurka/Pif1/Cenpj/Rapgef6/Cenpe/Fgd4/Kif22/Prc1/Net1/Synpo/Ect2/Plk1/Kif4/Cdk1/Nek2/Myo1e/Fbxo5/Cntrob/Kif20b/Kntc1/Kif15/Ccnb2/Dlgap5/Racgap1/Top2a/Nusap1/Ttk/Bub1/Espl1/Ndc80/Kif11/Birc5/Lmnb1/Rapgef5/Kif23
40	Media CDDO-Me vs Media Veh	HALLMARK HEME METABOLISM	HALLMARK HEME METABOLISM	154	0.441140127	1.462009433	0.008858943	0.047598196	0.036074422	878	tags=12%, list=7%, signal=11%	Gclm/Slc7a11/Slc22a4/Cat/Gclc/Pcx/Blvrb/Slc6a9/Slc2a1/Slc30a1/Abcb6/Kdm7a/Agpat4/E2f2/Htatip2/Tspan5/Riok3/Bcam
41	Media CDDO-Me vs Media Veh	HALLMARK UV RESPONSE DN	HALLMARK UV RESPONSE DN	137	0.438967856	1.440044058	0.009519639	0.047598196	0.036074422	1679	tags=33%, list=14%, signal=29%	Met/Abcc1/Prkar2b/Atp2b4/F3/Ptgfr/Cav1/Lpar1/Serpine1/Igf1r/Map1b/Grk5/Kalrn/Adora2b/Bmpr1a/Ddah1/Fzd2/Rnd3/Sdc2/Col5a2/Fbln5/Id1/Plpp3/Erbb2/Adgrl2/Cdc42bpa/Tjp1/Rasa2/Atp2c1/Ccn1/Nrp1/Prkca/Pik3r3/Snai2/Tgfbr3/Akt3/Acvr2a/Atrx/Prkce/Mgmt/Ptprm/Ica1/Rxra/Anxa4/Scaf8
42	WT CDDO-Me vs Media Veh	HALLMARK INTERFERON GAMMA RESPONSE	HALLMARK INTERFERON GAMMA RESPONSE	178	0.865859785	2.880103232	1.00E-10	1.00E-09	6.32E-10	949	tags=71%, list=8%, signal=67%	Cxcl9/Sectm1a/Cxcl10/Socs1/Ccl5/Gbp3/Fgl2/Tnfsf10/Batf2/Zbp1/Apol6/Ciita/Ptgs2/Ifi44/Upp1/Ifit2/Il18bp/Ly6e/Stat1/Cd69/H2-DMa/Gpr18/Irf1/Itgb7/Cfb/Ifit3/Cd274/Tap1/Samhd1/Cd74/Cd86/H2-Aa/Oasl1/Irf7/Il6/Isg15/Nlrc5/Selp/Wars1/Rtp4/Usp18/Icam1/Psmb9/Psmb8/Oas3/Cd40/C1s1/Il15ra/Nod1/Fcgr1/Cmpk2/Stat2/Nampt/Il4ra/Pfkp/Pla2g4a/Herc6/Cd38/Xaf1/Parp14/Psmb10/Socs3/Psme2/Tapbp/P2ry14/Trafd1/Pim1/Psme1/Dh…
43	WT CDDO-Me vs Media Veh	HALLMARK INTERFERON ALPHA RESPONSE	HALLMARK INTERFERON ALPHA RESPONSE	91	0.852263117	2.594605176	1.00E-10	1.00E-09	6.32E-10	1031	tags=70%, list=9%, signal=65%	Cxcl10/Gbp3/Sell/Batf2/Ifi44/Ifit2/Ly6e/Irf1/Ifit3/Tap1/Cd74/Oasl1/Irf7/Isg15/Wars1/Rtp4/Usp18/Procr/Psmb9/Psmb8/C1s1/Cmpk2/Stat2/Il4ra/Parp9/Herc6/Parp14/Psme2/Trafd1/Psme1/Dhx58/Sp110/Trim21/Mx2/Lap3/Epsti1/Nmi/Ifitm1/Ube2l6/Bst2/B2m/Tmem140/Helz2/Uba7/Casp1/Ifi35/Ifih1/Parp12/Rsad2/Rnf31/Trim12c/Samd9l/Lgals3bp/Irf2/Psma3/Ogfr/Eif2ak2/Il15/Oas1a/Txnip/Ifi30/Ripk2/Adar/Mov10
44	WT CDDO-Me vs Media Veh	HALLMARK G2M CHECKPOINT	HALLMARK G2M CHECKPOINT	192	-0.612353285	-2.212223268	1.00E-10	1.00E-09	6.32E-10	1542	tags=35%, list=13%, signal=31%	Nup50/Fbxo5/Cdk4/Cks2/Mad2l1/Hmmr/Cdkn2c/Mybl2/Kif15/Tacc3/Gins2/Rasal2/Brca2/Plk4/Cdk1/Cdc7/Pole/Mcm6/Aurka/Bard1/Smc2/Lmnb1/Cdc45/Hoxc10/Espl1/Mcm3/Smad3/Kif20b/Kif22/Efna5/Mcm2/Traip/Rad54l/Tpx2/Mcm5/Ndc80/Kif2c/Ccnf/Dmd/Cenpe/Chek1/Sqle/Cdc25b/Stil/Prc1/Cenpa/Exo1/Kif23/Hmgb3/Cdc20/Kif11/Kif4/Knl1/Stmn1/Ccna2/Mki67/Nek2/Plk1/Pbk/Nusap1/Cenpf/Ube2c/Birc5/Ttk/Bub1/Ccnb2/Cdkn3/Troap
45	WT CDDO-Me vs Media Veh	HALLMARK ALLOGRAFT REJECTION	HALLMARK ALLOGRAFT REJECTION	143	0.684125285	2.204281916	1.00E-10	1.00E-09	6.32E-10	1417	tags=43%, list=12%, signal=39%	Cxcl9/Socs1/Ccl5/Nos2/Il12rb1/Itgal/Stat1/H2-DMa/H2-Ob/H2-DMb2/Tap1/Cd74/Cd86/H2-Aa/Irf7/Il6/Wars1/Icam1/Tap2/Cd40/C2/Il2rg/Il1b/Il4ra/Ccr5/Psmb10/Ccl22/Tapbp/Ly86/Ccr1/Irf8/Icosl/Prkcg/B2m/Tnf/Fas/Ccr2/Nlrp3/Ccnd3/Jak2/Lcp2/Il18rap/Srgn/Ptpn6/Il15/Fgr/Lyn/Ripk2/Map4k1/Tlr3/Lif/Hif1a/Fcgr2b/Hcls1/Cd47/Itgb2/Ifnar2/Ptprc/Ccl11/Gcnt1/Il18/Hdac9
46	WT CDDO-Me vs Media Veh	HALLMARK E2F TARGETS	HALLMARK E2F TARGETS	198	-0.605292914	-2.201098787	1.00E-10	1.00E-09	6.32E-10	2515	tags=46%, list=21%, signal=37%	Ilf3/Cbx5/Rbbp7/Xrcc6/Gins1/Ctps1/Chek2/Lbr/Cks1b/Msh2/Rpa1/Prps1/Mlh1/Rpa2/Dut/Donson/Nup107/Myc/Hmgb2/Prim2/Dscc1/Aurkb/Orc6/Smc4/Rad51c/Cdk4/Tipin/Cks2/Mad2l1/Hmmr/Mcm7/Cdkn2c/Mybl2/Ube2t/Tacc3/Hells/Mcm4/Wdr90/Brca2/Cdca8/Plk4/Brca1/Wee1/Cdk1/Pole/Mcm6/Aurka/Bard1/Trip13/Lmnb1/Mms22l/Espl1/Mcm3/Kif22/Mcm2/Ncapd2/Psmc3ip/Tk1/Asf1b/Mcm5/Lig1/Kif2c/Spc25/Bub1b/Cenpm/Cenpe/Chek1/Tcf19/Dlgap5/Diap…
47	WT CDDO-Me vs Media Veh	HALLMARK EPITHELIAL MESENCHYMAL TRANSITION	HALLMARK EPITHELIAL MESENCHYMAL TRANSITION	167	-0.591815161	-2.116317264	2.86E-10	2.38E-09	1.51E-09	1955	tags=51%, list=16%, signal=44%	Loxl1/Col6a2/Col16a1/Lamc1/Pcolce2/Sdc4/Thbs1/Col3a1/Lgals1/Prrx1/Edil3/Gpx7/Pcolce/Gadd45b/Col5a2/Itga5/Fbln2/Cdh2/Fermt2/Mcm7/Sgcg/Mmp14/Nid2/Col4a1/Htra1/Bmp1/Snai2/Tnfrsf12a/Timp3/Fbln1/Col7a1/Foxc2/Lrp1/Ccn1/Serpine2/Serpinh1/Mmp2/Fn1/Thbs2/Rhob/Col4a2/Cald1/Itgb5/Sparc/Inhba/Tagln/Col1a2/Mylk/Col5a1/Tpm1/Sgcd/Igfbp4/Tpm2/Fbn2/Pdgfrb/Col6a3/Col1a1/Col11a1/Slc6a8/Tnfrsf11b/Dab2/Myl9/Gja1/Lox/…
48	WT CDDO-Me vs Media Veh	HALLMARK IL6 JAK STAT3 SIGNALING	HALLMARK IL6 JAK STAT3 SIGNALING	68	0.72600662	2.106796301	2.40E-07	1.71E-06	1.08E-06	1332	tags=49%, list=11%, signal=43%	Cxcl9/Cxcl10/Socs1/Il12rb1/Stat1/Irf1/Acvrl1/Il6/Il15ra/Il2rg/Il1b/Stat2/Il4ra/Cd38/Socs3/Pim1/Ccr1/Tnf/Tnfrsf1a/Fas/Pdgfc/Stat3/Myd88/Il13ra1/Ptpn2/Bak1/Itga4/Tyk2/Ltbr/Irf9/Acvr1b/Csf3r/Hmox1
49	WT CDDO-Me vs Media Veh	HALLMARK INFLAMMATORY RESPONSE	HALLMARK INFLAMMATORY RESPONSE	154	0.589237239	1.925507019	2.00E-06	1.25E-05	7.89E-06	1260	tags=39%, list=11%, signal=35%	Cxcl9/Cxcl10/Ccl5/Sell/Tnfsf10/Ly6e/Cd69/Irf1/Irf7/Il6/Itgb8/Rtp4/Icam1/Cd40/Rasgrp1/Il15ra/Il1b/Nampt/Il4ra/Ptger2/Ccl22/Tapbp/Nod2/Nmi/Ifitm1/Icosl/Bst2/Slc31a1/Marco/Il10ra/Nlrp3/Met/Lcp2/Il18rap/Ptgir/Pde4b/Fpr1/Cxcl5/Scarf1/Cdkn1a/Clec5a/Gpr132/Eif2ak2/Il15/Klf6/Lpar1/Lyn/Atp2c1/Gna15/Ripk2/Tnfsf9/Cybb/Tlr3/Lif/Slc28a2/Hif1a/Psen1/Slc31a2/Acvr1b/Csf3r
50	WT CDDO-Me vs Media Veh	HALLMARK MITOTIC SPINDLE	HALLMARK MITOTIC SPINDLE	198	-0.48609696	-1.767652329	5.81E-06	3.23E-05	2.04E-05	1729	tags=28%, list=14%, signal=24%	Flnb/Gemin4/Smc4/Rasa1/Shroom2/Bcr/Arhgap10/Itsn1/Actn4/Fbxo5/Tsc1/Cttn/Palld/Cntrob/Kif15/Net1/Rasal2/Fscn1/Farp1/Brca2/Myo1e/Cdk1/Bcar1/Aurka/Mid1ip1/Lmnb1/Espl1/Kif20b/Kif22/Vcl/Cdc42ep1/Arap3/Tpx2/Ndc80/Sorbs2/Kif2c/Anln/Cenpe/Rapgef5/Dlgap5/Ect2/Prc1/Kntc1/Pif1/Kif23/Kif11/Kif4/Nek2/Plk1/Nusap1/Cenpf/Birc5/Ttk/Bub1/Ccnb2
51	WT CDDO-Me vs Media Veh	HALLMARK UV RESPONSE DN	HALLMARK UV RESPONSE DN	137	-0.522980228	-1.829792588	2.42E-05	0.000121192	7.65E-05	2009	tags=42%, list=17%, signal=35%	Ptpn21/Myc/Adora2b/Ptprm/Smad7/Lamc1/Sfmbt1/Plcb4/Tjp1/Ddah1/Fzd2/Erbb2/Col3a1/Prkca/Id1/Vav2/Nfib/Mt1/Col5a2/Anxa2/Kalrn/Mmp16/Snai2/Dlc1/Ldlr/Ccn1/Zmiz1/Adgrl2/Efemp1/Magi2/Ltbp1/Dusp1/Add3/Smad3/Col1a2/Pparg/Schip1/Inpp4b/Insig1/Pdgfrb/Apbb2/Col1a1/Rbpms/Col11a1/Dab2/Cacna1a/Gja1/Fhl2/Pik3r3/Itgb3/Pmp22/Mgll/Irs1/Bhlhe40/Serpine1/Kit/Igfbp5
52	WT CDDO-Me vs Media Veh	HALLMARK MYOGENESIS	HALLMARK MYOGENESIS	125	-0.518469273	-1.784305719	6.67E-05	0.000303174	0.000191479	1706	tags=38%, list=14%, signal=33%	Col3a1/Sspn/Speg/Large1/Gadd45b/Pdlim7/Hbegf/Adcy9/Sgcg/Dmpk/Lsp1/Aebp1/Fdps/Myh11/Lpin1/Ncam1/Wwtr1/Ppp1r3c/Pkia/Igfbp7/Col4a2/Itgb5/Sparc/Tagln/Mylk/Schip1/Sgcd/Cdh13/Tpm2/Igf1/Col6a3/Sorbs3/Col1a1/Slc6a8/Ephb3/Dmd/Col15a1/Myom1/Fgf2/Ldb3/Nav2/Dtna/Gpx3/Bhlhe40/Fhl1/Fabp3/Tnni2/Vipr1
53	WT CDDO-Me vs Media Veh	HALLMARK TGF BETA SIGNALING	HALLMARK TGF BETA SIGNALING	52	-0.621242757	-1.845128988	0.000196216	0.000817568	0.000516358	1904	tags=35%, list=16%, signal=29%	Smad7/Slc20a1/Tjp1/Thbs1/Hipk2/Id1/Id3/Tgfbr1/Wwtr1/Bcar3/Smad3/Ltbp2/Smad6/Cdh1/Bmp2/Pmepa1/Serpine1/Cdkn1c
54	WT CDDO-Me vs Media Veh	HALLMARK ANDROGEN RESPONSE	HALLMARK ANDROGEN RESPONSE	83	-0.515782553	-1.683940706	0.002282016	0.008150058	0.005147405	2428	tags=41%, list=20%, signal=33%	Cdc14b/Xrcc6/Iqgap2/Sat1/Cdk6/Aldh1a3/Pdlim5/Ptpn21/Fkbp5/Zbtb10/Stk39/Xrcc5/Tsc22d1/Akap12/Ell2/H1f0/Zmiz1/Maf/Actn1/Selenop/Acsl3/Hpgd/Ank/Inpp4b/Sgk1/Hmgcs1/Insig1/Cenpn/Adamts1/Ncoa4/Rab4a/Dhcr24/Pmepa1/Idi1
55	WT CDDO-Me vs Media Veh	HALLMARK COMPLEMENT	HALLMARK COMPLEMENT	145	0.487065902	1.575415349	0.002215473	0.008150058	0.005147405	1771	tags=37%, list=15%, signal=32%	Ccl5/Irf1/Cfb/Kynu/C3/Ctsc/Pla2g7/Irf7/Il6/Mmp8/Gca/Psmb9/C2/C1s1/Rasgrp1/F5/Pla2g4a/Pim1/Lap3/Casp4/Gnb4/Serping1/Casp1/Mmp13/Dgkg/Jak2/Lcp2/Cpq/Irf2/Casp3/Dock4/Casp7/Lyn/Ctsh/Gpd2/Prcp/Psen1/Fyn/Usp8/Msrb1/Vcpip1/F3/Cd46/Rhog/C1qc/Dgkh/Plaur/Maff/C1qa/Cebpb/Gng2/Raf1/Was
56	WT CDDO-Me vs Media Veh	HALLMARK ESTROGEN RESPONSE EARLY	HALLMARK ESTROGEN RESPONSE EARLY	143	-0.421363998	-1.476115207	0.003443587	0.011478625	0.007249658	1905	tags=32%, list=16%, signal=27%	Foxc1/Retreg1/Snx24/Akap1/Fkbp5/Flnb/Mindy1/Deptor/Tbc1d30/Ar/Rhobtb3/Lrig1/Rhod/Tubb2b/Ccn5/Gla/Adcy9/Frk/Farp1/Hes1/Dlc1/Syt12/Abat/Prss23/Fasn/Wfs1/Greb1/Add3/Fdft1/Igfbp4/Olfml3/Mybl1/P2ry2/Egr3/Rps6ka2/Gja1/Syngr1/Thsd4/Fhl2/Nav2/Slc24a3/Bhlhe40/Cxcl12/Ret/Dhrs3/Cyp26b1
57	WT CDDO-Me vs Media Veh	HALLMARK CHOLESTEROL HOMEOSTASIS	HALLMARK CHOLESTEROL HOMEOSTASIS	68	-0.493784645	-1.556181116	0.006598225	0.020619454	0.013022813	1991	tags=46%, list=17%, signal=38%	Cpeb2/Fads2/Tmem97/Atf3/Errfi1/Avpr1a/Lgmn/Anxa5/Lgals3/Pcyt2/Mvk/Gpx8/Cd9/Srebf2/Tnfrsf12a/Fdps/Ldlr/Stard4/Lss/Gnai1/Fasn/Fdft1/Acat2/Pparg/Sc5d/Hsd17b7/Hmgcs1/Cyp51/Fabp5/Sqle/Idi1
58	WT CDDO-Me vs Media Veh	HALLMARK REACTIVE OXYGEN SPECIES PATHWAY	HALLMARK REACTIVE OXYGEN SPECIES PATHWAY	47	0.58815325	1.620534239	0.011333062	0.033332535	0.021052127	2127	tags=51%, list=18%, signal=42%	Nqo1/Gclm/Txn1/Pfkp/Ipcef1/Prdx1/Glrx/Abcc1/Mgst1/Srxn1/Sod2/Cat/G6pdx/Txnrd1/Gsr/Hhex/Prdx2/Sbno2/Fes/Selenos/Glrx2/Ndufa6/Gclc/Prdx6
59	KEAP1 KO CDDO-Me vs Media Veh	HALLMARK INTERFERON GAMMA RESPONSE	HALLMARK INTERFERON GAMMA RESPONSE	178	0.857466507	2.739237518	1.00E-10	1.00E-09	6.53E-10	1208	tags=76%, list=10%, signal=69%	Cxcl9/Sectm1a/Cxcl10/Gbp3/Socs1/Ccl5/Tnfsf10/Batf2/Fgl2/Zbp1/Apol6/Ptgs2/Upp1/Ifi44/Ciita/Il6/Ifit2/Ly6e/Gpr18/Il18bp/Cd69/Stat1/Itgb7/Selp/H2-DMa/Irf1/Cd274/Cfb/Ifit3/Oasl1/Tap1/Samhd1/Fpr1/Cd74/Irf7/Rtp4/Cd86/Cd40/H2-Aa/Nlrc5/Isg15/Wars1/Oas3/Icam1/Il15ra/Nampt/Psmb9/Nod1/Usp18/Psmb8/Socs3/Cd38/Fcgr1/Pla2g4a/Il4ra/C1s1/Stat2/Pim1/Xaf1/Parp14/Herc6/Psme2/Psmb10/Cmpk2/Tapbp/Dhx58/Fas/P2ry14/Casp4…
60	KEAP1 KO CDDO-Me vs Media Veh	HALLMARK INTERFERON ALPHA RESPONSE	HALLMARK INTERFERON ALPHA RESPONSE	91	0.840284226	2.489357467	1.00E-10	1.00E-09	6.53E-10	1287	tags=74%, list=11%, signal=66%	Cxcl10/Gbp3/Sell/Batf2/Ifi44/Ifit2/Ly6e/Irf1/Ifit3/Oasl1/Tap1/Procr/Cd74/Irf7/Rtp4/Isg15/Wars1/Psmb9/Usp18/Psmb8/Ifitm1/Il4ra/C1s1/Parp9/Stat2/Parp14/Herc6/Psme2/Cmpk2/Dhx58/Mx2/Trafd1/Psme1/Sp110/Trim21/Nmi/Ube2l6/Helz2/Lap3/Bst2/Uba7/Epsti1/Ifi35/B2m/Casp1/Tmem140/Ifih1/Parp12/Trim12c/Lgals3bp/Samd9l/Rnf31/Ripk2/Irf2/Rsad2/Il15/Ogfr/Psma3/Eif2ak2/Oas1a/Adar/Ifi30/Mov10/Ddx60/Irf9/Ifitm3/Txnip
61	KEAP1 KO CDDO-Me vs Media Veh	HALLMARK E2F TARGETS	HALLMARK E2F TARGETS	198	-0.598982018	-2.232961974	1.00E-10	1.00E-09	6.53E-10	2193	tags=44%, list=18%, signal=37%	Aurkb/Chek2/Pms2/Anp32e/Xrcc6/Ilf3/Rbbp7/Prim2/Pcna/Msh2/Prps1/Ezh2/Rpa1/Dut/Smc4/Hmgb2/Tipin/Pold1/Myc/Orc6/Espl1/Mad2l1/Hmmr/Wdr90/Brca2/Aurka/Mcm7/Kif2c/Racgap1/Trip13/Cdca8/Gins1/Mms22l/Ube2t/Cdkn2c/Cdk4/Mlh1/Bard1/Mcm4/Tacc3/Mybl2/Lmnb1/Plk4/Chek1/Kif22/Cdk1/Mcm3/Cenpe/Asf1b/Psmc3ip/Brca1/Mcm6/Tk1/Spc25/Cenpm/Bub1b/Diaph3/Wee1/Ncapd2/Hells/Hmgb3/Mcm2/Melk/Rrm2/Cdc20/Depdc1a/Tcf19/Pole/Lig1/M…
62	KEAP1 KO CDDO-Me vs Media Veh	HALLMARK ALLOGRAFT REJECTION	HALLMARK ALLOGRAFT REJECTION	143	0.6954686	2.186852402	1.00E-10	1.00E-09	6.53E-10	1039	tags=38%, list=9%, signal=36%	Cxcl9/Nos2/Socs1/Ccl5/Il1b/Itgal/Il12rb1/Il6/Stat1/H2-DMa/H2-DMb2/Tap1/H2-Ob/Cd74/Irf7/Cd86/Cd40/H2-Aa/Wars1/Icam1/Tap2/Ccl22/Il2rg/Il4ra/C2/Ccr1/Psmb10/Tapbp/Fas/Ccr5/Il18rap/Lif/Tnf/Ly86/Srgn/Icosl/Nlrp3/B2m/Jak2/Irf8/Ccnd3/Prkcg/Lcp2/Ripk2/Ccr2/Fgr/Ccl11/Il15/Ptpn6/Bcl3/Tlr3/Timp1/Hcls1/Cfp/Hif1a
63	KEAP1 KO CDDO-Me vs Media Veh	HALLMARK G2M CHECKPOINT	HALLMARK G2M CHECKPOINT	192	-0.575249803	-2.118655078	1.00E-10	1.00E-09	6.53E-10	1659	tags=38%, list=14%, signal=33%	Fbxo5/Myc/Orc6/Espl1/Mad2l1/Hmmr/Chaf1a/Rasal2/Efna5/Brca2/Cdc7/Hoxc10/Aurka/Kif2c/Racgap1/Nup50/Cdkn2c/Cdk4/Bard1/Slc7a5/Tacc3/Mybl2/Lmnb1/Plk4/Chek1/Kif22/Smc2/Cdk1/Mcm3/Cenpe/Mcm6/Tpx2/Cdc45/Ccnf/Gins2/Kif15/Smad3/Sqle/Kif20b/Ndc80/Rad54l/Hmgb3/Nek2/Mcm2/Ube2c/Dmd/Cdc20/Troap/Prc1/Pole/Plk1/Traip/Mcm5/Cdc25b/Kif4/Stil/Cenpf/Exo1/Cenpa/Cdkn3/Kif11/Ccnb2/Ccna2/Nusap1/Kif23/Ttk/Birc5/Mki67/Bub1/S…
64	KEAP1 KO CDDO-Me vs Media Veh	HALLMARK INFLAMMATORY RESPONSE	HALLMARK INFLAMMATORY RESPONSE	154	0.660624009	2.088579426	1.99E-09	1.66E-08	1.08E-08	1429	tags=47%, list=12%, signal=42%	Cxcl9/Cxcl10/Ccl5/Sell/Tnfsf10/Il1b/Il6/Ly6e/Cd69/Irf1/Fpr1/Irf7/Rtp4/Cd40/Itgb8/Icam1/Il15ra/Nampt/Ifitm1/Rasgrp1/Ccl22/Il4ra/Nod2/Ptger2/Tapbp/Met/Gpr132/Il18rap/Lif/Cxcl5/Pde4b/Nmi/Bst2/Icosl/Ptgir/Nlrp3/Slc31a1/Mefv/Cdkn1a/Scarf1/Lcp2/Lpar1/Il10ra/Clec5a/Ripk2/Tnfsf9/Il15/Cx3cl1/Eif2ak2/Tlr3/Ahr/Timp1/Atp2c1/Cmklr1/F3/Hif1a/Marco/Klf6/Slc31a2/Raf1/Lyn/Gna15/Pdpn/Slc28a2/Acvr1b/Csf3r/Psen1/Cyb…
65	KEAP1 KO CDDO-Me vs Media Veh	HALLMARK IL6 JAK STAT3 SIGNALING	HALLMARK IL6 JAK STAT3 SIGNALING	68	0.753754374	2.134817549	8.21E-08	5.87E-07	3.83E-07	1296	tags=50%, list=11%, signal=45%	Cxcl9/Cxcl10/Socs1/Il1b/Il12rb1/Il6/Stat1/Irf1/Acvrl1/Il15ra/Socs3/Cd38/Il2rg/Il4ra/Stat2/Ccr1/Pim1/Fas/Tnf/Tnfrsf1a/Stat3/Il13ra1/Myd88/Pdgfc/Ptpn2/Hmox1/Itga4/Bak1/Tyk2/Irf9/Ltbr/Acvr1b/Csf3r/Ptpn1
66	KEAP1 KO CDDO-Me vs Media Veh	HALLMARK EPITHELIAL MESENCHYMAL TRANSITION	HALLMARK EPITHELIAL MESENCHYMAL TRANSITION	167	-0.472960931	-1.725787753	1.76E-05	0.000109851	7.17E-05	2087	tags=48%, list=17%, signal=40%	Col16a1/Col5a2/Gadd45b/Mmp14/Tnfrsf12a/Sat1/Col11a1/Pcolce/Itga5/Lgals1/Col4a1/Inhba/Serpine2/Gpx7/Cdh2/Timp3/Dcn/Col4a2/Bmp1/Serpinh1/Lama2/Mcm7/Cald1/Foxc2/Sparc/Ccn1/Anpep/Fbn2/Mmp2/Fbln1/Fbln2/Snai2/Tpm2/Fzd8/Rhob/Col5a1/Fn1/Sgcg/Thbs2/Gja1/Tpm1/Tagln/Col6a3/Sgcd/Htra1/Lox/Pdgfrb/Pmepa1/Myl9/Lrp1/Col1a2/Mylk/Col1a1/Col12a1/Nid2/Lama1/Sdc1/Dab2/Ccn2/Itgb5/Mgp/Igfbp4/Dpysl3/Serpine1/Fap/Slc6a8/…
67	KEAP1 KO CDDO-Me vs Media Veh	HALLMARK MITOTIC SPINDLE	HALLMARK MITOTIC SPINDLE	198	-0.430307064	-1.604153853	8.07E-05	0.000448561	0.000292745	1538	tags=25%, list=13%, signal=22%	Fscn1/Espl1/Rasa1/Actn4/Rasal2/Brca2/Palld/Aurka/Kif2c/Racgap1/Arhgap10/Gemin4/Tsc1/Itsn1/Fgd4/Mid1ip1/Pif1/Vcl/Lmnb1/Kif22/Cdk1/Cep72/Cenpe/Myo1e/Tpx2/Net1/Cdc42ep1/Kif15/Arap3/Anln/Kif20b/Ndc80/Nek2/Prc1/Plk1/Ect2/Kif4/Cenpf/Kntc1/Dlgap5/Sorbs2/Kif11/Ccnb2/Rapgef5/Nusap1/Kif23/Ttk/Birc5/Bub1
68	KEAP1 KO CDDO-Me vs Media Veh	HALLMARK TNFA SIGNALING VIA NFKB	HALLMARK TNFA SIGNALING VIA NFKB	175	0.530881954	1.696687113	0.000156779	0.000783893	0.000511593	1557	tags=38%, list=13%, signal=33%	Cxcl10/Ccl5/Ptgs2/Il1b/Il6/Ifit2/Cd69/Irf1/Tap1/Kynu/Cxcl1/Icam1/Il15ra/Nampt/Panx1/Socs3/Rnf19b/Lif/Dram1/Cxcl5/Pde4b/Tnf/Tnfaip2/Sod2/Pfkfb3/Icosl/Nr4a2/Nfkbie/Slc2a6/Ifih1/Btg1/Cdkn1a/Maff/Birc3/Ripk2/Ier3/Tnfsf9/Nfil3/Ptx3/Bcl3/Cebpb/Klf2/Fut4/Phlda1/Kdm6b/Ninj1/F3/Trib1/Rigi/Klf6/Cebpd/Zfp36/Nr4a1/Jag1/Birc2/Cd80/Fjx1/Plaur/Il18/Mxd1/Plpp3/Spsb1/Ehd1/Traf1/Vegfa/Tnfaip3
69	KEAP1 KO CDDO-Me vs Media Veh	HALLMARK COMPLEMENT	HALLMARK COMPLEMENT	145	0.547624819	1.716166392	0.000222053	0.001009334	0.000658723	1636	tags=36%, list=14%, signal=31%	Ccl5/Il6/Mmp8/F5/Irf1/Cfb/Ctsc/C3/Pla2g7/Irf7/Kynu/Psmb9/Rasgrp1/Pla2g4a/C1s1/C2/Pim1/Casp4/Mmp13/Gca/Gnb4/Lap3/Serping1/Casp1/Gpd2/Jak2/Dgkg/Maff/Lcp2/Cpq/Dock4/Irf2/Cebpb/Timp1/Casp7/F3/Ctsh/Raf1/Lyn/Casp3/Prcp/Msrb1/Psen1/Itgam/Plaur/Rhog/Me1/Ehd1/Tnfaip3/Vcpip1/C1qc/Fyn
70	KEAP1 KO CDDO-Me vs Media Veh	HALLMARK REACTIVE OXYGEN SPECIES PATHWAY	HALLMARK REACTIVE OXYGEN SPECIES PATHWAY	47	0.652858742	1.743242055	0.001008485	0.004202019	0.00274237	1104	tags=38%, list=9%, signal=35%	Nqo1/Gclm/Abcc1/Prdx1/Txn1/Mgst1/Pfkp/Srxn1/Glrx/Ipcef1/Sod2/Txnrd1/Gsr/Cat/G6pdx/Gclc/Prdx6/Sbno2
71	KEAP1 KO CDDO-Me vs Media Veh	HALLMARK ANDROGEN RESPONSE	HALLMARK ANDROGEN RESPONSE	83	-0.474046564	-1.561245022	0.001711574	0.006582976	0.004296258	1685	tags=33%, list=14%, signal=28%	Cdc14b/Fkbp5/Zbtb10/Stk39/Tsc22d1/Cdk6/Ell2/Sgk1/Xrcc5/Dhcr24/Insig1/Actn1/Acsl3/Pmepa1/Hpgd/H1f0/Zmiz1/Inpp4b/Hmgcs1/Maf/Ank/Selenop/Rab4a/Adamts1/Cenpn/Idi1/Ncoa4
72	KEAP1 KO CDDO-Me vs Media Veh	HALLMARK MYOGENESIS	HALLMARK MYOGENESIS	125	-0.432537165	-1.515658949	0.004325972	0.015449899	0.010083092	2096	tags=38%, list=17%, signal=32%	Aebp1/Prnp/Wwtr1/Gadd45b/Gaa/Mef2c/Ckb/Schip1/Fdps/Clu/Cdh13/Ncam1/Large1/Col4a2/Lama2/Sparc/Ldb3/Igfbp7/Sspn/Tpm2/Lsp1/Adcy9/Sgcg/Speg/Tagln/Col6a3/Dtna/Sgcd/Lpin1/Mylk/Col1a1/Pkia/Col15a1/Itgb5/Sorbs3/Dmd/Igf1/Slc6a8/Nav2/Myom1/Gpx3/Fgf2/Vipr1/Ephb3/Bhlhe40/Fhl1/Fabp3/Tnni2
73	KEAP1 KO CDDO-Me vs Media Veh	HALLMARK UV RESPONSE DN	HALLMARK UV RESPONSE DN	137	-0.410796062	-1.451719312	0.005199935	0.017333118	0.01131214	1823	tags=36%, list=15%, signal=31%	Prkca/Pdlim5/Ldlr/Kalrn/Col5a2/Dbp/Col11a1/Ltbp1/Schip1/Smad7/Dusp1/Myc/Sfmbt1/Plcb4/Dlc1/Dmac2l/Anxa2/Magi2/Ccn1/Snai2/Vav2/Adgrl2/Gja1/Rbpms/Insig1/Mmp16/Pdgfrb/Nfib/Add3/Col1a2/Pik3r3/Zmiz1/Inpp4b/Col1a1/Smad3/Dab2/Fhl2/Kit/Serpine1/Apbb2/Pparg/Cacna1a/Efemp1/Bhlhe40/Pmp22/Itgb3/Irs1/Mgll/Igfbp5
74	KEAP1 KO CDDO-Me vs Media Veh	HALLMARK IL2 STAT5 SIGNALING	HALLMARK IL2 STAT5 SIGNALING	163	0.455592096	1.447366706	0.012616345	0.039426079	0.025730704	1429	tags=29%, list=12%, signal=26%	Cxcl10/Gbp3/Socs1/Sell/Tnfsf10/Fgl2/Selp/Cd86/Cst7/F2rl2/Il4ra/Pim1/Ptger2/Cish/Lrrc8c/Pnp/Ikzf2/Lif/Ecm1/Irf8/Ccnd3/Tiam1/Maff/Il1rl1/Il10ra/Tgm2/Nfil3/Rabgap1l/Twsg1/Batf3/Phlda1/Ahr/Praf2/Plpp1/Batf/Arl4a/Klf6/Nrp1/Flt3l/Casp3/Uck2/Ifitm3/Ttc39b/Eef1akmt1/Hk2/Cd81/Mxd1
75	KEAP1 KO CDDO-Me vs Media Veh	HALLMARK TGF BETA SIGNALING	HALLMARK TGF BETA SIGNALING	52	-0.496300228	-1.51609592	0.01447969	0.042587324	0.027793833	1023	tags=40%, list=9%, signal=37%	Id2/Ctnnb1/Id1/Fnta/Ncor2/Slc20a1/Tjp1/Id3/Cdh1/Wwtr1/Smad7/Ltbp2/Hipk2/Bmp2/Tgfbr1/Smad6/Pmepa1/Smad3/Bcar3/Serpine1/Cdkn1c
76	NRF2 KO CDDO-Me vs Media Veh	HALLMARK E2F TARGETS	HALLMARK E2F TARGETS	198	-0.638342989	-2.548189104	1.00E-10	2.50E-09	1.74E-09	1612	tags=41%, list=13%, signal=36%	Pola2/Hmgb3/Ezh2/Hmgb2/Rpa1/Dut/Hus1/Brca2/Timeless/Psmc3ip/Pold2/Mcm7/Ubr7/Rrm2/Lbr/Trip13/Shmt1/Rfc3/Cdc25b/Mcm4/Mad2l1/Mthfd2/Plk4/Tacc3/Gins1/Aurka/Brca1/Kif4/Dlgap5/Hmmr/Spag5/Cdca8/Spc25/H2ax/Ube2t/Rad51c/Kif22/Tmpo/Cdc20/Cdca3/Pold1/Wee1/Cdk1/Mcm6/Cdkn3/Ccnb2/Wdr90/Ncapd2/Pcna/E2f8/Racgap1/Plk1/Rpa2/Ung/Spc24/Kif18b/Tk1/Melk/Birc5/Mms22l/Bub1b/Mcm3/Stmn1/Asf1b/Chek1/Mcm2/Aurkb/Lig1/Cenpm/M…
77	NRF2 KO CDDO-Me vs Media Veh	HALLMARK G2M CHECKPOINT	HALLMARK G2M CHECKPOINT	192	-0.61892832	-2.462208327	1.00E-10	2.50E-09	1.74E-09	1626	tags=40%, list=14%, signal=35%	Nup50/Chmp1a/Pola2/Hmgb3/Ezh2/Kif15/Hus1/Brca2/Tpx2/Polq/Ccnf/Ccnd1/Lbr/Smc2/Sqle/Cdc25b/Mad2l1/Bub1/Plk4/Prc1/Tacc3/Slc7a5/Aurka/Dmd/Exo1/Cdc45/Kif4/Hmmr/H2ax/Kif22/Tmpo/Cdc20/Nsd2/Troap/Cenpa/Cdk1/Mcm6/Slc7a1/Cdkn3/Smad3/Ccnb2/Fbxo5/Nek2/Racgap1/Gins2/Plk1/Nusap1/Ube2c/Rpa2/Ndc80/Ttk/Cenpf/Kif20b/Birc5/Ccna2/Mcm3/Chaf1a/Knl1/Kif23/Stmn1/Stil/Chek1/Mcm2/Traip/Aurkb/Cdc6/Kif11/Mki67/Bard1/Top2a/L…
78	NRF2 KO CDDO-Me vs Media Veh	HALLMARK XENOBIOTIC METABOLISM	HALLMARK XENOBIOTIC METABOLISM	143	0.619111323	2.22231766	3.99E-10	6.65E-09	4.62E-09	1601	tags=34%, list=13%, signal=30%	Nqo1/Adh7/Aldh3a1/Aox1/Arg2/Gss/Slc6a12/Gclc/Cat/Ptgr1/Fas/Gsr/Cyb5a/Blvrb/Pgd/Ndrg2/Hmox1/Pcx/Ephx1/Alas1/Fmo1/Maoa/Car2/Il1r1/F10/Enpep/Ninj1/Cd36/Ptges3-ps/Ppard/Gcnt2/Slc46a3/Ptges/Ugdh/Cyp2j6/Cbr1/Igf1/Rbp4/Bcat1/Gabarapl1/Pros1/Papss2/Pgrmc1/Abcd2/Fbln1/Pts/Cdo1/Tgfb2/Kynu
79	NRF2 KO CDDO-Me vs Media Veh	HALLMARK REACTIVE OXYGEN SPECIES PATHWAY	HALLMARK REACTIVE OXYGEN SPECIES PATHWAY	47	0.701912669	2.142025614	2.95E-06	3.69E-05	2.56E-05	893	tags=34%, list=7%, signal=32%	Nqo1/Gclm/Gclc/Abcc1/Srxn1/Cat/Prdx1/Gsr/Txnrd1/Mgst1/Prdx6/G6pdx/Txn1/Sod2/Pdlim1/Sod1
80	NRF2 KO CDDO-Me vs Media Veh	HALLMARK INFLAMMATORY RESPONSE	HALLMARK INFLAMMATORY RESPONSE	154	0.494433695	1.791746426	4.34E-05	0.000434007	0.000301521	1530	tags=32%, list=13%, signal=28%	Fpr1/Marco/Il1b/Il6/Met/Ptgir/Sell/Cxcl5/Ptger2/Lpar1/Itgb8/Nampt/Ly6e/F3/Il1r1/Cmklr1/Raf1/Ahr/Gabbr1/Gpr132/Ccl7/Icam1/Ifitm1/Csf3r/Pdpn/Osmr/Pde4b/Tnfsf9/Cdkn1a/Has2/Tnfrsf1b/Acvr2a/Clec5a/Cybb/Irf1/Il4ra/Il18/Atp2c1/Nod2/Hif1a/Mefv/Tlr3/Il15ra/Tpbg/Nmi/Nlrp3/Timp1/Il15/Sri
81	NRF2 KO CDDO-Me vs Media Veh	HALLMARK ALLOGRAFT REJECTION	HALLMARK ALLOGRAFT REJECTION	143	0.471155221	1.691225034	0.000333638	0.002780314	0.001931587	2060	tags=37%, list=17%, signal=31%	Il1b/Il6/Itgal/Ccl11/Nos2/Fas/Il12rb1/Fgr/Prkcg/H2-Ob/St8sia4/Fcgr2b/F2r/H2-DMb2/Il7/Ccl7/Icam1/Srgn/Thy1/Prkcb/Ccr1/Acvr2a/Cd80/Il4ra/C2/Il18/Itgb2/Il2rg/Hif1a/Bcat1/Ccnd2/Gcnt1/H2-DMa/Tlr3/Jak2/Ccnd3/Ifngr1/Egfr/Nlrp3/Timp1/Pf4/Il15/Tgfb2/Bcl3/Tlr6/Lif/Cxcl9/Hcls1/Ube2d1/Igsf6/Csf1/Ripk2/Ptprc
82	NRF2 KO CDDO-Me vs Media Veh	HALLMARK INTERFERON GAMMA RESPONSE	HALLMARK INTERFERON GAMMA RESPONSE	178	0.441114232	1.638515667	0.000658969	0.004706921	0.003270071	1530	tags=30%, list=13%, signal=26%	Fpr1/Il6/Ptgs2/Fas/Nampt/Gpr18/Ly6e/Sectm1a/Pla2g4a/Cmklr1/St8sia4/Nlrc5/Il7/Oasl1/Ccl7/Icam1/Marchf1/Stat3/Samhd1/Il18bp/Arid5b/Oas3/Auts2/Pde4b/Sod2/Ptpn1/Cdkn1a/Casp4/Tnfaip2/Zbp1/Casp3/Epsti1/Txnip/Btg1/Irf1/Il4ra/Gbp3/Hif1a/Pnp/H2-DMa/Socs3/Ddx60/Il15ra/Lats2/Sppl2a/Jak2/Nmi/Casp1/Ptpn2/Isg20/Apol6/Il15/Sri
83	NRF2 KO CDDO-Me vs Media Veh	HALLMARK IL6 JAK STAT3 SIGNALING	HALLMARK IL6 JAK STAT3 SIGNALING	68	0.556057455	1.785336738	0.0010674	0.006671252	0.004634764	2080	tags=47%, list=17%, signal=39%	Il1b/Il6/Fas/Il12rb1/Hmox1/Acvrl1/Il1r1/Il7/Cd36/Ccl7/Csf3r/Il13ra1/Stat3/Osmr/Ptpn1/Tnfrsf1b/Ccr1/Itga4/Irf1/Il4ra/Il2rg/Socs3/Il15ra/Ifngr1/Ptpn2/Pf4/Cxcl9/Il17ra/Tnfrsf21/Csf1/Cd38/Tnfrsf1a
84	NRF2 KO CDDO-Me vs Media Veh	HALLMARK COMPLEMENT	HALLMARK COMPLEMENT	145	0.397022294	1.421940535	0.007734527	0.042969594	0.02985256	1677	tags=25%, list=14%, signal=22%	Mmp8/Il6/Pla2g7/F5/Me1/Dgkg/Mmp12/F3/Car2/C3/Pla2g4a/F10/Raf1/Dock4/Mmp13/Kif2a/Itgam/Cd36/Msrb1/Dusp6/Maff/Casp4/Dock9/Casp3/Gca/Irf1/C2/Jak2/Casp1/Cd46/Timp1/Dyrk2/Kynu/Dusp5/Adam9/Rasgrp1
